# Supplementary material for: The Abundance of Short Proteins in the Mammalian Proteome
Source: PLoS Genet. 2006 Apr 28;2(4):e52. doi: 10.1371/journal.pgen.0020052 (PMC1449894; doi:10.1371/journal.pgen.0020052)
Supplement: Dataset S1 — This dataset is in GFF3 format, as described at http://song.sourceforge.net/gff3.shtml. (2.2 MB DOC) [file pgen.0020052.sd001.doc]

0610005A07	CRITICA	CDS	65	721	2.19e-39	+	.	.
0610005A19	CRITICA	CDS	199	513	5.07e-07	+	.	.
0610005A21	CRITICA	CDS	42	254	4.84e-09	+	.	.
0610005B05	CRITICA	CDS	56	499	9.68e-26	+	.	.
0610005B19	CRITICA	CDS	54	497	9.98e-26	+	.	.
0610005C11	CRITICA	CDS	102	1118	9.58e-100	+	.	.
0610005C16	CRITICA	CDS	65	274	1.24e-04	+	.	.
0610005C21	CRITICA	CDS	61	603	9.66e-30	+	.	.
0610005C23	CRITICA	CDS	28	471	3.46e-34	+	.	.
0610005D07	CRITICA	CDS	93	251	1.16e-04	+	.	.
0610005D09	CRITICA	CDS	83	1087	9.90e-48	+	.	.
0610005G15	CRITICA	CDS	47	403	4.39e-23	+	.	.
0610005J03	CRITICA	CDS	29	505	3.98e-67	+	.	.
0610005K03	CRITICA	CDS	43	426	8.78e-09	+	.	.
0610005K13	CRITICA	CDS	29	223	5.18e-06	+	.	.
0610005L09	CRITICA	CDS	55	267	4.84e-09	+	.	.
0610005M07	CRITICA	CDS	304	369	7.28e-01	+	.	.
0610005M11	CRITICA	CDS	60	347	4.51e-13	+	.	.
0610006A03	CRITICA	CDS	47	1405	2.10e-72	+	.	.
0610006A11	CRITICA	CDS	131	1042	2.11e-31	+	.	.
0610006B16	CRITICA	CDS	86	733	1.59e-25	+	.	.
0610006C01	CRITICA	CDS	145	528	3.26e-19	+	.	.
0610006C19	CRITICA	CDS	36	650	5.52e-41	+	.	.
0610006D06	CRITICA	CDS	74	688	4.84e-64	+	.	.
0610006E04	CRITICA	CDS	45	539	8.13e-23	+	.	.
0610006E16	CRITICA	CDS	104	583	1.16e-46	+	.	.
0610006E19	CRITICA	CDS	25	372	3.15e-25	+	.	.
0610006E21	CRITICA	CDS	253	822	3.10e-66	+	.	.
0610006F02	CRITICA	CDS	52	786	8.08e-35	+	.	.
0610006G05	CRITICA	CDS	72	692	6.68e-60	+	.	.
0610006G08	CRITICA	CDS	80	409	1.38e-24	+	.	.
0610006G09	CRITICA	CDS	28	483	3.67e-54	+	.	.
0610006G10	CRITICA	CDS	40	441	1.54e-27	+	.	.
0610006G13	CRITICA	CDS	210	761	3.02e-24	+	.	.
0610006G15	CRITICA	CDS	29	1087	6.62e-53	+	.	.
0610006G17	CRITICA	CDS	180	782	2.80e-41	+	.	.
0610006H08	CRITICA	CDS	33	638	3.38e-38	+	.	.
0610006H10	CRITICA	CDS	189	1145	1.11e-35	+	.	.
0610006I04	CRITICA	CDS	222	908	9.07e-37	+	.	.
0610006I08	CRITICA	CDS	14	613	5.87e-23	+	.	.
0610006I15	CRITICA	CDS	123	803	1.19e-53	+	.	.
0610006I17	CRITICA	CDS	10	240	7.79e-05	+	.	.
0610006J10	CRITICA	CDS	43	429	1.87e-31	+	.	.
0610006J14	CRITICA	CDS	40	510	2.06e-27	+	.	.
0610006K04	CRITICA	CDS	49	975	6.03e-29	+	.	.
0610006K08	CRITICA	CDS	208	759	3.07e-24	+	.	.
0610006K12	CRITICA	CDS	30	569	1.12e-16	+	.	.
0610006L21	CRITICA	CDS	91	507	1.54e-16	+	.	.
0610006M05	CRITICA	CDS	88	930	7.00e-17	+	.	.
0610006N12	CRITICA	CDS	10	399	4.26e-08	+	.	.
0610006N17	CRITICA	CDS	29	235	3.30e-17	+	.	.
0610006N18	CRITICA	CDS	76	1080	3.78e-113	+	.	.
0610006O05	CRITICA	CDS	54	497	9.98e-26	+	.	.
0610006O08	CRITICA	CDS	15	467	3.13e-29	+	.	.
0610006O14	CRITICA	CDS	51	296	1.85e-24	+	.	.
0610006O17	CRITICA	CDS	186	608	2.39e-13	+	.	.
0610006O18	CRITICA	CDS	66	329	4.57e-15	+	.	.
0610006P19	CRITICA	CDS	138	821	4.37e-32	+	.	.
0610007A03	CRITICA	CDS	71	301	8.31e-17	+	.	.
0610007A07	CRITICA	CDS	67	1047	1.41e-21	+	.	.
0610007A15	CRITICA	CDS	511	897	1.74e-15	+	.	.
0610007A16	CRITICA	CDS	58	387	2.06e-24	+	.	.
0610007A18	CRITICA	CDS	158	748	2.48e-42	+	.	.
0610007A19	CRITICA	CDS	69	365	2.73e-14	+	.	.
0610007B04	CRITICA	CDS	50	355	1.66e-11	+	.	.
0610007B07	CRITICA	CDS	420	1088	1.83e-18	+	.	.
0610007B09	CRITICA	CDS	283	786	2.26e-52	+	.	.
0610007B10	CRITICA	CDS	84	659	9.79e-56	+	.	.
0610007B22	CRITICA	CDS	83	937	3.12e-120	+	.	.
0610007C02	CRITICA	CDS	74	1075	3.96e-65	+	.	.
0610007C05	CRITICA	CDS	107	1225	3.67e-124	+	.	.
0610007C21	CRITICA	CDS	10	681	1.21e-12	+	.	.
0610007D03	CRITICA	CDS	280	876	5.33e-25	+	.	.
0610007D04	CRITICA	CDS	44	829	1.51e-24	+	.	.
0610007D19	CRITICA	CDS	10	273	1.13e-09	+	.	.
0610007E03	CRITICA	CDS	42	710	2.41e-46	+	.	.
0610007E07	CRITICA	CDS	56	850	9.21e-37	+	.	.
0610007E11	CRITICA	CDS	13	603	1.91e-44	+	.	.
0610007F01	CRITICA	CDS	78	839	3.22e-49	+	.	.
0610007F03	CRITICA	CDS	80	349	5.86e-13	+	.	.
0610007F04	CRITICA	CDS	23	679	5.27e-47	+	.	.
0610007F07	CRITICA	CDS	92	748	1.82e-48	+	.	.
0610007F09	CRITICA	CDS	73	672	1.38e-45	+	.	.
0610007F11	CRITICA	CDS	43	537	1.24e-47	+	.	.
0610007F13	CRITICA	CDS	234	488	5.53e-12	+	.	.
0610007G06	CRITICA	CDS	135	959	1.40e-40	+	.	.
0610007G19	CRITICA	CDS	44	457	5.33e-22	+	.	.
0610007G24	CRITICA	CDS	95	286	2.26e-04	+	.	.
0610007H07	CRITICA	CDS	14	730	8.67e-39	+	.	.
0610007H08	CRITICA	CDS	179	556	3.58e-22	+	.	.
0610007H10	CRITICA	CDS	44	1123	6.72e-25	+	.	.
0610007H13	CRITICA	CDS	117	608	9.07e-19	+	.	.
0610007J01	CRITICA	CDS	329	1075	4.36e-44	+	.	.
0610007J10	CRITICA	CDS	23	493	8.63e-18	+	.	.
0610007J12	CRITICA	CDS	74	691	2.71e-69	+	.	.
0610007J15	CRITICA	CDS	63	497	1.08e-47	+	.	.
0610007K12	CRITICA	CDS	23	274	2.28e-08	+	.	.
0610007K15	CRITICA	CDS	7	810	2.65e-17	+	.	.
0610007K21	CRITICA	CDS	97	486	6.98e-14	+	.	.
0610007K22	CRITICA	CDS	81	791	4.93e-34	+	.	.
0610007L01	CRITICA	CDS	196	1179	1.18e-78	+	.	.
0610007L03	CRITICA	CDS	34	468	1.14e-32	+	.	.
0610007L05	CRITICA	CDS	102	590	1.47e-09	+	.	.
0610007L08	CRITICA	CDS	77	391	1.48e-22	+	.	.
0610007L12	CRITICA	CDS	811	1338	4.86e-24	+	.	.
0610007L13	CRITICA	CDS	175	1167	3.97e-53	+	.	.
0610007M09	CRITICA	CDS	123	878	6.59e-33	+	.	.
0610007M12	CRITICA	CDS	66	329	4.57e-15	+	.	.
0610007M20	CRITICA	CDS	45	305	7.43e-07	+	.	.
0610007M21	CRITICA	CDS	247	792	1.76e-50	+	.	.
0610007N03	CRITICA	CDS	83	691	9.82e-48	+	.	.
0610007O07	CRITICA	CDS	95	874	6.45e-20	+	.	.
0610007O13	CRITICA	CDS	32	472	2.77e-21	+	.	.
0610007O17	CRITICA	CDS	30	308	1.03e-09	+	.	.
0610007P06	CRITICA	CDS	189	782	1.04e-09	+	.	.
0610007P08	CRITICA	CDS	143	964	1.08e-09	+	.	.
0610007P14	CRITICA	CDS	437	526	1.30e-01	+	.	.
0610007P22	CRITICA	CDS	56	1027	1.77e-46	+	.	.
0610008A10	CRITICA	CDS	75	851	3.55e-19	+	.	.
0610008A19	CRITICA	CDS	58	498	1.74e-29	+	.	.
0610008A20	CRITICA	CDS	67	681	4.75e-57	+	.	.
0610008B10	CRITICA	CDS	53	988	1.32e-21	+	.	.
0610008B13	CRITICA	CDS	142	1161	1.37e-69	+	.	.
0610008B15	CRITICA	CDS	16	453	3.58e-20	+	.	.
0610008B16	CRITICA	CDS	76	636	2.33e-26	+	.	.
0610008B20	CRITICA	CDS	78	812	4.16e-53	+	.	.
0610008C05	CRITICA	CDS	77	1120	3.80e-61	+	.	.
0610008C10	CRITICA	CDS	113	1078	1.81e-15	+	.	.
0610008D06	CRITICA	CDS	118	420	1.63e-15	+	.	.
0610008D10	CRITICA	CDS	131	865	7.60e-29	+	.	.
0610008D13	CRITICA	CDS	41	427	1.75e-28	+	.	.
0610008D19	CRITICA	CDS	457	579	8.17e-01	+	.	.
0610008E11	CRITICA	CDS	190	1227	4.34e-122	+	.	.
0610008F02	CRITICA	CDS	124	720	4.58e-67	+	.	.
0610008F10	CRITICA	CDS	248	382	4.27e-05	+	.	.
0610008F14	CRITICA	CDS	102	608	2.11e-48	+	.	.
0610008F18	CRITICA	CDS	56	673	5.60e-41	+	.	.
0610008G10	CRITICA	CDS	86	271	1.84e-04	+	.	.
0610008G13	CRITICA	CDS	13	834	2.12e-32	+	.	.
0610008G16	CRITICA	CDS	63	845	9.90e-43	+	.	.
0610008H03	CRITICA	CDS	326	814	4.97e-16	+	.	.
0610008H11	CRITICA	CDS	78	518	5.47e-09	+	.	.
0610008I02	CRITICA	CDS	115	381	9.44e-06	+	.	.
0610008I15	CRITICA	CDS	112	1416	4.52e-142	+	.	.
0610008J04	CRITICA	CDS	348	560	1.35e-08	+	.	.
0610008J07	CRITICA	CDS	33	701	1.48e-15	+	.	.
0610008J09	CRITICA	CDS	89	811	1.69e-35	+	.	.
0610008J12	CRITICA	CDS	27	311	4.26e-20	+	.	.
0610008J17	CRITICA	CDS	249	563	1.17e-26	+	.	.
0610008K12	CRITICA	CDS	29	451	3.64e-40	+	.	.
0610008K22	CRITICA	CDS	158	571	1.97e-11	+	.	.
0610008L05	CRITICA	CDS	43	516	6.59e-27	+	.	.
0610008L10	CRITICA	CDS	135	920	3.27e-17	+	.	.
0610008L11	CRITICA	CDS	68	514	4.91e-37	+	.	.
0610008L17	CRITICA	CDS	204	449	6.77e-19	+	.	.
0610008M07	CRITICA	CDS	6	305	1.69e-17	+	.	.
0610008M14	CRITICA	CDS	32	331	6.82e-33	+	.	.
0610008M23	CRITICA	CDS	62	763	1.99e-41	+	.	.
0610008N13	CRITICA	CDS	29	571	7.58e-36	+	.	.
0610008N20	CRITICA	CDS	22	1071	1.43e-110	+	.	.
0610008N22	CRITICA	CDS	14	193	7.17e-06	+	.	.
0610008N23	CRITICA	CDS	116	1150	1.15e-89	+	.	.
0610008N24	CRITICA	CDS	53	460	8.96e-26	+	.	.
0610008O03	CRITICA	CDS	31	363	6.69e-19	+	.	.
0610008O06	CRITICA	CDS	61	462	6.14e-33	+	.	.
0610008P03	CRITICA	CDS	71	772	7.96e-53	+	.	.
0610008P05	CRITICA	CDS	45	695	4.43e-75	+	.	.
0610008P06	CRITICA	CDS	64	564	2.54e-37	+	.	.
0610008P11	CRITICA	CDS	24	314	1.37e-23	+	.	.
0610008P16	CRITICA	CDS	63	950	2.29e-18	+	.	.
0610009A05	CRITICA	CDS	126	2150	1.74e-204	+	.	.
0610009A07	CRITICA	CDS	19	876	4.93e-44	+	.	.
0610009B03	CRITICA	CDS	63	383	7.56e-12	+	.	.
0610009B10	CRITICA	CDS	18	749	9.16e-22	+	.	.
0610009B16	CRITICA	CDS	49	549	8.51e-50	+	.	.
0610009B22	CRITICA	CDS	111	533	1.33e-22	+	.	.
0610009B24	CRITICA	CDS	82	786	1.78e-26	+	.	.
0610009C03	CRITICA	CDS	39	1151	9.47e-74	+	.	.
0610009C21	CRITICA	CDS	95	457	2.42e-05	+	.	.
0610009C22	CRITICA	CDS	99	371	1.65e-07	+	.	.
0610009D03	CRITICA	CDS	247	1722	1.01e-135	+	.	.
0610009D07	CRITICA	CDS	231	608	1.35e-50	+	.	.
0610009D10	CRITICA	CDS	38	523	1.37e-22	+	.	.
0610009D16	CRITICA	CDS	41	871	2.30e-26	+	.	.
0610009D19	CRITICA	CDS	18	185	2.13e-06	+	.	.
0610009D21	CRITICA	CDS	24	659	1.57e-50	+	.	.
0610009E03	CRITICA	CDS	135	1538	1.15e-122	+	.	.
0610009E13	CRITICA	CDS	92	472	1.81e-17	+	.	.
0610009E14	CRITICA	CDS	139	627	2.62e-29	+	.	.
0610009E20	CRITICA	CDS	138	470	6.56e-28	+	.	.
0610009E22	CRITICA	CDS	37	591	5.27e-48	+	.	.
0610009F02	CRITICA	CDS	286	987	1.40e-24	+	.	.
0610009F07	CRITICA	CDS	37	960	1.09e-81	+	.	.
0610009F10	CRITICA	CDS	344	1018	9.32e-54	+	.	.
0610009F15	CRITICA	CDS	39	287	8.32e-12	+	.	.
0610009G07	CRITICA	CDS	126	860	4.98e-35	+	.	.
0610009G14	CRITICA	CDS	62	2545	2.68e-197	+	.	.
0610009G15	CRITICA	CDS	101	823	3.06e-52	+	.	.
0610009G19	CRITICA	CDS	54	497	7.56e-26	+	.	.
0610009G22	CRITICA	CDS	70	690	6.68e-60	+	.	.
0610009H04	CRITICA	CDS	374	772	8.48e-20	+	.	.
0610009H12	CRITICA	CDS	133	1491	6.30e-31	+	.	.
0610009H14	CRITICA	CDS	81	731	2.30e-27	+	.	.
0610009H16	CRITICA	CDS	34	1404	4.71e-35	+	.	.
0610009H19	CRITICA	CDS	144	242	4.96e-09	+	.	.
0610009H20	CRITICA	CDS	230	1366	1.17e-40	+	.	.
0610009H21	CRITICA	CDS	23	1168	4.16e-45	+	.	.
0610009H24	CRITICA	CDS	8	346	2.05e-17	+	.	.
0610009I03	CRITICA	CDS	87	383	4.49e-16	+	.	.
0610009I09	CRITICA	CDS	116	475	3.40e-26	+	.	.
0610009I16	CRITICA	CDS	28	786	3.48e-81	+	.	.
0610009I22	CRITICA	CDS	256	1065	3.23e-14	+	.	.
0610009J02	CRITICA	CDS	17	2137	1.23e-150	+	.	.
0610009J04	CRITICA	CDS	308	1231	9.55e-24	+	.	.
0610009J05	CRITICA	CDS	122	307	2.99e-09	+	.	.
0610009J12	CRITICA	CDS	26	997	1.28e-46	+	.	.
0610009J21	CRITICA	CDS	28	543	1.31e-24	+	.	.
0610009J22	CRITICA	CDS	72	1211	1.26e-68	+	.	.
0610009K09	CRITICA	CDS	297	1802	3.83e-42	+	.	.
0610009K11	CRITICA	CDS	71	1129	5.28e-58	+	.	.
0610009K17	CRITICA	CDS	45	1424	4.09e-144	+	.	.
0610009K21	CRITICA	CDS	40	1728	6.02e-82	+	.	.
0610009L04	CRITICA	CDS	27	374	1.23e-30	+	.	.
0610009L05	CRITICA	CDS	621	1652	5.36e-88	+	.	.
0610009M06	CRITICA	CDS	282	911	4.01e-51	+	.	.
0610009M14	CRITICA	CDS	688	1851	1.03e-62	+	.	.
0610009M20	CRITICA	CDS	83	574	1.34e-36	+	.	.
0610009M21	CRITICA	CDS	106	1332	9.10e-63	+	.	.
0610009M22	CRITICA	CDS	68	703	1.94e-21	+	.	.
0610009N04	CRITICA	CDS	32	463	3.33e-29	+	.	.
0610009N12	CRITICA	CDS	67	471	2.17e-34	+	.	.
0610009N15	CRITICA	CDS	60	1406	9.36e-123	+	.	.
0610009N16	CRITICA	CDS	68	736	2.03e-54	+	.	.
0610009N21	CRITICA	CDS	113	352	2.95e-04	+	.	.
0610009N23	CRITICA	CDS	75	488	1.17e-04	+	.	.
0610009O03	CRITICA	CDS	218	1588	8.76e-61	+	.	.
0610009O04	CRITICA	CDS	79	819	1.05e-14	+	.	.
0610009O07	CRITICA	CDS	51	257	8.76e-11	+	.	.
0610009O09	CRITICA	CDS	50	1423	1.26e-100	+	.	.
0610009O11	CRITICA	CDS	488	874	1.18e-47	+	.	.
0610009O20	CRITICA	CDS	111	1643	1.07e-42	+	.	.
0610009P02	CRITICA	CDS	144	1157	3.45e-75	+	.	.
0610009P05	CRITICA	CDS	93	515	2.43e-12	+	.	.
0610009P08	CRITICA	CDS	193	795	1.38e-35	+	.	.
0610010A13	CRITICA	CDS	96	1373	3.45e-24	+	.	.
0610010A16	CRITICA	CDS	164	469	4.31e-19	+	.	.
0610010A22	CRITICA	CDS	220	591	3.49e-04	+	.	.
0610010A23	CRITICA	CDS	32	949	1.38e-21	+	.	.
0610010B06	CRITICA	CDS	207	1373	5.92e-102	+	.	.
0610010B08	CRITICA	CDS	158	352	7.07e-02	+	.	.
0610010B10	CRITICA	CDS	25	816	4.86e-59	+	.	.
0610010B12	CRITICA	CDS	74	415	7.48e-43	+	.	.
0610010C03	CRITICA	CDS	6	779	6.00e-37	+	.	.
0610010C04	CRITICA	CDS	286	627	2.72e-01	+	.	.
0610010C14	CRITICA	CDS	90	329	6.82e-16	+	.	.
0610010C15	CRITICA	CDS	141	530	9.24e-29	+	.	.
0610010C18	CRITICA	CDS	48	161	2.75e-03	+	.	.
0610010C21	CRITICA	CDS	70	1455	1.35e-54	+	.	.
0610010D10	CRITICA	CDS	79	939	8.50e-51	+	.	.
0610010D20	CRITICA	CDS	68	1033	4.96e-49	+	.	.
0610010D24	CRITICA	CDS	81	599	2.92e-27	+	.	.
0610010E03	CRITICA	CDS	28	537	4.13e-08	+	.	.
0610010E11	CRITICA	CDS	81	464	1.34e-14	+	.	.
0610010E21	CRITICA	CDS	315	398	5.44e-03	+	.	.
0610010E22	CRITICA	CDS	189	575	2.54e-05	+	.	.
0610010E23	CRITICA	CDS	41	925	3.27e-49	+	.	.
0610010F05	CRITICA	CDS	268	552	2.65e-16	+	.	.
0610010F09	CRITICA	CDS	4	639	2.59e-13	+	.	.
0610010F13	CRITICA	CDS	88	1233	1.22e-128	+	.	.
0610010F19	CRITICA	CDS	37	291	4.47e-12	+	.	.
0610010F23	CRITICA	CDS	14	934	1.01e-33	+	.	.
0610010G04	CRITICA	CDS	520	933	1.14e-12	+	.	.
0610010G05	CRITICA	CDS	310	903	7.70e-05	+	.	.
0610010G09	CRITICA	CDS	252	1499	1.14e-49	+	.	.
0610010G14	CRITICA	CDS	26	625	1.27e-13	+	.	.
0610010G24	CRITICA	CDS	120	803	2.53e-49	+	.	.
0610010I01	CRITICA	CDS	40	381	1.20e-17	+	.	.
0610010I06	CRITICA	CDS	74	622	9.56e-27	+	.	.
0610010I10	CRITICA	CDS	45	710	1.68e-36	+	.	.
0610010I12	CRITICA	CDS	76	486	4.32e-21	+	.	.
0610010I15	CRITICA	CDS	170	1162	2.61e-45	+	.	.
0610010I17	CRITICA	CDS	110	607	1.90e-08	+	.	.
0610010I18	CRITICA	CDS	623	844	2.71e-03	+	.	.
0610010I20	CRITICA	CDS	170	2020	1.12e-119	+	.	.
0610010I23	CRITICA	CDS	22	648	6.90e-46	+	.	.
0610010I24	CRITICA	CDS	67	1371	8.79e-156	+	.	.
0610010J06	CRITICA	CDS	30	308	3.02e-06	+	.	.
0610010J21	CRITICA	CDS	47	346	2.66e-14	+	.	.
0610010K06	CRITICA	CDS	181	492	2.38e-07	+	.	.
0610010K10	CRITICA	CDS	69	365	8.55e-12	+	.	.
0610010K14	CRITICA	CDS	109	624	6.44e-27	+	.	.
0610010K19	CRITICA	CDS	94	1047	3.47e-69	+	.	.
0610010K20	CRITICA	CDS	88	279	1.18e-02	+	.	.
0610010K23	CRITICA	CDS	40	444	6.78e-29	+	.	.
0610010L06	CRITICA	CDS	7	666	1.39e-23	+	.	.
0610010L07	CRITICA	CDS	418	1197	1.65e-31	+	.	.
0610010L11	CRITICA	CDS	460	579	4.34e-28	+	.	.
0610010L19	CRITICA	CDS	94	615	1.90e-22	+	.	.
0610010M07	CRITICA	CDS	11	541	2.59e-22	+	.	.
0610010M09	CRITICA	CDS	48	839	2.57e-63	+	.	.
0610010M14	CRITICA	CDS	103	1371	5.67e-90	+	.	.
0610010M22	CRITICA	CDS	253	849	1.98e-28	+	.	.
0610010N03	CRITICA	CDS	17	862	6.38e-70	+	.	.
0610010N08	CRITICA	CDS	81	332	1.01e-25	+	.	.
0610010N10	CRITICA	CDS	23	316	1.30e-19	+	.	.
0610010N12	CRITICA	CDS	17	922	8.47e-36	+	.	.
0610010O12	CRITICA	CDS	389	400	1.66e-04	+	.	.
0610010O17	CRITICA	CDS	13	873	7.82e-64	+	.	.
0610010P07	CRITICA	CDS	538	1530	1.43e-61	+	.	.
0610010P10	CRITICA	CDS	85	762	1.56e-58	+	.	.
0610010P14	CRITICA	CDS	80	1687	6.87e-187	+	.	.
0610010P20	CRITICA	CDS	101	736	1.08e-15	+	.	.
0610011A13	CRITICA	CDS	302	1561	5.16e-72	+	.	.
0610011A23	CRITICA	CDS	81	683	5.91e-56	+	.	.
0610011B04	CRITICA	CDS	19	549	6.41e-29	+	.	.
0610011B12	CRITICA	CDS	31	816	1.34e-37	+	.	.
0610011B13	CRITICA	CDS	28	294	2.05e-10	+	.	.
0610011B16	CRITICA	CDS	78	2846	1.47e-156	+	.	.
0610011C03	CRITICA	CDS	19	1278	2.62e-38	+	.	.
0610011C07	CRITICA	CDS	111	380	2.89e-32	+	.	.
0610011C16	CRITICA	CDS	10	819	8.45e-61	+	.	.
0610011C19	CRITICA	CDS	301	894	4.36e-34	+	.	.
0610011C24	CRITICA	CDS	21	230	8.68e-06	+	.	.
0610011D05	CRITICA	CDS	247	504	3.57e-34	+	.	.
0610011D08	CRITICA	CDS	15	698	1.95e-33	+	.	.
0610011D11	CRITICA	CDS	8	898	6.94e-52	+	.	.
0610011D16	CRITICA	CDS	37	1566	1.05e-75	+	.	.
0610011D22	CRITICA	CDS	541	996	1.58e-44	+	.	.
0610011E03	CRITICA	CDS	97	525	4.13e-08	+	.	.
0610011E04	CRITICA	CDS	183	698	2.33e-39	+	.	.
0610011E08	CRITICA	CDS	105	827	3.75e-34	+	.	.
0610011E12	CRITICA	CDS	33	1154	7.31e-58	+	.	.
0610011F02	CRITICA	CDS	69	737	2.45e-54	+	.	.
0610011F06	CRITICA	CDS	17	631	1.27e-31	+	.	.
0610011F08	CRITICA	CDS	114	419	1.06e-08	+	.	.
0610011F20	CRITICA	CDS	235	1608	4.31e-87	+	.	.
0610011G14	CRITICA	CDS	68	1309	2.72e-45	+	.	.
0610011G20	CRITICA	CDS	93	539	3.49e-04	+	.	.
0610011G24	CRITICA	CDS	33	353	6.00e-19	+	.	.
0610011H04	CRITICA	CDS	299	385	2.94e-02	+	.	.
0610011H20	CRITICA	CDS	524	946	3.91e-15	+	.	.
0610011H21	CRITICA	CDS	44	1738	2.14e-206	+	.	.
0610011H23	CRITICA	CDS	468	1697	2.44e-23	+	.	.
0610011I04	CRITICA	CDS	87	821	5.60e-12	+	.	.
0610011I19	CRITICA	CDS	99	893	5.12e-21	+	.	.
0610011J08	CRITICA	CDS	101	691	9.19e-45	+	.	.
0610011J09	CRITICA	CDS	134	388	7.86e-05	+	.	.
0610011J16	CRITICA	CDS	65	1978	5.10e-154	+	.	.
0610011J21	CRITICA	CDS	70	2565	4.15e-67	+	.	.
0610011K05	CRITICA	CDS	72	1559	3.13e-84	+	.	.
0610011K07	CRITICA	CDS	28	516	8.70e-10	+	.	.
0610011K11	CRITICA	CDS	82	1413	6.26e-108	+	.	.
0610011L04	CRITICA	CDS	206	1222	1.43e-97	+	.	.
0610011L06	CRITICA	CDS	97	681	1.28e-35	+	.	.
0610011L07	CRITICA	CDS	60	740	2.02e-52	+	.	.
0610011L13	CRITICA	CDS	38	1111	1.38e-56	+	.	.
0610011L14	CRITICA	CDS	334	1488	3.74e-71	+	.	.
0610011L15	CRITICA	CDS	200	2434	1.28e-166	+	.	.
0610011L16	CRITICA	CDS	99	608	9.92e-23	+	.	.
0610011L17	CRITICA	CDS	101	1639	3.70e-62	+	.	.
0610011M09	CRITICA	CDS	133	630	1.37e-23	+	.	.
0610011M11	CRITICA	CDS	121	714	8.23e-61	+	.	.
0610011N18	CRITICA	CDS	102	647	2.58e-58	+	.	.
0610011N22	CRITICA	CDS	85	867	3.95e-28	+	.	.
0610011N23	CRITICA	CDS	103	684	1.52e-56	+	.	.
0610011O18	CRITICA	CDS	122	1657	1.10e-69	+	.	.
0610011P07	CRITICA	CDS	52	900	7.69e-57	+	.	.
0610011P08	CRITICA	CDS	206	970	4.28e-17	+	.	.
0610011P10	CRITICA	CDS	155	622	5.95e-56	+	.	.
0610012A03	CRITICA	CDS	425	1213	2.99e-17	+	.	.
0610012A05	CRITICA	CDS	163	549	5.25e-11	+	.	.
0610012A08	CRITICA	CDS	33	464	5.58e-44	+	.	.
0610012A11	CRITICA	CDS	123	1358	2.04e-17	+	.	.
0610012A14	CRITICA	CDS	10	378	5.09e-15	+	.	.
0610012A16	CRITICA	CDS	169	1359	6.67e-109	+	.	.
0610012A21	CRITICA	CDS	78	884	1.12e-14	+	.	.
0610012A23	CRITICA	CDS	89	532	8.07e-17	+	.	.
0610012B16	CRITICA	CDS	30	452	5.80e-39	+	.	.
0610012B22	CRITICA	CDS	82	1065	1.03e-30	+	.	.
0610012C01	CRITICA	CDS	73	474	1.77e-16	+	.	.
0610012C04	CRITICA	CDS	52	1062	3.27e-17	+	.	.
0610012C09	CRITICA	CDS	134	595	5.46e-50	+	.	.
0610012C11	CRITICA	CDS	889	1380	1.91e-45	+	.	.
0610012C17	CRITICA	CDS	89	376	2.83e-08	+	.	.
0610012D09	CRITICA	CDS	130	786	4.69e-27	+	.	.
0610012D14	CRITICA	CDS	38	901	7.39e-42	+	.	.
0610012D16	CRITICA	CDS	72	335	1.48e-07	+	.	.
0610012D17	CRITICA	CDS	67	501	7.70e-10	+	.	.
0610012D23	CRITICA	CDS	8	991	1.04e-06	+	.	.
0610012D24	CRITICA	CDS	56	211	1.24e-04	+	.	.
0610012E05	CRITICA	CDS	39	332	6.78e-07	+	.	.
0610012F07	CRITICA	CDS	88	1083	2.48e-32	+	.	.
0610012F12	CRITICA	CDS	88	594	1.56e-20	+	.	.
0610012F20	CRITICA	CDS	97	450	3.48e-18	+	.	.
0610012F22	CRITICA	CDS	83	1600	9.30e-122	+	.	.
0610012F23	CRITICA	CDS	15	464	7.81e-10	+	.	.
0610012F24	CRITICA	CDS	109	909	5.33e-85	+	.	.
0610012G11	CRITICA	CDS	306	1103	1.43e-23	+	.	.
0610012H03	CRITICA	CDS	73	744	3.86e-15	+	.	.
0610012H06	CRITICA	CDS	29	1837	4.52e-46	+	.	.
0610012H09	CRITICA	CDS	759	1199	8.10e-54	+	.	.
0610012H14	CRITICA	CDS	13	645	2.45e-28	+	.	.
0610012I07	CRITICA	CDS	93	542	1.30e-49	+	.	.
0610012J02	CRITICA	CDS	132	1649	6.98e-95	+	.	.
0610012J07	CRITICA	CDS	35	895	4.41e-36	+	.	.
0610012K04	CRITICA	CDS	28	957	8.30e-56	+	.	.
0610012K15	CRITICA	CDS	16	450	2.18e-23	+	.	.
0610012K22	CRITICA	CDS	145	891	1.13e-09	+	.	.
0610012K24	CRITICA	CDS	65	1036	7.33e-66	+	.	.
0610012N06	CRITICA	CDS	170	1453	5.49e-54	+	.	.
0610013A10	CRITICA	CDS	193	549	9.09e-28	+	.	.
0610013B04	CRITICA	CDS	354	1607	1.60e-140	+	.	.
0610013B18	CRITICA	CDS	198	356	1.23e-14	+	.	.
0610013D04	CRITICA	CDS	71	2446	2.71e-125	+	.	.
0610013E23	CRITICA	CDS	153	1340	7.33e-05	+	.	.
0610013I14	CRITICA	CDS	113	1816	4.77e-92	+	.	.
0610013L23	CRITICA	CDS	97	1968	2.10e-185	+	.	.
0610013O21	CRITICA	CDS	130	354	1.35e-14	+	.	.
0610013P07	CRITICA	CDS	28	1629	1.49e-76	+	.	.
0610014B14	CRITICA	CDS	411	1457	3.96e-123	+	.	.
0610014J03	CRITICA	CDS	223	870	1.48e-70	+	.	.
0610014N08	CRITICA	CDS	192	932	9.20e-78	+	.	.
0610014P24	CRITICA	CDS	18	194	5.65e-13	+	.	.
0610015A08	CRITICA	CDS	353	1708	3.80e-96	+	.	.
0610015J03	CRITICA	CDS	34	2073	7.20e-207	+	.	.
0610015M11	CRITICA	CDS	138	923	9.63e-69	+	.	.
0610016F16	CRITICA	CDS	96	1811	1.02e-83	+	.	.
0610016I07	CRITICA	CDS	152	2035	3.00e-164	+	.	.
0610016L08	CRITICA	CDS	49	954	1.76e-68	+	.	.
0610016O18	CRITICA	CDS	113	1501	2.27e-56	+	.	.
0610016O20	CRITICA	CDS	56	1819	2.74e-137	+	.	.
0610016P04	CRITICA	CDS	408	2252	4.92e-110	+	.	.
0610017A09	CRITICA	CDS	280	1419	3.01e-08	+	.	.
0610017C21	CRITICA	CDS	125	1549	4.17e-136	+	.	.
0610017E12	CRITICA	CDS	306	536	6.37e-20	+	.	.
0610019M02	CRITICA	CDS	27	470	3.46e-34	+	.	.
0610020A01	CRITICA	CDS	70	420	1.30e-11	+	.	.
0610020I02	CRITICA	CDS	158	1918	1.09e-132	+	.	.
0610020P24	CRITICA	CDS	26	310	4.26e-20	+	.	.
0610021B24	CRITICA	CDS	264	464	1.55e-22	+	.	.
0610023A02	CRITICA	CDS	33	770	1.36e-27	+	.	.
0610023A07	CRITICA	CDS	8	1081	3.28e-47	+	.	.
0610024B01	CRITICA	CDS	198	644	6.84e-14	+	.	.
0610024J22	CRITICA	CDS	14	193	7.17e-06	+	.	.
0610025F05	CRITICA	CDS	106	528	2.85e-11	+	.	.
0610025G13	CRITICA	CDS	66	278	1.08e-16	+	.	.
0610025H05	CRITICA	CDS	116	841	4.88e-41	+	.	.
0610025I19	CRITICA	CDS	86	766	2.73e-21	+	.	.
0610025J09	CRITICA	CDS	41	301	1.56e-08	+	.	.
0610025J11	CRITICA	CDS	98	793	3.48e-48	+	.	.
0610025K21	CRITICA	CDS	148	1095	1.73e-50	+	.	.
0610025L01	CRITICA	CDS	37	534	2.00e-46	+	.	.
0610025L06	CRITICA	CDS	146	532	9.59e-23	+	.	.
0610025L15	CRITICA	CDS	25	789	1.51e-62	+	.	.
0610025L17	CRITICA	CDS	59	379	7.40e-05	+	.	.
0610025M10	CRITICA	CDS	181	414	6.18e-20	+	.	.
0610025M12	CRITICA	CDS	71	1348	6.23e-57	+	.	.
0610025N02	CRITICA	CDS	246	404	1.18e-14	+	.	.
0610025N14	CRITICA	CDS	255	875	3.45e-19	+	.	.
0610025N16	CRITICA	CDS	233	892	1.21e-51	+	.	.
0610025N20	CRITICA	CDS	26	718	2.68e-23	+	.	.
0610025O11	CRITICA	CDS	83	1468	2.25e-68	+	.	.
0610025O15	CRITICA	CDS	68	415	1.01e-18	+	.	.
0610025P03	CRITICA	CDS	60	473	2.21e-22	+	.	.
0610025P10	CRITICA	CDS	341	565	7.90e-08	+	.	.
0610027B03	CRITICA	CDS	117	1337	3.14e-36	+	.	.
0610027D24	CRITICA	CDS	27	821	1.02e-69	+	.	.
0610027F08	CRITICA	CDS	139	681	1.22e-25	+	.	.
0610027H24	CRITICA	CDS	396	1040	3.42e-25	+	.	.
0610027O18	CRITICA	CDS	30	503	4.63e-17	+	.	.
0610027O19	CRITICA	CDS	99	830	9.12e-55	+	.	.
0610027P12	CRITICA	CDS	179	661	1.42e-29	+	.	.
0610030A01	CRITICA	CDS	1	426	2.53e-12	+	.	.
0610030A03	CRITICA	CDS	16	1575	2.17e-126	+	.	.
0610030A14	CRITICA	CDS	73	1080	1.63e-22	+	.	.
0610030A17	CRITICA	CDS	204	1511	1.01e-41	+	.	.
0610030B01	CRITICA	CDS	69	173	3.12e-04	+	.	.
0610030B22	CRITICA	CDS	56	592	6.90e-26	+	.	.
0610030D01	CRITICA	CDS	67	732	1.54e-55	+	.	.
0610030E02	CRITICA	CDS	74	1117	6.23e-105	+	.	.
0610030E04	CRITICA	CDS	153	959	1.03e-43	+	.	.
0610030E20	CRITICA	CDS	99	539	8.17e-19	+	.	.
0610030F02	CRITICA	CDS	300	722	1.45e-39	+	.	.
0610030G03	CRITICA	CDS	102	485	3.59e-11	+	.	.
0610030G24	CRITICA	CDS	242	889	4.32e-79	+	.	.
0610030H01	CRITICA	CDS	51	1001	1.89e-54	+	.	.
0610030H11	CRITICA	CDS	113	1012	1.32e-38	+	.	.
0610030I10	CRITICA	CDS	71	1180	4.10e-52	+	.	.
0610030I18	CRITICA	CDS	38	322	2.00e-14	+	.	.
0610030M18	CRITICA	CDS	40	756	3.53e-50	+	.	.
0610030N09	CRITICA	CDS	57	977	4.47e-65	+	.	.
0610030O01	CRITICA	CDS	53	2395	1.56e-255	+	.	.
0610030O24	CRITICA	CDS	60	878	3.81e-55	+	.	.
0610030P15	CRITICA	CDS	79	1032	1.63e-17	+	.	.
0610031A11	CRITICA	CDS	308	712	7.60e-33	+	.	.
0610031B01	CRITICA	CDS	103	672	1.43e-16	+	.	.
0610031C16	CRITICA	CDS	25	585	1.16e-35	+	.	.
0610031F03	CRITICA	CDS	85	369	6.05e-17	+	.	.
0610031H01	CRITICA	CDS	45	437	1.31e-62	+	.	.
0610031J06	CRITICA	CDS	24	1019	5.67e-16	+	.	.
0610031K02	CRITICA	CDS	60	500	8.98e-17	+	.	.
0610031K06	CRITICA	CDS	97	318	4.61e-19	+	.	.
0610031O08	CRITICA	CDS	70	387	6.27e-14	+	.	.
0610031O15	CRITICA	CDS	55	636	5.86e-76	+	.	.
0610031P22	CRITICA	CDS	9	305	4.32e-11	+	.	.
0610033B02	CRITICA	CDS	84	1046	3.38e-47	+	.	.
0610033E06	CRITICA	CDS	36	1625	2.28e-40	+	.	.
0610033H01	CRITICA	CDS	66	314	2.72e-04	+	.	.
0610033H09	CRITICA	CDS	120	722	4.71e-15	+	.	.
0610033H19	CRITICA	CDS	16	684	2.13e-30	+	.	.
0610033I05	CRITICA	CDS	347	1378	4.75e-09	+	.	.
0610033J05	CRITICA	CDS	746	1177	4.06e-21	+	.	.
0610033K05	CRITICA	CDS	18	503	4.03e-17	+	.	.
0610033L03	CRITICA	CDS	51	569	2.10e-36	+	.	.
0610033L19	CRITICA	CDS	307	1206	2.49e-55	+	.	.
0610033M06	CRITICA	CDS	365	1654	4.80e-97	+	.	.
0610033M11	CRITICA	CDS	11	406	4.05e-23	+	.	.
0610033N11	CRITICA	CDS	33	707	3.73e-40	+	.	.
0610033N12	CRITICA	CDS	64	1044	6.77e-128	+	.	.
0610033N24	CRITICA	CDS	66	980	8.84e-83	+	.	.
0610033O15	CRITICA	CDS	21	584	1.22e-04	+	.	.
0610033O17	CRITICA	CDS	27	1028	1.04e-102	+	.	.
0610034M08	CRITICA	CDS	133	429	1.06e-22	+	.	.
0610034M18	CRITICA	CDS	37	1044	1.22e-35	+	.	.
0610034O11	CRITICA	CDS	118	639	9.66e-39	+	.	.
0610034P02	CRITICA	CDS	11	1588	3.61e-63	+	.	.
0610034P22	CRITICA	CDS	270	1157	7.76e-59	+	.	.
0610035N01	CRITICA	CDS	89	796	5.95e-36	+	.	.
0610037A06	CRITICA	CDS	1	525	5.27e-10	+	.	.
0610037B09	CRITICA	CDS	60	977	2.33e-83	+	.	.
0610037B21	CRITICA	CDS	91	312	6.74e-16	+	.	.
0610037B22	CRITICA	CDS	112	1872	1.23e-199	+	.	.
0610037B23	CRITICA	CDS	41	625	3.92e-07	+	.	.
0610037D15	CRITICA	CDS	341	970	4.53e-12	+	.	.
0610037F20	CRITICA	CDS	58	633	5.61e-38	+	.	.
0610037F22	CRITICA	CDS	40	327	3.96e-12	+	.	.
0610037F23	CRITICA	CDS	37	591	1.69e-16	+	.	.
0610037H22	CRITICA	CDS	465	869	3.55e-05	+	.	.
0610037I05	CRITICA	CDS	221	427	1.26e-09	+	.	.
0610037J01	CRITICA	CDS	21	1559	1.89e-81	+	.	.
0610037K16	CRITICA	CDS	222	893	4.95e-32	+	.	.
0610037L13	CRITICA	CDS	107	697	8.98e-27	+	.	.
0610037L19	CRITICA	CDS	108	434	3.95e-28	+	.	.
0610037M02	CRITICA	CDS	17	1102	2.43e-79	+	.	.
0610037N01	CRITICA	CDS	9	461	1.29e-24	+	.	.
0610037N03	CRITICA	CDS	24	470	3.17e-09	+	.	.
0610037N12	CRITICA	CDS	164	586	1.20e-34	+	.	.
0610037O16	CRITICA	CDS	84	794	8.09e-16	+	.	.
0610037P09	CRITICA	CDS	149	751	1.38e-35	+	.	.
0610038B12	CRITICA	CDS	40	675	3.18e-48	+	.	.
0610038B21	CRITICA	CDS	727	1245	2.19e-04	+	.	.
0610038D05	CRITICA	CDS	81	722	5.06e-28	+	.	.
0610038D11	CRITICA	CDS	35	412	2.56e-10	+	.	.
0610038F01	CRITICA	CDS	9	1070	3.99e-98	+	.	.
0610038F07	CRITICA	CDS	21	515	2.21e-20	+	.	.
0610038F15	CRITICA	CDS	47	334	2.98e-12	+	.	.
0610038F24	CRITICA	CDS	61	438	7.14e-35	+	.	.
0610038H09	CRITICA	CDS	43	621	8.82e-26	+	.	.
0610038I09	CRITICA	CDS	103	570	5.48e-27	+	.	.
0610038J11	CRITICA	CDS	28	774	1.02e-23	+	.	.
0610038K03	CRITICA	CDS	22	888	3.66e-46	+	.	.
0610038L04	CRITICA	CDS	109	531	2.21e-15	+	.	.
0610038L10	CRITICA	CDS	230	697	7.97e-20	+	.	.
0610038L13	CRITICA	CDS	283	741	2.38e-18	+	.	.
0610038M01	CRITICA	CDS	118	666	3.92e-57	+	.	.
0610038M15	CRITICA	CDS	158	1018	1.19e-30	+	.	.
0610038M23	CRITICA	CDS	91	492	1.59e-09	+	.	.
0610038N09	CRITICA	CDS	6	692	2.54e-15	+	.	.
0610038O04	CRITICA	CDS	133	744	7.28e-18	+	.	.
0610038O15	CRITICA	CDS	20	997	3.92e-77	+	.	.
0610038O17	CRITICA	CDS	103	276	1.44e-04	+	.	.
0610038P07	CRITICA	CDS	18	575	6.33e-65	+	.	.
0610038P13	CRITICA	CDS	116	1582	1.18e-107	+	.	.
0610039A06	CRITICA	CDS	56	415	1.10e-31	+	.	.
0610039A15	CRITICA	CDS	158	943	3.59e-70	+	.	.
0610039A16	CRITICA	CDS	16	759	1.68e-51	+	.	.
0610039A20	CRITICA	CDS	230	901	2.35e-15	+	.	.
0610039B05	CRITICA	CDS	20	853	2.21e-61	+	.	.
0610039B07	CRITICA	CDS	55	339	1.65e-31	+	.	.
0610039B18	CRITICA	CDS	523	1200	1.10e-58	+	.	.
0610039C14	CRITICA	CDS	135	797	1.27e-44	+	.	.
0610039C21	CRITICA	CDS	82	1374	3.79e-86	+	.	.
0610039D01	CRITICA	CDS	43	576	8.50e-25	+	.	.
0610039E03	CRITICA	CDS	39	2069	3.09e-203	+	.	.
0610039G03	CRITICA	CDS	137	493	1.36e-10	+	.	.
0610039G16	CRITICA	CDS	127	555	7.33e-50	+	.	.
0610039G20	CRITICA	CDS	172	489	5.65e-18	+	.	.
0610039G24	CRITICA	CDS	55	1143	9.02e-73	+	.	.
0610039H12	CRITICA	CDS	70	795	7.98e-33	+	.	.
0610039H13	CRITICA	CDS	81	350	2.68e-19	+	.	.
0610039H24	CRITICA	CDS	21	530	6.56e-68	+	.	.
0610039I14	CRITICA	CDS	80	967	4.78e-38	+	.	.
0610039J01	CRITICA	CDS	62	1159	1.04e-53	+	.	.
0610039J04	CRITICA	CDS	28	1416	6.46e-58	+	.	.
0610039J17	CRITICA	CDS	100	1452	2.66e-108	+	.	.
0610039K12	CRITICA	CDS	374	1645	3.60e-28	+	.	.
0610039K22	CRITICA	CDS	355	1536	1.95e-119	+	.	.
0610039K23	CRITICA	CDS	672	986	8.68e-02	+	.	.
0610039L19	CRITICA	CDS	86	1048	2.00e-44	+	.	.
0610039M06	CRITICA	CDS	61	717	2.01e-40	+	.	.
0610039M07	CRITICA	CDS	277	813	3.91e-20	+	.	.
0610039M12	CRITICA	CDS	84	1445	6.50e-112	+	.	.
0610039M20	CRITICA	CDS	84	482	1.14e-17	+	.	.
0610039M24	CRITICA	CDS	241	882	9.19e-41	+	.	.
0610039N04	CRITICA	CDS	167	874	4.90e-51	+	.	.
0610039N19	CRITICA	CDS	415	1182	1.37e-45	+	.	.
0610039N23	CRITICA	CDS	71	1315	3.51e-24	+	.	.
0610039O11	CRITICA	CDS	50	496	3.05e-36	+	.	.
0610039P16	CRITICA	CDS	197	862	5.76e-25	+	.	.
0610040A09	CRITICA	CDS	55	912	1.86e-68	+	.	.
0610040B01	CRITICA	CDS	41	739	5.28e-40	+	.	.
0610040B07	CRITICA	CDS	149	1087	1.50e-25	+	.	.
0610040B21	CRITICA	CDS	76	588	3.94e-40	+	.	.
0610040B23	CRITICA	CDS	41	235	3.91e-07	+	.	.
0610040C01	CRITICA	CDS	323	718	6.89e-12	+	.	.
0610040D20	CRITICA	CDS	111	800	2.35e-26	+	.	.
0610040E02	CRITICA	CDS	16	804	6.23e-27	+	.	.
0610040G01	CRITICA	CDS	145	930	6.06e-47	+	.	.
0610040H15	CRITICA	CDS	26	382	3.43e-23	+	.	.
0610040J01	CRITICA	CDS	175	1116	1.62e-16	+	.	.
0610040L07	CRITICA	CDS	134	601	1.04e-55	+	.	.
0610040L19	CRITICA	CDS	67	633	9.55e-37	+	.	.
0610040N05	CRITICA	CDS	27	605	3.76e-21	+	.	.
0610041A01	CRITICA	CDS	53	1333	4.56e-41	+	.	.
0610041A13	CRITICA	CDS	250	1176	1.24e-37	+	.	.
0610041A14	CRITICA	CDS	56	823	8.98e-46	+	.	.
0610041B22	CRITICA	CDS	412	1146	2.68e-25	+	.	.
0610041C01	CRITICA	CDS	99	452	5.89e-39	+	.	.
0610041C11	CRITICA	CDS	77	682	1.16e-51	+	.	.
0610041D15	CRITICA	CDS	10	297	9.02e-13	+	.	.
0610041D19	CRITICA	CDS	401	2020	1.89e-90	+	.	.
0610041D24	CRITICA	CDS	57	1067	6.00e-65	+	.	.
0610041E02	CRITICA	CDS	192	1430	5.34e-116	+	.	.
0610041E23	CRITICA	CDS	62	580	1.27e-59	+	.	.
0610041F13	CRITICA	CDS	99	1244	3.44e-132	+	.	.
0610041G12	CRITICA	CDS	15	677	7.50e-25	+	.	.
0610041I02	CRITICA	CDS	8	463	1.35e-14	+	.	.
0610041L09	CRITICA	CDS	145	972	3.37e-07	+	.	.
0610041O14	CRITICA	CDS	20	2587	3.52e-307	+	.	.
0610041O18	CRITICA	CDS	148	1293	1.61e-64	+	.	.
0610041P13	CRITICA	CDS	120	1439	8.06e-31	+	.	.
0610041P14	CRITICA	CDS	126	806	5.42e-56	+	.	.
0610042A05	CRITICA	CDS	76	1527	1.69e-147	+	.	.
0610042A08	CRITICA	CDS	58	378	8.98e-10	+	.	.
0610042A11	CRITICA	CDS	10	864	6.97e-77	+	.	.
0610042A18	CRITICA	CDS	16	993	5.29e-72	+	.	.
0610042B01	CRITICA	CDS	60	647	2.83e-24	+	.	.
0610042B03	CRITICA	CDS	140	787	5.62e-58	+	.	.
0610042B13	CRITICA	CDS	160	1494	7.52e-36	+	.	.
0610042C04	CRITICA	CDS	119	556	1.43e-28	+	.	.
0610042C05	CRITICA	CDS	180	1532	1.37e-49	+	.	.
0610042C23	CRITICA	CDS	128	775	3.27e-101	+	.	.
0610042E05	CRITICA	CDS	56	358	4.64e-08	+	.	.
0610042E07	CRITICA	CDS	124	756	1.02e-28	+	.	.
0610042E12	CRITICA	CDS	21	896	4.38e-40	+	.	.
0610042F24	CRITICA	CDS	54	353	4.15e-06	+	.	.
0610042G12	CRITICA	CDS	129	680	1.20e-25	+	.	.
0610042H17	CRITICA	CDS	26	850	7.62e-42	+	.	.
0610042H23	CRITICA	CDS	79	633	1.21e-16	+	.	.
0610042I06	CRITICA	CDS	34	966	7.23e-91	+	.	.
0610042I08	CRITICA	CDS	35	763	1.92e-15	+	.	.
0610042I15	CRITICA	CDS	122	718	5.11e-50	+	.	.
0610042L24	CRITICA	CDS	219	413	1.99e-10	+	.	.
0610042M03	CRITICA	CDS	25	234	3.36e-14	+	.	.
0610042N21	CRITICA	CDS	73	2331	3.77e-112	+	.	.
0610042N22	CRITICA	CDS	60	929	6.41e-63	+	.	.
0610042O13	CRITICA	CDS	36	1154	9.10e-59	+	.	.
0610042O20	CRITICA	CDS	135	1880	1.22e-93	+	.	.
0610043A03	CRITICA	CDS	168	290	1.28e-07	+	.	.
0610043B04	CRITICA	CDS	428	1063	7.21e-28	+	.	.
0610043B10	CRITICA	CDS	181	540	3.80e-48	+	.	.
0610043C13	CRITICA	CDS	130	492	1.25e-24	+	.	.
0610043C19	CRITICA	CDS	382	1434	4.04e-126	+	.	.
0610043D20	CRITICA	CDS	136	546	6.63e-29	+	.	.
0610043M01	CRITICA	CDS	21	497	9.06e-16	+	.	.
0610043P16	CRITICA	CDS	127	1854	7.09e-44	+	.	.
0710001A11	CRITICA	CDS	266	658	1.77e-12	+	.	.
0710001B06	CRITICA	CDS	155	391	1.44e-13	+	.	.
0710001B24	CRITICA	CDS	396	557	7.28e-04	+	.	.
0710001C05	CRITICA	CDS	4	495	3.56e-07	+	.	.
0710001C23	CRITICA	CDS	33	203	1.31e-08	+	.	.
0710001D04	CRITICA	CDS	42	524	1.27e-18	+	.	.
0710001D11	CRITICA	CDS	549	899	1.60e-15	+	.	.
0710001D13	CRITICA	CDS	73	1323	3.73e-128	+	.	.
0710001D23	CRITICA	CDS	32	442	1.65e-29	+	.	.
0710001D24	CRITICA	CDS	24	503	1.27e-13	+	.	.
0710001E11	CRITICA	CDS	307	609	1.07e-10	+	.	.
0710001E13	CRITICA	CDS	266	532	5.65e-13	+	.	.
0710001E19	CRITICA	CDS	455	1459	3.61e-93	+	.	.
0710001F19	CRITICA	CDS	180	1631	1.82e-172	+	.	.
0710001G14	CRITICA	CDS	88	486	1.93e-30	+	.	.
0710001G22	CRITICA	CDS	47	589	1.18e-57	+	.	.
0710001H16	CRITICA	CDS	26	373	2.98e-18	+	.	.
0710001I10	CRITICA	CDS	61	831	1.50e-17	+	.	.
0710001I14	CRITICA	CDS	374	1051	5.11e-78	+	.	.
0710001J11	CRITICA	CDS	121	345	2.82e-08	+	.	.
0710001J21	CRITICA	CDS	765	1778	1.49e-84	+	.	.
0710001J24	CRITICA	CDS	53	433	4.27e-21	+	.	.
0710001L02	CRITICA	CDS	123	1304	6.57e-28	+	.	.
0710001L22	CRITICA	CDS	37	471	2.07e-09	+	.	.
0710001M07	CRITICA	CDS	82	381	6.33e-03	+	.	.
0710001M10	CRITICA	CDS	43	747	3.14e-64	+	.	.
0710001M22	CRITICA	CDS	91	588	2.26e-32	+	.	.
0710001O06	CRITICA	CDS	373	2133	1.95e-176	+	.	.
0710001O18	CRITICA	CDS	306	533	3.57e-08	+	.	.
0710001O20	CRITICA	CDS	75	536	1.15e-40	+	.	.
0710001P07	CRITICA	CDS	74	754	4.66e-31	+	.	.
0710001P09	CRITICA	CDS	137	913	8.30e-21	+	.	.
0710005A05	CRITICA	CDS	87	380	2.12e-20	+	.	.
0710005A09	CRITICA	CDS	96	587	1.34e-36	+	.	.
0710005C20	CRITICA	CDS	163	993	3.91e-76	+	.	.
0710005E04	CRITICA	CDS	439	834	8.16e-29	+	.	.
0710005E13	CRITICA	CDS	45	197	1.44e-20	+	.	.
0710005E17	CRITICA	CDS	179	526	2.14e-24	+	.	.
0710005G03	CRITICA	CDS	99	710	1.56e-48	+	.	.
0710005G22	CRITICA	CDS	104	685	7.38e-71	+	.	.
0710005I03	CRITICA	CDS	66	641	2.56e-16	+	.	.
0710005K21	CRITICA	CDS	22	558	8.73e-62	+	.	.
0710005K22	CRITICA	CDS	42	449	7.91e-28	+	.	.
0710005M11	CRITICA	CDS	596	1648	1.60e-36	+	.	.
0710005M12	CRITICA	CDS	17	379	2.82e-17	+	.	.
0710005O04	CRITICA	CDS	80	706	2.59e-06	+	.	.
0710007A16	CRITICA	CDS	115	477	4.79e-13	+	.	.
0710007A22	CRITICA	CDS	32	865	5.00e-26	+	.	.
0710007C18	CRITICA	CDS	20	316	5.51e-16	+	.	.
0710007C24	CRITICA	CDS	72	419	7.12e-10	+	.	.
0710007E12	CRITICA	CDS	14	688	1.98e-17	+	.	.
0710007E14	CRITICA	CDS	131	463	4.48e-26	+	.	.
0710007E24	CRITICA	CDS	102	452	8.16e-39	+	.	.
0710007K22	CRITICA	CDS	8	700	3.30e-15	+	.	.
0710007L22	CRITICA	CDS	124	411	2.24e-24	+	.	.
0710007M18	CRITICA	CDS	102	371	4.42e-09	+	.	.
0710007O18	CRITICA	CDS	639	920	5.81e-07	+	.	.
0710007O20	CRITICA	CDS	142	450	3.91e-16	+	.	.
0710008A09	CRITICA	CDS	231	920	2.76e-111	+	.	.
0710008C07	CRITICA	CDS	238	615	5.76e-35	+	.	.
0710008C12	CRITICA	CDS	878	916	6.50e-62	+	.	.
0710008D09	CRITICA	CDS	87	257	1.55e-05	+	.	.
0710008E08	CRITICA	CDS	17	871	2.83e-77	+	.	.
0710008E15	CRITICA	CDS	83	355	2.63e-11	+	.	.
0710008E18	CRITICA	CDS	157	672	9.61e-33	+	.	.
0710008F05	CRITICA	CDS	91	468	5.99e-40	+	.	.
0710008F23	CRITICA	CDS	57	776	1.94e-25	+	.	.
0710008G05	CRITICA	CDS	33	647	9.76e-44	+	.	.
0710008G23	CRITICA	CDS	291	521	4.48e-12	+	.	.
0710008H05	CRITICA	CDS	39	416	1.37e-25	+	.	.
0710008H07	CRITICA	CDS	53	640	2.21e-33	+	.	.
0710008H09	CRITICA	CDS	75	596	1.62e-47	+	.	.
0710008J23	CRITICA	CDS	15	422	1.30e-06	+	.	.
0710008K08	CRITICA	CDS	84	980	1.83e-46	+	.	.
0710008K15	CRITICA	CDS	215	1003	5.26e-33	+	.	.
0710008M05	CRITICA	CDS	94	1050	1.23e-72	+	.	.
0710008M22	CRITICA	CDS	96	1400	6.76e-157	+	.	.
0710008N11	CRITICA	CDS	29	877	2.46e-86	+	.	.
0710008O10	CRITICA	CDS	33	320	1.05e-24	+	.	.
0710008O11	CRITICA	CDS	32	622	2.52e-33	+	.	.
0710008P15	CRITICA	CDS	1	282	1.30e-15	+	.	.
0910001A06	CRITICA	CDS	249	1223	3.97e-95	+	.	.
0910001A15	CRITICA	CDS	28	819	1.83e-53	+	.	.
0910001B06	CRITICA	CDS	12	323	1.95e-34	+	.	.
0910001B12	CRITICA	CDS	61	393	1.71e-06	+	.	.
0910001B19	CRITICA	CDS	18	758	4.88e-48	+	.	.
0910001B22	CRITICA	CDS	59	364	7.13e-17	+	.	.
0910001D19	CRITICA	CDS	90	875	2.84e-32	+	.	.
0910001E01	CRITICA	CDS	673	864	1.76e-11	+	.	.
0910001E22	CRITICA	CDS	26	562	6.71e-08	+	.	.
0910001F03	CRITICA	CDS	36	539	1.62e-48	+	.	.
0910001F11	CRITICA	CDS	219	689	2.97e-29	+	.	.
0910001F14	CRITICA	CDS	106	3204	1.88e-16	+	.	.
0910001G08	CRITICA	CDS	483	977	4.42e-16	+	.	.
0910001I07	CRITICA	CDS	65	298	1.18e-11	+	.	.
0910001I10	CRITICA	CDS	23	511	2.63e-31	+	.	.
0910001I20	CRITICA	CDS	34	462	2.00e-25	+	.	.
0910001J09	CRITICA	CDS	190	861	7.48e-63	+	.	.
0910001J16	CRITICA	CDS	20	811	5.32e-54	+	.	.
0910001K11	CRITICA	CDS	18	758	2.82e-49	+	.	.
0910001K16	CRITICA	CDS	34	438	1.86e-17	+	.	.
0910001K18	CRITICA	CDS	38	1252	7.72e-44	+	.	.
0910001K21	CRITICA	CDS	248	1036	2.67e-60	+	.	.
0910001L09	CRITICA	CDS	71	370	6.83e-15	+	.	.
0910001L11	CRITICA	CDS	131	784	5.30e-13	+	.	.
0910001L24	CRITICA	CDS	171	1490	4.90e-120	+	.	.
0910001O22	CRITICA	CDS	36	425	1.57e-16	+	.	.
0910001P14	CRITICA	CDS	54	497	9.98e-26	+	.	.
0910001P16	CRITICA	CDS	169	813	1.21e-24	+	.	.
0910002B17	CRITICA	CDS	56	529	6.47e-10	+	.	.
1010001A07	CRITICA	CDS	209	700	3.60e-19	+	.	.
1010001A11	CRITICA	CDS	86	661	1.56e-55	+	.	.
1010001A23	CRITICA	CDS	12	923	1.08e-32	+	.	.
1010001B04	CRITICA	CDS	59	334	7.73e-13	+	.	.
1010001C05	CRITICA	CDS	99	641	4.60e-12	+	.	.
1010001C09	CRITICA	CDS	207	464	6.68e-10	+	.	.
1010001C12	CRITICA	CDS	225	422	1.29e-11	+	.	.
1010001C15	CRITICA	CDS	59	436	7.14e-35	+	.	.
1010001C18	CRITICA	CDS	94	1071	1.00e-45	+	.	.
1010001D05	CRITICA	CDS	130	312	3.67e-25	+	.	.
1010001D24	CRITICA	CDS	27	311	4.26e-20	+	.	.
1010001E09	CRITICA	CDS	26	541	3.01e-48	+	.	.
1010001F03	CRITICA	CDS	37	354	3.68e-22	+	.	.
1010001G07	CRITICA	CDS	22	525	3.18e-17	+	.	.
1010001G11	CRITICA	CDS	18	599	7.50e-18	+	.	.
1010001G12	CRITICA	CDS	62	691	6.00e-37	+	.	.
1010001G17	CRITICA	CDS	192	476	2.49e-07	+	.	.
1010001H12	CRITICA	CDS	65	649	1.66e-43	+	.	.
1010001H16	CRITICA	CDS	81	899	1.16e-73	+	.	.
1010001H21	CRITICA	CDS	155	520	7.62e-42	+	.	.
1010001I23	CRITICA	CDS	319	1578	3.33e-37	+	.	.
1010001J06	CRITICA	CDS	241	1554	3.67e-35	+	.	.
1010001J12	CRITICA	CDS	27	335	1.89e-25	+	.	.
1010001K14	CRITICA	CDS	64	840	7.40e-16	+	.	.
1010001K18	CRITICA	CDS	210	698	6.22e-22	+	.	.
1010001L13	CRITICA	CDS	20	535	3.21e-48	+	.	.
1010001L15	CRITICA	CDS	89	397	1.33e-09	+	.	.
1010001L20	CRITICA	CDS	4	447	5.88e-16	+	.	.
1010001M03	CRITICA	CDS	89	397	7.13e-08	+	.	.
1010001M04	CRITICA	CDS	26	700	6.89e-60	+	.	.
1010001M12	CRITICA	CDS	17	271	6.75e-06	+	.	.
1010001M13	CRITICA	CDS	31	804	8.70e-60	+	.	.
1010001M21	CRITICA	CDS	17	862	2.41e-30	+	.	.
1010001N11	CRITICA	CDS	15	1148	2.61e-56	+	.	.
1010001N20	CRITICA	CDS	33	776	5.82e-46	+	.	.
1010001N24	CRITICA	CDS	74	283	1.48e-10	+	.	.
1010001P06	CRITICA	CDS	206	1594	4.06e-60	+	.	.
1010001P15	CRITICA	CDS	93	1907	1.30e-25	+	.	.
1010001P20	CRITICA	CDS	68	544	9.51e-67	+	.	.
1100001A08	CRITICA	CDS	67	465	3.47e-32	+	.	.
1100001A17	CRITICA	CDS	130	840	2.78e-54	+	.	.
1100001B07	CRITICA	CDS	212	784	7.03e-54	+	.	.
1100001C12	CRITICA	CDS	39	494	5.60e-56	+	.	.
1100001C15	CRITICA	CDS	289	1023	7.22e-33	+	.	.
1100001C16	CRITICA	CDS	59	568	1.95e-52	+	.	.
1100001C23	CRITICA	CDS	530	1042	5.61e-50	+	.	.
1100001D09	CRITICA	CDS	30	440	1.51e-18	+	.	.
1100001D19	CRITICA	CDS	191	793	8.72e-16	+	.	.
1100001E09	CRITICA	CDS	26	820	3.67e-47	+	.	.
1100001E18	CRITICA	CDS	20	346	1.92e-38	+	.	.
1100001F06	CRITICA	CDS	55	303	1.82e-10	+	.	.
1100001F07	CRITICA	CDS	212	346	3.86e-04	+	.	.
1100001F16	CRITICA	CDS	79	795	1.52e-52	+	.	.
1100001F19	CRITICA	CDS	189	632	1.06e-36	+	.	.
1100001G14	CRITICA	CDS	73	906	7.67e-50	+	.	.
1100001G22	CRITICA	CDS	151	462	8.01e-13	+	.	.
1100001H08	CRITICA	CDS	78	398	4.72e-23	+	.	.
1100001H15	CRITICA	CDS	97	414	6.08e-14	+	.	.
1100001H23	CRITICA	CDS	137	1789	3.60e-74	+	.	.
1100001I08	CRITICA	CDS	27	242	2.97e-08	+	.	.
1100001I10	CRITICA	CDS	105	353	3.08e-09	+	.	.
1100001I13	CRITICA	CDS	35	325	1.17e-18	+	.	.
1100001I18	CRITICA	CDS	83	937	2.95e-113	+	.	.
1100001I22	CRITICA	CDS	28	381	5.03e-10	+	.	.
1100001I23	CRITICA	CDS	176	790	2.41e-54	+	.	.
1100001I24	CRITICA	CDS	77	211	3.83e-07	+	.	.
1100001J08	CRITICA	CDS	28	561	2.70e-43	+	.	.
1100001J14	CRITICA	CDS	27	758	2.46e-57	+	.	.
1100001J17	CRITICA	CDS	128	694	7.65e-49	+	.	.
1100001K09	CRITICA	CDS	265	1011	5.76e-06	+	.	.
1100001K11	CRITICA	CDS	112	966	3.17e-120	+	.	.
1100001L13	CRITICA	CDS	100	789	1.16e-49	+	.	.
1100001L14	CRITICA	CDS	75	557	7.85e-34	+	.	.
1100001M03	CRITICA	CDS	91	465	5.12e-29	+	.	.
1100001P14	CRITICA	CDS	15	110	2.06e-11	+	.	.
1100006M11	CRITICA	CDS	167	181	6.61e-13	+	.	.
1110001A02	CRITICA	CDS	10	543	1.20e-19	+	.	.
1110001A04	CRITICA	CDS	470	676	5.91e-11	+	.	.
1110001A05	CRITICA	CDS	97	741	1.10e-26	+	.	.
1110001A12	CRITICA	CDS	21	1091	3.23e-56	+	.	.
1110001A14	CRITICA	CDS	148	480	1.30e-28	+	.	.
1110001A15	CRITICA	CDS	87	395	8.96e-08	+	.	.
1110001A24	CRITICA	CDS	104	793	2.35e-26	+	.	.
1110001B06	CRITICA	CDS	47	589	1.24e-57	+	.	.
1110001B09	CRITICA	CDS	20	538	3.44e-46	+	.	.
1110001B17	CRITICA	CDS	59	436	4.93e-34	+	.	.
1110001B22	CRITICA	CDS	986	1897	5.66e-45	+	.	.
1110001C14	CRITICA	CDS	114	785	1.46e-22	+	.	.
1110001C23	CRITICA	CDS	37	1326	2.89e-70	+	.	.
1110001D15	CRITICA	CDS	690	734	5.67e-19	+	.	.
1110001D18	CRITICA	CDS	120	875	1.54e-37	+	.	.
1110001E03	CRITICA	CDS	48	1139	1.83e-55	+	.	.
1110001E07	CRITICA	CDS	231	278	7.75e-02	+	.	.
1110001E24	CRITICA	CDS	119	1339	1.47e-85	+	.	.
1110001F24	CRITICA	CDS	130	171	6.45e-12	+	.	.
1110001H02	CRITICA	CDS	62	1225	1.95e-21	+	.	.
1110001H04	CRITICA	CDS	87	176	3.92e-08	+	.	.
1110001H08	CRITICA	CDS	80	484	5.26e-36	+	.	.
1110001H19	CRITICA	CDS	62	340	1.13e-09	+	.	.
1110001H20	CRITICA	CDS	113	913	6.41e-83	+	.	.
1110001H24	CRITICA	CDS	51	773	1.20e-29	+	.	.
1110001I03	CRITICA	CDS	38	445	1.06e-17	+	.	.
1110001I11	CRITICA	CDS	351	1040	7.40e-66	+	.	.
1110001I12	CRITICA	CDS	84	461	1.67e-28	+	.	.
1110001I20	CRITICA	CDS	802	1128	2.80e-12	+	.	.
1110001J02	CRITICA	CDS	80	958	9.19e-105	+	.	.
1110001J03	CRITICA	CDS	34	375	1.47e-15	+	.	.
1110001J08	CRITICA	CDS	62	625	8.62e-24	+	.	.
1110001J12	CRITICA	CDS	119	1927	5.61e-39	+	.	.
1110001J15	CRITICA	CDS	16	282	3.31e-10	+	.	.
1110001K05	CRITICA	CDS	38	523	4.03e-17	+	.	.
1110001K06	CRITICA	CDS	4	150	2.24e-08	+	.	.
1110001K21	CRITICA	CDS	32	667	1.33e-50	+	.	.
1110001L23	CRITICA	CDS	123	377	5.11e-18	+	.	.
1110001M01	CRITICA	CDS	29	514	1.70e-22	+	.	.
1110001M02	CRITICA	CDS	55	516	1.50e-19	+	.	.
1110001M08	CRITICA	CDS	15	356	7.91e-20	+	.	.
1110001M11	CRITICA	CDS	15	419	5.05e-09	+	.	.
1110001M12	CRITICA	CDS	30	329	6.83e-15	+	.	.
1110001M20	CRITICA	CDS	14	985	1.72e-46	+	.	.
1110001N02	CRITICA	CDS	257	679	2.96e-35	+	.	.
1110001N04	CRITICA	CDS	9	569	1.16e-35	+	.	.
1110001N06	CRITICA	CDS	190	1128	3.00e-54	+	.	.
1110001N15	CRITICA	CDS	102	824	1.58e-51	+	.	.
1110001O06	CRITICA	CDS	9	470	5.21e-40	+	.	.
1110001O09	CRITICA	CDS	132	1127	6.33e-33	+	.	.
1110001O11	CRITICA	CDS	206	847	1.52e-55	+	.	.
1110001O17	CRITICA	CDS	133	864	1.13e-35	+	.	.
1110001O19	CRITICA	CDS	7	363	5.21e-11	+	.	.
1110001P03	CRITICA	CDS	16	1392	9.33e-154	+	.	.
1110001P09	CRITICA	CDS	67	336	5.86e-13	+	.	.
1110002A03	CRITICA	CDS	76	507	1.71e-11	+	.	.
1110002A10	CRITICA	CDS	27	431	1.90e-20	+	.	.
1110002A15	CRITICA	CDS	111	344	2.10e-08	+	.	.
1110002A21	CRITICA	CDS	102	881	4.87e-77	+	.	.
1110002B05	CRITICA	CDS	31	246	2.58e-08	+	.	.
1110002C06	CRITICA	CDS	17	373	6.76e-23	+	.	.
1110002C08	CRITICA	CDS	61	1440	2.56e-75	+	.	.
1110002C09	CRITICA	CDS	23	379	4.61e-10	+	.	.
1110002D05	CRITICA	CDS	58	294	2.14e-08	+	.	.
1110002D07	CRITICA	CDS	246	593	9.36e-07	+	.	.
1110002D09	CRITICA	CDS	30	566	2.54e-15	+	.	.
1110002D13	CRITICA	CDS	183	242	1.11e-04	+	.	.
1110002D22	CRITICA	CDS	13	642	4.05e-20	+	.	.
1110002E03	CRITICA	CDS	363	515	6.98e-21	+	.	.
1110002E08	CRITICA	CDS	90	707	8.24e-35	+	.	.
1110002E17	CRITICA	CDS	205	1065	4.80e-41	+	.	.
1110002E23	CRITICA	CDS	23	247	1.52e-09	+	.	.
1110002F01	CRITICA	CDS	33	410	2.84e-10	+	.	.
1110002F03	CRITICA	CDS	197	862	5.76e-25	+	.	.
1110002F04	CRITICA	CDS	189	533	2.08e-10	+	.	.
1110002G05	CRITICA	CDS	139	432	4.82e-10	+	.	.
1110002G13	CRITICA	CDS	48	953	3.53e-80	+	.	.
1110002H11	CRITICA	CDS	45	755	2.85e-39	+	.	.
1110002H13	CRITICA	CDS	149	814	3.79e-34	+	.	.
1110002H14	CRITICA	CDS	29	553	6.98e-21	+	.	.
1110002H15	CRITICA	CDS	63	476	1.02e-22	+	.	.
1110002I11	CRITICA	CDS	139	837	4.40e-16	+	.	.
1110002I16	CRITICA	CDS	15	548	2.36e-61	+	.	.
1110002J19	CRITICA	CDS	38	724	7.05e-09	+	.	.
1110002J22	CRITICA	CDS	764	1117	3.29e-04	+	.	.
1110002J23	CRITICA	CDS	184	231	8.82e-05	+	.	.
1110002K06	CRITICA	CDS	667	1677	6.23e-55	+	.	.
1110002K08	CRITICA	CDS	41	502	1.50e-19	+	.	.
1110002K21	CRITICA	CDS	43	453	4.32e-21	+	.	.
1110002L02	CRITICA	CDS	59	463	1.56e-30	+	.	.
1110002L21	CRITICA	CDS	216	464	1.31e-31	+	.	.
1110002L22	CRITICA	CDS	11	679	2.41e-30	+	.	.
1110002M09	CRITICA	CDS	25	198	5.51e-14	+	.	.
1110002M12	CRITICA	CDS	32	424	2.76e-39	+	.	.
1110002N04	CRITICA	CDS	10	336	3.14e-06	+	.	.
1110002N05	CRITICA	CDS	4	447	5.88e-16	+	.	.
1110002N09	CRITICA	CDS	257	553	2.68e-02	+	.	.
1110002N22	CRITICA	CDS	783	1106	8.51e-11	+	.	.
1110002N23	CRITICA	CDS	16	948	7.57e-37	+	.	.
1110002O06	CRITICA	CDS	80	661	3.15e-56	+	.	.
1110002O12	CRITICA	CDS	51	446	1.51e-35	+	.	.
1110002O20	CRITICA	CDS	29	397	5.09e-15	+	.	.
1110002O23	CRITICA	CDS	115	720	5.48e-27	+	.	.
1110002P04	CRITICA	CDS	139	627	2.62e-29	+	.	.
1110002P06	CRITICA	CDS	53	493	2.47e-20	+	.	.
1110002P07	CRITICA	CDS	27	755	1.12e-41	+	.	.
1110003A02	CRITICA	CDS	19	543	1.78e-22	+	.	.
1110003A17	CRITICA	CDS	320	382	8.37e-14	+	.	.
1110003B01	CRITICA	CDS	83	649	6.28e-38	+	.	.
1110003B02	CRITICA	CDS	14	1108	4.01e-27	+	.	.
1110003B14	CRITICA	CDS	150	557	1.09e-23	+	.	.
1110003C11	CRITICA	CDS	59	391	4.16e-16	+	.	.
1110003C15	CRITICA	CDS	23	250	2.72e-22	+	.	.
1110003D06	CRITICA	CDS	15	551	1.91e-26	+	.	.
1110003E01	CRITICA	CDS	130	429	2.16e-20	+	.	.
1110003E08	CRITICA	CDS	133	564	4.07e-51	+	.	.
1110003G10	CRITICA	CDS	102	482	2.78e-16	+	.	.
1110003H02	CRITICA	CDS	36	1004	2.65e-83	+	.	.
1110003H09	CRITICA	CDS	71	553	1.24e-20	+	.	.
1110003H18	CRITICA	CDS	62	337	7.22e-20	+	.	.
1110003I09	CRITICA	CDS	186	1298	2.66e-42	+	.	.
1110003I10	CRITICA	CDS	67	315	9.92e-14	+	.	.
1110003I21	CRITICA	CDS	65	577	2.81e-33	+	.	.
1110003I23	CRITICA	CDS	216	866	3.83e-37	+	.	.
1110003J12	CRITICA	CDS	17	193	1.89e-08	+	.	.
1110003J18	CRITICA	CDS	12	242	7.79e-05	+	.	.
1110003J19	CRITICA	CDS	24	239	7.68e-19	+	.	.
1110003K01	CRITICA	CDS	34	921	1.90e-19	+	.	.
1110003K08	CRITICA	CDS	28	330	2.29e-12	+	.	.
1110003K11	CRITICA	CDS	12	509	2.00e-46	+	.	.
1110003K24	CRITICA	CDS	168	749	7.14e-08	+	.	.
1110003L01	CRITICA	CDS	197	556	3.80e-48	+	.	.
1110003L04	CRITICA	CDS	475	1101	8.16e-49	+	.	.
1110003L05	CRITICA	CDS	40	669	3.41e-68	+	.	.
1110003L06	CRITICA	CDS	80	583	7.56e-30	+	.	.
1110003M04	CRITICA	CDS	67	447	3.85e-16	+	.	.
1110003M08	CRITICA	CDS	100	474	9.53e-10	+	.	.
1110003M09	CRITICA	CDS	78	134	3.77e-03	+	.	.
1110003M12	CRITICA	CDS	90	506	1.50e-03	+	.	.
1110003M19	CRITICA	CDS	56	520	8.50e-25	+	.	.
1110003M24	CRITICA	CDS	15	266	7.36e-08	+	.	.
1110003N12	CRITICA	CDS	150	257	1.53e-12	+	.	.
1110003N21	CRITICA	CDS	39	695	7.67e-48	+	.	.
1110003N24	CRITICA	CDS	31	765	1.84e-27	+	.	.
1110003P06	CRITICA	CDS	138	941	3.81e-78	+	.	.
1110003P10	CRITICA	CDS	134	1000	6.00e-110	+	.	.
1110003P15	CRITICA	CDS	141	1178	1.83e-40	+	.	.
1110003P16	CRITICA	CDS	29	478	5.74e-10	+	.	.
1110004A08	CRITICA	CDS	63	524	1.10e-25	+	.	.
1110004A14	CRITICA	CDS	59	520	9.69e-14	+	.	.
1110004A21	CRITICA	CDS	86	394	8.96e-08	+	.	.
1110004A22	CRITICA	CDS	115	795	4.66e-31	+	.	.
1110004B08	CRITICA	CDS	42	1154	3.21e-50	+	.	.
1110004B13	CRITICA	CDS	135	557	2.21e-15	+	.	.
1110004B19	CRITICA	CDS	22	468	9.84e-47	+	.	.
1110004B24	CRITICA	CDS	168	692	1.73e-22	+	.	.
1110004C04	CRITICA	CDS	73	177	1.43e-08	+	.	.
1110004C05	CRITICA	CDS	101	514	1.15e-13	+	.	.
1110004D14	CRITICA	CDS	101	637	3.33e-14	+	.	.
1110004D15	CRITICA	CDS	65	604	1.82e-53	+	.	.
1110004D19	CRITICA	CDS	237	467	4.29e-06	+	.	.
1110004E04	CRITICA	CDS	76	525	1.72e-26	+	.	.
1110004E09	CRITICA	CDS	162	893	2.23e-65	+	.	.
1110004F10	CRITICA	CDS	125	670	2.91e-36	+	.	.
1110004F13	CRITICA	CDS	283	483	1.55e-22	+	.	.
1110004G01	CRITICA	CDS	8	607	4.81e-22	+	.	.
1110004G14	CRITICA	CDS	83	637	1.72e-35	+	.	.
1110004G16	CRITICA	CDS	32	391	6.73e-33	+	.	.
1110004G24	CRITICA	CDS	68	910	3.51e-24	+	.	.
1110004H01	CRITICA	CDS	141	380	1.77e-06	+	.	.
1110004H10	CRITICA	CDS	10	1020	1.52e-43	+	.	.
1110004H13	CRITICA	CDS	312	1091	3.25e-34	+	.	.
1110004H19	CRITICA	CDS	54	1043	7.51e-70	+	.	.
1110004H20	CRITICA	CDS	5	268	9.62e-14	+	.	.
1110004I20	CRITICA	CDS	113	541	3.55e-08	+	.	.
1110004J10	CRITICA	CDS	82	261	7.69e-09	+	.	.
1110004K16	CRITICA	CDS	75	401	2.83e-17	+	.	.
1110004L05	CRITICA	CDS	72	353	3.78e-18	+	.	.
1110004L13	CRITICA	CDS	148	288	3.89e-10	+	.	.
1110004L19	CRITICA	CDS	13	303	1.37e-23	+	.	.
1110004L21	CRITICA	CDS	62	931	9.29e-63	+	.	.
1110004M18	CRITICA	CDS	515	979	1.81e-39	+	.	.
1110004N03	CRITICA	CDS	55	480	1.05e-18	+	.	.
1110004O12	CRITICA	CDS	15	1487	8.89e-15	+	.	.
1110004O14	CRITICA	CDS	125	727	1.81e-15	+	.	.
1110004O16	CRITICA	CDS	57	227	1.55e-05	+	.	.
1110004O20	CRITICA	CDS	16	606	3.96e-16	+	.	.
1110004P10	CRITICA	CDS	404	460	3.09e-65	+	.	.
1110004P11	CRITICA	CDS	249	986	3.47e-89	+	.	.
1110005A03	CRITICA	CDS	23	700	1.40e-20	+	.	.
1110005A05	CRITICA	CDS	47	883	7.58e-17	+	.	.
1110005A09	CRITICA	CDS	77	283	6.62e-06	+	.	.
1110005A23	CRITICA	CDS	18	650	1.23e-18	+	.	.
1110005B12	CRITICA	CDS	6	458	1.42e-24	+	.	.
1110005D12	CRITICA	CDS	10	309	6.14e-36	+	.	.
1110005D17	CRITICA	CDS	40	966	2.68e-66	+	.	.
1110005D19	CRITICA	CDS	12	284	1.37e-04	+	.	.
1110005D21	CRITICA	CDS	76	444	1.37e-51	+	.	.
1110005E19	CRITICA	CDS	65	328	1.48e-07	+	.	.
1110005F07	CRITICA	CDS	9	809	5.53e-58	+	.	.
1110005F20	CRITICA	CDS	34	669	6.31e-53	+	.	.
1110005G09	CRITICA	CDS	330	515	4.40e-09	+	.	.
1110005I11	CRITICA	CDS	81	977	2.87e-58	+	.	.
1110005J13	CRITICA	CDS	40	381	1.20e-17	+	.	.
1110005K11	CRITICA	CDS	54	497	9.98e-26	+	.	.
1110005K13	CRITICA	CDS	146	499	9.88e-05	+	.	.
1110005K21	CRITICA	CDS	225	569	4.15e-34	+	.	.
1110005L13	CRITICA	CDS	143	403	1.18e-36	+	.	.
1110005L17	CRITICA	CDS	48	509	1.50e-19	+	.	.
1110005N07	CRITICA	CDS	49	207	2.88e-05	+	.	.
1110005N14	CRITICA	CDS	77	571	4.34e-18	+	.	.
1110005N20	CRITICA	CDS	17	151	1.76e-04	+	.	.
1110005N24	CRITICA	CDS	70	582	3.94e-40	+	.	.
1110005O19	CRITICA	CDS	400	1044	3.43e-62	+	.	.
1110006A04	CRITICA	CDS	96	632	1.69e-56	+	.	.
1110006B14	CRITICA	CDS	44	451	2.27e-46	+	.	.
1110006C21	CRITICA	CDS	40	426	4.80e-27	+	.	.
1110006D14	CRITICA	CDS	38	277	2.15e-08	+	.	.
1110006E04	CRITICA	CDS	64	600	4.31e-50	+	.	.
1110006E12	CRITICA	CDS	400	1044	3.43e-62	+	.	.
1110006E17	CRITICA	CDS	48	509	1.50e-19	+	.	.
1110006E22	CRITICA	CDS	71	1612	1.50e-207	+	.	.
1110006G06	CRITICA	CDS	703	999	2.60e-11	+	.	.
1110006G09	CRITICA	CDS	210	353	5.94e-06	+	.	.
1110006I11	CRITICA	CDS	44	481	4.27e-33	+	.	.
1110006I12	CRITICA	CDS	33	311	5.36e-16	+	.	.
1110006O16	CRITICA	CDS	282	650	2.72e-32	+	.	.
1110006O17	CRITICA	CDS	208	267	2.37e-04	+	.	.
1110006P06	CRITICA	CDS	280	540	6.80e-22	+	.	.
1110007A04	CRITICA	CDS	25	561	9.68e-29	+	.	.
1110007A06	CRITICA	CDS	477	605	9.50e-07	+	.	.
1110007A14	CRITICA	CDS	138	776	1.86e-79	+	.	.
1110007B02	CRITICA	CDS	223	633	4.21e-12	+	.	.
1110007B04	CRITICA	CDS	66	509	4.44e-23	+	.	.
1110007B06	CRITICA	CDS	73	756	4.37e-32	+	.	.
1110007B08	CRITICA	CDS	42	374	1.29e-43	+	.	.
1110007B09	CRITICA	CDS	123	362	1.22e-27	+	.	.
1110007B11	CRITICA	CDS	96	554	1.86e-17	+	.	.
1110007C05	CRITICA	CDS	151	717	1.54e-36	+	.	.
1110007C09	CRITICA	CDS	85	636	3.86e-33	+	.	.
1110007C17	CRITICA	CDS	142	333	7.16e-35	+	.	.
1110007C24	CRITICA	CDS	17	739	2.65e-75	+	.	.
1110007D12	CRITICA	CDS	12	1439	4.66e-68	+	.	.
1110007D16	CRITICA	CDS	30	125	4.01e-12	+	.	.
1110007E07	CRITICA	CDS	613	1026	1.91e-05	+	.	.
1110007E13	CRITICA	CDS	19	867	6.66e-88	+	.	.
1110007F23	CRITICA	CDS	37	810	1.29e-60	+	.	.
1110007G22	CRITICA	CDS	45	314	3.18e-14	+	.	.
1110007H07	CRITICA	CDS	30	569	1.12e-16	+	.	.
1110007H10	CRITICA	CDS	67	498	3.65e-52	+	.	.
1110007H17	CRITICA	CDS	75	263	5.58e-08	+	.	.
1110007I23	CRITICA	CDS	112	327	3.18e-23	+	.	.
1110007I24	CRITICA	CDS	16	279	1.23e-13	+	.	.
1110007J04	CRITICA	CDS	96	392	2.73e-14	+	.	.
1110007J13	CRITICA	CDS	84	572	1.22e-14	+	.	.
1110007K13	CRITICA	CDS	65	523	3.22e-07	+	.	.
1110007K17	CRITICA	CDS	6	362	8.46e-22	+	.	.
1110007L03	CRITICA	CDS	70	786	8.62e-94	+	.	.
1110007L15	CRITICA	CDS	91	1074	1.41e-110	+	.	.
1110007M04	CRITICA	CDS	40	561	4.54e-09	+	.	.
1110007O17	CRITICA	CDS	15	1418	3.54e-57	+	.	.
1110007P09	CRITICA	CDS	132	1037	2.94e-75	+	.	.
1110007P10	CRITICA	CDS	80	526	1.80e-37	+	.	.
1110008A07	CRITICA	CDS	61	438	7.14e-35	+	.	.
1110008A10	CRITICA	CDS	43	399	5.06e-10	+	.	.
1110008A12	CRITICA	CDS	170	973	1.66e-84	+	.	.
1110008A16	CRITICA	CDS	9	221	1.03e-10	+	.	.
1110008B24	CRITICA	CDS	29	589	1.89e-34	+	.	.
1110008C05	CRITICA	CDS	45	191	8.89e-04	+	.	.
1110008D14	CRITICA	CDS	78	434	2.30e-23	+	.	.
1110008E06	CRITICA	CDS	65	547	2.09e-12	+	.	.
1110008E15	CRITICA	CDS	36	494	6.31e-33	+	.	.
1110008E19	CRITICA	CDS	57	611	5.27e-48	+	.	.
1110008F13	CRITICA	CDS	178	567	5.12e-29	+	.	.
1110008F23	CRITICA	CDS	105	218	2.75e-03	+	.	.
1110008F24	CRITICA	CDS	18	680	1.80e-73	+	.	.
1110008G13	CRITICA	CDS	90	818	4.99e-72	+	.	.
1110008G16	CRITICA	CDS	266	817	2.94e-71	+	.	.
1110008H08	CRITICA	CDS	235	639	1.16e-12	+	.	.
1110008H16	CRITICA	CDS	30	536	4.76e-19	+	.	.
1110008I04	CRITICA	CDS	199	948	1.33e-43	+	.	.
1110008I14	CRITICA	CDS	200	976	5.87e-25	+	.	.
1110008I16	CRITICA	CDS	631	1155	1.82e-11	+	.	.
1110008I18	CRITICA	CDS	107	322	3.18e-23	+	.	.
1110008I22	CRITICA	CDS	13	402	9.46e-24	+	.	.
1110008J03	CRITICA	CDS	381	1142	3.83e-10	+	.	.
1110008J04	CRITICA	CDS	81	1163	1.31e-91	+	.	.
1110008J20	CRITICA	CDS	4	435	2.52e-28	+	.	.
1110008K04	CRITICA	CDS	71	478	4.31e-19	+	.	.
1110008K06	CRITICA	CDS	63	305	5.42e-06	+	.	.
1110008K10	CRITICA	CDS	135	935	3.10e-85	+	.	.
1110008K14	CRITICA	CDS	43	90	1.91e-05	+	.	.
1110008L10	CRITICA	CDS	153	368	1.05e-16	+	.	.
1110008L16	CRITICA	CDS	309	956	5.24e-24	+	.	.
1110008M06	CRITICA	CDS	291	503	3.18e-21	+	.	.
1110008M22	CRITICA	CDS	168	887	6.06e-25	+	.	.
1110008N24	CRITICA	CDS	69	698	2.22e-41	+	.	.
1110008O09	CRITICA	CDS	146	391	1.54e-27	+	.	.
1110008P14	CRITICA	CDS	101	352	3.63e-10	+	.	.
1110011B15	CRITICA	CDS	64	327	1.48e-07	+	.	.
1110011C18	CRITICA	CDS	46	1161	3.95e-84	+	.	.
1110011C24	CRITICA	CDS	206	571	1.82e-30	+	.	.
1110011D13	CRITICA	CDS	136	1647	2.83e-107	+	.	.
1110011E08	CRITICA	CDS	126	257	2.41e-04	+	.	.
1110011E12	CRITICA	CDS	56	634	6.11e-24	+	.	.
1110011F07	CRITICA	CDS	30	329	1.89e-17	+	.	.
1110011F09	CRITICA	CDS	60	665	3.97e-85	+	.	.
1110011H05	CRITICA	CDS	205	1011	1.52e-53	+	.	.
1110011I19	CRITICA	CDS	151	405	5.11e-18	+	.	.
1110011K10	CRITICA	CDS	85	336	1.01e-25	+	.	.
1110011K24	CRITICA	CDS	23	355	5.80e-11	+	.	.
1110011P05	CRITICA	CDS	12	584	3.30e-46	+	.	.
1110012B23	CRITICA	CDS	113	949	3.56e-54	+	.	.
1110012C06	CRITICA	CDS	122	1411	3.16e-118	+	.	.
1110012D12	CRITICA	CDS	150	560	6.87e-49	+	.	.
1110012E06	CRITICA	CDS	51	1769	6.62e-99	+	.	.
1110012E09	CRITICA	CDS	27	311	4.26e-20	+	.	.
1110012F06	CRITICA	CDS	110	1096	1.96e-29	+	.	.
1110012F09	CRITICA	CDS	63	533	2.31e-21	+	.	.
1110012H04	CRITICA	CDS	275	568	2.47e-14	+	.	.
1110012I01	CRITICA	CDS	105	671	4.72e-56	+	.	.
1110012I24	CRITICA	CDS	309	926	8.02e-38	+	.	.
1110012J09	CRITICA	CDS	324	683	1.47e-18	+	.	.
1110012J11	CRITICA	CDS	11	1018	1.87e-14	+	.	.
1110012J22	CRITICA	CDS	131	904	5.21e-44	+	.	.
1110012K14	CRITICA	CDS	7	342	1.76e-04	+	.	.
1110012K21	CRITICA	CDS	783	791	1.33e-50	+	.	.
1110012L01	CRITICA	CDS	221	520	2.16e-18	+	.	.
1110012L15	CRITICA	CDS	251	556	7.70e-27	+	.	.
1110012L19	CRITICA	CDS	263	736	5.47e-12	+	.	.
1110012M04	CRITICA	CDS	24	536	1.29e-19	+	.	.
1110012M11	CRITICA	CDS	25	840	6.02e-45	+	.	.
1110012M19	CRITICA	CDS	67	390	3.02e-09	+	.	.
1110012N22	CRITICA	CDS	154	615	4.93e-25	+	.	.
1110012O05	CRITICA	CDS	90	431	7.16e-16	+	.	.
1110012O14	CRITICA	CDS	41	574	8.50e-25	+	.	.
1110012P09	CRITICA	CDS	141	587	3.42e-14	+	.	.
1110013A05	CRITICA	CDS	26	1123	4.31e-21	+	.	.
1110013A16	CRITICA	CDS	72	1232	1.96e-18	+	.	.
1110013A17	CRITICA	CDS	1	405	4.00e-31	+	.	.
1110013B16	CRITICA	CDS	349	1005	3.02e-20	+	.	.
1110013D10	CRITICA	CDS	83	817	4.16e-53	+	.	.
1110013E13	CRITICA	CDS	110	1579	1.20e-126	+	.	.
1110013E23	CRITICA	CDS	70	498	2.21e-10	+	.	.
1110013F23	CRITICA	CDS	86	625	5.14e-56	+	.	.
1110013G13	CRITICA	CDS	694	1308	1.53e-15	+	.	.
1110013H04	CRITICA	CDS	34	672	4.45e-25	+	.	.
1110013J02	CRITICA	CDS	136	783	2.01e-17	+	.	.
1110013J05	CRITICA	CDS	23	973	1.57e-33	+	.	.
1110013L07	CRITICA	CDS	7	165	1.28e-06	+	.	.
1110013M21	CRITICA	CDS	92	643	2.00e-28	+	.	.
1110013O05	CRITICA	CDS	124	438	6.84e-15	+	.	.
1110013P06	CRITICA	CDS	65	850	2.38e-44	+	.	.
1110014A12	CRITICA	CDS	23	841	9.57e-51	+	.	.
1110014A23	CRITICA	CDS	67	618	2.15e-29	+	.	.
1110014B07	CRITICA	CDS	69	806	6.11e-63	+	.	.
1110014B13	CRITICA	CDS	63	503	8.44e-17	+	.	.
1110014C03	CRITICA	CDS	36	695	1.90e-59	+	.	.
1110014C11	CRITICA	CDS	37	516	7.67e-69	+	.	.
1110014C24	CRITICA	CDS	53	91	1.21e-03	+	.	.
1110014D08	CRITICA	CDS	123	713	1.16e-46	+	.	.
1110014D11	CRITICA	CDS	239	616	1.35e-50	+	.	.
1110014D14	CRITICA	CDS	43	129	1.88e-06	+	.	.
1110014D18	CRITICA	CDS	125	868	3.24e-19	+	.	.
1110014E06	CRITICA	CDS	42	425	2.11e-30	+	.	.
1110014E21	CRITICA	CDS	31	792	1.19e-39	+	.	.
1110014E22	CRITICA	CDS	58	357	1.18e-04	+	.	.
1110014F02	CRITICA	CDS	73	768	5.78e-50	+	.	.
1110014F07	CRITICA	CDS	276	1076	1.74e-73	+	.	.
1110014F12	CRITICA	CDS	121	882	7.04e-36	+	.	.
1110014F24	CRITICA	CDS	23	337	2.59e-04	+	.	.
1110014H06	CRITICA	CDS	440	823	4.51e-57	+	.	.
1110014H13	CRITICA	CDS	58	336	8.93e-07	+	.	.
1110014J01	CRITICA	CDS	19	861	4.02e-46	+	.	.
1110014J03	CRITICA	CDS	76	741	1.62e-89	+	.	.
1110014J09	CRITICA	CDS	25	777	1.67e-78	+	.	.
1110014J22	CRITICA	CDS	121	1347	9.10e-63	+	.	.
1110014K05	CRITICA	CDS	75	518	2.88e-23	+	.	.
1110014L01	CRITICA	CDS	308	1129	1.03e-100	+	.	.
1110014L05	CRITICA	CDS	468	965	1.43e-43	+	.	.
1110014L17	CRITICA	CDS	25	591	5.78e-57	+	.	.
1110014M10	CRITICA	CDS	149	460	2.88e-22	+	.	.
1110014M16	CRITICA	CDS	492	545	2.80e-11	+	.	.
1110014N07	CRITICA	CDS	146	517	2.74e-15	+	.	.
1110014N10	CRITICA	CDS	21	551	2.59e-22	+	.	.
1110014N22	CRITICA	CDS	330	518	1.56e-39	+	.	.
1110014P06	CRITICA	CDS	120	503	4.81e-31	+	.	.
1110015A04	CRITICA	CDS	77	538	1.03e-28	+	.	.
1110015A12	CRITICA	CDS	15	470	1.35e-14	+	.	.
1110015A16	CRITICA	CDS	53	592	1.31e-34	+	.	.
1110015E04	CRITICA	CDS	31	294	1.40e-13	+	.	.
1110015E18	CRITICA	CDS	58	660	2.54e-06	+	.	.
1110015E22	CRITICA	CDS	60	1052	1.63e-34	+	.	.
1110015G04	CRITICA	CDS	2	814	2.48e-39	+	.	.
1110015K06	CRITICA	CDS	67	489	1.32e-27	+	.	.
1110015M06	CRITICA	CDS	243	782	3.00e-08	+	.	.
1110015O06	CRITICA	CDS	14	781	2.15e-41	+	.	.
1110015O20	CRITICA	CDS	91	825	5.86e-34	+	.	.
1110015O22	CRITICA	CDS	28	279	6.72e-24	+	.	.
1110017A08	CRITICA	CDS	64	645	1.52e-26	+	.	.
1110017A21	CRITICA	CDS	138	614	1.65e-22	+	.	.
1110017B05	CRITICA	CDS	54	440	1.27e-15	+	.	.
1110017C07	CRITICA	CDS	101	454	1.53e-23	+	.	.
1110017C11	CRITICA	CDS	49	309	1.74e-07	+	.	.
1110017C15	CRITICA	CDS	59	601	7.47e-36	+	.	.
1110017C22	CRITICA	CDS	276	539	1.98e-17	+	.	.
1110017D15	CRITICA	CDS	172	552	1.24e-11	+	.	.
1110017E09	CRITICA	CDS	147	755	6.08e-39	+	.	.
1110017E11	CRITICA	CDS	53	502	4.60e-14	+	.	.
1110017G11	CRITICA	CDS	651	1046	7.86e-24	+	.	.
1110017H11	CRITICA	CDS	127	450	1.03e-20	+	.	.
1110017I16	CRITICA	CDS	73	423	7.08e-18	+	.	.
1110017J07	CRITICA	CDS	127	375	2.51e-20	+	.	.
1110017K23	CRITICA	CDS	100	276	1.24e-28	+	.	.
1110017L07	CRITICA	CDS	466	474	6.50e-42	+	.	.
1110017M23	CRITICA	CDS	87	950	1.84e-51	+	.	.
1110017O07	CRITICA	CDS	58	735	1.60e-31	+	.	.
1110017O22	CRITICA	CDS	41	235	1.65e-07	+	.	.
1110017O23	CRITICA	CDS	4	843	3.83e-37	+	.	.
1110018B14	CRITICA	CDS	54	536	2.63e-41	+	.	.
1110018C11	CRITICA	CDS	331	708	2.09e-22	+	.	.
1110018D07	CRITICA	CDS	163	627	1.75e-21	+	.	.
1110018D09	CRITICA	CDS	116	1105	2.78e-67	+	.	.
1110018F01	CRITICA	CDS	94	726	9.33e-46	+	.	.
1110018H23	CRITICA	CDS	287	1009	1.02e-27	+	.	.
1110018H24	CRITICA	CDS	266	826	7.17e-26	+	.	.
1110018I13	CRITICA	CDS	52	1479	6.39e-161	+	.	.
1110018J12	CRITICA	CDS	45	461	9.59e-33	+	.	.
1110018J18	CRITICA	CDS	28	708	1.20e-20	+	.	.
1110018K11	CRITICA	CDS	120	341	2.79e-15	+	.	.
1110018L11	CRITICA	CDS	41	487	2.18e-11	+	.	.
1110018L13	CRITICA	CDS	18	746	6.65e-77	+	.	.
1110018L16	CRITICA	CDS	21	533	7.37e-12	+	.	.
1110018L19	CRITICA	CDS	29	313	1.56e-10	+	.	.
1110018M03	CRITICA	CDS	199	852	5.86e-36	+	.	.
1110018N15	CRITICA	CDS	78	1391	1.43e-101	+	.	.
1110018N24	CRITICA	CDS	218	910	1.42e-63	+	.	.
1110018O07	CRITICA	CDS	75	494	3.09e-17	+	.	.
1110018O12	CRITICA	CDS	306	629	3.03e-20	+	.	.
1110018P04	CRITICA	CDS	197	943	4.37e-32	+	.	.
1110018P06	CRITICA	CDS	311	1114	2.60e-56	+	.	.
1110018P21	CRITICA	CDS	54	890	2.68e-18	+	.	.
1110019B02	CRITICA	CDS	141	1052	4.68e-58	+	.	.
1110019C05	CRITICA	CDS	106	783	2.90e-43	+	.	.
1110019C08	CRITICA	CDS	86	847	2.60e-53	+	.	.
1110019C14	CRITICA	CDS	450	524	3.76e-20	+	.	.
1110019C20	CRITICA	CDS	41	610	1.69e-16	+	.	.
1110019D04	CRITICA	CDS	412	1083	1.57e-09	+	.	.
1110019E08	CRITICA	CDS	27	341	1.70e-19	+	.	.
1110019G02	CRITICA	CDS	67	375	3.31e-48	+	.	.
1110019G12	CRITICA	CDS	42	482	2.31e-17	+	.	.
1110019G21	CRITICA	CDS	43	870	2.88e-41	+	.	.
1110019H14	CRITICA	CDS	28	294	2.05e-10	+	.	.
1110019I12	CRITICA	CDS	82	285	3.92e-14	+	.	.
1110019I14	CRITICA	CDS	319	675	2.20e-05	+	.	.
1110019I16	CRITICA	CDS	72	491	9.02e-43	+	.	.
1110019J04	CRITICA	CDS	77	232	2.00e-07	+	.	.
1110019K01	CRITICA	CDS	56	976	7.89e-96	+	.	.
1110019K20	CRITICA	CDS	150	179	4.29e-15	+	.	.
1110019K23	CRITICA	CDS	68	670	2.06e-52	+	.	.
1110019L16	CRITICA	CDS	52	600	3.57e-15	+	.	.
1110019M09	CRITICA	CDS	53	988	1.87e-21	+	.	.
1110019N08	CRITICA	CDS	266	1381	3.92e-97	+	.	.
1110019N10	CRITICA	CDS	42	533	6.05e-56	+	.	.
1110019O14	CRITICA	CDS	117	806	2.35e-26	+	.	.
1110020A04	CRITICA	CDS	11	883	5.20e-16	+	.	.
1110020A06	CRITICA	CDS	254	769	3.77e-38	+	.	.
1110020A07	CRITICA	CDS	206	1198	3.06e-34	+	.	.
1110020A09	CRITICA	CDS	103	864	2.98e-04	+	.	.
1110020A23	CRITICA	CDS	111	524	5.45e-21	+	.	.
1110020B03	CRITICA	CDS	100	1029	4.12e-49	+	.	.
1110020B04	CRITICA	CDS	77	643	8.31e-18	+	.	.
1110020C01	CRITICA	CDS	61	477	1.84e-59	+	.	.
1110020C03	CRITICA	CDS	95	448	6.20e-18	+	.	.
1110020C13	CRITICA	CDS	222	635	2.73e-04	+	.	.
1110020D10	CRITICA	CDS	676	1071	2.47e-20	+	.	.
1110020E07	CRITICA	CDS	97	786	1.76e-63	+	.	.
1110020E15	CRITICA	CDS	11	547	1.15e-15	+	.	.
1110020F21	CRITICA	CDS	33	599	5.40e-17	+	.	.
1110020G09	CRITICA	CDS	273	977	5.24e-54	+	.	.
1110020G17	CRITICA	CDS	44	94	9.06e-06	+	.	.
1110020G21	CRITICA	CDS	32	841	2.25e-20	+	.	.
1110020H24	CRITICA	CDS	347	451	9.62e-05	+	.	.
1110020I04	CRITICA	CDS	23	256	2.63e-06	+	.	.
1110020J11	CRITICA	CDS	164	391	3.41e-06	+	.	.
1110020K04	CRITICA	CDS	41	841	1.51e-52	+	.	.
1110020K11	CRITICA	CDS	51	299	2.16e-19	+	.	.
1110020L05	CRITICA	CDS	229	615	2.04e-25	+	.	.
1110020L19	CRITICA	CDS	275	808	4.29e-15	+	.	.
1110020L24	CRITICA	CDS	53	655	3.78e-53	+	.	.
1110020M19	CRITICA	CDS	54	1439	2.09e-73	+	.	.
1110020M21	CRITICA	CDS	34	336	1.94e-26	+	.	.
1110020N13	CRITICA	CDS	7	453	1.08e-13	+	.	.
1110020O19	CRITICA	CDS	712	1008	1.04e-05	+	.	.
1110020P15	CRITICA	CDS	36	230	5.18e-06	+	.	.
1110021A17	CRITICA	CDS	147	815	1.39e-88	+	.	.
1110021A20	CRITICA	CDS	11	448	1.11e-15	+	.	.
1110021B17	CRITICA	CDS	102	278	5.87e-27	+	.	.
1110021C16	CRITICA	CDS	76	357	7.48e-15	+	.	.
1110021C22	CRITICA	CDS	67	363	1.16e-11	+	.	.
1110021D01	CRITICA	CDS	135	479	5.40e-08	+	.	.
1110021D09	CRITICA	CDS	515	778	4.60e-12	+	.	.
1110021D20	CRITICA	CDS	183	1238	9.48e-65	+	.	.
1110021H02	CRITICA	CDS	135	638	1.78e-48	+	.	.
1110021I22	CRITICA	CDS	60	890	9.16e-73	+	.	.
1110021J02	CRITICA	CDS	2	331	3.86e-11	+	.	.
1110021J17	CRITICA	CDS	65	280	6.79e-11	+	.	.
1110021L12	CRITICA	CDS	92	505	3.77e-28	+	.	.
1110021N07	CRITICA	CDS	25	780	2.81e-72	+	.	.
1110021N19	CRITICA	CDS	27	359	1.20e-06	+	.	.
1110021O13	CRITICA	CDS	36	626	6.66e-58	+	.	.
1110021O21	CRITICA	CDS	66	1118	1.98e-25	+	.	.
1110022I03	CRITICA	CDS	25	426	2.40e-20	+	.	.
1110023P21	CRITICA	CDS	462	875	3.14e-18	+	.	.
1110025A19	CRITICA	CDS	476	847	2.15e-14	+	.	.
1110025G12	CRITICA	CDS	242	625	2.88e-08	+	.	.
1110025H02	CRITICA	CDS	817	1743	1.88e-29	+	.	.
1110025H03	CRITICA	CDS	27	236	3.04e-04	+	.	.
1110025H10	CRITICA	CDS	83	676	7.39e-33	+	.	.
1110025H15	CRITICA	CDS	2	1102	7.37e-50	+	.	.
1110025I09	CRITICA	CDS	22	714	2.70e-35	+	.	.
1110025J02	CRITICA	CDS	53	781	7.60e-73	+	.	.
1110025J15	CRITICA	CDS	127	909	6.66e-30	+	.	.
1110025L05	CRITICA	CDS	41	301	1.56e-08	+	.	.
1110025L11	CRITICA	CDS	60	296	4.40e-09	+	.	.
1110025O06	CRITICA	CDS	52	498	3.05e-36	+	.	.
1110025O13	CRITICA	CDS	134	922	1.38e-44	+	.	.
1110025O22	CRITICA	CDS	17	493	8.50e-15	+	.	.
1110025P14	CRITICA	CDS	52	1044	2.65e-40	+	.	.
1110025P17	CRITICA	CDS	48	1187	1.86e-47	+	.	.
1110025P21	CRITICA	CDS	164	676	1.41e-31	+	.	.
1110027H15	CRITICA	CDS	144	650	1.11e-13	+	.	.
1110027I23	CRITICA	CDS	4	81	1.74e-05	+	.	.
1110027M19	CRITICA	CDS	67	633	2.26e-33	+	.	.
1110028A07	CRITICA	CDS	486	776	1.46e-52	+	.	.
1110028C04	CRITICA	CDS	37	969	3.35e-44	+	.	.
1110028G01	CRITICA	CDS	69	317	5.42e-15	+	.	.
1110028I06	CRITICA	CDS	97	300	5.58e-06	+	.	.
1110028N05	CRITICA	CDS	165	890	7.55e-29	+	.	.
1110028N13	CRITICA	CDS	52	186	1.74e-09	+	.	.
1110029A09	CRITICA	CDS	267	644	4.40e-22	+	.	.
1110029C01	CRITICA	CDS	23	193	9.86e-11	+	.	.
1110029C13	CRITICA	CDS	73	486	1.40e-25	+	.	.
1110029E05	CRITICA	CDS	34	927	1.98e-79	+	.	.
1110029E17	CRITICA	CDS	21	494	9.75e-63	+	.	.
1110029E22	CRITICA	CDS	131	277	3.51e-05	+	.	.
1110029E24	CRITICA	CDS	434	1234	7.19e-57	+	.	.
1110029F22	CRITICA	CDS	195	761	4.44e-77	+	.	.
1110029G07	CRITICA	CDS	156	1097	2.39e-31	+	.	.
1110029H15	CRITICA	CDS	54	647	5.17e-04	+	.	.
1110029M05	CRITICA	CDS	98	355	3.09e-18	+	.	.
1110029O20	CRITICA	CDS	444	785	3.00e-45	+	.	.
1110030A22	CRITICA	CDS	18	383	3.42e-12	+	.	.
1110030B05	CRITICA	CDS	33	857	7.39e-61	+	.	.
1110030B23	CRITICA	CDS	96	242	3.62e-26	+	.	.
1110030C18	CRITICA	CDS	170	622	2.13e-19	+	.	.
1110030C19	CRITICA	CDS	192	272	4.89e-01	+	.	.
1110030D14	CRITICA	CDS	183	242	5.26e-08	+	.	.
1110030D19	CRITICA	CDS	200	1036	4.08e-142	+	.	.
1110030E14	CRITICA	CDS	84	725	2.05e-22	+	.	.
1110030G05	CRITICA	CDS	25	279	9.40e-14	+	.	.
1110030G24	CRITICA	CDS	790	1269	1.33e-08	+	.	.
1110030J02	CRITICA	CDS	295	522	2.90e-34	+	.	.
1110030J09	CRITICA	CDS	27	380	9.13e-31	+	.	.
1110030K05	CRITICA	CDS	35	808	8.70e-60	+	.	.
1110030M18	CRITICA	CDS	55	723	5.20e-40	+	.	.
1110030M22	CRITICA	CDS	104	325	4.61e-19	+	.	.
1110030N11	CRITICA	CDS	241	387	1.83e-07	+	.	.
1110030O19	CRITICA	CDS	49	930	7.22e-28	+	.	.
1110031B11	CRITICA	CDS	75	506	2.51e-21	+	.	.
1110031E13	CRITICA	CDS	39	506	3.42e-31	+	.	.
1110031F06	CRITICA	CDS	248	691	6.66e-38	+	.	.
1110031F21	CRITICA	CDS	69	554	1.33e-43	+	.	.
1110031H06	CRITICA	CDS	104	448	3.57e-22	+	.	.
1110031I02	CRITICA	CDS	88	1035	6.46e-58	+	.	.
1110031L08	CRITICA	CDS	15	467	2.66e-38	+	.	.
1110031M01	CRITICA	CDS	293	871	1.45e-26	+	.	.
1110031N17	CRITICA	CDS	98	955	7.64e-22	+	.	.
1110031O03	CRITICA	CDS	35	364	2.23e-24	+	.	.
1110031O23	CRITICA	CDS	17	517	2.93e-18	+	.	.
1110031P12	CRITICA	CDS	30	803	3.88e-61	+	.	.
1110031P16	CRITICA	CDS	160	897	3.14e-34	+	.	.
1110032A03	CRITICA	CDS	555	1055	1.14e-04	+	.	.
1110032A04	CRITICA	CDS	191	421	8.60e-07	+	.	.
1110032C02	CRITICA	CDS	87	635	2.41e-37	+	.	.
1110032C13	CRITICA	CDS	130	840	7.01e-40	+	.	.
1110032C24	CRITICA	CDS	52	786	2.40e-58	+	.	.
1110032D12	CRITICA	CDS	4	339	1.12e-24	+	.	.
1110032D14	CRITICA	CDS	14	832	3.25e-66	+	.	.
1110032D16	CRITICA	CDS	53	256	1.66e-06	+	.	.
1110032F01	CRITICA	CDS	20	442	9.82e-20	+	.	.
1110032F09	CRITICA	CDS	37	825	2.88e-33	+	.	.
1110032G03	CRITICA	CDS	246	377	1.27e-02	+	.	.
1110032J02	CRITICA	CDS	58	975	1.09e-26	+	.	.
1110032J11	CRITICA	CDS	89	802	8.19e-27	+	.	.
1110032K01	CRITICA	CDS	248	817	3.34e-45	+	.	.
1110032K10	CRITICA	CDS	30	545	4.24e-27	+	.	.
1110032L15	CRITICA	CDS	99	527	7.70e-51	+	.	.
1110032N12	CRITICA	CDS	117	1214	5.43e-86	+	.	.
1110032O16	CRITICA	CDS	53	775	6.33e-13	+	.	.
1110032O22	CRITICA	CDS	434	781	5.87e-14	+	.	.
1110032P04	CRITICA	CDS	42	1310	1.78e-44	+	.	.
1110033B05	CRITICA	CDS	1228	1344	3.62e-07	+	.	.
1110033B19	CRITICA	CDS	13	669	7.77e-47	+	.	.
1110033C18	CRITICA	CDS	709	1389	1.52e-26	+	.	.
1110033C23	CRITICA	CDS	24	473	5.69e-23	+	.	.
1110033F04	CRITICA	CDS	62	565	3.66e-07	+	.	.
1110033G01	CRITICA	CDS	76	534	5.45e-18	+	.	.
1110033G02	CRITICA	CDS	62	307	1.25e-15	+	.	.
1110033G07	CRITICA	CDS	218	337	8.89e-14	+	.	.
1110033G16	CRITICA	CDS	162	644	1.86e-05	+	.	.
1110033G21	CRITICA	CDS	51	602	1.52e-36	+	.	.
1110033H09	CRITICA	CDS	66	572	1.96e-31	+	.	.
1110033I13	CRITICA	CDS	26	682	8.21e-33	+	.	.
1110033I14	CRITICA	CDS	81	545	1.98e-39	+	.	.
1110033I23	CRITICA	CDS	290	718	2.39e-49	+	.	.
1110033L09	CRITICA	CDS	7	84	3.79e-06	+	.	.
1110033L23	CRITICA	CDS	51	962	1.03e-08	+	.	.
1110033L24	CRITICA	CDS	30	530	1.76e-23	+	.	.
1110033M17	CRITICA	CDS	77	307	6.84e-14	+	.	.
1110033O09	CRITICA	CDS	3	542	5.43e-37	+	.	.
1110033O10	CRITICA	CDS	269	793	6.83e-14	+	.	.
1110033P22	CRITICA	CDS	111	233	7.39e-35	+	.	.
1110034A02	CRITICA	CDS	30	548	1.49e-55	+	.	.
1110034A24	CRITICA	CDS	255	1241	1.21e-12	+	.	.
1110034G11	CRITICA	CDS	89	622	4.09e-17	+	.	.
1110034G24	CRITICA	CDS	25	645	9.20e-04	+	.	.
1110034H02	CRITICA	CDS	53	1786	2.55e-140	+	.	.
1110034H23	CRITICA	CDS	30	473	3.45e-17	+	.	.
1110034I12	CRITICA	CDS	7	618	2.27e-21	+	.	.
1110034K16	CRITICA	CDS	42	1475	2.48e-113	+	.	.
1110034L04	CRITICA	CDS	138	1013	1.10e-62	+	.	.
1110034M04	CRITICA	CDS	245	409	1.91e-19	+	.	.
1110034O14	CRITICA	CDS	189	560	2.37e-09	+	.	.
1110034O16	CRITICA	CDS	7	480	2.72e-43	+	.	.
1110034O18	CRITICA	CDS	65	304	2.41e-18	+	.	.
1110035A10	CRITICA	CDS	67	627	3.47e-78	+	.	.
1110035C09	CRITICA	CDS	8	1150	2.37e-48	+	.	.
1110035C23	CRITICA	CDS	198	1457	1.04e-86	+	.	.
1110035E02	CRITICA	CDS	165	311	3.98e-06	+	.	.
1110035E17	CRITICA	CDS	40	1203	4.20e-51	+	.	.
1110035G07	CRITICA	CDS	204	212	9.93e-15	+	.	.
1110035I01	CRITICA	CDS	78	320	1.56e-09	+	.	.
1110035J03	CRITICA	CDS	169	348	8.02e-38	+	.	.
1110035L05	CRITICA	CDS	263	1189	1.24e-37	+	.	.
1110036A13	CRITICA	CDS	77	511	6.54e-11	+	.	.
1110036B12	CRITICA	CDS	100	294	3.74e-05	+	.	.
1110036C17	CRITICA	CDS	44	364	2.18e-08	+	.	.
1110036D22	CRITICA	CDS	168	1247	3.55e-19	+	.	.
1110036E10	CRITICA	CDS	107	532	6.27e-14	+	.	.
1110036H21	CRITICA	CDS	181	786	2.07e-55	+	.	.
1110036J20	CRITICA	CDS	125	628	9.93e-35	+	.	.
1110036N21	CRITICA	CDS	8	1150	3.32e-59	+	.	.
1110037C11	CRITICA	CDS	254	874	3.21e-78	+	.	.
1110037C17	CRITICA	CDS	280	1308	1.31e-54	+	.	.
1110037D03	CRITICA	CDS	20	940	7.36e-17	+	.	.
1110037E03	CRITICA	CDS	72	1016	5.01e-94	+	.	.
1110037F02	CRITICA	CDS	304	789	5.34e-46	+	.	.
1110037F15	CRITICA	CDS	106	324	9.52e-18	+	.	.
1110037J23	CRITICA	CDS	231	572	1.10e-27	+	.	.
1110037P11	CRITICA	CDS	88	1155	1.29e-58	+	.	.
1110037P24	CRITICA	CDS	149	481	1.22e-28	+	.	.
1110038B19	CRITICA	CDS	138	620	4.77e-26	+	.	.
1110038F14	CRITICA	CDS	220	702	8.27e-14	+	.	.
1110038F21	CRITICA	CDS	162	908	1.55e-19	+	.	.
1110038G02	CRITICA	CDS	59	397	4.23e-06	+	.	.
1110038G14	CRITICA	CDS	71	850	3.19e-35	+	.	.
1110038I05	CRITICA	CDS	139	897	1.12e-82	+	.	.
1110038I24	CRITICA	CDS	83	766	3.69e-42	+	.	.
1110038L14	CRITICA	CDS	90	329	6.82e-16	+	.	.
1110038M16	CRITICA	CDS	87	917	3.70e-40	+	.	.
1110038N04	CRITICA	CDS	79	624	5.09e-34	+	.	.
1110038N13	CRITICA	CDS	139	426	1.12e-07	+	.	.
1110038O14	CRITICA	CDS	16	336	3.73e-25	+	.	.
1110039A11	CRITICA	CDS	108	506	1.77e-09	+	.	.
1110039C17	CRITICA	CDS	148	750	1.38e-35	+	.	.
1110039H05	CRITICA	CDS	27	626	1.59e-35	+	.	.
1110039I09	CRITICA	CDS	12	749	4.04e-86	+	.	.
1110039O14	CRITICA	CDS	135	434	2.38e-16	+	.	.
1110039P11	CRITICA	CDS	78	803	3.61e-64	+	.	.
1110039P19	CRITICA	CDS	31	1158	1.80e-75	+	.	.
1110046B24	CRITICA	CDS	6	149	2.66e-08	+	.	.
1110046H03	CRITICA	CDS	732	1250	5.62e-49	+	.	.
1110046L06	CRITICA	CDS	241	570	7.70e-05	+	.	.
1110046L09	CRITICA	CDS	209	544	2.51e-04	+	.	.
1110046L21	CRITICA	CDS	45	296	7.88e-09	+	.	.
1110046N03	CRITICA	CDS	67	201	1.00e-06	+	.	.
1110047B07	CRITICA	CDS	26	391	9.71e-08	+	.	.
1110047O24	CRITICA	CDS	41	574	5.67e-25	+	.	.
1110048E14	CRITICA	CDS	78	821	1.73e-17	+	.	.
1110048I11	CRITICA	CDS	257	658	1.61e-01	+	.	.
1110048P03	CRITICA	CDS	364	603	3.66e-63	+	.	.
1110048P09	CRITICA	CDS	1	660	1.55e-51	+	.	.
1110048P22	CRITICA	CDS	61	645	1.84e-21	+	.	.
1110049B09	CRITICA	CDS	44	340	1.01e-08	+	.	.
1110049F12	CRITICA	CDS	111	779	2.47e-41	+	.	.
1110049F14	CRITICA	CDS	104	643	2.97e-20	+	.	.
1110049G11	CRITICA	CDS	85	531	3.49e-04	+	.	.
1110049L20	CRITICA	CDS	85	354	4.42e-09	+	.	.
1110049P16	CRITICA	CDS	153	872	3.56e-45	+	.	.
1110050B14	CRITICA	CDS	119	445	2.39e-03	+	.	.
1110050D04	CRITICA	CDS	150	779	2.48e-11	+	.	.
1110050F08	CRITICA	CDS	109	378	7.17e-06	+	.	.
1110050G08	CRITICA	CDS	143	754	5.69e-51	+	.	.
1110050H12	CRITICA	CDS	256	939	1.71e-39	+	.	.
1110050H17	CRITICA	CDS	79	450	6.15e-09	+	.	.
1110050P17	CRITICA	CDS	9	839	2.35e-26	+	.	.
1110050P23	CRITICA	CDS	85	246	1.29e-05	+	.	.
1110051A18	CRITICA	CDS	187	489	5.97e-08	+	.	.
1110051C19	CRITICA	CDS	3	428	3.18e-29	+	.	.
1110051K22	CRITICA	CDS	64	405	2.69e-07	+	.	.
1110051K23	CRITICA	CDS	119	475	2.12e-11	+	.	.
1110051M20	CRITICA	CDS	83	1078	3.19e-55	+	.	.
1110053E12	CRITICA	CDS	25	894	1.68e-60	+	.	.
1110053I08	CRITICA	CDS	16	513	6.86e-09	+	.	.
1110053K18	CRITICA	CDS	106	843	1.64e-19	+	.	.
1110053L11	CRITICA	CDS	121	597	1.61e-44	+	.	.
1110053N20	CRITICA	CDS	65	391	2.13e-09	+	.	.
1110054A23	CRITICA	CDS	28	282	4.47e-12	+	.	.
1110054A24	CRITICA	CDS	131	379	6.28e-12	+	.	.
1110054D14	CRITICA	CDS	106	186	1.00e-10	+	.	.
1110054J15	CRITICA	CDS	215	817	6.22e-54	+	.	.
1110054O05	CRITICA	CDS	148	372	7.47e-32	+	.	.
1110054O15	CRITICA	CDS	44	451	8.66e-47	+	.	.
1110055A02	CRITICA	CDS	18	473	1.35e-14	+	.	.
1110055B17	CRITICA	CDS	143	541	7.14e-07	+	.	.
1110055D13	CRITICA	CDS	132	824	8.82e-26	+	.	.
1110055E19	CRITICA	CDS	98	685	7.16e-43	+	.	.
1110055J05	CRITICA	CDS	66	527	3.15e-25	+	.	.
1110055K10	CRITICA	CDS	55	1089	4.60e-60	+	.	.
1110055L24	CRITICA	CDS	301	960	5.21e-14	+	.	.
1110055M01	CRITICA	CDS	94	435	2.60e-25	+	.	.
1110055N21	CRITICA	CDS	553	1488	2.21e-70	+	.	.
1110055O20	CRITICA	CDS	13	411	1.93e-23	+	.	.
1110055O21	CRITICA	CDS	10	603	1.62e-45	+	.	.
1110056A14	CRITICA	CDS	17	196	1.22e-07	+	.	.
1110056B09	CRITICA	CDS	98	745	2.94e-38	+	.	.
1110056I13	CRITICA	CDS	402	482	1.80e-28	+	.	.
1110057B21	CRITICA	CDS	5	829	4.81e-78	+	.	.
1110057H03	CRITICA	CDS	272	673	1.18e-39	+	.	.
1110057H16	CRITICA	CDS	225	947	3.06e-52	+	.	.
1110057H19	CRITICA	CDS	85	333	2.10e-05	+	.	.
1110057K12	CRITICA	CDS	264	578	7.29e-26	+	.	.
1110057L18	CRITICA	CDS	79	882	8.23e-05	+	.	.
1110057N09	CRITICA	CDS	112	366	2.22e-32	+	.	.
1110057P08	CRITICA	CDS	59	205	3.88e-04	+	.	.
1110058A15	CRITICA	CDS	75	494	6.40e-17	+	.	.
1110058B13	CRITICA	CDS	99	845	1.56e-25	+	.	.
1110058D23	CRITICA	CDS	235	861	2.48e-16	+	.	.
1110058E16	CRITICA	CDS	131	874	8.22e-06	+	.	.
1110058J24	CRITICA	CDS	72	530	8.26e-16	+	.	.
1110058L19	CRITICA	CDS	21	335	1.56e-10	+	.	.
1110059B19	CRITICA	CDS	26	775	3.32e-31	+	.	.
1110059D07	CRITICA	CDS	29	1213	5.17e-22	+	.	.
1110059E24	CRITICA	CDS	85	552	1.49e-10	+	.	.
1110059G10	CRITICA	CDS	85	552	3.80e-13	+	.	.
1110059H15	CRITICA	CDS	183	743	7.53e-22	+	.	.
1110059J05	CRITICA	CDS	84	554	4.56e-10	+	.	.
1110059J08	CRITICA	CDS	10	273	1.97e-09	+	.	.
1110059J23	CRITICA	CDS	92	463	3.54e-42	+	.	.
1110059L13	CRITICA	CDS	58	606	1.92e-15	+	.	.
1110059M18	CRITICA	CDS	28	498	9.54e-12	+	.	.
1110059P07	CRITICA	CDS	53	640	7.24e-52	+	.	.
1110059P08	CRITICA	CDS	101	1012	1.75e-35	+	.	.
1110060C05	CRITICA	CDS	206	469	3.11e-22	+	.	.
1110060F11	CRITICA	CDS	111	701	3.97e-46	+	.	.
1110060M10	CRITICA	CDS	175	456	1.35e-21	+	.	.
1110060M21	CRITICA	CDS	16	531	1.31e-24	+	.	.
1110060O10	CRITICA	CDS	46	546	5.55e-51	+	.	.
1110060O18	CRITICA	CDS	108	881	1.08e-28	+	.	.
1110061A19	CRITICA	CDS	29	748	6.14e-51	+	.	.
1110061E09	CRITICA	CDS	21	557	2.62e-23	+	.	.
1110061K24	CRITICA	CDS	136	753	1.52e-39	+	.	.
1110061L02	CRITICA	CDS	110	844	3.65e-05	+	.	.
1110061L23	CRITICA	CDS	124	996	1.45e-45	+	.	.
1110061M03	CRITICA	CDS	156	560	4.57e-14	+	.	.
1110061N23	CRITICA	CDS	384	389	2.84e-20	+	.	.
1110061O04	CRITICA	CDS	133	795	1.03e-23	+	.	.
1110062A05	CRITICA	CDS	169	1341	8.92e-106	+	.	.
1110062A16	CRITICA	CDS	527	760	1.22e-24	+	.	.
1110062H23	CRITICA	CDS	83	274	1.18e-02	+	.	.
1110063B05	CRITICA	CDS	384	1085	2.54e-48	+	.	.
1110063B22	CRITICA	CDS	29	667	1.53e-27	+	.	.
1110063E01	CRITICA	CDS	231	626	6.51e-34	+	.	.
1110063M10	CRITICA	CDS	63	578	1.23e-51	+	.	.
1110063N07	CRITICA	CDS	168	2018	7.80e-119	+	.	.
1110063O03	CRITICA	CDS	110	532	1.33e-22	+	.	.
1110063P18	CRITICA	CDS	122	949	5.51e-116	+	.	.
1110064A03	CRITICA	CDS	18	689	4.76e-18	+	.	.
1110064B20	CRITICA	CDS	26	667	7.68e-38	+	.	.
1110064N10	CRITICA	CDS	29	1090	8.13e-76	+	.	.
1110064P04	CRITICA	CDS	7	1386	5.32e-35	+	.	.
1110065B09	CRITICA	CDS	47	367	1.26e-18	+	.	.
1110065C24	CRITICA	CDS	159	395	1.14e-03	+	.	.
1110065D03	CRITICA	CDS	101	829	3.15e-46	+	.	.
1110065E01	CRITICA	CDS	20	589	9.38e-19	+	.	.
1110065F21	CRITICA	CDS	118	177	2.65e-07	+	.	.
1110065L07	CRITICA	CDS	42	527	2.82e-36	+	.	.
1110065O11	CRITICA	CDS	59	232	1.99e-04	+	.	.
1110065O23	CRITICA	CDS	27	725	3.93e-17	+	.	.
1110065P15	CRITICA	CDS	84	1520	7.38e-71	+	.	.
1110065P19	CRITICA	CDS	77	307	3.25e-06	+	.	.
1110065P20	CRITICA	CDS	102	245	2.44e-11	+	.	.
1110066A10	CRITICA	CDS	1	468	1.05e-30	+	.	.
1110066C01	CRITICA	CDS	20	586	1.49e-05	+	.	.
1110066F04	CRITICA	CDS	26	313	7.84e-16	+	.	.
1110066J10	CRITICA	CDS	300	773	2.32e-30	+	.	.
1110066L09	CRITICA	CDS	60	482	1.14e-11	+	.	.
1110066M10	CRITICA	CDS	42	1073	2.10e-51	+	.	.
1110066P14	CRITICA	CDS	23	220	1.74e-04	+	.	.
1110067K14	CRITICA	CDS	212	943	1.48e-39	+	.	.
1110067L12	CRITICA	CDS	26	910	1.82e-43	+	.	.
1110067L22	CRITICA	CDS	47	847	1.33e-43	+	.	.
1110067M19	CRITICA	CDS	263	316	7.60e-16	+	.	.
1110067O14	CRITICA	CDS	51	533	1.01e-18	+	.	.
1110067O21	CRITICA	CDS	174	302	2.55e-12	+	.	.
1110068E08	CRITICA	CDS	64	831	2.93e-20	+	.	.
1110068E11	CRITICA	CDS	90	866	1.11e-73	+	.	.
1110069D03	CRITICA	CDS	31	981	3.73e-54	+	.	.
1110069E20	CRITICA	CDS	29	451	7.54e-18	+	.	.
1110069H07	CRITICA	CDS	252	317	1.02e-08	+	.	.
1110069I23	CRITICA	CDS	196	351	4.66e-18	+	.	.
1110069K24	CRITICA	CDS	37	540	3.97e-08	+	.	.
1110070A04	CRITICA	CDS	13	828	1.60e-59	+	.	.
1110070P14	CRITICA	CDS	168	716	2.35e-40	+	.	.
1190001E05	CRITICA	CDS	10	525	5.78e-12	+	.	.
1190001E22	CRITICA	CDS	93	425	3.67e-17	+	.	.
1190001F19	CRITICA	CDS	328	987	1.14e-50	+	.	.
1190001G19	CRITICA	CDS	269	628	4.09e-45	+	.	.
1190001H13	CRITICA	CDS	91	558	2.31e-01	+	.	.
1190001I22	CRITICA	CDS	8	670	3.70e-25	+	.	.
1190001J05	CRITICA	CDS	91	870	1.94e-76	+	.	.
1190001J23	CRITICA	CDS	103	648	2.58e-58	+	.	.
1190001N20	CRITICA	CDS	322	483	1.00e-29	+	.	.
1190001O17	CRITICA	CDS	29	493	1.12e-31	+	.	.
1190001P21	CRITICA	CDS	184	1077	6.23e-34	+	.	.
1190002C07	CRITICA	CDS	194	1096	3.93e-78	+	.	.
1190002E22	CRITICA	CDS	258	503	2.69e-14	+	.	.
1190002F24	CRITICA	CDS	126	281	6.12e-34	+	.	.
1190002G15	CRITICA	CDS	135	314	3.35e-15	+	.	.
1190002H09	CRITICA	CDS	39	935	4.43e-15	+	.	.
1190002H23	CRITICA	CDS	140	553	1.35e-19	+	.	.
1190002I20	CRITICA	CDS	72	329	4.41e-43	+	.	.
1190002L06	CRITICA	CDS	178	1056	7.94e-101	+	.	.
1190002L12	CRITICA	CDS	34	360	2.13e-09	+	.	.
1190002L16	CRITICA	CDS	290	589	7.23e-18	+	.	.
1190002P09	CRITICA	CDS	64	807	7.25e-22	+	.	.
1190002P14	CRITICA	CDS	223	450	2.28e-18	+	.	.
1190002P15	CRITICA	CDS	390	434	9.10e-01	+	.	.
1190003A07	CRITICA	CDS	15	377	5.20e-39	+	.	.
1190003B21	CRITICA	CDS	99	464	5.15e-53	+	.	.
1190003C14	CRITICA	CDS	57	971	8.46e-82	+	.	.
1190003D03	CRITICA	CDS	21	251	1.73e-06	+	.	.
1190003G01	CRITICA	CDS	24	257	6.12e-24	+	.	.
1190003H20	CRITICA	CDS	274	714	3.14e-18	+	.	.
1190003J15	CRITICA	CDS	344	700	1.94e-09	+	.	.
1190003K10	CRITICA	CDS	344	580	1.25e-08	+	.	.
1190003K14	CRITICA	CDS	178	639	1.63e-04	+	.	.
1190003M12	CRITICA	CDS	21	596	2.25e-14	+	.	.
1190003P12	CRITICA	CDS	147	1559	9.27e-55	+	.	.
1190003P18	CRITICA	CDS	186	1433	3.75e-87	+	.	.
1190004A01	CRITICA	CDS	21	728	2.80e-40	+	.	.
1190004B15	CRITICA	CDS	81	827	6.15e-25	+	.	.
1190004C17	CRITICA	CDS	80	538	1.25e-30	+	.	.
1190004E09	CRITICA	CDS	126	548	2.12e-13	+	.	.
1190004J23	CRITICA	CDS	150	308	2.99e-04	+	.	.
1190004K03	CRITICA	CDS	55	237	1.06e-05	+	.	.
1190004O14	CRITICA	CDS	16	1035	1.76e-48	+	.	.
1190005A22	CRITICA	CDS	58	444	3.45e-35	+	.	.
1190005B03	CRITICA	CDS	364	693	2.95e-34	+	.	.
1190005F20	CRITICA	CDS	211	909	1.76e-42	+	.	.
1190005I06	CRITICA	CDS	83	313	4.41e-08	+	.	.
1190005J06	CRITICA	CDS	78	461	1.34e-16	+	.	.
1190005J19	CRITICA	CDS	319	339	4.26e-08	+	.	.
1190005K07	CRITICA	CDS	158	322	3.40e-07	+	.	.
1190005L05	CRITICA	CDS	9	500	3.16e-20	+	.	.
1190005L06	CRITICA	CDS	112	294	2.56e-09	+	.	.
1190005L10	CRITICA	CDS	79	1011	2.54e-87	+	.	.
1190005M04	CRITICA	CDS	54	1193	1.02e-35	+	.	.
1190005M19	CRITICA	CDS	1052	1198	7.49e-01	+	.	.
1190005P16	CRITICA	CDS	63	830	1.45e-46	+	.	.
1190005P17	CRITICA	CDS	72	464	5.47e-12	+	.	.
1190006A08	CRITICA	CDS	289	603	8.04e-49	+	.	.
1190006C12	CRITICA	CDS	92	382	2.10e-26	+	.	.
1190006E07	CRITICA	CDS	8	304	4.32e-30	+	.	.
1190006F07	CRITICA	CDS	162	668	1.18e-28	+	.	.
1190006K01	CRITICA	CDS	237	761	1.86e-36	+	.	.
1190006O21	CRITICA	CDS	347	1036	2.36e-22	+	.	.
1190007F08	CRITICA	CDS	456	692	7.36e-08	+	.	.
1190007H06	CRITICA	CDS	17	739	8.76e-74	+	.	.
1190008F12	CRITICA	CDS	876	1070	8.70e-27	+	.	.
1190008H05	CRITICA	CDS	62	196	1.32e-15	+	.	.
1190008I04	CRITICA	CDS	10	240	7.79e-05	+	.	.
1190008J14	CRITICA	CDS	30	569	1.12e-16	+	.	.
1190008P15	CRITICA	CDS	79	1473	2.80e-171	+	.	.
1190009B22	CRITICA	CDS	106	570	5.89e-39	+	.	.
1190009E12	CRITICA	CDS	18	875	1.05e-58	+	.	.
1190009I16	CRITICA	CDS	235	498	2.16e-15	+	.	.
1190010I05	CRITICA	CDS	82	372	1.69e-17	+	.	.
1190010I23	CRITICA	CDS	150	653	3.06e-15	+	.	.
1190010O19	CRITICA	CDS	75	647	8.68e-20	+	.	.
1190011J23	CRITICA	CDS	181	624	9.67e-12	+	.	.
1190011N21	CRITICA	CDS	62	565	3.69e-49	+	.	.
1190012C08	CRITICA	CDS	310	1023	1.95e-06	+	.	.
1190012G07	CRITICA	CDS	64	357	3.40e-07	+	.	.
1190012H22	CRITICA	CDS	305	667	1.23e-41	+	.	.
1190014K12	CRITICA	CDS	153	521	1.82e-15	+	.	.
1190014P15	CRITICA	CDS	57	1301	6.98e-51	+	.	.
1190016B07	CRITICA	CDS	30	725	1.95e-35	+	.	.
1190017B18	CRITICA	CDS	123	689	2.54e-48	+	.	.
1190017B19	CRITICA	CDS	32	862	4.74e-40	+	.	.
1190017H21	CRITICA	CDS	13	501	2.66e-14	+	.	.
1190017I13	CRITICA	CDS	78	596	4.37e-61	+	.	.
1190017O12	CRITICA	CDS	140	307	9.58e-07	+	.	.
1190018A06	CRITICA	CDS	82	132	3.57e-05	+	.	.
1190020J12	CRITICA	CDS	358	645	8.87e-35	+	.	.
1190020K22	CRITICA	CDS	82	375	6.42e-10	+	.	.
1190022C24	CRITICA	CDS	510	983	1.90e-50	+	.	.
1190022L06	CRITICA	CDS	114	506	4.18e-68	+	.	.
1190023B03	CRITICA	CDS	36	1121	1.71e-47	+	.	.
1190023B04	CRITICA	CDS	93	308	9.57e-17	+	.	.
1190024A15	CRITICA	CDS	113	814	1.25e-51	+	.	.
1190024B07	CRITICA	CDS	207	563	8.69e-29	+	.	.
1190024F07	CRITICA	CDS	79	1152	3.71e-102	+	.	.
1190025P04	CRITICA	CDS	293	358	7.81e-10	+	.	.
1190026P13	CRITICA	CDS	229	1176	1.31e-53	+	.	.
1190028F16	CRITICA	CDS	68	1087	1.85e-39	+	.	.
1190031H01	CRITICA	CDS	93	308	9.57e-17	+	.	.
1200002B09	CRITICA	CDS	322	849	1.20e-13	+	.	.
1200002C05	CRITICA	CDS	428	1948	7.56e-94	+	.	.
1200002C07	CRITICA	CDS	103	1530	3.07e-124	+	.	.
1200002C20	CRITICA	CDS	108	3122	4.02e-172	+	.	.
1200002E01	CRITICA	CDS	142	1380	4.48e-111	+	.	.
1200002G09	CRITICA	CDS	17	1459	4.87e-70	+	.	.
1200002G13	CRITICA	CDS	67	732	2.73e-55	+	.	.
1200002H13	CRITICA	CDS	46	1062	1.13e-45	+	.	.
1200002I14	CRITICA	CDS	157	1341	3.01e-98	+	.	.
1200002K10	CRITICA	CDS	512	2815	1.68e-70	+	.	.
1200002L24	CRITICA	CDS	18	1592	5.03e-106	+	.	.
1200002M06	CRITICA	CDS	302	1312	2.19e-64	+	.	.
1200002M12	CRITICA	CDS	260	1702	8.86e-151	+	.	.
1200002N14	CRITICA	CDS	154	870	5.14e-31	+	.	.
1200002O22	CRITICA	CDS	271	2052	3.05e-146	+	.	.
1200003A09	CRITICA	CDS	214	1470	5.32e-133	+	.	.
1200003A18	CRITICA	CDS	140	787	8.27e-58	+	.	.
1200003C05	CRITICA	CDS	297	1214	3.93e-69	+	.	.
1200003C15	CRITICA	CDS	142	1668	3.40e-86	+	.	.
1200003C23	CRITICA	CDS	65	1444	6.46e-30	+	.	.
1200003D18	CRITICA	CDS	1630	2304	6.74e-26	+	.	.
1200003E11	CRITICA	CDS	73	1806	2.34e-204	+	.	.
1200003E16	CRITICA	CDS	795	1802	2.85e-29	+	.	.
1200003E21	CRITICA	CDS	58	2571	7.22e-209	+	.	.
1200003G01	CRITICA	CDS	883	2247	2.30e-103	+	.	.
1200003G08	CRITICA	CDS	21	1070	1.43e-110	+	.	.
1200003G10	CRITICA	CDS	142	1206	2.24e-138	+	.	.
1200003H03	CRITICA	CDS	162	2000	2.88e-69	+	.	.
1200003H09	CRITICA	CDS	28	735	3.34e-35	+	.	.
1200003H23	CRITICA	CDS	36	1775	3.51e-166	+	.	.
1200003I07	CRITICA	CDS	407	1996	8.19e-28	+	.	.
1200003I11	CRITICA	CDS	275	2182	2.48e-202	+	.	.
1200003I18	CRITICA	CDS	143	2017	5.70e-143	+	.	.
1200003J11	CRITICA	CDS	117	2561	7.23e-130	+	.	.
1200003J13	CRITICA	CDS	15	1457	1.78e-98	+	.	.
1200003K04	CRITICA	CDS	7	735	1.07e-70	+	.	.
1200003K19	CRITICA	CDS	191	2359	1.20e-62	+	.	.
1200003L05	CRITICA	CDS	228	2195	6.89e-189	+	.	.
1200003L24	CRITICA	CDS	712	873	8.28e-02	+	.	.
1200003M09	CRITICA	CDS	351	2873	4.83e-107	+	.	.
1200003M11	CRITICA	CDS	60	776	6.57e-89	+	.	.
1200003O06	CRITICA	CDS	52	1446	7.80e-56	+	.	.
1200003P16	CRITICA	CDS	62	1348	1.60e-170	+	.	.
1200004A23	CRITICA	CDS	231	914	7.44e-69	+	.	.
1200004B16	CRITICA	CDS	512	1660	9.92e-134	+	.	.
1200004C17	CRITICA	CDS	69	851	4.38e-25	+	.	.
1200004D17	CRITICA	CDS	218	1168	1.46e-92	+	.	.
1200004E02	CRITICA	CDS	690	2612	3.25e-62	+	.	.
1200004E04	CRITICA	CDS	129	1316	3.13e-44	+	.	.
1200004E06	CRITICA	CDS	111	1151	3.76e-61	+	.	.
1200004E20	CRITICA	CDS	230	796	4.28e-26	+	.	.
1200004E24	CRITICA	CDS	493	1632	7.45e-40	+	.	.
1200004H04	CRITICA	CDS	320	1846	3.40e-86	+	.	.
1200004I24	CRITICA	CDS	65	1660	2.08e-118	+	.	.
1200004L23	CRITICA	CDS	152	2380	2.14e-99	+	.	.
1200004M23	CRITICA	CDS	142	1542	2.08e-88	+	.	.
1200004O12	CRITICA	CDS	50	1621	1.38e-83	+	.	.
1200005B17	CRITICA	CDS	246	2774	1.10e-145	+	.	.
1200005I04	CRITICA	CDS	279	2012	4.31e-69	+	.	.
1200005K12	CRITICA	CDS	28	1896	6.29e-91	+	.	.
1200006A05	CRITICA	CDS	84	1313	5.84e-173	+	.	.
1200006A08	CRITICA	CDS	33	2192	1.07e-79	+	.	.
1200006F02	CRITICA	CDS	132	1514	8.49e-52	+	.	.
1200006F18	CRITICA	CDS	373	2415	1.61e-86	+	.	.
1200006G13	CRITICA	CDS	88	2220	2.89e-95	+	.	.
1200006G16	CRITICA	CDS	13	2019	4.70e-222	+	.	.
1200006I03	CRITICA	CDS	104	1225	6.02e-54	+	.	.
1200006I23	CRITICA	CDS	223	522	5.96e-18	+	.	.
1200006L06	CRITICA	CDS	243	2624	3.98e-96	+	.	.
1200006M05	CRITICA	CDS	100	2730	2.06e-67	+	.	.
1200006N04	CRITICA	CDS	205	2202	2.63e-190	+	.	.
1200006N07	CRITICA	CDS	103	849	9.70e-31	+	.	.
1200006O09	CRITICA	CDS	96	1232	2.63e-119	+	.	.
1200006O19	CRITICA	CDS	205	2616	3.81e-31	+	.	.
1200006P13	CRITICA	CDS	32	232	2.36e-12	+	.	.
1200007A02	CRITICA	CDS	31	2751	1.35e-312	+	.	.
1200007A08	CRITICA	CDS	174	1940	1.42e-24	+	.	.
1200007B02	CRITICA	CDS	329	1465	2.43e-69	+	.	.
1200007B05	CRITICA	CDS	96	1352	1.40e-55	+	.	.
1200007B18	CRITICA	CDS	186	965	1.22e-46	+	.	.
1200007D18	CRITICA	CDS	56	928	1.11e-86	+	.	.
1200007E10	CRITICA	CDS	180	2216	1.46e-91	+	.	.
1200007E18	CRITICA	CDS	63	851	7.45e-65	+	.	.
1200007E24	CRITICA	CDS	83	1894	1.86e-98	+	.	.
1200007H22	CRITICA	CDS	93	1979	3.82e-81	+	.	.
1200007I01	CRITICA	CDS	119	1342	2.57e-47	+	.	.
1200007J10	CRITICA	CDS	53	1390	4.35e-73	+	.	.
1200007K21	CRITICA	CDS	150	611	4.01e-19	+	.	.
1200007L24	CRITICA	CDS	805	2397	8.97e-99	+	.	.
1200007N13	CRITICA	CDS	77	1213	2.52e-94	+	.	.
1200007N14	CRITICA	CDS	333	1043	2.26e-30	+	.	.
1200007O07	CRITICA	CDS	173	1993	8.94e-206	+	.	.
1200007O21	CRITICA	CDS	209	1021	1.27e-81	+	.	.
1200008A14	CRITICA	CDS	148	3129	1.00e-65	+	.	.
1200008B01	CRITICA	CDS	426	2132	4.00e-67	+	.	.
1200008B05	CRITICA	CDS	114	2303	3.35e-156	+	.	.
1200008D14	CRITICA	CDS	30	2417	1.15e-90	+	.	.
1200008D17	CRITICA	CDS	20	2212	3.21e-108	+	.	.
1200008E14	CRITICA	CDS	170	1951	3.81e-248	+	.	.
1200008J08	CRITICA	CDS	277	1470	6.28e-100	+	.	.
1200008N06	CRITICA	CDS	58	2271	5.19e-137	+	.	.
1200008O12	CRITICA	CDS	448	1836	4.93e-45	+	.	.
1200009A02	CRITICA	CDS	261	1775	3.76e-120	+	.	.
1200009A10	CRITICA	CDS	147	2348	1.16e-224	+	.	.
1200009A12	CRITICA	CDS	266	2476	2.71e-189	+	.	.
1200009A14	CRITICA	CDS	79	2058	3.05e-175	+	.	.
1200009B18	CRITICA	CDS	107	1240	3.81e-69	+	.	.
1200009C05	CRITICA	CDS	285	1046	2.08e-58	+	.	.
1200009C15	CRITICA	CDS	53	541	7.80e-38	+	.	.
1200009C21	CRITICA	CDS	84	740	1.11e-36	+	.	.
1200009D09	CRITICA	CDS	291	1178	3.28e-113	+	.	.
1200009E06	CRITICA	CDS	41	697	8.38e-41	+	.	.
1200009E08	CRITICA	CDS	78	827	8.19e-05	+	.	.
1200009E17	CRITICA	CDS	159	1436	1.49e-85	+	.	.
1200009E24	CRITICA	CDS	99	2756	1.10e-91	+	.	.
1200009F10	CRITICA	CDS	44	1168	1.01e-38	+	.	.
1200009G09	CRITICA	CDS	445	969	6.21e-83	+	.	.
1200009I03	CRITICA	CDS	188	637	1.05e-44	+	.	.
1200009I06	CRITICA	CDS	437	2449	5.05e-95	+	.	.
1200009I17	CRITICA	CDS	213	1256	1.22e-74	+	.	.
1200009I20	CRITICA	CDS	592	2034	1.51e-153	+	.	.
1200009I24	CRITICA	CDS	83	2650	1.12e-162	+	.	.
1200009K10	CRITICA	CDS	213	2129	1.40e-164	+	.	.
1200009K13	CRITICA	CDS	119	1342	8.25e-46	+	.	.
1200009K17	CRITICA	CDS	28	1272	1.27e-79	+	.	.
1200009L24	CRITICA	CDS	209	790	9.64e-36	+	.	.
1200009O22	CRITICA	CDS	262	2691	8.94e-151	+	.	.
1200010A19	CRITICA	CDS	262	1311	1.00e-118	+	.	.
1200010B04	CRITICA	CDS	199	1725	3.40e-86	+	.	.
1200010B10	CRITICA	CDS	224	2254	9.31e-108	+	.	.
1200010B19	CRITICA	CDS	98	1081	1.19e-128	+	.	.
1200010C09	CRITICA	CDS	58	1896	3.64e-158	+	.	.
1200010C18	CRITICA	CDS	105	1232	1.07e-90	+	.	.
1200010F02	CRITICA	CDS	96	617	4.36e-26	+	.	.
1200010H03	CRITICA	CDS	105	914	1.89e-107	+	.	.
1200010H06	CRITICA	CDS	79	1152	1.73e-54	+	.	.
1200010K03	CRITICA	CDS	256	2643	1.36e-147	+	.	.
1200010N15	CRITICA	CDS	212	1345	2.88e-69	+	.	.
1200011A11	CRITICA	CDS	15	2840	1.50e-200	+	.	.
1200011B24	CRITICA	CDS	15	995	7.28e-45	+	.	.
1200011C08	CRITICA	CDS	21	998	2.92e-98	+	.	.
1200011C15	CRITICA	CDS	29	1534	1.03e-67	+	.	.
1200011D03	CRITICA	CDS	252	2927	2.61e-128	+	.	.
1200011D06	CRITICA	CDS	188	2410	1.65e-240	+	.	.
1200011D11	CRITICA	CDS	36	2498	3.47e-107	+	.	.
1200011E13	CRITICA	CDS	909	1814	4.54e-66	+	.	.
1200011H10	CRITICA	CDS	135	548	6.46e-21	+	.	.
1200011I23	CRITICA	CDS	810	1421	1.18e-13	+	.	.
1200011J03	CRITICA	CDS	123	1928	2.70e-176	+	.	.
1200011K07	CRITICA	CDS	228	536	6.09e-11	+	.	.
1200011K09	CRITICA	CDS	49	495	3.05e-36	+	.	.
1200011K15	CRITICA	CDS	193	2598	4.67e-197	+	.	.
1200011L07	CRITICA	CDS	30	2822	2.44e-111	+	.	.
1200011M11	CRITICA	CDS	18	2993	2.48e-173	+	.	.
1200011N24	CRITICA	CDS	535	3099	6.68e-298	+	.	.
1200011O19	CRITICA	CDS	191	1765	8.60e-112	+	.	.
1200011P05	CRITICA	CDS	101	1369	7.61e-90	+	.	.
1200011P22	CRITICA	CDS	254	1723	1.53e-79	+	.	.
1200012A19	CRITICA	CDS	67	399	2.80e-21	+	.	.
1200012B22	CRITICA	CDS	79	1362	5.97e-96	+	.	.
1200012C23	CRITICA	CDS	26	2275	2.14e-99	+	.	.
1200012D01	CRITICA	CDS	7	3054	5.24e-89	+	.	.
1200012E24	CRITICA	CDS	219	1796	2.37e-66	+	.	.
1200012F07	CRITICA	CDS	24	1031	1.36e-36	+	.	.
1200012G08	CRITICA	CDS	86	1042	5.98e-20	+	.	.
1200012H04	CRITICA	CDS	246	554	6.09e-11	+	.	.
1200012K12	CRITICA	CDS	135	3161	1.88e-164	+	.	.
1200012O07	CRITICA	CDS	210	1253	2.01e-116	+	.	.
1200012O13	CRITICA	CDS	206	1516	2.17e-96	+	.	.
1200013A08	CRITICA	CDS	46	1374	1.22e-77	+	.	.
1200013B07	CRITICA	CDS	289	3726	5.76e-220	+	.	.
1200013B08	CRITICA	CDS	136	1278	2.06e-82	+	.	.
1200013B09	CRITICA	CDS	145	984	2.63e-40	+	.	.
1200013B18	CRITICA	CDS	128	919	2.37e-20	+	.	.
1200013B22	CRITICA	CDS	94	1989	2.24e-136	+	.	.
1200013C18	CRITICA	CDS	305	2179	5.98e-158	+	.	.
1200013D08	CRITICA	CDS	326	2386	2.28e-88	+	.	.
1200013D09	CRITICA	CDS	53	1309	2.67e-139	+	.	.
1200013E08	CRITICA	CDS	1417	1977	3.70e-50	+	.	.
1200013F24	CRITICA	CDS	92	1096	3.42e-31	+	.	.
1200013G06	CRITICA	CDS	117	3203	4.33e-94	+	.	.
1200013G08	CRITICA	CDS	312	1214	1.00e-23	+	.	.
1200013I08	CRITICA	CDS	320	2323	6.24e-55	+	.	.
1200013J24	CRITICA	CDS	49	1956	6.25e-176	+	.	.
1200013N09	CRITICA	CDS	202	1656	1.18e-112	+	.	.
1200013N13	CRITICA	CDS	154	1713	1.69e-74	+	.	.
1200013P10	CRITICA	CDS	98	2170	2.30e-177	+	.	.
1200013P24	CRITICA	CDS	88	816	1.95e-29	+	.	.
1200014A22	CRITICA	CDS	91	744	2.48e-52	+	.	.
1200014B20	CRITICA	CDS	71	1495	2.87e-29	+	.	.
1200014C04	CRITICA	CDS	460	1680	8.48e-34	+	.	.
1200014D02	CRITICA	CDS	445	2265	1.69e-104	+	.	.
1200014D15	CRITICA	CDS	13	2622	1.90e-151	+	.	.
1200014D21	CRITICA	CDS	132	1508	2.04e-62	+	.	.
1200014D22	CRITICA	CDS	93	3311	1.28e-113	+	.	.
1200014D23	CRITICA	CDS	124	1524	3.02e-134	+	.	.
1200014E20	CRITICA	CDS	320	2194	1.83e-146	+	.	.
1200014F01	CRITICA	CDS	339	2735	2.74e-226	+	.	.
1200014F20	CRITICA	CDS	351	1694	3.36e-127	+	.	.
1200014F22	CRITICA	CDS	207	2048	6.26e-157	+	.	.
1200014H14	CRITICA	CDS	89	1111	3.42e-69	+	.	.
1200014I03	CRITICA	CDS	27	1214	2.41e-53	+	.	.
1200014J04	CRITICA	CDS	274	2316	2.94e-67	+	.	.
1200014J11	CRITICA	CDS	22	1869	1.85e-132	+	.	.
1200014K04	CRITICA	CDS	117	1082	2.70e-52	+	.	.
1200014K14	CRITICA	CDS	10	1965	3.28e-182	+	.	.
1200014M06	CRITICA	CDS	194	2761	1.43e-187	+	.	.
1200014M14	CRITICA	CDS	317	1993	1.73e-52	+	.	.
1200014N16	CRITICA	CDS	383	2752	7.82e-42	+	.	.
1200014N20	CRITICA	CDS	186	2222	3.14e-91	+	.	.
[truncated: 46,949 more rows]
