# Supplementary material for: The Abundance of Short Proteins in the Mammalian Proteome
Source: PLoS Genet. 2006 Apr 28;2(4):e52. doi: 10.1371/journal.pgen.0020052 (PMC1449894; doi:10.1371/journal.pgen.0020052)
Supplement: Dataset S2 — (6.0 MB ZIP) [file pgen.0020052.sd002.zip]

Archive with 1 entries (1 files):
- 10.1371_journal.pgen.0020052.sd002.txt
