# Supplementary material for: The Abundance of Short Proteins in the Mammalian Proteome
Source: PLoS Genet. 2006 Apr 28;2(4):e52. doi: 10.1371/journal.pgen.0020052 (PMC1449894; doi:10.1371/journal.pgen.0020052)
Supplement: Dataset S3 — (908 KB TXT) [file pgen.0020052.sd003.txt]

# Clone ID, genome check, uSTOP, A-rich end, spliced
# 1 = yes, 0 = no
0610005A07	1	1	0	1
0610005A19	1	1	1	1
0610005A21	1	1	0	1
0610005B05	1	1	0	1
0610005B19	1	1	0	1
0610005C11	1	0	0	1
0610005C16	1	1	0	1
0610005C21	0	0	0	1
0610005C23	1	0	0	1
0610005D07	1	1	0	1
0610005D09	1	1	0	1
0610005G15	1	0	0	1
0610005J03	1	0	0	1
0610005K03	1	1	0	1
0610005K13	1	1	0	1
0610005L09	1	1	0	1
0610005M07	1	1	0	0
0610005M11	1	0	0	1
0610006A03	1	0	0	1
0610006A11	0	1	0	1
0610006B16	1	0	0	1
0610006C01	1	1	0	1
0610006C19	1	1	0	1
0610006D06	1	0	0	1
0610006E04	1	0	0	1
0610006E16	1	0	0	1
0610006E19	1	0	0	1
0610006E21	0	0	0	1
0610006F02	1	0	0	1
0610006G05	1	1	0	1
0610006G08	0	0	0	1
0610006G09	1	0	0	1
0610006G10	1	0	0	1
0610006G13	1	0	1	0
0610006G15	1	0	0	1
0610006G17	0	1	0	1
0610006H08	0	0	0	1
0610006H10	1	0	0	1
0610006I04	0	1	0	1
0610006I08	1	0	0	1
0610006I15	1	0	0	1
0610006I17	0	0	0	1
0610006J10	0	0	0	1
0610006J14	1	0	0	1
0610006K04	1	1	0	1
0610006K08	1	0	1	0
0610006K12	1	0	0	1
0610006L21	1	0	0	1
0610006M05	1	0	0	1
0610006N12	1	0	0	1
0610006N17	1	0	0	1
0610006N18	1	0	0	1
0610006O05	1	1	0	1
0610006O08	1	0	0	1
0610006O14	1	0	0	1
0610006O17	1	1	0	1
0610006O18	1	1	0	1
0610006P19	1	1	0	1
0610007A03	1	1	0	1
0610007A07	1	1	0	1
0610007A15	0	1	0	1
0610007A16	0	0	0	1
0610007A18	0	1	0	1
0610007A19	1	0	0	1
0610007B04	1	1	0	1
0610007B07	0	1	0	1
0610007B09	0	1	0	1
0610007B10	1	1	0	1
0610007B22	1	1	0	1
0610007C02	0	0	0	1
0610007C05	1	0	1	1
0610007C21	1	0	0	1
0610007D03	0	1	0	1
0610007D04	1	0	0	1
0610007D19	1	0	1	1
0610007E03	1	0	0	1
0610007E07	1	0	0	1
0610007E11	1	0	0	1
0610007F01	1	0	1	1
0610007F03	1	1	0	1
0610007F04	1	0	0	1
0610007F07	1	0	0	1
0610007F09	1	1	0	1
0610007F11	1	0	0	1
0610007F13	1	1	0	1
0610007G06	1	1	0	1
0610007G19	1	0	0	1
0610007G24	1	1	0	1
0610007H07	1	0	0	1
0610007H08	1	1	0	1
0610007H10	1	0	0	1
0610007H13	0	0	0	1
0610007J01	0	1	0	1
0610007J10	1	0	0	1
0610007J12	1	0	0	1
0610007J15	1	0	0	1
0610007K12	1	0	0	1
0610007K15	0	0	0	1
0610007K21	0	0	0	1
0610007K22	0	0	0	1
0610007L01	0	0	0	1
0610007L03	1	0	0	1
0610007L05	1	1	0	1
0610007L08	1	1	0	1
0610007L12	1	1	0	1
0610007L13	1	0	0	1
0610007M09	1	1	0	1
0610007M12	1	1	0	1
0610007M20	1	1	0	1
0610007M21	0	1	0	1
0610007N03	1	0	0	1
0610007O07	0	0	1	0
0610007O13	1	0	0	1
0610007O17	1	0	0	1
0610007P06	1	1	0	1
0610007P08	1	1	0	1
0610007P14	1	1	0	1
0610007P22	1	0	0	1
0610008A10	1	0	0	1
0610008A19	1	0	0	1
0610008A20	0	1	0	1
0610008B10	1	1	0	1
0610008B13	1	1	0	1
0610008B15	1	0	0	1
0610008B16	0	1	0	1
0610008B20	1	1	0	1
0610008C05	1	1	0	1
0610008C10	0	0	0	1
0610008D06	0	1	0	0
0610008D10	0	1	0	1
0610008D13	1	0	0	1
0610008D19	1	1	0	1
0610008E11	1	1	0	1
0610008F02	1	1	0	1
0610008F10	1	1	0	1
0610008F14	1	0	0	1
0610008F18	1	0	0	1
0610008G10	1	1	0	1
0610008G13	1	0	0	1
0610008G16	1	1	0	1
0610008H03	1	1	0	1
0610008H11	0	0	0	1
0610008I02	1	0	0	1
0610008I15	1	0	0	1
0610008J04	1	1	0	1
0610008J07	1	0	0	1
0610008J09	1	1	0	1
0610008J12	1	0	0	1
0610008J17	0	1	0	1
0610008K12	1	0	0	1
0610008K22	0	0	0	1
0610008L05	1	0	0	1
0610008L10	1	1	0	1
0610008L11	1	0	0	1
0610008L17	1	1	1	1
0610008M07	1	0	0	1
0610008M14	1	0	0	1
0610008M23	0	1	0	1
0610008N13	1	0	0	1
0610008N20	1	0	0	1
0610008N22	1	0	0	1
0610008N23	1	1	0	1
0610008N24	1	0	0	1
0610008O03	1	0	0	1
0610008O06	1	1	0	1
0610008P03	1	0	0	1
0610008P05	1	0	0	1
0610008P06	1	1	0	1
0610008P11	1	0	0	1
0610008P16	1	1	1	1
0610009A05	1	1	0	1
0610009A07	1	0	0	1
0610009B03	1	0	0	1
0610009B10	1	1	1	1
0610009B16	1	0	0	1
0610009B22	1	1	0	1
0610009B24	0	0	0	1
0610009C03	0	0	0	1
0610009C21	1	1	0	1
0610009C22	1	0	0	1
0610009D03	1	1	0	1
0610009D07	1	1	0	1
0610009D10	1	0	0	1
0610009D16	1	0	0	1
0610009D19	1	0	0	1
0610009D21	1	0	0	1
0610009E03	0	0	0	1
0610009E13	1	0	0	1
0610009E14	1	0	0	1
0610009E20	1	1	0	1
0610009E22	1	1	0	1
0610009F02	0	1	0	1
0610009F07	1	0	0	1
0610009F10	0	1	1	1
0610009F15	1	0	0	1
0610009G07	1	0	0	1
0610009G14	0	1	0	1
0610009G15	0	1	0	1
0610009G19	0	1	0	1
0610009G22	1	1	0	1
0610009H04	1	1	1	1
0610009H12	0	1	0	1
0610009H14	1	1	0	1
0610009H16	1	0	0	1
0610009H19	1	1	0	1
0610009H20	1	1	0	1
0610009H21	1	0	0	1
0610009H24	1	0	0	1
0610009I03	1	0	0	1
0610009I09	1	1	0	1
0610009I16	0	1	0	1
0610009I22	0	1	0	1
0610009J02	1	0	0	1
0610009J04	1	1	0	1
0610009J05	1	1	1	0
0610009J12	1	0	0	1
0610009J21	1	0	0	1
0610009J22	1	0	0	1
0610009K09	1	1	0	1
0610009K11	1	1	0	1
0610009K17	1	0	0	1
0610009K21	1	1	1	1
0610009L04	1	1	0	1
0610009L05	0	1	0	1
0610009M06	0	1	0	1
0610009M14	1	1	0	1
0610009M20	1	1	0	1
0610009M21	1	1	0	1
0610009M22	1	1	0	1
0610009N04	1	0	0	1
0610009N12	1	1	0	1
0610009N15	1	1	0	1
0610009N16	1	0	0	1
0610009N21	1	1	0	1
0610009N23	1	1	0	1
0610009O03	1	1	0	1
0610009O04	1	0	1	0
0610009O07	1	0	0	1
0610009O09	0	0	0	1
0610009O11	0	1	1	1
0610009O20	1	0	0	1
0610009P02	1	1	0	1
0610009P05	1	1	0	1
0610009P08	1	1	0	1
0610010A13	1	1	0	1
0610010A16	1	0	0	1
0610010A22	1	1	0	1
0610010A23	1	0	0	1
0610010B06	1	1	0	1
0610010B08	0	1	0	0
0610010B10	1	0	0	1
0610010B12	1	1	0	1
0610010C03	1	0	0	1
0610010C04	0	1	0	1
0610010C14	1	1	0	1
0610010C15	1	0	0	1
0610010C18	1	1	0	1
0610010C21	1	0	0	1
0610010D10	0	1	0	1
0610010D20	1	1	1	1
0610010D24	1	0	0	1
0610010E03	1	0	0	1
0610010E11	1	1	0	1
0610010E21	1	0	0	0
0610010E22	1	1	1	1
0610010E23	1	0	0	1
0610010F05	1	0	0	1
0610010F09	0	0	0	1
0610010F13	1	0	0	1
0610010F19	1	0	0	1
0610010F23	1	0	0	1
0610010G04	1	1	0	1
0610010G05	0	1	1	1
0610010G09	0	0	0	1
0610010G14	1	1	0	1
0610010G24	0	1	0	1
0610010I01	1	0	0	1
0610010I06	1	0	0	1
0610010I10	1	0	0	1
0610010I12	1	0	0	1
0610010I15	1	1	0	1
0610010I17	1	1	0	1
0610010I18	0	1	0	0
0610010I20	1	1	0	1
0610010I23	1	0	0	1
0610010I24	1	1	0	1
0610010J06	0	0	0	1
0610010J21	1	0	0	1
0610010K06	1	1	0	1
0610010K10	1	0	0	1
0610010K14	1	0	0	1
0610010K19	1	0	0	1
0610010K20	1	1	0	1
0610010K23	1	0	0	1
0610010L06	1	0	0	1
0610010L07	1	1	0	1
0610010L11	1	0	0	1
0610010L19	1	1	0	1
0610010M07	1	0	0	1
0610010M09	1	0	0	1
0610010M14	1	0	0	1
0610010M22	0	0	0	1
0610010N03	1	0	0	1
0610010N08	1	0	0	1
0610010N10	1	0	0	1
0610010N12	1	0	0	1
0610010O12	0	0	0	1
0610010O17	1	0	0	1
0610010P07	0	0	0	1
0610010P10	1	0	0	1
0610010P14	1	0	0	1
0610010P20	0	0	0	1
0610011A13	1	1	0	1
0610011A23	1	1	0	1
0610011B04	1	1	0	1
0610011B12	0	0	0	1
0610011B13	1	0	0	1
0610011B16	1	1	0	1
0610011C03	1	1	1	1
0610011C07	1	1	0	1
0610011C16	1	0	0	1
0610011C19	0	1	0	1
0610011C24	1	0	0	1
0610011D05	1	0	0	1
0610011D08	1	0	0	1
0610011D11	0	0	0	1
0610011D16	1	1	0	1
0610011D22	1	1	1	1
0610011E03	1	1	0	1
0610011E04	1	1	0	1
0610011E08	0	1	0	1
0610011E12	1	0	0	1
0610011F02	1	1	0	1
0610011F06	1	0	0	1
0610011F08	1	1	0	1
0610011F20	1	1	0	1
0610011G14	1	0	0	1
0610011G20	1	1	0	1
0610011G24	1	0	0	1
0610011H04	1	1	0	1
0610011H20	1	1	0	1
0610011H21	1	0	0	1
0610011H23	1	1	0	1
0610011I04	0	0	0	1
0610011I19	1	1	0	1
0610011J08	1	1	0	1
0610011J09	0	0	0	1
0610011J16	1	1	0	1
0610011J21	1	0	0	1
0610011K05	1	0	0	1
0610011K07	1	0	0	1
0610011K11	1	0	0	1
0610011L04	0	0	0	1
0610011L06	0	0	0	1
0610011L07	1	1	0	1
0610011L13	1	0	0	1
0610011L14	1	1	0	1
0610011L15	0	1	1	1
0610011L16	0	0	0	0
0610011L17	1	1	0	1
0610011M09	0	0	0	0
0610011M11	0	0	0	1
0610011N18	1	1	0	0
0610011N22	1	1	0	1
0610011N23	1	0	0	1
0610011O18	1	1	0	1
0610011P07	0	0	0	0
0610011P08	0	1	1	1
0610011P10	1	0	0	1
0610012A03	1	1	0	1
0610012A05	1	1	0	1
0610012A08	1	0	0	1
0610012A11	1	1	0	1
0610012A14	1	0	0	1
0610012A16	0	1	0	1
0610012A21	0	1	0	1
0610012A23	0	1	0	1
0610012B16	1	0	0	1
0610012B22	1	0	0	1
0610012C01	1	1	0	1
0610012C04	1	1	0	1
0610012C09	1	1	0	1
0610012C11	0	1	0	1
0610012C17	1	1	0	1
0610012D09	0	0	0	1
0610012D14	1	0	0	1
0610012D16	1	1	0	1
0610012D17	1	0	0	1
0610012D23	1	0	0	1
0610012D24	1	0	0	1
0610012E05	1	0	0	1
0610012F07	0	1	0	1
0610012F12	1	1	0	1
0610012F20	1	0	0	1
0610012F22	1	1	0	1
0610012F23	1	0	0	1
0610012F24	1	1	1	1
0610012G11	1	1	0	1
0610012H03	1	0	0	1
0610012H06	1	0	0	1
0610012H09	0	1	0	1
0610012H14	1	0	0	1
0610012I07	1	1	0	1
0610012J02	1	1	0	1
0610012J07	0	0	0	1
0610012K04	1	0	0	1
0610012K15	1	0	0	1
0610012K22	1	1	0	1
0610012K24	1	0	0	1
0610012N06	1	1	0	1
0610013A10	1	1	0	1
0610013B04	0	0	0	1
0610013B18	1	1	0	1
0610013D04	1	0	0	1
0610013E23	1	1	0	1
0610013I14	1	1	0	1
0610013L23	1	1	1	1
0610013O21	0	0	0	1
0610013P07	1	0	0	1
0610014B14	0	0	0	1
0610014J03	1	1	0	1
0610014N08	1	1	1	1
0610014P24	1	0	0	1
0610015A08	1	1	0	1
0610015J03	1	0	0	1
0610015M11	1	0	0	1
0610016F16	1	0	1	1
0610016I07	1	1	0	1
0610016L08	1	0	0	1
0610016O18	1	1	0	1
0610016O20	1	0	0	1
0610016P04	0	1	0	1
0610017A09	0	1	0	1
0610017C21	1	1	1	1
0610017E12	0	1	0	1
0610019M02	1	0	0	1
0610020A01	1	0	0	1
0610020I02	1	1	0	1
0610020P24	1	0	0	1
0610021B24	1	1	0	1
0610023A02	1	1	0	1
0610023A07	0	0	0	1
0610024B01	0	1	0	1
0610024J22	1	0	0	1
0610025F05	1	1	0	1
0610025G13	1	0	0	1
0610025H05	1	0	0	1
0610025I19	1	1	0	1
0610025J09	1	1	0	1
0610025J11	1	0	0	1
0610025K21	0	0	0	1
0610025L01	1	0	0	1
0610025L06	1	1	0	1
0610025L15	1	1	0	1
0610025L17	1	0	1	1
0610025M10	1	0	0	1
0610025M12	1	0	0	1
0610025N02	1	1	0	1
0610025N14	1	0	0	1
0610025N16	1	0	0	0
0610025N20	1	0	0	1
0610025O11	1	1	0	1
0610025O15	1	1	0	1
0610025P03	1	1	0	1
0610025P10	1	1	0	1
0610027B03	1	0	0	1
0610027D24	0	1	0	1
0610027F08	0	1	0	1
0610027H24	0	1	0	1
0610027O18	0	0	0	1
0610027O19	0	0	0	1
0610027P12	1	1	0	1
0610030A01	1	0	0	1
0610030A03	1	0	0	1
0610030A14	0	1	0	1
0610030A17	0	0	0	1
0610030B01	1	0	1	1
0610030B22	1	1	0	1
0610030D01	1	1	0	1
0610030E02	1	0	0	1
0610030E04	0	1	0	1
0610030E20	0	0	0	1
0610030F02	1	0	0	1
0610030G03	1	1	0	1
0610030G24	1	1	1	1
0610030H01	1	0	0	1
0610030H11	1	1	0	1
0610030I10	0	1	0	1
0610030I18	1	0	0	1
0610030M18	1	0	0	1
0610030N09	1	0	0	1
0610030O01	1	0	0	1
0610030O24	1	1	0	1
0610030P15	1	1	0	1
0610031A11	0	1	0	1
0610031B01	1	1	0	1
0610031C16	1	0	0	1
0610031F03	1	0	0	1
0610031H01	0	0	0	0
0610031J06	0	0	0	1
0610031K02	1	0	0	1
0610031K06	1	1	0	1
0610031O08	1	1	0	1
0610031O15	1	0	0	1
0610031P22	1	0	0	1
0610033B02	1	0	0	1
0610033E06	0	1	0	1
0610033H01	1	1	0	1
0610033H09	1	1	0	1
0610033H19	1	0	0	1
0610033I05	1	1	0	1
0610033J05	0	1	0	1
0610033K05	1	0	0	1
0610033L03	1	0	0	1
0610033L19	1	1	0	1
0610033M06	1	1	0	1
0610033M11	1	0	0	1
0610033N11	1	0	0	1
0610033N12	1	1	0	1
0610033N24	1	0	0	1
0610033O15	1	0	0	1
0610033O17	1	0	0	1
0610034M08	1	0	0	1
0610034M18	1	1	0	1
0610034O11	0	1	0	1
0610034P02	1	0	0	1
0610034P22	0	1	0	1
0610035N01	1	0	0	1
0610037A06	0	0	0	1
0610037B09	1	0	0	1
0610037B21	1	0	0	1
0610037B22	1	0	1	1
0610037B23	1	0	0	1
0610037D15	1	0	0	1
0610037F20	1	0	0	1
0610037F22	1	0	0	1
0610037F23	1	0	0	1
0610037H22	0	1	0	1
0610037I05	1	0	0	1
0610037J01	1	0	0	1
0610037K16	1	1	0	1
0610037L13	1	1	0	1
0610037L19	1	0	0	1
0610037M02	1	0	0	1
0610037N01	1	0	0	1
0610037N03	1	0	0	0
0610037N12	1	0	0	1
0610037O16	0	1	0	1
0610037P09	1	1	0	1
0610038B12	1	1	0	1
0610038B21	0	1	0	0
0610038D05	1	1	1	1
0610038D11	1	0	0	1
0610038F01	1	0	0	1
0610038F07	1	0	0	1
0610038F15	1	0	0	1
0610038F24	1	0	0	1
0610038H09	1	0	0	1
0610038I09	1	0	0	1
0610038J11	0	1	0	1
0610038K03	1	0	0	1
0610038L04	1	1	0	1
0610038L10	1	1	0	1
0610038L13	0	1	0	1
0610038M01	1	1	0	1
0610038M15	1	0	1	0
0610038M23	1	0	0	1
0610038N09	1	0	0	1
0610038O04	1	1	0	1
0610038O15	1	0	0	1
0610038O17	1	0	0	1
0610038P07	1	0	0	1
0610038P13	0	0	0	1
0610039A06	1	0	0	1
0610039A15	1	1	0	1
0610039A16	1	0	0	1
0610039A20	1	1	0	1
0610039B05	1	0	1	1
0610039B07	1	1	0	1
0610039B18	0	1	0	1
0610039C14	1	1	0	1
0610039C21	1	0	0	1
0610039D01	1	0	0	1
0610039E03	1	0	0	1
0610039G03	0	1	0	1
0610039G16	1	1	0	1
0610039G20	1	1	0	1
0610039G24	1	0	0	1
0610039H12	0	1	0	1
0610039H13	1	0	0	1
0610039H24	1	0	0	1
0610039I14	1	1	0	1
0610039J01	1	0	0	1
0610039J04	0	0	0	1
0610039J17	1	1	0	1
0610039K12	1	1	0	1
0610039K22	1	1	0	1
0610039K23	0	1	0	1
0610039L19	0	0	0	1
0610039M06	1	1	0	1
0610039M07	0	1	0	1
0610039M12	1	1	0	1
0610039M20	1	1	1	0
0610039M24	0	1	0	0
0610039N04	1	1	0	1
0610039N19	1	0	0	1
0610039N23	0	0	0	1
0610039O11	1	0	0	1
0610039P16	1	1	0	1
0610040A09	1	0	0	1
0610040B01	1	0	0	1
0610040B07	1	1	0	1
0610040B21	1	0	0	1
0610040B23	1	0	1	1
0610040C01	0	1	0	1
0610040D20	1	1	0	1
0610040E02	1	0	0	1
0610040G01	1	1	0	1
0610040H15	1	0	0	1
0610040J01	1	1	0	1
0610040L07	1	0	0	1
0610040L19	1	0	0	1
0610040N05	1	0	0	1
0610041A01	0	1	0	1
0610041A13	1	1	0	1
0610041A14	1	0	1	1
0610041B22	0	0	0	1
0610041C01	1	0	0	1
0610041C11	1	0	0	1
0610041D15	1	0	0	0
0610041D19	1	1	0	1
0610041D24	1	0	0	1
0610041E02	1	1	0	1
0610041E23	1	1	0	1
0610041F13	1	1	0	1
0610041G12	0	0	0	1
0610041I02	1	0	0	1
0610041L09	0	1	0	1
0610041O14	1	0	0	1
0610041O18	1	0	0	1
0610041P13	1	0	0	1
0610041P14	1	0	0	1
0610042A05	1	0	0	1
0610042A08	1	0	0	1
0610042A11	1	0	0	1
0610042A18	1	0	0	1
0610042B01	1	0	0	1
0610042B03	1	0	0	1
0610042B13	1	0	0	1
0610042C04	1	1	0	1
0610042C05	1	1	0	1
0610042C23	1	1	0	1
0610042E05	0	0	0	1
0610042E07	1	0	0	1
0610042E12	1	0	0	1
0610042F24	1	0	0	1
0610042G12	1	1	0	1
0610042H17	1	0	0	1
0610042H23	1	0	0	1
0610042I06	1	0	0	1
0610042I08	1	0	0	1
0610042I15	1	1	0	1
0610042L24	0	0	0	1
0610042M03	1	0	0	1
0610042N21	1	1	0	1
0610042N22	1	0	0	1
0610042O13	0	0	0	1
0610042O20	1	1	0	1
0610043A03	1	0	0	1
0610043B04	1	1	0	1
0610043B10	0	0	0	1
0610043C13	1	1	1	1
0610043C19	0	0	0	1
0610043D20	1	1	0	1
0610043M01	1	0	0	1
0610043P16	1	1	0	1
0710001A11	0	1	0	1
0710001B06	1	1	1	1
0710001B24	0	1	0	1
0710001C05	0	0	0	1
0710001C23	1	0	0	1
0710001D04	1	1	0	1
0710001D11	0	1	0	1
0710001D13	1	1	0	1
0710001D23	1	0	1	1
0710001D24	0	0	0	1
0710001E11	1	1	0	1
0710001E13	1	1	0	1
0710001E19	1	1	0	1
0710001F19	0	1	0	1
0710001G14	0	1	0	1
0710001G22	1	0	0	1
0710001H16	1	0	0	1
0710001I10	1	1	0	1
0710001I14	1	1	0	1
0710001J11	1	0	1	1
0710001J21	1	1	0	1
0710001J24	1	1	0	1
0710001L02	1	0	0	0
0710001L22	0	0	0	1
0710001M07	1	0	0	1
0710001M10	1	0	0	1
0710001M22	1	0	0	1
0710001O06	0	1	0	1
0710001O18	0	1	0	1
0710001O20	0	0	0	1
0710001P07	1	0	0	1
0710001P09	0	0	0	1
0710005A05	1	0	0	1
0710005A09	1	1	0	1
0710005C20	1	0	0	1
0710005E04	1	1	0	1
0710005E13	1	0	0	1
0710005E17	1	1	0	1
0710005G03	1	1	0	1
0710005G22	1	0	0	1
0710005I03	1	0	0	1
0710005K21	1	0	0	1
0710005K22	1	0	0	1
0710005M11	1	1	0	1
0710005M12	1	0	0	1
0710005O04	0	0	0	1
0710007A16	1	1	0	1
0710007A22	1	0	0	1
0710007C18	0	0	1	1
0710007C24	1	1	0	1
0710007E12	1	0	0	1
0710007E14	0	0	0	1
0710007E24	1	1	0	1
0710007K22	1	0	0	1
0710007L22	0	1	0	1
0710007M18	1	0	0	1
0710007O18	0	1	0	1
0710007O20	1	0	0	1
0710008A09	1	0	0	1
0710008C07	1	1	0	1
0710008C12	0	0	0	1
0710008D09	1	1	0	1
0710008E08	1	0	0	1
0710008E15	1	0	0	1
0710008E18	1	1	0	1
0710008F05	1	1	0	1
0710008F23	1	0	0	1
0710008G05	1	0	0	1
0710008G23	0	1	0	1
0710008H05	1	0	1	1
0710008H07	1	0	0	1
0710008H09	1	0	0	1
0710008J23	0	0	0	1
0710008K08	1	0	0	1
0710008K15	1	1	0	1
0710008M05	1	1	0	1
0710008M22	1	0	0	1
0710008N11	1	0	0	1
0710008O10	1	1	0	1
0710008O11	0	0	0	1
0710008P15	1	0	0	1
0910001A06	1	1	0	1
0910001A15	1	0	0	1
0910001B06	1	0	0	1
0910001B12	1	0	0	1
0910001B19	1	0	0	1
0910001B22	1	0	0	1
0910001D19	0	1	0	1
0910001E01	0	1	0	1
0910001E22	1	0	0	1
0910001F03	1	0	0	1
0910001F11	1	0	0	1
0910001F14	1	0	0	1
0910001G08	0	1	0	1
0910001I07	1	0	0	1
0910001I10	1	0	0	1
0910001I20	1	1	0	1
0910001J09	1	1	0	1
0910001J16	1	0	0	1
0910001K11	1	1	0	1
0910001K16	1	0	0	1
0910001K18	1	0	0	1
0910001K21	1	1	0	1
0910001L09	1	0	0	1
0910001L11	0	0	0	1
0910001L24	1	1	0	1
0910001O22	1	0	0	1
0910001P14	1	1	0	1
0910001P16	0	0	0	1
0910002B17	1	0	0	1
1010001A07	0	1	0	1
1010001A11	1	1	0	1
1010001A23	1	0	0	1
1010001B04	1	0	0	1
1010001C05	0	1	0	0
1010001C09	1	1	0	1
1010001C12	0	1	0	1
1010001C15	1	0	0	1
1010001C18	0	1	0	0
1010001D05	1	0	0	1
1010001D24	1	0	0	1
1010001E09	1	0	0	1
1010001F03	1	0	0	1
1010001G07	1	0	0	1
1010001G11	1	0	0	1
1010001G12	1	1	0	1
1010001G17	1	1	0	1
1010001H12	1	1	0	1
1010001H16	0	0	0	1
1010001H21	1	1	0	1
1010001I23	1	1	0	1
1010001J06	1	1	0	1
1010001J12	1	1	0	1
1010001K14	1	0	0	1
1010001K18	0	0	0	1
1010001L13	1	0	0	1
1010001L15	1	0	0	1
1010001L20	0	0	0	1
1010001M03	1	1	0	1
1010001M04	1	0	0	1
1010001M12	1	0	0	1
1010001M13	1	0	0	1
1010001M21	1	0	0	1
1010001N11	0	0	0	1
1010001N20	1	0	0	1
1010001N24	1	0	0	1
1010001P06	1	1	0	1
1010001P15	1	0	0	1
1010001P20	1	0	0	1
1100001A08	1	0	0	1
1100001A17	0	0	0	1
1100001B07	1	1	0	1
1100001C12	1	0	0	1
1100001C15	1	1	0	1
1100001C16	1	1	0	1
1100001C23	1	0	0	1
1100001D09	1	0	0	1
1100001D19	1	1	0	1
1100001E09	1	0	0	1
1100001E18	1	0	0	1
1100001F06	1	1	0	1
1100001F07	1	0	0	1
1100001F16	0	0	1	1
1100001F19	1	1	0	1
1100001G14	0	1	0	1
1100001G22	1	0	0	1
1100001H08	1	1	0	1
1100001H15	1	1	0	1
1100001H23	1	1	0	1
1100001I08	1	0	0	1
1100001I10	0	1	0	1
1100001I13	1	0	1	1
1100001I18	1	1	0	1
1100001I22	1	0	0	1
1100001I23	0	1	0	1
1100001I24	0	0	0	1
1100001J08	1	0	0	1
1100001J14	1	0	0	1
1100001J17	1	1	0	1
1100001K09	1	1	0	1
1100001K11	1	1	0	1
1100001L13	1	1	0	0
1100001L14	1	0	0	1
1100001M03	0	0	0	0
1100001P14	0	0	0	0
1100006M11	1	0	0	0
1110001A02	1	0	0	1
1110001A04	0	1	0	1
1110001A05	0	1	0	1
1110001A12	1	0	0	0
1110001A14	1	1	0	1
1110001A15	1	1	0	1
1110001A24	1	1	0	1
1110001B06	1	0	0	1
1110001B09	1	0	0	1
1110001B17	1	0	0	1
1110001B22	1	1	0	1
1110001C14	0	1	0	1
1110001C23	1	0	0	1
1110001D15	1	0	0	1
1110001D18	1	1	1	1
1110001E03	0	0	0	1
1110001E07	0	1	0	1
1110001E24	1	0	0	1
1110001F24	1	0	0	0
1110001H02	1	1	0	1
1110001H04	1	0	0	1
1110001H08	1	0	0	1
1110001H19	1	0	0	1
1110001H20	1	1	1	1
1110001H24	1	0	0	1
1110001I03	1	0	0	1
1110001I11	1	0	0	1
1110001I12	1	1	0	1
1110001I20	1	1	0	1
1110001J02	1	0	0	1
1110001J03	1	1	0	1
1110001J08	1	0	0	1
1110001J12	1	0	0	1
1110001J15	1	0	0	1
1110001K05	1	0	0	1
1110001K06	1	0	0	1
1110001K21	1	0	0	1
1110001L23	1	1	0	1
1110001M01	0	0	0	1
1110001M02	1	1	0	1
1110001M08	1	0	0	1
1110001M11	0	0	0	1
1110001M12	1	0	0	1
1110001M20	1	0	0	1
1110001N02	1	0	0	1
1110001N04	1	0	0	1
1110001N06	1	1	1	1
1110001N15	0	1	0	1
1110001O06	1	0	0	1
1110001O09	1	1	0	1
1110001O11	1	1	0	1
1110001O17	1	0	0	1
1110001O19	1	0	0	1
1110001P03	1	0	0	1
1110001P09	1	1	0	1
1110002A03	1	0	0	1
1110002A10	0	0	0	1
1110002A15	1	1	0	1
1110002A21	1	1	0	1
1110002B05	1	0	0	1
1110002C06	1	0	0	1
1110002C08	1	0	0	1
1110002C09	1	0	0	1
1110002D05	1	0	0	0
1110002D07	1	1	0	1
1110002D09	1	0	0	1
1110002D13	1	0	0	0
1110002D22	1	0	0	1
1110002E03	1	0	0	1
1110002E08	1	1	0	1
1110002E17	1	0	0	1
1110002E23	1	0	0	1
1110002F01	1	0	0	1
1110002F03	1	1	0	1
1110002F04	1	1	1	1
1110002G05	0	0	1	1
1110002G13	1	1	0	1
1110002H11	1	0	0	1
1110002H13	1	0	0	1
1110002H14	1	0	0	1
1110002H15	1	1	0	1
1110002I11	1	1	0	1
1110002I16	0	0	0	1
1110002J19	1	1	0	1
1110002J22	0	1	0	1
1110002J23	1	0	0	1
1110002K06	1	1	0	1
1110002K08	1	1	0	1
1110002K21	1	0	0	1
1110002L02	1	0	0	1
1110002L21	1	0	0	1
1110002L22	1	0	0	1
1110002M09	1	0	0	1
1110002M12	0	0	0	1
1110002N04	1	0	0	0
1110002N05	0	0	0	1
1110002N09	1	1	0	1
1110002N22	0	1	0	1
1110002N23	1	0	0	1
1110002O06	1	0	1	1
1110002O12	1	0	0	1
1110002O20	1	1	0	1
1110002O23	1	1	0	1
1110002P04	1	0	0	1
1110002P06	1	0	0	1
1110002P07	1	0	0	1
1110003A02	1	0	0	1
1110003A17	1	0	0	0
1110003B01	1	0	0	1
1110003B02	1	0	0	1
1110003B14	1	1	0	1
1110003C11	1	1	0	1
1110003C15	1	0	0	1
1110003D06	1	0	0	1
1110003E01	1	1	0	1
1110003E08	1	0	0	1
1110003G10	1	0	0	1
1110003H02	1	0	0	1
1110003H09	0	0	0	1
1110003H18	1	0	0	1
1110003I09	1	1	1	1
1110003I10	1	1	0	1
1110003I21	1	0	0	1
1110003I23	1	1	0	1
1110003J12	1	0	0	1
1110003J18	0	0	0	1
1110003J19	1	0	0	1
1110003K01	1	0	0	1
1110003K08	1	0	0	1
1110003K11	1	0	0	1
1110003K24	0	1	0	0
1110003L01	0	0	0	1
1110003L04	0	1	0	1
1110003L05	1	1	0	1
1110003L06	1	0	0	1
1110003M04	1	0	0	1
1110003M08	1	0	0	1
1110003M09	1	0	0	0
1110003M12	1	1	0	1
1110003M19	1	0	0	1
1110003M24	1	0	0	1
1110003N12	1	0	0	1
1110003N21	1	0	0	1
1110003N24	1	0	0	1
1110003P06	1	0	0	1
1110003P10	1	1	1	1
1110003P15	1	1	0	1
1110003P16	1	0	0	1
1110004A08	1	1	0	1
1110004A14	0	1	0	1
1110004A21	1	1	0	1
1110004A22	1	0	0	1
1110004B08	1	0	0	1
1110004B13	1	1	0	1
1110004B19	1	0	0	1
1110004B24	1	1	0	1
1110004C04	1	0	0	0
1110004C05	1	0	0	1
1110004D14	1	0	0	1
1110004D15	0	0	0	0
1110004D19	0	1	0	1
1110004E04	1	1	0	1
1110004E09	1	1	0	1
1110004F10	1	0	0	1
1110004F13	1	1	0	1
1110004G01	1	0	0	1
1110004G14	1	0	0	1
1110004G16	1	0	0	1
1110004G24	1	1	0	1
1110004H01	1	1	0	1
1110004H10	1	0	0	1
1110004H13	0	1	0	1
1110004H19	1	0	0	1
1110004H20	1	0	0	0
1110004I20	1	1	0	1
1110004J10	1	0	0	0
1110004K16	1	0	0	1
1110004L05	1	1	0	1
1110004L13	1	0	0	1
1110004L19	1	0	0	1
1110004L21	1	0	0	1
1110004M18	1	1	0	1
1110004N03	1	0	0	1
1110004O12	1	0	0	1
1110004O14	1	1	0	1
1110004O16	1	1	0	1
1110004O20	1	0	0	1
1110004P10	1	0	0	1
1110004P11	1	1	0	1
1110005A03	1	0	0	1
1110005A05	1	0	0	1
1110005A09	1	0	0	1
1110005A23	1	0	0	1
1110005B12	1	0	0	1
1110005D12	1	0	1	1
1110005D17	1	1	0	1
1110005D19	1	0	0	1
1110005D21	1	0	0	1
1110005E19	1	1	0	1
1110005F07	1	0	0	1
1110005F20	0	0	0	1
1110005G09	0	0	0	1
1110005I11	1	0	0	1
1110005J13	1	0	0	1
1110005K11	1	1	0	1
1110005K13	1	1	1	1
1110005K21	0	1	0	1
1110005L13	1	1	0	0
1110005L17	1	1	0	1
1110005N07	1	0	0	1
1110005N14	1	1	1	1
1110005N20	1	0	0	0
1110005N24	1	0	0	1
1110005O19	1	1	0	1
1110006A04	1	0	0	1
1110006B14	1	0	0	1
1110006C21	0	1	0	1
1110006D14	1	1	0	1
1110006E04	1	1	0	1
1110006E12	1	1	1	1
1110006E17	1	1	0	1
1110006E22	1	0	0	1
1110006G06	0	1	0	1
1110006G09	0	1	0	1
1110006I11	1	1	0	1
1110006I12	1	0	0	1
1110006O16	1	0	0	1
1110006O17	1	0	0	1
1110006P06	0	1	0	1
1110007A04	1	1	0	1
1110007A06	0	1	0	1
1110007A14	1	1	0	1
1110007B02	1	0	0	1
1110007B04	1	1	0	1
1110007B06	1	1	0	1
1110007B08	1	1	0	1
1110007B09	1	0	0	1
1110007B11	1	0	0	1
1110007C05	1	0	0	1
1110007C09	1	0	0	1
1110007C17	1	0	0	1
1110007C24	1	0	0	1
1110007D12	1	0	0	1
1110007D16	1	0	0	0
1110007E07	1	1	0	1
1110007E13	1	0	0	1
1110007F23	1	1	0	1
1110007G22	1	0	0	1
1110007H07	1	0	0	1
1110007H10	1	0	0	1
1110007H17	1	0	0	1
1110007I23	1	0	0	1
1110007I24	1	0	0	1
1110007J04	1	0	0	1
1110007J13	1	0	0	1
1110007K13	0	1	0	1
1110007K17	1	0	0	1
1110007L03	1	0	1	1
1110007L15	1	0	0	1
1110007M04	1	1	0	1
1110007O17	1	0	0	1
1110007P09	1	1	0	1
1110007P10	1	0	0	1
1110008A07	1	0	0	1
1110008A10	1	0	0	1
1110008A12	1	1	0	1
1110008A16	1	0	0	0
1110008B24	1	0	0	1
1110008C05	1	0	0	0
1110008D14	1	1	0	1
1110008E06	1	1	0	1
1110008E15	1	0	0	1
1110008E19	1	1	0	1
1110008F13	1	1	0	1
1110008F23	1	1	0	1
1110008F24	1	0	0	1
1110008G13	1	1	0	1
1110008G16	1	1	0	1
1110008H08	1	1	0	1
1110008H16	1	1	0	1
1110008I04	1	1	0	1
1110008I14	1	0	0	1
1110008I16	0	1	0	1
1110008I18	1	0	0	1
1110008I22	1	0	0	1
1110008J03	1	1	0	1
1110008J04	0	1	0	1
1110008J20	1	0	0	0
1110008K04	1	0	0	1
1110008K06	1	0	0	1
1110008K10	1	1	1	1
1110008K14	1	0	0	0
1110008L10	1	1	0	1
1110008L16	1	0	0	1
1110008M06	1	0	0	1
1110008M22	1	0	0	1
1110008N24	1	0	0	1
1110008O09	1	0	0	1
1110008P14	1	0	0	1
1110011B15	1	1	0	1
1110011C18	1	0	0	1
1110011C24	1	0	0	1
1110011D13	1	0	0	1
1110011E08	1	1	1	0
1110011E12	1	0	0	1
1110011F07	1	1	1	1
1110011F09	1	0	0	1
1110011H05	1	0	0	1
1110011I19	1	1	0	1
1110011K10	1	0	0	1
1110011K24	0	0	0	0
1110011P05	1	0	0	1
1110012B23	1	1	0	1
1110012C06	1	0	0	1
1110012D12	1	0	0	1
1110012E06	1	0	0	1
1110012E09	1	0	0	1
1110012F06	1	1	0	1
1110012F09	1	0	0	1
1110012H04	1	1	1	0
1110012I01	1	0	0	1
1110012I24	0	1	0	1
1110012J09	0	1	0	1
1110012J11	1	1	0	1
1110012J22	1	0	0	1
1110012K14	1	0	0	1
1110012K21	1	0	0	0
1110012L01	0	0	0	0
1110012L15	1	0	1	0
1110012L19	1	1	0	1
1110012M04	1	0	0	1
1110012M11	1	0	0	1
1110012M19	1	0	0	1
1110012N22	1	1	0	1
1110012O05	1	1	0	0
1110012O14	1	0	0	1
1110012P09	1	1	0	0
1110013A05	1	0	0	1
1110013A16	1	1	0	1
1110013A17	1	0	0	1
1110013B16	0	1	0	1
1110013D10	1	1	0	1
1110013E13	0	1	0	1
1110013E23	1	1	0	1
1110013F23	1	0	0	1
1110013G13	1	1	0	1
1110013H04	1	0	0	1
1110013J02	1	1	0	1
1110013J05	1	0	0	1
1110013L07	0	0	0	0
1110013M21	1	1	0	1
1110013O05	1	1	0	1
1110013P06	1	1	0	1
1110014A12	0	0	0	1
1110014A23	1	1	1	1
1110014B07	1	1	0	1
1110014B13	1	0	0	1
1110014C03	1	0	0	1
1110014C11	1	0	0	1
1110014C24	1	0	0	0
1110014D08	1	1	0	1
1110014D11	1	1	0	1
1110014D14	1	0	0	0
1110014D18	1	1	0	1
1110014E06	1	1	0	1
1110014E21	0	0	0	1
1110014E22	1	1	0	1
1110014F02	1	0	0	1
1110014F07	1	0	0	1
1110014F12	1	0	0	1
1110014F24	0	1	0	1
1110014H06	1	0	0	1
1110014H13	0	0	0	1
1110014J01	1	0	0	1
1110014J03	1	0	0	1
1110014J09	0	0	0	1
1110014J22	1	1	0	1
1110014K05	1	1	0	1
1110014L01	1	1	1	1
1110014L05	0	1	0	1
1110014L17	0	1	0	1
1110014M10	1	0	0	1
1110014M16	1	0	0	0
1110014N07	1	0	0	1
1110014N10	1	0	0	1
1110014N22	0	0	0	1
1110014P06	1	0	0	1
1110015A04	1	0	0	1
1110015A12	1	0	0	1
1110015A16	1	0	0	1
1110015E04	1	1	0	1
1110015E18	1	0	0	1
1110015E22	1	0	0	1
1110015G04	0	0	0	1
1110015K06	1	0	0	1
1110015M06	1	1	1	1
1110015O06	1	0	0	1
1110015O20	1	0	0	1
1110015O22	1	0	0	1
1110017A08	1	0	0	1
1110017A21	1	1	0	1
1110017B05	1	1	0	0
1110017C07	1	0	0	1
1110017C11	1	0	0	0
1110017C15	1	0	0	1
1110017C22	1	1	0	1
1110017D15	1	1	0	1
1110017E09	1	1	0	1
1110017E11	1	0	0	1
1110017G11	0	1	0	1
1110017H11	1	0	0	1
1110017I16	1	0	0	1
1110017J07	1	0	0	0
1110017K23	1	0	0	1
1110017L07	1	0	0	1
1110017M23	1	1	0	1
1110017O07	1	0	0	1
1110017O22	1	0	0	1
1110017O23	0	0	0	1
1110018B14	0	0	0	1
1110018C11	1	1	0	1
1110018D07	0	1	0	1
1110018D09	1	1	0	1
1110018F01	1	1	0	1
1110018H23	1	1	1	1
1110018H24	1	1	0	1
1110018I13	0	1	0	1
1110018J12	1	0	0	1
1110018J18	1	0	1	1
1110018K11	1	0	1	1
1110018L11	1	0	0	1
1110018L13	1	0	0	1
1110018L16	1	0	0	1
1110018L19	1	0	0	1
1110018M03	1	1	0	0
1110018N15	1	0	0	1
1110018N24	0	0	0	1
1110018O07	1	1	0	1
1110018O12	1	0	0	1
1110018P04	1	1	0	1
1110018P06	1	1	0	1
1110018P21	1	0	0	1
1110019B02	1	1	0	1
1110019C05	1	0	0	1
1110019C08	1	0	0	1
1110019C14	1	0	1	0
1110019C20	1	0	0	1
1110019D04	0	1	0	1
1110019E08	1	0	0	0
1110019G02	1	0	0	1
1110019G12	1	0	0	1
1110019G21	1	0	0	1
1110019H14	1	0	0	1
1110019I12	1	0	0	1
1110019I14	1	1	0	1
1110019I16	0	0	1	1
1110019J04	1	0	0	1
1110019K01	1	0	0	1
1110019K20	1	0	0	0
1110019K23	0	0	0	1
1110019L16	1	1	0	0
1110019M09	1	1	0	1
1110019N08	1	1	0	1
1110019N10	1	0	0	1
1110019O14	1	1	0	1
1110020A04	1	0	0	1
1110020A06	1	0	0	0
1110020A07	1	1	0	1
1110020A09	1	1	0	1
1110020A23	1	0	0	1
1110020B03	1	0	0	1
1110020B04	1	0	0	1
1110020C01	1	0	0	1
1110020C03	1	0	0	1
1110020C13	1	1	0	1
1110020D10	1	1	0	1
1110020E07	1	1	0	1
1110020E15	1	0	0	1
1110020F21	1	0	0	1
1110020G09	1	0	0	1
1110020G17	1	0	0	1
1110020G21	1	0	0	1
1110020H24	0	1	0	1
1110020I04	1	0	0	1
1110020J11	0	1	0	1
1110020K04	1	1	0	1
1110020K11	1	0	0	1
1110020L05	0	1	0	1
1110020L19	0	1	0	1
1110020L24	1	0	0	1
1110020M19	1	0	0	1
1110020M21	1	0	0	0
1110020N13	1	0	0	1
1110020O19	1	1	1	0
1110020P15	1	1	0	1
1110021A17	1	0	1	1
1110021A20	0	0	0	1
1110021B17	1	0	0	1
1110021C16	0	0	0	1
1110021C22	1	0	0	1
1110021D01	1	1	0	1
1110021D09	0	1	0	1
1110021D20	1	1	0	1
1110021H02	1	1	0	1
1110021I22	1	0	0	1
1110021J02	1	0	0	1
1110021J17	1	1	0	1
1110021L12	1	0	0	1
1110021N07	1	1	0	1
1110021N19	1	1	0	1
1110021O13	1	0	0	1
1110021O21	1	1	0	1
1110022I03	1	0	0	1
1110023P21	0	1	0	1
1110025A19	1	1	0	0
1110025G12	1	1	0	1
1110025H02	1	1	0	1
1110025H03	1	0	0	1
1110025H10	0	0	0	0
1110025H15	1	0	0	1
1110025I09	1	0	0	1
1110025J02	1	0	0	1
1110025J15	0	0	0	1
1110025L05	1	1	0	1
1110025L11	1	0	0	0
1110025O06	1	0	0	1
1110025O13	0	1	1	1
1110025O22	1	1	0	1
1110025P14	1	0	0	1
1110025P17	1	1	0	1
1110025P21	0	1	0	1
1110027H15	1	1	0	1
1110027I23	1	0	0	0
1110027M19	1	0	0	1
1110028A07	1	0	0	1
1110028C04	1	0	0	1
1110028G01	1	0	0	1
1110028I06	0	1	0	1
1110028N05	1	1	0	1
1110028N13	1	0	0	0
1110029A09	1	1	0	1
1110029C01	1	1	0	1
1110029C13	1	1	0	1
1110029E05	1	0	0	1
1110029E17	1	0	0	1
1110029E22	0	0	0	0
1110029E24	0	1	0	1
1110029F22	1	0	0	1
1110029G07	1	1	0	1
1110029H15	1	0	0	0
1110029M05	0	0	1	1
1110029O20	1	0	0	1
1110030A22	1	0	0	0
1110030B05	1	1	0	1
1110030B23	1	0	0	1
1110030C18	0	1	1	1
1110030C19	1	1	0	1
1110030D14	1	0	0	0
1110030D19	1	0	0	1
1110030E14	0	0	0	1
1110030G05	1	0	0	1
1110030G24	0	1	0	1
1110030J02	1	0	0	1
1110030J09	1	0	0	1
1110030K05	1	0	0	1
1110030M18	1	0	0	1
1110030M22	1	1	0	1
1110030N11	1	0	1	0
1110030O19	0	0	0	1
1110031B11	0	1	0	0
1110031E13	1	0	0	1
1110031F06	1	1	0	1
1110031F21	1	0	0	1
1110031H06	0	0	0	1
1110031I02	1	1	0	1
1110031L08	1	0	0	0
1110031M01	0	1	0	1
1110031N17	0	0	0	1
1110031O03	1	0	1	0
1110031O23	1	1	0	1
1110031P12	0	1	0	1
1110031P16	1	0	0	1
1110032A03	1	1	0	1
1110032A04	1	1	0	1
1110032C02	1	0	0	0
1110032C13	1	1	0	1
1110032C24	1	0	0	1
1110032D12	1	0	0	1
1110032D14	1	0	0	1
1110032D16	1	0	0	0
1110032F01	1	0	0	1
1110032F09	1	0	0	1
1110032G03	1	0	0	1
1110032J02	0	0	0	1
1110032J11	0	0	0	1
1110032K01	0	1	0	1
1110032K10	1	0	0	1
1110032L15	1	0	0	1
1110032N12	1	0	0	1
1110032O16	1	0	0	1
1110032O22	0	0	0	1
1110032P04	1	0	0	1
1110033B05	0	1	0	1
1110033B19	1	0	0	1
1110033C18	0	1	0	1
1110033C23	1	0	0	1
1110033F04	1	1	1	0
1110033G01	1	0	0	1
1110033G02	1	0	0	1
1110033G07	1	0	0	1
1110033G16	1	1	0	1
1110033G21	1	0	0	1
1110033H09	1	0	0	1
1110033I13	1	0	0	1
1110033I14	1	0	0	1
1110033I23	0	1	0	1
1110033L09	1	0	0	0
1110033L23	0	0	0	1
1110033L24	1	0	0	1
1110033M17	1	0	0	1
1110033O09	1	0	0	1
1110033O10	1	0	0	1
1110033P22	1	0	0	1
1110034A02	1	0	0	1
1110034A24	1	0	0	1
1110034G11	1	1	0	1
1110034G24	1	0	0	1
1110034H02	1	1	0	1
1110034H23	0	1	0	1
1110034I12	0	0	0	0
1110034K16	1	0	0	1
1110034L04	0	1	0	1
1110034M04	1	0	0	1
1110034O14	1	1	0	1
1110034O16	1	0	0	1
1110034O18	1	1	0	1
1110035A10	1	0	0	1
1110035C09	1	0	0	1
1110035C23	1	0	0	1
1110035E02	1	0	0	0
1110035E17	1	1	0	1
1110035G07	1	0	0	1
1110035I01	1	0	0	1
1110035J03	0	0	0	1
1110035L05	1	1	0	1
1110036A13	1	1	0	1
1110036B12	1	1	0	1
1110036C17	1	0	0	1
1110036D22	1	0	0	0
1110036E10	1	0	0	1
1110036H21	1	1	0	1
1110036J20	1	1	0	1
1110036N21	1	0	0	1
1110037C11	1	0	0	1
1110037C17	1	0	0	1
1110037D03	0	0	0	1
1110037E03	1	0	0	1
1110037F02	1	0	0	1
1110037F15	0	1	0	0
1110037J23	1	0	0	1
1110037P11	1	1	0	1
1110037P24	1	0	0	1
1110038B19	0	0	0	1
1110038F14	1	0	0	1
1110038F21	1	0	0	1
1110038G02	1	1	0	1
1110038G14	0	0	0	1
1110038I05	1	0	0	1
1110038I24	1	0	0	1
1110038L14	1	1	0	1
1110038M16	1	1	0	1
1110038N04	1	1	1	1
1110038N13	1	0	0	1
1110038O14	1	0	0	1
1110039A11	1	1	0	1
1110039C17	1	1	0	1
1110039H05	1	0	0	1
1110039I09	1	0	0	1
1110039O14	1	0	0	1
1110039P11	0	0	0	1
1110039P19	1	0	1	1
1110046B24	0	0	0	1
1110046H03	1	1	0	1
1110046L06	0	1	0	1
1110046L09	0	1	0	1
1110046L21	1	0	1	1
1110046N03	1	0	0	1
1110047B07	1	0	0	1
1110047O24	1	0	0	1
1110048E14	0	0	0	1
1110048I11	0	1	0	1
1110048P03	1	0	0	1
1110048P09	1	0	0	1
1110048P22	1	0	0	1
1110049B09	1	0	0	1
1110049F12	0	0	0	1
1110049F14	0	1	0	1
1110049G11	1	1	0	1
1110049L20	1	0	0	1
1110049P16	0	1	1	1
1110050B14	1	0	0	1
1110050D04	0	0	0	1
1110050F08	1	0	0	1
1110050G08	0	0	0	1
1110050H12	0	0	0	1
1110050H17	1	1	0	1
1110050P17	1	0	0	1
1110050P23	1	0	0	1
1110051A18	0	1	0	1
1110051C19	0	0	0	1
1110051K22	1	0	0	1
1110051K23	1	0	0	1
1110051M20	1	1	0	1
1110053E12	1	0	0	1
1110053I08	1	0	0	1
1110053K18	1	0	0	1
1110053L11	1	0	0	1
1110053N20	1	0	0	1
1110054A23	1	0	0	1
1110054A24	1	0	0	1
1110054D14	1	0	1	0
1110054J15	1	1	0	1
1110054O05	1	0	0	1
1110054O15	1	0	0	1
1110055A02	1	0	0	1
1110055B17	0	1	1	1
1110055D13	1	0	0	1
1110055E19	0	0	0	1
1110055J05	1	1	0	1
1110055K10	1	0	0	1
1110055L24	1	1	0	1
1110055M01	1	0	0	1
1110055N21	1	0	0	0
1110055O20	1	0	0	1
1110055O21	1	0	0	1
1110056A14	1	0	0	1
1110056B09	0	1	0	1
1110056I13	1	0	0	1
1110057B21	1	0	0	1
1110057H03	1	0	0	1
1110057H16	0	1	0	1
1110057H19	1	0	0	1
1110057K12	0	1	0	1
1110057L18	1	0	0	1
1110057N09	1	0	0	1
1110057P08	1	0	0	0
1110058A15	1	1	0	1
1110058B13	0	0	0	1
1110058D23	1	1	0	1
1110058E16	1	1	0	1
1110058J24	0	0	0	1
1110058L19	1	0	0	1
1110059B19	0	0	0	1
1110059D07	1	0	0	1
1110059E24	1	1	0	1
1110059G10	1	0	0	1
1110059H15	0	0	0	1
1110059J05	0	0	0	1
1110059J08	1	0	0	1
1110059J23	0	0	0	1
1110059L13	1	1	0	1
1110059M18	1	0	0	1
1110059P07	1	0	0	1
1110059P08	0	1	0	1
1110060C05	1	0	0	1
1110060F11	1	1	0	1
1110060M10	1	0	0	1
1110060M21	1	0	0	1
1110060O10	1	1	0	1
1110060O18	1	0	0	1
1110061A19	1	1	1	1
1110061E09	1	0	0	1
1110061K24	0	0	0	0
1110061L02	1	1	1	1
1110061L23	1	1	0	1
1110061M03	0	0	0	1
1110061N23	1	0	0	0
1110061O04	1	0	0	1
1110062A05	1	0	0	1
1110062A16	1	1	0	1
1110062H23	1	1	0	1
1110063B05	1	1	0	1
1110063B22	1	0	0	1
1110063E01	1	1	0	1
1110063M10	1	0	0	1
1110063N07	1	1	0	1
1110063O03	1	1	0	1
1110063P18	0	0	0	1
1110064A03	1	0	0	1
1110064B20	1	1	0	1
1110064N10	1	0	0	1
1110064P04	1	0	0	1
1110065B09	1	0	0	0
1110065C24	1	1	0	1
1110065D03	1	0	0	1
1110065E01	1	0	0	1
1110065F21	1	0	0	0
1110065L07	1	0	0	0
1110065O11	1	0	0	1
1110065O23	0	0	0	1
1110065P15	1	1	0	1
1110065P19	1	1	0	0
1110065P20	1	0	0	1
1110066A10	1	0	0	1
1110066C01	1	0	0	1
1110066F04	1	0	0	1
1110066J10	1	1	0	1
1110066L09	1	0	0	1
1110066M10	1	0	0	1
1110066P14	1	0	0	0
1110067K14	1	1	0	1
1110067L12	1	0	0	1
1110067L22	1	0	0	1
1110067M19	1	0	0	0
1110067O14	1	0	0	1
1110067O21	1	0	0	0
1110068E08	0	0	0	1
1110068E11	1	0	0	1
1110069D03	0	0	0	1
1110069E20	1	0	0	1
1110069H07	1	0	0	0
1110069I23	1	0	0	1
1110069K24	1	1	0	1
1110070A04	1	0	0	1
1110070P14	1	0	0	1
1190001E05	1	0	0	1
1190001E22	1	0	0	1
1190001F19	1	0	0	1
1190001G19	0	1	0	1
1190001H13	0	0	1	1
1190001I22	1	0	0	1
1190001J05	1	1	0	1
1190001J23	1	1	0	0
1190001N20	1	0	0	1
1190001O17	1	0	0	1
1190001P21	0	1	0	1
1190002C07	0	0	0	1
1190002E22	1	0	0	1
1190002F24	1	0	0	1
1190002G15	0	0	0	1
1190002H09	0	0	0	1
1190002H23	1	1	0	1
1190002I20	1	0	0	1
1190002L06	1	0	1	1
1190002L12	1	0	0	1
1190002L16	0	1	0	0
1190002P09	1	0	0	1
1190002P14	1	1	0	1
1190002P15	1	1	0	1
1190003A07	0	0	0	1
1190003B21	1	0	0	1
1190003C14	1	1	0	1
1190003D03	1	0	0	1
1190003G01	1	0	0	1
1190003H20	1	1	0	1
1190003J15	1	1	0	1
1190003K10	1	1	0	1
1190003K14	0	0	0	0
1190003M12	1	1	0	1
1190003P12	1	1	0	1
1190003P18	1	1	0	1
1190004A01	0	0	0	1
1190004B15	1	0	0	1
1190004C17	1	0	0	1
1190004E09	1	1	0	1
1190004J23	1	1	0	0
1190004K03	1	0	0	0
1190004O14	1	0	0	1
1190005A22	0	0	0	0
1190005B03	1	0	0	1
1190005F20	1	0	0	1
1190005I06	1	0	0	1
1190005J06	1	0	0	1
1190005J19	1	0	0	1
1190005K07	0	0	0	1
1190005L05	1	0	0	1
1190005L06	1	0	0	1
1190005L10	1	1	0	1
1190005M04	1	1	0	1
1190005M19	1	1	0	1
1190005P16	0	1	0	1
1190005P17	1	1	0	1
1190006A08	1	0	0	1
1190006C12	1	0	0	1
1190006E07	1	0	0	1
1190006F07	1	0	0	1
1190006K01	1	0	0	1
1190006O21	0	1	1	1
1190007F08	1	1	0	1
1190007H06	1	0	0	1
1190008F12	1	0	0	0
1190008H05	1	0	0	1
1190008I04	0	0	0	1
1190008J14	1	0	0	1
1190008P15	1	1	0	1
1190009B22	1	1	0	1
1190009E12	1	0	0	1
1190009I16	1	1	0	1
1190010I05	1	0	0	1
1190010I23	1	0	0	1
1190010O19	1	0	0	1
1190011J23	0	1	0	1
1190011N21	1	1	0	1
1190012C08	1	1	1	1
1190012G07	1	0	1	0
1190012H22	1	0	0	1
1190014K12	0	1	1	1
1190014P15	1	1	0	1
1190016B07	0	0	0	1
1190017B18	1	1	0	0
1190017B19	1	0	0	1
1190017H21	1	0	0	1
1190017I13	1	0	0	1
1190017O12	1	1	0	1
1190018A06	1	0	0	0
1190020J12	1	0	0	1
1190020K22	1	1	0	1
1190022C24	0	0	1	1
1190022L06	1	1	0	0
1190023B03	1	0	0	1
1190023B04	1	1	0	1
1190024A15	1	0	0	1
1190024B07	1	1	0	1
1190024F07	1	0	0	1
1190025P04	1	0	0	0
1190026P13	0	1	0	1
1190028F16	1	0	0	1
1190031H01	1	1	0	1
1200002B09	0	1	0	1
1200002C05	1	1	0	1
1200002C07	1	1	0	1
1200002C20	0	1	0	1
1200002E01	1	1	0	1
1200002G09	1	0	0	1
1200002G13	1	1	0	1
1200002H13	1	0	0	1
1200002I14	1	1	0	1
1200002K10	1	1	0	1
1200002L24	1	0	0	1
1200002M06	1	1	0	1
1200002M12	1	1	0	1
1200002N14	1	1	0	1
1200002O22	1	1	0	1
1200003A09	1	1	0	1
1200003A18	1	0	0	1
1200003C05	1	1	0	1
1200003C15	1	1	0	1
1200003C23	1	1	0	0
1200003D18	1	1	0	1
1200003E11	1	0	0	1
1200003E16	1	1	0	1
1200003E21	1	0	0	1
1200003G01	0	0	1	1
1200003G08	1	0	0	1
1200003G10	1	1	0	1
1200003H03	1	1	0	1
1200003H09	0	0	0	1
1200003H23	1	1	0	1
1200003I07	1	1	0	1
1200003I11	1	1	0	1
1200003I18	1	0	0	1
1200003J11	1	1	0	1
1200003J13	1	0	0	1
1200003K04	1	0	0	1
1200003K19	1	0	0	1
1200003L05	1	1	0	1
1200003L24	1	1	1	0
1200003M09	1	1	0	1
1200003M11	1	0	0	1
1200003O06	1	0	0	1
1200003P16	1	0	0	1
1200004A23	1	1	0	1
1200004B16	1	1	0	1
1200004C17	0	0	0	1
1200004D17	1	1	0	1
1200004E02	1	1	0	1
1200004E04	0	1	0	1
1200004E06	1	1	0	1
1200004E20	1	1	0	1
1200004E24	1	1	0	1
1200004H04	1	1	0	1
1200004I24	1	0	0	1
1200004L23	1	0	0	1
1200004M23	1	1	0	1
1200004O12	1	0	0	1
1200005B17	1	1	0	1
1200005I04	1	1	0	1
1200005K12	0	0	0	1
1200006A05	1	0	0	1
1200006A08	0	0	1	1
1200006F02	1	1	0	1
1200006F18	0	1	0	1
1200006G13	1	0	0	1
1200006G16	1	0	0	1
1200006I03	1	0	0	1
1200006I23	0	0	0	1
1200006L06	1	1	0	1
1200006M05	0	1	1	1
1200006N04	1	0	0	1
1200006N07	1	1	0	1
1200006O09	1	0	0	1
1200006O19	0	1	0	1
1200006P13	1	0	1	1
1200007A02	1	0	0	1
1200007A08	1	1	1	1
1200007B02	1	1	0	1
1200007B05	1	0	0	1
1200007B18	1	1	0	1
1200007D18	1	0	0	1
1200007E10	1	1	1	1
1200007E18	1	0	0	1
1200007E24	1	1	0	1
1200007H22	1	0	0	1
1200007I01	1	0	0	1
1200007J10	1	0	0	1
1200007K21	1	0	0	1
1200007L24	1	1	0	1
1200007N13	1	0	0	1
1200007N14	1	1	0	1
1200007O07	1	0	0	1
1200007O21	1	1	0	1
1200008A14	1	1	0	1
1200008B01	1	1	0	1
1200008B05	1	1	0	1
1200008D14	1	0	0	1
1200008D17	1	0	0	1
1200008E14	1	0	0	1
1200008J08	1	1	0	1
1200008N06	1	0	0	1
1200008O12	1	1	0	1
1200009A02	0	0	0	1
1200009A10	1	0	0	1
1200009A12	1	1	0	1
1200009A14	1	0	0	1
1200009B18	1	1	0	1
1200009C05	1	1	0	1
1200009C15	1	1	0	1
1200009C21	1	0	0	1
1200009D09	1	1	0	1
1200009E06	1	0	0	1
1200009E08	1	1	0	1
1200009E17	0	1	0	1
1200009E24	0	0	0	1
1200009F10	1	0	0	1
1200009G09	1	0	0	1
1200009I03	1	1	0	1
1200009I06	0	1	0	1
1200009I17	1	1	0	1
1200009I20	1	1	0	1
1200009I24	1	1	0	1
1200009K10	1	1	0	1
1200009K13	1	0	0	1
1200009K17	1	0	1	1
1200009L24	1	1	0	1
1200009O22	1	1	0	0
1200010A19	1	0	0	1
1200010B04	1	1	1	1
1200010B10	1	0	0	1
1200010B19	1	1	0	1
1200010C09	1	1	0	1
1200010C18	1	1	0	1
1200010F02	1	0	0	1
1200010H03	1	0	0	1
1200010H06	1	0	1	1
1200010K03	0	1	0	1
1200010N15	1	1	0	0
1200011A11	1	0	0	1
1200011B24	1	0	0	1
1200011C08	1	0	0	0
1200011C15	1	0	0	1
1200011D03	1	0	0	1
1200011D06	1	1	0	1
1200011D11	1	0	0	1
1200011E13	1	1	1	1
1200011H10	1	1	0	1
1200011I23	1	1	0	1
1200011J03	1	1	0	1
1200011K07	0	1	0	1
1200011K09	1	0	0	1
1200011K15	1	0	0	1
1200011L07	1	1	0	1
1200011M11	1	0	0	1
1200011N24	0	1	0	1
1200011O19	1	1	0	1
1200011P05	1	0	0	1
1200011P22	1	1	0	1
1200012A19	1	0	0	1
1200012B22	1	0	0	1
1200012C23	1	0	0	1
1200012D01	1	0	0	1
1200012E24	1	1	0	1
1200012F07	1	0	0	1
1200012G08	1	1	0	1
1200012H04	0	1	0	1
1200012K12	1	0	0	1
1200012O07	1	1	0	1
1200012O13	1	1	0	1
1200013A08	1	1	0	1
1200013B07	1	1	0	1
1200013B08	1	1	0	1
1200013B09	1	1	0	1
1200013B18	0	0	0	1
1200013B22	1	1	0	1
1200013C18	1	1	0	1
1200013D08	1	1	0	1
1200013D09	1	0	0	1
1200013E08	1	1	0	1
1200013F24	1	1	0	1
1200013G06	1	0	1	1
1200013G08	1	1	0	1
1200013I08	1	1	0	1
1200013J24	1	1	0	1
1200013N09	1	1	1	1
1200013N13	1	0	0	1
1200013P10	1	1	0	1
1200013P24	1	1	0	1
1200014A22	1	1	0	1
1200014B20	1	1	0	1
1200014C04	1	1	0	1
1200014D02	1	1	0	1
1200014D15	1	0	0	1
1200014D21	1	0	0	1
1200014D22	1	0	0	1
1200014D23	1	0	0	1
1200014E20	1	1	0	1
1200014F01	1	1	0	1
1200014F20	1	1	0	1
1200014F22	1	1	0	1
1200014H14	1	1	0	1
1200014I03	0	0	0	1
1200014J04	1	1	1	1
1200014J11	1	0	0	1
1200014K04	0	0	0	1
1200014K14	1	0	0	1
1200014M06	1	1	0	1
1200014M14	1	1	0	1
[truncated: 46,951 more rows]
