# Supplementary material for: The Abundance of Short Proteins in the Mammalian Proteome
Source: PLoS Genet. 2006 Apr 28;2(4):e52. doi: 10.1371/journal.pgen.0020052 (PMC1449894; doi:10.1371/journal.pgen.0020052)
Supplement: Dataset S4 — (4.4 MB TXT) [file pgen.0020052.sd004.txt]

>LIT1000|Homo sapiens|COPG2IT1|Homo sapiens COPG2IT1 noncoding transcript|1927
GAATAATTGATGGAACAACTTTCTGGAAGAGATTAGAGGGTATGTGTCTT
TTGAACTCTGGAAGACTTGATTTTAGAGAGGATAAAGGAAGAAAGTGGAT
AATTCTAGAATTAAACACCAAAAGGTTCTATGTGTCTGGCACCATGTGAA
GCAACTTACCTATTatttcatttcatttcatttcatttcatttcatCCTA
TAACAGTCCTAagagatcaaataatttgtccacgattacacagtcagtat
gtagcagggccagcattcaaatcctcatctgtctatcaaacccatattcc
cttctattatgctatactgtTTTCAAGTTGAAGGAAATCAAACCAAGAAT
TTCTGTTTTTTCACTGCGATTATAAGGAAAAATATTATTTTTCTGAAATG
AGACATATTGATGTTTAAGACCTTGAGGTGACAGGTAAAATTTGGAATAT
CTGTGATGGGAAAATGCAAAAAGGAAGGAATGGGTAAAAGATACCTATTA
CCATCTATGCCCTGGTATTTCACTTCTTCCATTGCACAGCATAGACTTTA
GATTGGCCATGGATTAAAAATTTGAGAATTCTGACAAAAAAACTAAATAG
AAAGGAGTTTGTTTTTTAAGTAGGTATATGATGGGTCAAATATAAACTTA
CTACTAACAAAACTTTAAACAATTCCCTAAATGCCAAACTTTTATAAACA
AAAATCAAACAAACCATCAAGCAAAAGAGTCCATAGCCAGCAGACCAAAT
GTTGAAATCTCTGGGCTAATTTGTAAGATCTATGTTTTAAAACTCCTTAG
TGAAGAGGGGCAAGAAAACCTCTCCTCTTTTTCCTCTCTTGGTGGAAATG
TTTTGTTGTTGTTGTTGGTTTTTTCCTATACTATATGTAATTTCTATATT
GTTGTTTTGTGTATTTTGGTATTATAAAATTATACTTCTTAGATTCCGTT
AAGAATACTTTCTGGGGTGTGAGCCACCTGAGTTATTAGTTAGCAAAATG
AACCTGGGGAAGTGGGAAGAGCTAGTATTCTCAATTGGCAAGGGATTGAT
TCTTCAATGGGTTCAGCAATTCACTTCCCTCTGAAATTAAGTGGCAAAGT
AATAGCATCCCTTAAAAAACAGGACATTGGTGAGAGGTAGAATAGCAGGA
GGAATTTTGAAACATGGAGGGATGGCTACTGGAAAAGAACTGATGAAGTG
CAGAGTCTCTCCAGACAATGGTAGAAACCACAGGACTACATTAAGATTGG
GCCCAAATACTAGTTTAGAAAAAGGTAAATAAAACTAGCTTTACTTAAGA
GTACAGCCAGCTTAACTACTGGCTAGTGGACATATTTCAGACAAATCTAA
CTGGAGAGAAAAACAGACCAGGAGAGAAAGCGAAGTTACAAGGAAATGGA
ACTAGAGAAACCTCACAAAGGGATAAAGGAGGTAATTAAAGGTTAAAGCC
AGATAGCCTCGAGCTCAAAGGAGAAATATTGGAGGCCAGATAGGAAAGTG
CCTTCCTACTCAGGGGGTTATGGATCCAGGGTGGCTAAAGAATAGAAGTA
GAGTTCCACCCAGGGCCAGAGGGAACAATCTGGGATTCAGACACAGCAGT
GGTGCCAACGTGAATCTACCTCGTGCTAGAGTCTGAGTAGCCTAGTCTAT
CACCCAACACAGATAAGACTGGACAGGGGCTCCCAGGAACCAACATCTAA
GAAGGGAGTTTGGAGAGGGGCTAAAAGAAAGCAGGTTAAGCCCCAAATGT
AACTGAATGATGACCAGGGATAACTATTTACTAGTGCTTTTATGATTTAT
TGTAACTCTGTAACTTTCCCAGTATTTGTTAATTTTTTAACTTCTGTTTC
TCCTGTACTTACGAGCAGTAAAAGTTGTTCAAAACATaaaaaaaaaaaaa
aaaaaaaaaaaaaaaaaaaaaaaaaaa
>LIT1007|Homo sapiens|Ftx|Homo sapiens Ftx noncoding RNA|2597
ACGCATGCGCAAGGCTTGAATGGCGTCGGGGTTGGAGGGTTGGAAGGTCG
GGAAGTGAAGGACTCGCAGGCATATTTAACAACGCAAAGTTGCTAGGAGT
TGGTACCAGCGTTTGGGAGGTAGAGGTGGCGCTCATGCATATTTGAGACA
ACATCTGGATGGTTGGGGAGAACGGTGATGCCACACTCAATCAGAAACTA
TGCTACTGCTGAAGAGGTATATTGAGCCCTGCCTGGTTAACCTCCAGTGA
GGTTATTAGAGAATTGGGAGAGGCTCAAATCAGCATCCTGCACCTGGTTA
TCAAACCATTGTGAAGTCTTGATTCCTGGATGGCCAGAAAACTTGTCATT
GGTCAAGAGCAACATTAAGATCTGCCTGTTACTCATACTGATGCTTCCTG
CCCAGCAAGTTCATCAGAGGGCGAGGATGAATTACGGTTGCCATGAATGT
CCTTGTGAGGCAGTTGGGAAGCCTTGGCTGGATTGTGAAGGATATTTGAA
AAGTATTTTAGAGTCCACCAGATCATCCATGTGAGTGACCATGCAGCAAA
AGAAGGAGGGTCCTCTCAGTGATTAAGGTAACATAGTGATTAAGGTAAGT
AGGGAAAGAGAGGCTTACTTTGCCCTGATTCTTGTCAGGGAGGCTCTTAG
AGATGCCATTTCCAGAGCATAAGTGACAGGCCAGCATTTTCAAAGCTTGC
AACTTATTCTATAATATATCCTTCTTAAAACAATTCATGTAGATTATATG
CTCACCCAGTCTGGGATCACTCCTGCAGAAGATCAGAAGAACTGAAATAT
AGGTGACATAAGCTcctgcttttgtgaatgttttgttgaaacgcagttgt
gttcatccattattgtcgatggcagctttcatgctacagcagagttgagt
agttgggagagaaaccatatggaccatagagtttgaaatattactgtctg
gcccttcacagaaagtttgccaattcctgGCATAGGTTAAATAAATGTAC
TATATCCACAAATCCTCCTCTCCCCATTTTCCTTTCAATGGGACTTGCAT
TTACAGTTGATCCTAGAATGTATGGAATCTCATAGTAATCAGCTTGCTTC
TGAATTTCTTCCCACTCAAATTAAGCTCACTCAGAAAGCACATTCACAAA
TTGGGCTACATAGACAGAAGGAGCTATGTTTTATATGCCTCACTGTAGTC
AACTCATTTATCCTATATGTATGGTTCCCCCATTTTTTCCTTCTTTTCAG
GGGTAACTTTTAAACTTGAGCCATTCATGAGTATCCAAAAAGTTACAACT
TATGTTCTCTAATTAAGACTTCATCCTTATTTTAGTATACTTCCCCTCTC
TGGCTTTTTTGCATATTTCTGCAGATGTCTTGACCTTTCTGGGGAGTAAG
CCCCCTTAGAAGATTAATTTTCTGTAGTTCTCTATTGAGGAAATACATGA
CATTTAGCTTTTTAATAATTTGAtgccattcattgagtacctactgtgtg
ctttatgtaccctgtctcgttgaatttttacaaaaaactgaaagagttag
ttttgtgttattactacctccatctcaaagatgagtcttggaaagcttaa
gtaactttaggtcacattgtaatcagtggcagaactgggacttaagaaca
taattcatgactGCATTTTCTTTtctttctttctctttctttctctctct
ctctttttttttttttttaaagagatggcatctcactcactatgttgccc
agactggtcttgaactcttgggctcaagcaattcttccacctccgcctcc
caaagtgttgggattataggcatgagccctcatgcctgcccCTTGCATTT
TCTATTTAAGTGATCTTGAAGTTTTTTTTTTTTCTTTTTTAAATCTCGGA
ATTTGGCCTTTAGTAAGCATAGAATAGCAAAGTGTAATACCTGAGCTGGG
GGAAAAAGTCCTTGAATTCTTTAGGAAAGACTTAATTGGTGGGTACAAAG
TGAAATGCTCACTGGAATCAGGAATCAGAAACCAGTTCTGATCACCTATC
CCTACATATCCTTCTTCACTCTGCCCTGGCATATCATGGTTGATGTACAT
AGCAATGATCATCCCTTCTGTAATCCCACTTGACAGTTTAGAAGTGGATT
GATAATACTCTTCTGGCTTAAAACCCTTCTTCTCTGGGcaggtgtggtgg
ctcctgcattatcccggcaccttgggaggccgagatgggaggattgtgtg
agcccgggagtttgagaccggcctgggtagcatggcgggaccctgtctcc
acaaagaaataaaaGGTTgactgggcacggtggtgctcacgcctgtagtc
ccggcacttggggaggccgaggcgggtggatcacgaggtcaagagatcga
gaccatcctggccaacatggtgaaaccccgtctgtactaaaaatacaaaa
attagccaggcgtgatagcaggcgcctgtggttccagctatgggaggctg
aggcaggagaatcagatgagcctgggagacggaggttgcagtgggctggg
atcgcgccactgcactccagcctggtgacggagtgacactccgtctc
>LIT1011|Homo sapiens|Jpx|Homo sapiens Jpx noncoding transcript|721
AGTGGAAGACTTAAGATGGGGGCGTTTGCACGGAGTGCAATCACTGCGTC
CTTACGGGGGTTGCAAGGCGTCCGAAGTATGAGTCCACTAACAAAAGTCC
AGAAACTCGCCAGTTAATAGTATTGTGTCTCTTCAAAATATCGGAGAATA
ATTTCTTTCTCGCTGATCGCCTAACTTCTACTGACGAAGCTTGGAAGTTG
CAGAaggttggagtgcaatggcgcgatctcggctgactgcaacctccacc
tcctggattcaagctattctcctgcctcagcctgccgagtagctgggatt
acaggcatgtgccaccgcacccagctaattttgtattttttagtagagat
ggggtttctccatgttggtcaggctggtcttgaactcctgacctcaggtg
atccgcccacctcagcctcccaaagtgctgggattacaggcgtgagccac
cgcgcccggccAGAACATTAGTTTTAAACTTCCTAACCCTTGGGAGAAGG
CAAAACACTTGATGAAATCTACATAAAGACTAAAACATTTTTTCaaanaa
aaaaaaaaaaaagaaaaaaCATGCCGCCCGGATTTCGAGCTCACTTGGCC
AATTCGCCCTATAGTGAGNCCGTATTACAATTCATTGGCCGGGGTTTTAC
AACGGCGNGACTTGGAATAACCCTGGCGTTACACAACTAATCGCCTTGCA
GCAATTCCCCTTTTGGCAGNT
>LIT1094|Homo sapiens|U50HG|Homo sapiens U50HG genes for U50 snoRNA and U50 snoRNA, complete sequence.|1649
CTTTTACGTCGGCCTTCGCGAGCGTCTGGGCGGGTGGTAGGTGAGTGGGT
ATTGCGGGCTAGTATCCGAGCAAAAGATGGTGGCGCAGGCCGAGTTAAGA
GCTTTAATCCTGTGAAGACATCTTAGTGAAGAGTTTAGAGTGCTGAGAGT
TGAAAGCTTGCACGTGGGAAACGTGCGGCCGGACTGCCACATGTACTGAG
GTTGAGTCGTGACGGCCACAGGCTCCGAATTTTGGCGTGAGGAACCGCTG
ATCGGCCACGGGCGCCGAACTTGCTGGCCTCCGGCATGTGCCTGAGCGGC
GGCGGAAAAACCACCTTAATTGGGGCGGAGGGTTAGTTTTAACAGCAAAG
GGCCTTTACTAAAATGGCGAAGGCCTTCCGTCGGCGTTGTTTTAAAATGG
GAAGCCTCGACCCTGTATTGAAACTGAGCTGTTCGAAGGCGGCGTTGTGT
GCAATTCGGATTAATGAAGGGGAAGGGTTTTGTGTGGAAAAACGCCTTGG
AGTGTGACATTTCTGCGAGAATGCTTAAATACCGATTTCCCGCAGAACAA
TGGCGCTGTCTTCAGTGGCACAGTGGAGCAGCTCTGAAGATGCAAAGGTA
AGAGCTTAGTTAAGCTTAGTTTCCAAACTAAAGGAGTAAACCTGTTGATT
TACAGGAATAGGAACTGTTGCATCGTTTGAAATTTACTTTTTTTTGTTAG
ATACACGAAAAAACTTCCAGAACATCTGGGAGAATATTTAATGGAAAATC
GCTTGGTTAAAACCTGACACTTTTAACAGGTATGTGTTGTTTTAGTACTT
TATGATTGAGCATAGCATTTAATCCACACCTAGACTAAATCAAATTTTTT
TTGTCAGTGAACAGCGTTCTGAGTGTGGACGAGTAGCCAGTGAAGATAAT
GAATGTCGAATGTGACTGACTAGCAGCTTCATTTTGAAGTAGGTTGTATG
GCTTAAAAGTTCTGTAGTATTTGTACTATAATACTTGCCTTTTAGCATTA
CCTTGGTTTGTAGTCAGTGTCACAGAAGTGCAGTTTAATGTATTATGTGT
ACATATACAAGGTCTGATTGGTCTAATCAATGATGAAACCTATCCCGAAG
CTGATAACCTGAAGAAAAATAAGTACGGATTCGGCTTCTGAGATTAAGAC
CAGTAATTCAGAGGTGGAGTAAATTTTGTTGCCGTGATTTTATAACAGTT
GTGTTATAAAATCCTGGGTTTTTTTTTTTTCTGCCAACAGTGAGGGTCGC
TGTCTGCCCATTGATAGAGGCCAGATTGTCTTGGAAGTTCCAAAGTTGCA
ACGATTTCTGTAAGTGGAGTTTTTCTGTTTGCTTAGAGATCAGTGAATAT
TGTGTCCTTGGTCTTATCTGTGATGATCTTATCCCGAACCTGAACTTCTG
TTGAAAAAAAAAAACTTTTACGGATCTGGCTTCTGAGATGGACCGTTATA
AGGACAATATTTTTTTTTAATACTTTTAATGCTTTTACATATGTTGTAAT
GTTTGTAGTCTTGTAAGAATCTCGTGTTTTTCCTTTTCTAGGGCTAGTGC
CACGAGGTTTACTTGACTGTTGTGTGAAAAGCTGATAAGAAAACCATCCA
GAAAAAAGCTCTTCGTTTTACAAACATGAAAATAAAACATGTAATTTTG
>LIT1110|Homo sapiens|PAR5|Homo sapiens PAR5 gene, complete sequence.|3183
CGTATTTTTACTAGTTGATGGGAAAGACATTGGGAAAGACCTGGGCTGGA
TTTGTGATGAGCTGTGTTTACTGAGCATGATGAAGTAAAGCTCAACGTGA
TTACTCTGAAGTCCAGCCTTACTGTCAGTCTAAGGACTCAGGATACAAAT
ACTCAAAACATAAATTCTTAGACTCTAAATTTCACATGGTTTTTCCTATC
AGTACAGGTTAAGGATAATGGCGTGTTGTAGGTTTTTCCAGTGCAATACA
AGGAAGTTGGTTCTAGATCCTTTAGTACAGTTAATGTTTTGTAGAGTGTG
TTCTATGTTCACTGCATTGGTATGTCTCATCTTtggcatgatcttggctc
accgcaacctccgcctcttgcattcaagcacttcttgtctcagcctccag
agtagctggggattacaagcatgtgccaacatgcccggctaatttttgta
tgcttttgtggagacaggctttgccatgtttgccaggttggtctctaagt
gatccacccgcctcagccccacaaagtgctgggattacatgcgtgagcca
ccgtacccagccACACCTTTGCTTATTTCTACTATGCATTTCAAGTGATC
ATTTCAAGAGAATAAGTACTTAGGAGCTCCTATGCTCTTTTTTTTTTTTT
AACCCTGTTGCTTGCATCACCCGGTTCCAACCCTATATGAAAGTTTCATG
AGCATGTTTCTGTCACTGAGGCAGCTTCTCCATTTGGCATATAATTGAGA
AATTGCTAGTTTGTGGCTGAGACATTGGTTTGAGAGGAGACGTAATTTAT
ATATTTAGCAGAATGCTTAAGTTACATTTCCAGAGATTAATTTAATTCTA
CTTTTAATTAAGTTAACCCTTTGCTGTATCTTTACAAGACGTAGGTGGAG
ATTTAATTTTGACTCTTAGATTCAGTTAAGGTGATGAAATTGGCATTATA
TAGTTTTTGATGCTGAGCCCCACGGAGATTAAAAGATTTGCTAAACACCA
TGCAATTTTTGAATCACATCTCTAATCTCACATTATTCTGTACTCTATTT
TTTGCTTGTATGATTGATGGGTCTTTCATTATCTGTGATTGACATTCTAT
GAGTAGGTGCTTTTGCTTTGCCTATAAGTCGTTATTATGAAGGAGGAATG
GTGAATAAGAAGGTAATTTAGAAAAGCCTATATTAAATATACCATGAACA
TTGAATATAGCAAGATCTTATTCTCTAGTTGTTATCTTAGTTGATAAATT
CTGTATGTGTTATGTGTTTGTGTATACATATGTACATATTAATGATGTGG
GTGTTGATACTGTGATCACATGACAAATGACTGGTTTATAGTGAAAAGCT
GTTGGGGTTCAGAGAAATGAACATNCTTCTAAAAGTGAGGTAGATAAGTT
ATTTTATAGTTCTTGCCTTGGAGTCTCTGTCCTNCTGGTAGAAATGTTAG
TGTATTTATAACCTCTCAGATTTGTTTGGTTCTCTTAGTGTTCTTGATCC
AGGCAGTTAGCGATATGTTGGATGAATTGAGAAAAATGAGTTTTTCCTTN
CCTACTAACTGAATTAGATTAGAAATAAGCAGTTAAGTGAGAAAAATAGG
GAATTAGTGCCAGATATGTTGAGGTGTAGTGTTGACAGGGGGTCTTTTAC
CTTCAGATGTTTGGTGCAACTTAGAGAATGCAGTGGTAGTTGCTGGCCCA
GCCCATCCAAACAACCTCATTTGTGGGGTGTTACTTCACAGATGACTTAA
AATAAATCCCCTGAAAATAAGAATCTCTGGAAGAGATGACACgtgtatgt
gcgtgtgtgcacgtgtgtgcgtgtgtgcacgtgtgtgtgtgtgtgtgtTT
TGGTGGAGTGGTAGGAGGAGGGTTGGCTTAATGATGAGAATCATTATTTC
TTGAATTGGATGACACTTTCCATTCCTGCAAAGGGAGCGTGAGGGCCAGC
CTTGCTAATTCATGATCAAAGTAATTTGCTGAGAGTAGTGGAAGGAATGA
GTTAGCAGAAGATGGCAAATTGCATTAATGAGTAGTAGGAGGAAAACAAA
TAAGCAAATTTTAATGTGGTTGGAACATGTTCCTGAGTTGTATGAAGGGA
GACAGGTAAATTGAGAGTAATGTTATGATTGTTTCATTTGTTGGAAATAA
GGAAAACTTGCATGGTTTGAATTGTGGAACAATAGGTGGTGTATGTTAGG
AGTCAGAATTATCATTTAACATGTAAGTTTCTGTTTTACTTCAGATAAAG
AATGTCAGCTACCTTTCCCATGTTAGCTTCTATACCTTTTCTTGAGGTGA
CCATAAATAGGTAATATTGTCTTTCACTGAGATTGTTTTAATTAGCGAAG
TGTGCTGATTAAATGTCTTTTCTTGATAAATTATTAGAATGAATAAAGGA
TGGTATTTCTAGATAGCCTTGGTTAGTcagtgatttgtttaaatttagtg
tggataagaatcacctgagggctttttaaacacagtttactgggtcctga
ccttagtgtttctggcttattaggtataagtatgagaagttgatttttat
caagtttctagatCTACAGATCTAGGACCATACTTAGAGTGCTATATATG
TCTTTTAATGTACACTGATATGGANAAAGCAATGATACATCATGTTATCG
CATATTTTAAAATGTGATCATGACCAGGGAATCTTGAAAGTTGTCTTATG
TAATAATGTAAATCAATGTAGAATNCCATATATTTTTTTCTTNCAAGGTT
ATTATTAATAGGANTGACTATTTGTAGCCAATGTGTTCANATGCATGGGA
GGNCGTAAACACTTCATAATTTCCTGGAAATACAGACATATATCACttaa
aataatacatttctaatataaatttaaattatCCTACGTGATATGAGGAA
ACGAGCTTATTTTTGATAATTTTCCTAGCAGTGAATCAACTATACTCATT
TGAATCTAAATTAAATTAAATTTGAGTAAATTCAGCCATTTCTAAATTCA
GTCCATATAAATTCACTTTGGGTAAAAGAAGACAAAATTCCTGAAAACAG
TAGATTAAAAAAATAACATTTTAAGAGCAGGTATGATCTCAATGAATATA
GTGTGGTAATTTCTGCCTAATACCTACCCTTTTGGAGGAAGGAAAGGTAA
TCCTGTTTGTGTTTAATGTTAATTACTGAACCC
>LIT1113|Homo sapiens|TTTY13|Homo sapiens testis transcript Y 13 (TTY13) mRNA, complete cds.|659
TTCATGATCCACAGAAAAATAAAAAAACATGGAGCCCCAGAGCCCAAGCA
GAGCCAAACAGACAAGCAACCAAAATAAAAGTTGAAGTTGTGGGATCTCA
TCCAATTCCCACCAGATTGTATCCTCACCCCTGTCTGACCTTATTGTTGC
TCACACTCTATGTCCCAAAATGAAAACCCAAGACGATGGAGTATTGCCCC
CTTATGATGTGAACCAACTGCTTGGCTGGGACCTGAATTTGAGTTTATTC
CTAGGGCTCTGTTTGATGTTACTTCTGGCTGGCTCATGTCTGCCCTCTCC
TGGGATCACGGGACTATCCCATGGATCCAACAGAGAAGACAGGTGAAGTT
GCTGGAACCCATTCTCCATTCAGCAGATTGTATCCTCACCCCATGTGACC
TTATTGCTGCTCAGACTCTATGTTCCAGGATAAAATCCCAAGAAGATGGA
GAAGTGCATCCCTCATGATGTGAAGCATGTGCGCAGCTGGGAACCAAATT
CGagagctcacagtttgaatagaagaatccaaagctacaacagcagcagc
agctatagctgtgaccgctatgaggcccgtgatgacagctattaagggag
actcaccaccaaggggattaccaccatcgtagctaccattagattactgg
tggtcagca
>LIT1114|Homo sapiens|TTTY5|Homo sapiens testis transcript Y 5 (TTY5) mRNA, complete cds.|1576
AATGTGACTGAGACCACTACAATGGCCATGCCTAATAATTACTTATTTTT
ATAAGTGCTGGATGCGTTTTACCCAACATAATAGCAGATACAGACTTTTA
AGCTTAAAACCTAAATGTCATAGCTCCAAACATTTGGTTGTATGTTGAAA
TAACTCTCAAGCAAAAATTGATTTTGAAACGAGAGCTGTAAATAAATAAA
ATAAATGACATAAACTCATAAATATCTGGAAGAAATGCTTATAAAGAGGT
CAGCCTTAAAAATGTCATGAGGTCTAATGTGCCGCTCTTCTATTTCTATG
GATAGTACTTGGACAGGACAAGGACTCAAGGGTCTGCTGGTCCATCTCTG
CACCTTGAAACAGTGGCTAGGGCACCAGGAGTAATGCTTCCAGCCAAAAC
CATGTGGTTAGTGTGAGGAGTCCCTCCGGGTTAAGGAGTGTGTCAGCATA
ATGTGACCTGAAGAAGAGGTATACCTCATAGGCGCCCAGGATCAAGGTCT
CCGGCACACATTGAAATCCCCCATGCCCAGGTGTGGTGAAGTGAATCCCT
CAGCTGGTGCTGGGCTTCCAGGTGAGGCATCCTGGAGAGGATGTGCGGGG
CGAAGGTCATATGAGCACCTGCAGCACTGGAATGGGGTGTCACTGGCCTG
TTAGGCCGTTGCTCACCAGGACCTCTCCTGAGCTCCTACGTGGCTTAGTG
GTAAGTGTCCCATCTACCCGACCCCGCAGCCCGGGTTTCTCCTCCACTTA
CAGACCCGTGCCCTCTTGGGGAGAATGCCAGCCTCCCTGGAGACTCAGGC
CCTGCAGGACCCACATGCTGTCGTCTCTCATGGGCTAGACACTCTCTGGT
GCACAGGGATTCCCAGACAGTGAATCCCAAAGCCCTGCAGGTTCTGTTGC
TTCTTCCCTGAATGCCTGCCTTCCCCGACCGAACACACAGGAAGACACAG
GTAGCTACTAGGTTTTATTTCCCTCCGGATGTCATTTCAGGTCCATGACA
TCTCCTTTAGGTAGTTCGCCCAGCCACTCTTTTCCTCCTACCTCTGCCAT
TCATGAGAACTGTGAGGACTCTTCGTGTCTCCCCAGCGGGCAGGCTTCAC
GGGTCCTGAAGTTGGATTGTCAAACCCAGTGGTCCCCTGCTTGCCAGCTC
AAGAGCTGCGTTTGAGGCACACCTGTGGGTGGGAGTGTGGGCCCCACCTC
TGGCCAAACAAAGGTACACAAGGGGAAACAGGTGCAGGTGTGTACAGGCG
TGCACCAGCTCAAACATGCAGGCTGGAACGTGCACACGCTCACATTGGTA
CCAGGGAAACTGGGTGGGTGTCTGGGTGTCTACACCAATACTCAGATGAA
CCTTAATGCTCAGCCACATTCCCTTGCTGGACACACACAGAAGGTCCCCT
GCCATTTAATTGATCGTCTACAGTGGGATTTATTTTTACTTTTATACTTT
TTTAACTTACCAAAGTATGTTGCATTCTTTCCCCCATCATGAAAAAGACT
TTGATATAAGTAAGGAGGAAAAGCATTTTTTATAATAAAATACTTTATCT
GCATCTATACTAAAAAAAAAAAAAAA
>LIT1115|Homo sapiens|TTTY23|Homo sapiens TTTY23 mRNA, partial sequence.|512
GCAGCAAGATGAAGATTTCCTTTTGTCACAGCCTTTATTTCCACAATGAA
GTGATCAGGTACAGGGTATCTCATTCCACTGCAGTCCAGTTGTTCTGGGA
TCATGAAGGTCAAGCCTCCAGCTGCAGGCAGTACACCTCCTACCTGAGCT
TTTTCACCTGTTTGGCTGAACATGACTGCCCGGGTTTTGGTAGGATTGCT
GAGATATCCACCTGAGGCCCATCTAAGTCTACATTCCTTCAGAATGTTTC
TCCCAGGTCTGTCATGTTCTGTTTTGATGACCCCGGGCTGCCCTGATATG
TTATCCTCTCTGCTATCCTCACTCCAACTGCCCTGCCTTCCCATATAAGA
CAGTCCACTTCACAGGGAATCTGGAGGAATGCACTGGGTTCCAGTGTGAT
GAAATGTTCTATTATCTCCATGTACATGTATTTTAGAGCTTCCTCCAGGA
CTGGAAATGTGAAGAGATTGCAAAATGGCTGGGGACCTTCAGTATGTGTC
CAGGGAGGGAAC
>LIT1116|Homo sapiens|TTTY21|Homo sapiens TTTY21 mRNA, partial sequence.|307
AAGGCTGCCTGAGATAACCCACTGCCTTACCCAAAAGGTCTAGACTCTAG
AGCCCTTTTGGGCAGTCTCCATGGTCAGGTCCAACTGAAAGAGGAGTCAT
TTTGAGACTGTGAGGTGGTCGCTGCAATCTGCTCCTCTGTCTCCATTCCA
AAAAGAGACTGTGTGTAAGAGTCTGCTCTCTTGGGGATTGGAATACCATC
TGGTGGAGGTTATTTGGATGCTGAAACATTTTGGCATGCTTCCCAATCCA
CTGCAGACTCATGAATGATTCACAGAAAAATAAAGAACACTGAGCAATAC
AGCCCAA
>LIT1117|Homo sapiens|TTTY7|Homo sapiens testis transcript Y 7 (TTY7) mRNA, partial cds, alternatively spliced.
GAGCAGTGTCCTCACGCATTGGACTGGCCTCCAATGGGTGTAGTTACAGG
GCCCCAACCACCTTTCACCAGATTGTATACTCACCTGTATCTGACCTTAT
TGCTACTCACACTCTAGGTCCCAGGATAAAATCCCAACATGATGGAGGAG
TGCCCCCTCATTATGTGAAGCACCTGCTGGGCTTGGAACCAAATTCAGTG
ATGAAATCCCAAGATGATGGAGGAGTGAACCCTGACGACAGGAAGTACCT
GCTCACCTATGAACAAAATTTGAGGAATATGGATGTATCCTGTGGATCCC
TCAGAGAAGACAGGCAAGAGTCCACCACCAAGGCACCTCTATGGAGGTCT
CCTTCTTGGCCACGCAGCCAGGACTGATCTCTATGTAATGGTGACATTCA
TTGTGATGCTAGCCAGAGCTCATAGTCAGGCCTGGTGCCCTGAGGCGTGC
ATGTGCATTTGAGGGCATGCTTGCTGGCCTGGCTTTCACAGATGTTAGCC
TGTGGAAGCAGAAGAAAATGGTACACATAGAGCTGGCTCGGTATCCAGAA
ATAGGCTGCCTGCAATAATGCACTGCGGGACCCTACAATGCTCGAAGTTA
GGGCGACTTCAAGCCGTCTCCCTGGTCAGCTCCTGCAGGAGTAGGAGGCA
TTCAGAGACTGAGGTGGTCGCTGAAATCTGTTCTTCTGATTCCCTTTTGG
AAAGAGGCTGTGTGCAAGAATCCAGTCCCATGGGGATTGGAATGTAGTCT
GGATCGTGGGACTATCCTGTGGATCCCACAGAGAAGAGAGAGGACAGTCC
ACCACTGATGCACCTCCACAGAGGTCTCCTTCTCCGCCAAACCTCACGGA
ATTGTGACATTCATGGCGAATGTGCGGGACCCCATCCATCCCTCACCAGC
TTGTATCCTCAGCTTTATCTGAAGTTAAAAGTATCTTTCCCATAATGAAA
TCCAAAGATGATGGAAGAGTGCCCCCTCACGGTGTGGAGGTCCTGCTTGG
CTAGCAACTGAATATGAAGTAAATTCAAGGGACCCTGCGGACCGGACTGC
TAGTGTTTCTAAATGGGGTGTACACTGGACAATAAAACCCTGAAAGATTT
CTGTTCCTGAAA
>LIT1118|Homo sapiens|TTTY7|Homo sapiens testis transcript Y 7 (TTY7) mRNA, partial cds, alternatively spliced.|1375
GAGCAGTGTCCTCACGCATTGGACTGGCCTCCAATGGGTGTAGTTACAGG
GCCCCAACCACCTTTCACCAGATTGTATACTCACCTGTATCTGACCTTAT
TGCTACTCACACTCTAGGTCCCAGGATAAAATCCCAACATGATGGAGGAG
TGCCCCCTCATTATGTGAAGCACCTGCTGGGCTTGGAACCAAATTCAGTG
ATGAAATCCCAAGATGATGGAGGAGTGAACCCTGACGACAGGAAGTACCT
GCTCACCTATGAACAAAATTTGAGGAATATGGATGTATCCTGTGGATCCC
TCAGAGAAGACAGGCAAGAGTCCACCACCAAGGCACCTCTATGGAGGTCT
CCTTCTTGGCCACGCAGCCAGGACTGATCTCTATGTAATGGTGACATTCA
TTGTGATGCTAGCCAGAGCTCATAGTCAGGCCTGGTGCCCTGAGGCGTGC
ATGTGCATTTGAGGGCATGCTTGCTGGCCTGGCTTTCACAGATGTTAGCC
TGTGGAAGCAGAAGAAAATGGTACACATAGAGCTGGCTCGGTATCCAGAA
ATAGGCTGCCTGCAATAATGCACTGCGGGACCCTACAATGCTCGAAGTTA
GGGCGACTTCAAGCCGTCTCCCTGGTCAGCTCCTGCAGGAGTAGGAGGCA
TTCAGAGACTGAGGTGGTCGCTGAAATCTGTTCTTCTGATTCCCTTTTGG
AAAGAGGCTGTGTGCAAGAATCCAGTCCCATGGGGATTGGAATGTAGTCT
GGATCGTGGGACTATCCTGTGGATCCCACAGAGAAGAGAGAGGACAGTCC
ACCACTGATGCACCTCCACAGAGGTCTCCTTCTCCGCCAAACCTCACGGA
ATTGTGACATTCATGGTATCAAGCAGCTGTCTGATAAAAGCTGGATAAGA
AGAGTTTCCTTCTTGGCTACTGTTACAGAAATTTATGGTTTTAAAACAAT
CAAAGTTGCCCAGTCATTAAAACCCAATAGTATTTAGAAGAAAACACTCA
TGAAATGGATTCCCTTGAGGGTCGTCTTCCATTAAGTGGTAAACATTTAA
TGTGGAATATGTACAGCCAGACCCAAGAAACCTTAGGCTGATGAGGTACA
TGGATGTCAGGAAAATAAAGGCGAATGTGCGGGACCCCATCCATCCCTCA
CCAGCTTGTATCCTCAGCTTTATCTGAAGTTAAAAGTATCTTTCCCATAA
TGAAATCCAAAGATGATGGAAGAGTGCCCCCTCACGGTGTGGAGGTCCTG
CTTGGCTAGCAACTGAATATGAAGTAAATTCAAGGGACCCTGCGGACCGG
ACTGCTAGTGTTTCTAAATGGGGTGTACACTGGACAATAAAACCTGAAAG
ATTTCTGTTCCTGAAAAAAAAAAAA
>LIT1119|Homo sapiens|TTTY22|Homo sapiens TTTY22 mRNA, partial sequence.|427
TGTGGGGTCCACAGGATATTCCCATAGTTCTAGGAGAGGACAGACATTAG
CCTGCCTAAAGAAACATCAAGCAGAGCCCCAGGAATAAACTGTGGAATTC
CTAACGATTCAAAAAGATTTGCAGGATGCATCAGACCTGCCTAGACATTG
TAAGGCCCTTCTTGGGAATGGAGTTAGAAGAGCATATTCCAGCGATAACC
TCACAGTCATGAAATGGTTCTTCCTCCAGCGTGACCCAACCATGGTGATG
GTCATAGGAGTCCTAAGGATGAAATCCCAAGACGATGGAGGAGTGTCACC
TCACAACATGAAGCACCCACTCAGCTGTGAACCAAATTCGAGGATCATGG
GACTATACTGTGGATCCCACAAAAAAGACAGTTCAATTTGAGATATAGAA
ACACTGGAACATTTCACAGCATGGCCT
>LIT1227|Homo sapiens|DGCR5|H.sapiens predicted non coding cDNA (DGCR5)|1284
CAGCGGGTCGGGGACCGAAAGTCGCTTCGGGGCGGGCGCCAGTCTCCGGC
CCAGCCCCGGGCCGGCATCCAggcgccgccgctccggcccagccccggcc
cggccccTATGATGAAGAGGGCGTCCACTGGAGTTCTTGCTGTCGACATC
TTTGACAAGTTCAACTTCACGGGAGCCAGAGTCCCATGGTTCGACGCCAT
TCATGAAGCATTCCCCAGGGAGCTGGAGTCCTCCATCTCCTTCCCAGCCA
ACTTCTTCAAACCACCTGAAGAAAAAGAAGGCCCCCTGGTAAGGCCAGCC
AGCCGGAGGACCACCCCGCAGACCACACGCCCAGGGCCTGGCACCGAGGG
GGAGGCCCCGATCAGCAGGTGAAAGCGACACCCTGATGACACTGGCTAGT
TCACCTTCACTCTGGTCATCGTTTACTGTACCCCGGGGCAGCTCCCGCCT
GAGCCCTATGACCCCAACCGCCGCAGCCTCTGGCTGCCTCACTGGCCCAT
CATTAATACGTCGATGGTGAGCGCACTGGTGTACAGCGAGGGGGCTCCAC
TTCCGAGACCCCTGGAGAGGCCCGTCCTGGTGGAGTTCACCCTGCTGGAG
ATGGAGAAGCGAACCAAGCCTGTCTGTGTGTTCTGGAACCATTCCCTGGC
GTAAATGTGATGCCGGGAGTTCTGCATCTTCATACCAAGAGCAGTGATGA
CCTTTTAGCTGGAATGGCCAGAGGGGTAACGGTGACTAATGGTGTTAAAG
GGAAGGAAAGCTCCTGCCCATCTGCAGCACCTTCGGCATCTGCCCCTGCC
ATGACCACTGTGGAGAACAAATCCAAGATTAGCACAGGGCACCAACTGGA
CAGAGGCCTCCGGTCAGCCTCACTCTGACTGCAACCCCCTCTCACTGGAC
AGCATCACCTGGACACAGAGCCTCACCTAGTCTGTGTCCCATGGACCACA
ACTTTGCTTTGGACAGTGACACCAAGAATACTCACCCCTTTACTTAGCCA
GACCACAGGCAGCCACCTGGACACAAACATCTCTCCAGAGTCAGCCTCCA
CACAGACTCCACAGCAGAACTCCCAGGGAGGCACTGGGGCATGGCTTCAG
AGCACCAGGCAGGCTCCGCGTGCCTAGCACCCGCTCAGCCAGGGCAGCCT
GCAGCGGAGCTTGGAGCCAGCAGCTTCTCATCTCTTGGCCTCGGGAAATG
TAGCTGGAGTCATCATTTAGCAGAGCACGGTGTCCCTGGGTTGGCCACCC
AGCTTAGTTTTAAAATAAAATAATGTAATCTTGG
>LIT1267|Homo sapiens|Gas5|Homo sapiens growth arrest specific transcript 5 gene, exons 1 through 12 and alternatively spliced mRNA sequences|559
CTTTTCGAGGTAGGAGTCGACTCCTGTGAGGTATGGTGCTGGGTGCAGAT
GCAGTGTGGCTCTGGATAGCACCTTATGGACAGTTGTGTCCCCAAGGAAG
GATGAGAATANCTACTGAAAGCAAGCCTAACTCAAGCCATTGGCACACAG
GCATTAGACAGAAAGCTGGAAGTTGAAATGGTGGAGTCCAACTTGCCTGG
ACCAGCTTAATGGTTCTGCTCCTGGTAACGTTTTTATCCATGGATGACTT
GCTTGGGTATGGAGAGTCGGCTTGACTACACTGTGTGGAGCAAGTTTTAA
AGAAGCAAAGGACTCAGAATTCATGATTGAAGAAATGCAGGGCAGACCTG
TTATCCTAAACTAGGGTTTTTAATGACCACAACAAGCAAGCATGCAGCTT
ACTGCttgaaaggtcttgcctcacccaagctagagtgcagtggcctttga
agcttactacagcctcaaacttctgggctcaagtgatcctcagcctcccA
GTGGTCTTTGTAGACTGCCTGATGGAGTCTCATGGCACAAGAAGATTAAA
ACAGTGTCT
>LIT1271|Homo sapiens|TTTY4|Homo sapiens testis transcript Y 4 (TTY4) mRNA, partial sequence.|1370
GCCAGGTCTGCAGTTGGAGCCCATTGTGTGAGGCAGTCTGTGAAGGAAGT
GTGAGAACCACCCTCATGAGGAAAGCTGTAGAGGAAGAGTGAGGAATGCG
ACAGACTCCCTGAAAGCAAAGGTGGAAAAAGAATTCACGTGGTGAAGTCA
GTGACTAATCAGTGATGTAACTTTCCTCTCTGGAATGGGCCCTGCTCAAA
GAAAAGGTAGTGACATGATTCAAGACTGAGAAcacaggaacattatgaca
tatcttgaagtaacatctggaagtgtgacgctcgtctcctacctgggtcc
tgaccgcagaatgaattgtgacatacgacggagtacaaaacctaggtgaa
attatgccatatacctgagacagatcaaaggaataataacaactttatac
ctggagccaggatgtgcagaatggtgactctcattcctgaacatttccac
cagtgctattgtgacatacaccttggtccagctcctcagtgatttaataa
tcctgcctaattatagcctgcatatgacattttgacatatacctggacct
agaaccttggtgatttgactctcctgttgtagagggtcctcagaaaaaac
tataacatatctatgggcccatcatctaggtaatgtgatgttccccattt
gtctgaacctcctttcagtgaagagtgtggcatttctaaacactgcatcc
aaatgacatgactctcttgcctgggccatttcaacaggaggccttgtgac
atatctctgagcccatcattttggtgatatgactctcctcacctgcctgg
acattgtccacaagaggcattatgcgatagagctgggactggcaccaaag
ttttctgacttttcggttagtgccctgctgacaaagagaacgttgtaata
cttctggcttagaatgtaggtgatgtgtttgttctatctcttttataacc
aaagacgggatggtgacatataactaggcacagctaataggcatgataat
gactctcttatgtggacccagccaatagaagaaatgttgcctcttataac
taggtttagggacatgagtgatgtagaatctccttctggtaaaaaggtca
cagaagattgcaacactcacacatattttttaacacccttgtgttgaata
gagggtgtcacaaagcacctagcacacagaataaattgtgagtattgtat
gcacacccagctgacagcaaggaatttcaccatcacaggtggatgaagGC
ATCTGTCCTACATGAAAACAGGACATGTGTGGTATTCTAAATCTAATCCC
CAGAATTTTATTTCTTCAAGACTGTGATATAAATCTTTGCCAGTTaaaaa
aaaaaaaaaaaaaaaaaaaa
>LIT1272|Homo sapiens|TTTY3|Homo sapiens testis transcript Y 3 (TTY3) mRNA, partial sequence.|344
GGTTGCCACTTCAAGGGACTACATCATGATGTCCTGTTTCTAATGACCTC
CCAATCATCCTGCAGAAGATTCTTCAAATGGGGATCAACATGTCCTTATT
TAAGGTTTGTGATGAAGAAATAAACAATCCCCAGTTCCTGCCCTAGAGAA
GCTCATTGCATAGAAAAAGGAACAAGGCAGATATACATGCCACAGTACAG
TAATGAGACAACATAAATCACAAGCAACCAAGTCCAAAGGTTCTTTACAC
AGCCAATAGCTGGTGCTACAAGCAGATCAAAACCAGGATTGATGGTAATG
GAAGAGGAACAGACTGGAAGAGCTGGCTCTTCTGGCAGTTTTTT
>LIT1275|Homo sapiens|BCMS|Homo sapiens DLEU1 noncoding transcript (BCMS)|2554
TTTTGCAAAGCCGCGGAGGTGAAGTGAACTTAGAGGTTGTTGATTCTACC
AGAAAGGAATGAAGAACAGAACCTTCAGGAATTGAGTCACAATGCAGACA
AATATCAAATGGGAGATTGTTGCAAGGAAGAGATTGATGATAGTATTTTC
TACTAGCCATTGGGAAGATAAAAGGAGACAGAAGATTGAAGCCTTTGCCA
GCCATTCTTTCCCTTTTTGCTTCCAAACTCCTCAACTGGGAACCTTCATA
TGTGCAGTATTTATATTGGATCATACTGGTGATTATAAAAGTTCCTAGGA
GGCTAGAAGAGCCAACCAACAGAGAAGGGAAAGCAGTCTGTTCTGAACAT
AGGGACATAAGTTCATTCATGCCAAGTATCTTTCCAGCATGTTTCTCCCA
TTTAGAATATCTAGCATGTAAGGCCTTTCAATATTAATATAAGCCCAATA
TCAGCTCTTTCTCTTTGTATTTCATCTCTTTCTACTCTCCTATTTGTATT
TTGTGTTCCTATCAAAGTGTCGTATCTGGGAGATGACCTGCCTTATCCTG
TTCTATAACAgttttgtttgctgctgtgtctttagaacagtgcctggcac
acagtaagcactcaataaatctttgatgaatgaatgaatGGTTATCTTTT
CTCTCTGGCAATCCAAATTCACCACTCCTTAAAAATTCTACATAAGATTT
GCTggctgggcgcagtgactcacgcctgtaatcccagcactttgggagac
tgagacaggtggatcacctgaggtcaggagtttgagaccagtctcaacat
agcgaaaccccatctctactaaaagtacaaaaattagccgggcgtggtgg
caggcgcctgtaatcccagctacttgggagactgaggcaggagaatcact
tgagcccaggggggcagaggttgcagtgagctgagatcacgccacttcac
tccagcctgggcaaaagagcaaaactccgtctccaaaaaaaaaaaaaaaa
GATTTGCCTATTCCAGCAGACTTCTACCCAATATCAATCTAGATTTAAAT
CACTTGATTTTCCACATCCCTTTAGCAATTATGTATAGTTTGCACTTCAT
TAACCTACCCTTATTTATGTTACTTCTCACATACACCCATATCTCTTCTG
TATTTTCAATCAAAAGATAATGCCTCAAATGTTATATATATTGTATGTGC
CACTCAACAGTGCCTCATATGCTGCAAAAAAAAAAGACAGTAAACAATCG
GGGTACCTTTTTGTCTTTTAAGCCATATTTTCTGGGTCAGTGTGGTCTTT
CAAGGGAGTTTAGACAGGCTCTATTTTTTGTTACTTCACTCCTATAGTAT
GTGACTGTAAATTGTTCCTTCAGTGTTCAATTTAAGTACAAACTAAAGAG
AAACAGTTTCCTAAAGAAAAACATTTTAAAGTTACAGAGACACCTATGTG
TTCGTAACATTTCTCCAGAAATATTTGAAGTAACGTAAAACTTCTGGACT
GGTCAGTTTAAATATTTTCTTGGAATTTCTATAGAAATTTCTGTGGAATG
GTGTTATATTGGAAATATTAATTAACTATAAGAAGACTCCTACTTCTTCA
CAGAGAACAAGCAGGGATATCCTGGATTTTCACAGTATTTAGGCCACTCC
TTAGTTGTCTCATGAAGGAATTAAGGTAGTGGAACACATTCAAGAATTGC
TTAGGTGTCAAAATAAGACAAAGTGTAACAGTTTTTTTCTGTAGTAGATT
TTTAAATAGTTAAAAGACTCTGCCCTCTTTATCTATACTGTATTCTGGCA
ATAATAAAGTTGGGCAGCCTATACATAAAAGCAATTTCTAACAATGCCAA
ATTAACAGCAGTTTCTTGGCCCTTTCCTTTCCCTCCATGAAAGTTACAAT
ATTAGGTTATTTCACAGGTTTCCTCCATGCCCCCCATACCCAACCTAAAA
CTGTGTTAGGCTGTCAAAGAAAACAAATCAGGTAAGATTAGTGTTTGCCT
TTACGCAGTCATTCTAAGTACACATAAAATCATACATAATATGAAAATAC
AGCAGGAAGAGAAACATCAAACCATAGAACTGAGTTTTAGTTTTACTGAC
ATTTATATGGCATACTTCCTGTTTTTGATTTCAGAAGTGCAACCATGCAG
TGCTTCTATGAAAAACTGAATAGTTGAGTACAGTTTGAGGATTATAACAA
CTTATCCAAAGGAAACAAACAGACCTAACTTACTGCTGTTTTCATTTGTG
GAACTGCTATCTTTGTTGTAAAAAGTTGAGTATTTTTCAAACATCATTTA
ATAATAGGGTAGCCCCTAAAACAAGTAAGGAGCTATAAGTCTGAGTTGTG
AATTTGACTAGTAATGGAATAAGAAAACCAAGCCAAACTCCATCTAAATA
TGTATGTAAAGGTAATGCTTGTAAAAATTTGCTTTTTCCTCATTTTGAGA
TTTCAGTTGCCAGTTGACTATTGGTATGCAAAATTAACAATTCTGCCTAA
AGGAGGTAAACGATAGAGGTTAATTCTTAAATAAAAGTCCCTTTGTTTCA
CTAT
>LIT1276|Homo sapiens|DLEU2|Homo sapiens DLEU2 noncoding transcript|1750
GATGCCTGATCTCATCAATCTAGCGGGAGAGACAGGATAACCTGTCCGAG
AGTATAGCGCCACTTATGACTCCGCCGGAAAAATTACTTTAAAAATCGCC
AAAAATTACTTGGAGCAAAGGGCAGTCCGGCGGCGTTCGCCAAGGTGGCG
CAGTCGGTTTTGACCTGTAGCAGAGAACCAATTCTGGAGAACAGCCTCAC
TTCTTTGATTGAATACTTACATAATGCATTGGAACATGACATGAGATTAA
GGTTTAATAATGATAGAATGAAGACCACAATAAAAGAGACCACAATCCTT
AGCTCAGCAATTCTTACCTTTCTTACCTATTTGATGAAGATGTCTTTTGA
AAGGTGTACTGCAAGGAACAAAATGTTTGTAAATTCTCCCTTTTACCCAA
GGGTGGATAATTACTGTACCTCCTCATGGAAAAAGTTTTATTTAAAGTGT
TATTTCTCATTGAATACTATCAAAAAGGAAAAAAAAATGACCTAAACTTT
TGAGATAGATTTGGCTCTAGTAAGTATTTAGTTATATCACTTGCATATCT
GGGAGAAGAAATAAGAGACTATCATCAGTACATTCCCATCTACTAAAAAA
ATTTATTTTACACATGTCAAGGGATTACTTATAACTTCCATTTTATTACT
AATAGCTTGAACCCTTTTAATGAAGACCTAACTCCTCCACCAGAAATTTA
AGTTTATGTTCTTACTTTGTTTACTTATAAAATACATCTCAGGTATTTCG
GATGTCTTTTTTTTTTCTAAGCCTATATGAAATGAAAAATATATTGGCAA
AGTAAATGTTTAAACCTTTTACGTTAAAATTACTTTGAAAGATGAAAAGT
TAGTGCTGTTTTTGTCACGTTATACTGAAATTAAATGTTTATAATTTATA
TTTTGGGTTTATGTATAAATCATGGAATTTATGCAAAAATATGAGTAGTA
CAGATTCTCCTCTAATTCTGTAGGACTTTGAATAATGTGATATTTTTCTT
ATAATTGGACCCTTGTGTTTTGAAGAAATGCCAACTGCTTGAAGAATCTC
CTTGTTATTTGTATTATTTGCTATAGGGTTAGATGTTGAGAAATTCTGCT
GACAAAAAATTTTAAGCCAGTTTTACACTAAATGTTCCTCAGTCTGATTA
ATTTGTTATTGGATGTATTCTGTATCTTTCTTTTGTAATTTGTGACTTTT
ATCCACTTAGCACGAATGATTCTATTAAAGAAAATCATTAGGAAGTGGTA
GAAACTTTAAATCGCCCCAGAGTTTGCCTGTTTCCATATTTTATTATCTT
ATAATCTTCGGGAGTGCTTACACTTATGGAGCTAACATTTTCAGAGATAC
AGCTTCTTATAGTAACACTAAAACTTTCTTCCTCTTTGGACTGAATACCT
ATAATTATAACTATATGGTAGTTTAAGTTTCCTTGTGATTAGTCAAAAAT
ACCATTTTAGTATGAAGCAATGAAGTCTATTATTTGTTGTCCCATAATTG
AGAAAGCTTAAATACACCTTTTATGTAAGAGTTTAGTAAGATTCTAGCTT
AGTCTACACAGATTTTTATATCAATTTGTTTATATTTTTATTAATGTCAT
TTCTGGAAGTGTGAAAATGTTAATGTTCAACAAGCAACATTAAAAATAGA
TTTGAAACATTTATATATAGAGAGGTACACATTTATTTACTGTTTAGGTA
CTGAAGATTATCACTTAATAAAAAATATATATCCCAAAAAAAAAAAAAAA
>LIT1315|Homo sapiens|U17HG|Homo sapiens RNA transcript from U17 small nucleolar RNA host gene, variant U17HG-AB.|2139
CCTTTTTGGAGACAGATTCGCAGTGGTCGCTTCTTCTCCTTGGATTTGTT
AAGGATTCCAAGTAACTCTTATTTGGAGAGAAGACGATCTGCACTTCGCA
TTTTGGCATTGACATTTAATTTTAGGGTCCTTTATATAGAAGGGAGAGTA
GGTAAACTGATTTTTTTTTTTAACAGGGAGGGTTTGACAATCTTTGGCAG
ACTTGGAGCAAAAGATTGAGGTGCATTTCATGCCTCCttttgagagtctt
gctctgtcgcccaggctgtagtgcagtggcgcaatcttggctgcaacctc
agcctcccaagtAgctgggattacaaacataagccaccacgcccagccCT
CATACCTCTTTTAAAAGTCGACCTGTTTTGCAGAAAGTCTGCTGTTTTTG
TACTAAAGGCTTTGGAATTTGGCATTTAGCTAGGAATGCACATTCTTTCA
CCTCATTCATACTTTAAGAACCACAGAAGTGACTCTGCTTGGCCAGAAGG
CACACTGTGTTGGTGGTTATATTAAAAGTCCTTGAGTATTTTGCTTTTCA
Tgatcttgctcactgcaacttccgcctcccaggttcaggcgattctcctg
cctcagcctcccaagtagctgcgactacaggcgtgtagcaccacacctgg
ctaatttttgtatttttagtagagatgaggtttcaccatattggccaggc
tgttctcaactcctgacctcgtgatccgcccacctcagcctcctaaagtg
ctgggattacagctgtgagccaccctgcccggccACTTTTGTATGATTTC
TAATGTATTTGTAATTTACCTAACAAATTGCCTAATCTGCTATGTTAATG
TATTTATGAATTAAAATAAATACGACTGCATGTTTGTGGTTCATTTTTGT
GGAGGTGGCTGTGGTGACATCAGCCAAGAATCTGAATGGTACTGTTGAAG
GAAACTAGCATGATAGCTTCAGTTCTAAAGGCCCTGAAACCTAGTCTCAG
GTGGGTCCCCCTTGGGTTCACTTTATATTGGCAGTTTATTGGGAAAATGG
ATATTAGGTCCTGACCAATAGGACCGTAAGTCTGGGTTGAGTGCAAGATG
AGTTAGACCGATTCTTTAGCTTCCTGCAGTGTAGTGGAGGAAAAATCGAT
GGTAGCAACGGGAGGTTGTATCCCTAGCTGATGAGTTGTATGAGCCTCTA
CTACCTGGCGCACCTCCGCCTGAAGATTGCCAGAATTGCTTGCCTCATGA
CGTGAGTCACAATGGAAACTTTGTCAAGCCCCCTGCACTGGCTGCCAACA
TAAATGTTCAGTACCCTGAAGGATGGGACTGAAGGGGGATCATCTAGAAG
GTAAAGTTACCTACTGGCATAGGGGAGGTGGGACAGCCGTTAAGCCATTT
GGAACTTGATGGAGACAGGTTTGAGGGAGGTGGGTGAGATTGGAGTTTGG
TGGACTGTAGAGCTTGCTTGCCAAGGTGTTGAGGTCAGGGTTGGTTTGAG
AATGGAAGCTAGTTACTAGCTATGATTGTGGGGGAACACAGCTTGATTTT
TCTTACAAGCTAAGAGGAGTGAGGCAGTGTTTAAGAGGGCATGTTAAATG
Cagccaggcttggtggctcacacccgtaatcccagcacttaggctaaggc
aggcggatcacaacatctagagatcctggccaacgcggtgaaaccctgtc
tgtactaaaaatacaaaataactgggcatggtggtgtgcacctgtgggag
gctgaggcagaattgctggaacccgggagatggaggttgtactgagctga
gaccttgccactgcgctccagcctggtgacagagttaagtctcaaaaaaa
aGGCATCTTCCTAAAGCAATTGTATTTGTGCTTACCTGTGCCAGGCACTG
TTCTAGGTAAGCACTAAGTGGGCTTTAATACAGCATATTCCAATGGGGAA
TCCCAGGAACCAAAAGACTAATTGTCCAAGTCCACAACTAGAAGTGGCAC
CTCTGCAGAAACAAGCATCAAATTCCCTGCTCAGGAAGAAGCCAGATGAG
TCAGCCCCATTCGTCTGTATGCCCAGTCCCATCCGTGTCCTGCTGTAACT
ACATAGATCTCACCTGAGTAAAGTGATTTTTTTCTGAAT
>LIT1316|Homo sapiens|U17HG|Homo sapiens RNA transcript from U17 small nucleolar RNA host gene, variant U17HG-A|885
CCTTTTTGGAGACAGATTCGCAGTGGTCGCTTCTTCTCCTTGGATTTGTT
AAGGATTCCAAGTAACTCTTATTTGGAGAGAAGACGATCTGCACTTCGCA
TTTTGGCATTGACATTTAATTTTAGGGTCCTTTATATAGAAGGGAGAGTA
GGTAAACTGATTTTTTTTTTTAACAGGGAGGGTTTGACAATCTTTGGCAG
ACTTGGAGCAAAAGATTGAGGTGCATTTCATGCCTCCttttgagagtctt
gctctgtcgcccaggctgtagtgcagtggcgcaatcttggctgcaacctc
agcctcccaagtAgctgggattacaaacataagccaccacgcccagccCT
CATACCTCTTTTAAAAGTCGACCTGTTTTGCAGAAAGTCTGCTGTTTTTG
TACTAAAGGCTTTGGAATTTGGCATTTAGCTAGGAATGCACATTCTTTCA
CCTCATTCATACTTTAAGAACCACAGAAGTGACTCTGCTTGGCCAGAAGG
CACACTGTGTTGGTGGTTATATTAAAAGTCCTTGAGTATTTTGCTTTTCA
Tgatcttgctcactgcaacttccgcctcccaggttcaggcgattctcctg
cctcagcctcccaagtagctgcgactacaggcgtgtagcaccacacctgg
ctaatttttgtatttttagtagagatgaggtttcaccatattggccaggc
tgttctcaactcctgacctcgtgatccgcccacctcagcctcctaaagtg
ctgggattacagctgtgagccaccctgcccggccACTTTTGTATGATTTC
TAATGTATTTGTAATTTACCTAACAAATTGCCTAATCTGCTATGTTAATG
TATTTATGAATTAAAATAAATACGACTGCATGTTT
>LIT1318|Homo sapiens|U19HG|Homo sapiens mRNA containing U19H snoRNA; mRNA 1|785
CTGCGCCCTGCGGAGCTCCGAACACGTGCGCAGAGGCTGGCTGTGGCAGA
TGCAACTGCAGGATGACTTGAAAGTAGGGCATCCTTCACCCATCTGAAGG
GAGGAAATAGTGGCAGGTGACAGTCTGCATGTGCAGTTTTCAGATGCCTT
CACCTGAATGACATCTACCTCCATCAGGACCCCAGATGTCTGACAGCCCT
GTGTGACACCAAGATAAGTAACAatctggctgctgactaccctattggac
aactccaatattagagaacatttccaccaattcagaaagtttattatgca
ctgctgTTCTAGAGCAGGGATCAGCAAACTTGCTGTAAAGAGCCAGAGTT
GTCTGCTGGTTCTCAGCTTGAAGAAGATTCTGCAGTCCTTATTGATCCTT
TTTCTTGGCGTTACCATTTTTGAAGCAAAGTTAACCTAGCTTTCTAGTTT
GAGCTTTCTTTTTGGCCGTCtttaaaaaaattttttttttaatctataaa
ataGACAAGAGCTAGTTCTACAATGTCCAAGTCATTCCAGCAGTCATCTC
TCAGTAGGGACTCACAGGGTCATGGGCGTGACCTGTCTGCGGCAGGATAG
GCCTTCTTGCTGCTGCTACCCAGTCTTTAAATATAGACTGCAAATTATGG
GAAGAAGTACTAGCAGAAGACAGTGCACTATGAGCTCCTTGTTGATTCAA
TGAAGAACTCATTCCAAGATTCATTAAACTAGCAAGGCGTGCAGTACCCT
GGTTCATCCTTCCAAGAGATGCTGGCATACTTAAG
>LIT1319|Homo sapiens|U19HG|Homo sapiens mRNA containing U19H snoRNA; mRNA 2|681
CTGCGCCCTGCGGAGCTCCGAACACGTGCGCAGAGGCTGGCTGTGGCAGA
TGCAACTGCAGGATGACTTGAAAGTAGGGCATCCTTCACCCATCTGAAGG
GAGGAAATAGTGGCAGGTGACAGTCTGCATGTGCAGTTTTCAGATGCCTT
CACCTGAATGACATCTACCTCCATCAGGACCCCAGATGTCTGACAGCCCT
GTGTGACACCAAGATAAGTAACGTATGTAGTCTTCTTGTCATGTAGGTCC
CAATTAAATTACTATAGCTCAGATGGGGGTAGGGGACTTAAAATTATGAT
GTGAAAAATTATGTAGAGTATCAGACtttttttggggggggacggagctt
gctcagttgcccaggctagagtacagtggctcgatctcggctcactgcaa
cctctgcctcctgggttcaagcgattctcctgcctcagcctcccgagtag
ctgggactacaggcacctgccaccatgccaggctaatttttttattttaa
gtagagacgaggtttcaccatattggccaggctggtctgaaactcctgac
cttgcgatttgcctgccttggcctcccaaaatgctgggattacaggtttt
tttgtttgttttttgagacggagtctcactgtctccccaggctggagtgc
aatggcgcaatctcggctcactacaaccccG
>LIT1320|Homo sapiens|U19HG|Homo sapiens mRNA containing U19H snoRNA; mRNA 3|665
CTGCGCCCTGCGGAGCTCCGAACACGTGCGCAGAGGCTGGCTGTGGCAGA
TGCAACTGCAGGATGACTTGAAAGTAGGGCATCCTTCACCCATCTGAAGG
GAGGAAATAGTGGCAGGTGACAGTCTGCATGTGCAGTTTTCAGATGCCTT
CACCTGAATGACATCTACCTCCATCAGGACCCCAGATGTCTGACAGCCCT
GTGTGACACCAAGATAAGTAACgatcccgttgaagataccacattacact
taggctcctgttggccatgacagcttcttagacttgtttttaatgacctt
gacagGttttgtttttttgtttgtttgtttttgggacggagtctctgtca
tccaggctggagtgcaatgtaatggctcaatctcagctcactgcaacctc
tgcctcccgggttcaggtgattctcctgcctcagcctccccagtagctgg
gattacaggcatgagccaccgtgcccggctGCCTCCTAAATTCTCAAAAC
ATTCCATTTTTATTCTGTAGTCTTACTTTATTCTGTCATGTAGAGAATAG
TGGTTGAGCCTGTTGTCTTTTGAGAGTGGATGCTGTAGTCCTTACATGGC
TGACTTTCAGCCCGTAAGCTTGAAAGTAGNGNTCCTTCTTGGGCCAGGGC
GCCTGCTTCTGCCAG
>LIT1321|Homo sapiens|U19HG|Homo sapiens mRNA containing U19H snoRNA; mRNA 4|375
CTGCGCCCTGCGGACGTCCGAACACGTGCGCAGAGGCTGGCTGTGGCAGA
TGCAACTGCAGGATGACTTGAAAGTAGGGCATCCTTCACCCATCTGAAGG
GAGGAAATAGTGGCAGGTGACAGTCTGCATGTGCAGTTTTCAGATGCCTT
CACCTGAATGACATCTACCTCCATCAGGACCCCAGATGTCTGACAGCCCT
GTGTGACACCAAGATAAGTAACGAGTGGAGTCAACATATCAATGGAGCAA
GTCACAGTCGTCGATGCCAGCTTCTTCTTGAAATCTACCCAGAATGGAAT
CCTGACAATGATACAGGACACACAATGGGTGATCCATTCATGTTGCAGCA
GTCTACAAATCCAGCACCAGGAATT
>LIT1322|Homo sapiens|U19HG|Homo sapiens mRNA containing U19H snoRNA; mRNA 5|310
CTGCGCCCTGCGGAGCTCCGAACACGTGCGCAGAGGCTGGCTGTGGCAGA
TGCAACTGCAGGATGACTTGAAAGTAGGGCATCCTTCACCCATCTGAAGG
GAGGAAATAGTGGCAGGTGACAGTCTGCATGTGCAGTTTTCAGGTAAATA
TCCCTATTCATTCCAACATTGACTACCTCCTCTGTGCCAGGCCTGTGGGC
TAGTTGGTATCTATCAGGAAACAAATGGGAGATGCCTTCACCTGAATGAC
ATCTACCTCCATCAGGACCCCAGATGTCTGACAGCCCTGTGTGACACCAA
GATAAGTAAC
>LIT1338|Homo sapiens|MEG8|Homo sapiens MEG8, exon 1|341
GTGGCGTGAAGGGGAGATGGCTGCTTTCTCCTGGGAAGGGAGCAGATGCC
TGGCCCAGGACCAAATCAAAAGGTCTGAAAAATGATATTCATTGTCCTAA
TGTGTAAATTTCGACAATTTGCAAATTTGTAGATTCTTTAGAATAGAACT
AACTCAAGCCCTTCATTCTGCAGCTGAGGCTCACTGCCCCCAGTGGGCAG
TGGGTCCAGGGGGTTTCTGAGGACAGGGCATGACCCAGCCCTGCTGCCCC
CAAGATGGCACCTGGCTTGGAGGGGTGAGGGGCCCTGTTAGTCTGACTTT
GAAGAAGACCAGCCTTCCAGACTCGCTTGGTGCCCTGACAG
>LIT1339|Homo sapiens|MEG8|Homo sapiens MEG8, exon 2|129
GAGCCCTGGGCTCCCCCAGTGTTGCCTGGGTCTGACTTTGCCTCAGTGAA
AACTGCCTCGAATTCTTTCTTGCACCGATGGGCAGATGGGCAGTGTCGGA
GGATCGTGTCATCTGTCCCGTGGCGCTGG
>LIT1340|Homo sapiens|MEG8|Homo sapiens MEG8, exon 3|66
TTGGCTTGGTCAAGTCAGTGTTCAAACTATCTCCTGCTCTTTCAAGGGGA
TCTGGGGCTCTAGAAG
>LIT1341|Homo sapiens|MEG8|Homo sapiens MEG8, exon 4|197
ATTAgaggacttggagaggttagtgacttgctcgaggtcggctaggaagc
aagacccaggattccaactcaggtctgtgtgattccTCTGCAAAatggag
aggtggaaggatggatgtcaggtctgatggatggatggatgcctacatca
agatacatgcatagatggagagatggctggCTACCTCATGAATGCTG
>LIT1342|Homo sapiens|MEG8|Homo sapiens MEG8, exon 5|72
gactgttgtgagaatcaaacgagataatgtatgCTGAGGCATGCTGTGAA
CACTACGTGCTGGGTACAGGAG
>LIT1343|Homo sapiens|MEG8|Homo sapiens MEG8, exon 6|90
AATGGAGGCTCCAGAGTGAAATTAATGACACTTTGTCGATGAAGATCTTG
ATTGTGACCTCTGTGGAAAATGAGCCATGAACCAACCAAT
>LIT1354|Homo sapiens|PWCR1|Homo sapiens PWCR1 mRNA, complete sequence|1255
TGGATCGATGATGACTTCCATATATACATTCCTTGGAAAGCTGAACAAAA
TGAGTGAAAACTCTATACTGTCATCCTCGTCGAACTGAGGTCCAGCACAT
TACTCCAACAGGGGCTAGACAGAGAAGGCCAACATCCGTTTGTTGACATG
GGTTATATCAAGGCGTCTGTTCAGGCTTAGAATGTGGTCTCTTATGGGTG
ATGGGGGTCACAGGAGAGTGGTGGCTCCCACGTATAGGAAATTTCTTGTT
TGAAGGACTGTCAGTGAGGGTGGGTAACACATGCATTGTCTGCAGGACTA
GGTGAATGTCCATGTGGCCTAGCAAGAGTTAGCTGGTAGCCCGCCTCTGG
TTGCCAATTTGTTCTTGAGTCCTTGTTCTGGGTTCTCAGGTCCCACGGAG
GAAAACAGATCTGTGTGGTTGAGAGGTGGGTACAAGGCCGCATCTTTGTC
ATTTGTTGGCTAACTTTGTCCTTGGTTGAGGACATTAGAGTTTTGGTCAC
CAGGCATAGCCTATGTGCCTTTGTGCCCGTGTTGTATCCCACGTGTTTTG
AGGACATGTATTTTGCACGTAAAGGTGAGCTCCTGCTCCAAGCTGGTTCT
GATACCAAAGGAGTCCCTGGCTTATCCTAAACTCATGGTAGGTTAAAGCC
TTCCTCCTTAGGGGTTCAGGGCCGCAAGGCTTTTGTGAGTGGCATTGCAG
GCGTTGAAGCAGTGATGTTGAGAGGGATGGTCAATGTCAGTGCTCTTTAG
CAGGATGGTGTACTGCAGGGGCCCCCAGCCCCGAGACGAGCATCCCTGCA
TCCATGCATTTCTGCCTCCATGAACAGGGGAGGCCAGAGACAGGCAGATA
GTAGATAAATTGCAGGGGACTGGATGACATGGCCCTCGTGACCTGTGCAC
CTGTCTGTCTTTCTGAAGCACGCCTGTGTTAACTCTGCACCTCCCAGGTA
GCACTGGCATGGAGGGCAGGCACATGTTGGTGAGGGACAATTGTTACCTT
GTGTGAGCTGCGGAGATACCAGGAAGCCCCTGGACACAAATGGCAAAGGC
TCCTTCGGAAGTTGTTGGATCCCTTCTGAATGTAAGCACTTCTTTCCCAG
AGCACTCTGAGTTTCCTCATTTGCAGGGACAAATACTGTGCGTGGATCGA
TGATGACTTCCACATATACATTCCTTGGAAAGCTGAACAAAATGAGTGAA
AACTCTATACCGTCATCCTCGTCGAACTGAGGTCCaaaaaaaaaaaaaaa
aaaaa
>LIT1548|Homo sapiens|NTT|Human NTT gene|17548
ATCCTGCAGTTTTCTGAAACGTAGACCCTGTGGCTTAGCCCAGTTAATCT
CGTAAACTGGGTCATCACCCTGGGTTGCACAGCAAGCAGGAGCCTGGCAG
CGAAGGCTGGATAAACACTGGCATCAACAGGAAAAAGCACTAGAAAGAAA
CTGGTTTTTTTCAAGCCCTGAGAACAATCAGATTCCCTCAGGTATTGCTT
TCAAATCTGTTACCATCATCAGGTAACTTTACAAAACAGGGCAATTAAAG
AGCTAGTTAAAGGCGCCTCAGCAATTTCCCAGACCTCCAGGGAGGTGAAG
ACAAGGAAGAGGACCACCTCATTGTCATTGGAAGGCCACCACACCTGTTC
TTGCTATTTGGTGATGAGCTTGTCTAGCCAGTGAACCCAGGCAGCCATGA
CTGTTAAGGAATGCATGCTTCACAGGAGTTCAAAAACTCCTCCTGAATTT
GTTTATGGCAAGAAAGAGAGCAAGACCCCAGCTCCTGTGCCCATATTCAC
ACCAATGTGCCTGTTGAGTGGCACATATAAGTGCCCTTGGGCTATGATAC
AAAGAGAGTTATGCAACCTCAACCCATCAACCCTGCCCCTAGAGGCCCTG
CAAGGAAAGTAGAAAAGCTCTTCCTTCACAACACATGTCTGGACTTTTTC
CGACAAATGGCAGGGGAGCACCCTAGGGTCCTGGAGTTATTTCCTTGTAG
GACTCAGAATGTGAATTGATAGAGCTTCCTAGCACTTTGTTTTGCCTAGA
AGTTTAGAACATTTAGGAAACCTCTGATCCTTCATTTAAAAATATTAACA
CTTTCACTTTAATCACTTTAAACATAATCACTTTAAAATACAGGTAATGC
AGAAAATGCATCCCAGTAATTTGAAAAGGTTTAATGTCTTCCAAAACAAC
GAAATAGGAACAAATACTATGATCAGACTCCATGGGTCGTTAATCCTCAC
ATTTGCTTCTCTGACCTGACTTGGTGGCATACATTGGCatccccatgtta
cttatgaagaaatgaagcatgaagagattaggtgaaatgataaatatgac
acgaggtgagcagagtagctgggaagaaagctcaagatctaggatctcca
ttgagaactcaatgctcttTTGCACCCTTAATCTGTATCCAACCTCCTTC
CTCCATGGTCCAGCCTCTTGACTCACAAAAGCAGCTTTCTTTCTTTTCAT
ATCACTGAACCAACTGTCCATCTCCTCCACATAATGTAGGCCATCTTAAA
AAAAAATGGATTGATTTGAATGTAACAGCATCATCCTTTCTCCTCTCAAC
TTGCCCCTCTTTGTACCAGAGGATGTCATAATCAGGTGTGAAGAACATGA
ATTCTCACATCCAGGAATTTTTTCCCCTAAATTCTTTGTCTTATATAATG
TATAGTTACAACAAAGATTGATGGGAATGGAATTAACCAAGTTGTGAACT
GTAAAAGAAAGAGGAAAATGAGTGAATGTAGCTCATCTTCGGTCTCCTTA
AGGGCAAAGGAAATATGTAGTGAGAACAAGTTATTGATGAAGACAGTCCA
GTCTGCTACCAAATGGCCTCTCAAGGAAGACAGGTGCAGAGATGTATTGT
ACAAAGGGCCATTTTTATATTCAGAGTTGTGAATATGAGGACAATTCTTA
TTTCAAAATATTTGAAATGAAGGAAAACATTCAGAGAATAATTTAAGGGA
CACACCATTATAGAAAAAATTGATAGCCCCAGTGTGCCCTCCAACATTTC
ATTTCTCAACATTTCTTCCCCCTACCCTAAATTTGATGCTTCATTATTCA
TTGCATGTTTTTTGCTTTTTCTATAAATTAATGTATCCATAAATAATATG
TACTATTTTCAGATATTTTCAACTTCATAAAATATGGACAATTGTTTTTG
GCTTAACATTATACTTTTATGTTTTAAACATTATATATGTCTTATATGAT
TGGCatattatatattttatattatttgaatattccagatttttaatatt
atgtatttcatatatacatattatatatatatGTTTTACAGTATATGTAG
CTCTAATTCATTTTAACTGTTGTGTAGTATTCCACTTATGAATAATACTT
ATTTGTCTGTTTTGTACCAAGACATTAAAGTTGTATATGaaatttctcta
cttataaatctagaagacaacttgctatgtcatagggtatgaacatttca
tctttgctggattttgcaaataattttctaaagcaattgtatcattttat
attccatcccgcaatgtgtgagagtatccatttctctacagtcttgaaaa
cacttgttattgccagacttctaaattttgtgaaattgatgagttgaaaa
taaacctcattttatctttaatttgcttgcttctgatcacagctacggnt
aaatatgttttctatgtttattgaccattcagatttttcctcgtctatga
attgcttgctcatgtactttatccatttttctattagatttgttatgttc
tcactgatttgaaagatttatgtatacattcaagtactaacgctttgtca
atataCTCATCATACAACTGTGGCTGTTCTTAAATAACTGATTGTATCTC
TGCAGGAATTTGCCTTGCACAAAAGTTTTAACAAGCAAGTTAAAACTAAG
ATATAGATAAGAAAGTTGATATTTCCGTAAGTCTGTGAGTTCAGGAAAAG
CATTAGGAATGCCAGTTTTTCATTATTTATCTACTTGTTTTTCCTTCCAA
GTTCAGAGAGATAAAGTATAGGCCACCTAGCTTTATGTTTGATAGTATCT
GTGCTTTGCAGAGTGGGTAGTGTAGAATAATATGGGAGATGAATAAGGAC
CAATTTTGAGAATAATTAGCCGCAGATTATTGGGCCTAATAGATTGCATA
TCTTCCACTGAAATAGAAACTGTTTCAAACCAAATGCATCTCTAGTCGTG
ACTTCACATGGGAGCACATAGAATCTGCTCTATGCAGGGGCATAAGGCAT
GCAGAAACAATCTATTCCAACTTATCCCTCAAATATTTTACTACCAGGCA
AGTCTCTGCTCATGACATAAGTCCCTAGACTCAGGTAACCAATGAAAACA
AAAGTAGAATAATGTTATGGTAATGTCAGGTCACATGGATATATTGTCTT
GGGAATCTTGATATGAAATCTTAAAATAACCTTGGCTATCTTTCTATTTC
AGAGGTGTGGCGAAATCTTGTTTGAGAACCCCGATCAGAATGCCAAATGT
GTTTGCATGCTGGGTAAGAAGGCTTCTCATTTTAAATATATTAAGCATGT
TGATGTCATGTGGAGTTATCATTCTGTTGCCTTTTTGGCTGTCTCTCATT
CTGTTTTGAAGAGGCTGATAGGTTCTTTTGTGGTTATGCAGACAGCTATA
ACACATTTATATGTGTAACACTTGATGATGAGAAAAGGTTCTGATTTTCT
TAATTGTCAGCCAGTCAAGGACCATGCTTCTGAGTCTTTCAAAATTTTCT
TGGATCATCAGCATAACATAGAATTAGGTGGTTTGTATTCAGGCAGCTAT
GATGAAAAGGTAAGAACCATGTTGTAATTCCTAAACCAAAGATGGATGAT
AAGATAGACAAGTAAATTATTAAGTCCTTACATCACAGTACAAAACCCTT
ACTTAGAATTTCTGGAAGAAATGTATATTTGAACTACTGTAATCTGAAGT
CAGCACAACTATTATCGACACAGCATTTGTAACAAAATAACAACATTGTA
ATGAATAATCATTTGTTCTTGTAGGATGATATATCATCAATGCCTTTGAC
AAACTCTTTTAATATATACTGTTAGGTAATGAAGTTGGTATTATTTTCCT
CATTTTATAGGTTAGAAACAATTATAGAGAATATAAGTGATGCACTTAAC
CTCAAAGTGAGAAATGGTCCAAATCATGATATGAAAGTTTCTAAACAGTA
AAATTTTAGGTCTAGTGTTTAGATCTTATTTAAGCCACTAAACTATGTCC
AATAAAGTTGCAATTCATTATAGTAATAGAAGTAAACAGTAGCATGGata
aataaaaataatttctaaattttattttCACCAAATTTTTACCTTTGTAG
ATTCTAACCTTGAACTATATTAATAAGCAAAGAAAAAAATTATTCATTTT
AGCATTTTCTATTTACTCTGCCCACTTCATATATTGACAGTCTAGATTAT
TGGTGAAAAGCAGACAGCAAGTTAAATAGAGGCAGGCAAAGATCTTGGTA
ATTTATAATTCAAAATAATCATGTAACAAATAATCAAAGGTGGTACACGA
CTTAAGAAACAAACAAAAACCAGACATCATATTTTTCTAGCCTTCTAATC
TTTCTTAAATTCTTTACTGATTTTTAAATCTCTCTTTGCAGTTCTATGTT
TTTATTTTAATTAAGATGGTGGCTATATAGTAATACATTCATTGAAAAAT
GAACGTTTTACTAGAAGCACATGAACGAAGAATATAGCATTGCATCCATA
CACCCATTTCAAATATCCAATATTCCTTCCCCTTGAAAGTGTGAAATGAA
AATGTCTCCAAAGTTCTAATATTTCAGGTACtagatagatagatagatag
atagatagatagatagatagatagaAGAagacagacagacagacagacag
acagacagacaAAACAGGTACAGATGGAAGCAGAAAAAAAATCCTTTGTT
AAGCCATGTGTCCCAGTTTTGGATTTGGGAAACTGTTTTACCATCACATC
AAATAATCTATTCAACAattaactcatttaattttccacaataacaagat
gaggttggtgctattgttatcttcattttataaataaggaaattgaggga
aatggttgaataCTGCAGGTACCTTACTACCACTGAAATATTATTTGATT
GTAGCTTTCACCTGGTCTAGTAACTTGAATCAATGTTTAACTCATGATAA
TTTTAAGCACATGAATGCATCATCTATTTTGACTGAATGTTTCTGTGTCC
TGTCTTCCATGTAAGTTGATTGATTAGTTTATAGCTAGAACAGTAAGAGA
CTTTCTACTACTGCCTATAGATTTGAATTCACTTAAAGTAAGATCAATTA
TCTTTCCATCTCTTCTAGATTATGTGGTATGGTTTATATAGCTGCCAGAA
AACAATCCTGACCGCCAAATATGTCTCTAATGAATCTGCCAGATTGCACA
AAATTCTAAAATTAGAAATGCATTTATATAAATCAGTTTTATGTTGCTAC
CACTGTCataataattacagttaattgagcacttaatatgtggcaggtga
aatccatcccaaacaccttacataattagatcatttattcTAAGTAAATT
AAGAGAAGCTCTATCTTCCAAAATATAGATATCTCTAGCAATAGAAGAGT
TTTAATTAAGCTGATACTGGTTATTAACCTTGTAGATTTCATTAGTTTGT
TAGATTTCCCTTTTTTTCGTAATTCAGANCTAAATAATAAAAGGACCTGT
GAGAATGGAAGTTTTTATTAGTTTCAGGACACATAGGAATANCAAGTATA
CATTTTACCTTTAAGATAGACAGTAAATAATTAATGACTATTCAAAGATA
ATATTATGCTTAGTGAGTTTGAGTTGCTCACATAGTGAAAATTGTGCCCT
TGAGGAGCTTATATTTAAGACGCTTAGATTTTTTAAGAGAATTGCTGCAA
CTTTTAATTCAGACACTTATGAAGTCCTTTGAAATCTTAGATGGAAGAAT
ACCAAAATAAAATCATTATGGATATCAATACACATGGATCAACCCCACCA
TTAACATGCATCCACCTGAAGCCCAAGGACTGCCACTTCACACAAAATGA
TCCTAGATGATAAAAGAAAGAAGTAAAGTTTAATGGTTTATTCACTTAAA
ATAAACAAGAGAAATCAAATTATGAGCACGTAAGTCCCTAAAACTGAGAC
CACATCTTGTATTTCTTCAAGAAAGAATATCTATATTAACACAAAAAGCA
CCTCTTCACCACTGTCTAAGGTATTAATTAGTTTGTTGCTATCTTCAAAA
GGAATCTCAGATAATGTTCTTATGATTTCCTAAAGCATTTTTTGAGAAAA
CTTTACATCTCACACAAGAAAGTATAAGGAGTCTCTGATATTGTAAAGGA
CTATTGTGTTTTATAAGCCCTGCCAACCATANATGTAGTTTTTATTTTTG
TAGGTAATTTTATAACATTTTTATGAATAAATCAAAATTTCTAAATGAGA
AAACCAAATATATGGGGCCACCTCAATATTCAGATCCCTGATGGGGACCA
ACCTGAGACATCCTCATCTTTAACTGGTCAAGCCCTTGGCTCACTCCCCT
GGAAACCTCCCTCTCTACCCACTCACACTCCAGGTTTGGGTGCCTGCTGG
ATCCTAGCTGTGTACTGGTTTCAGCACAGTTGGGGTGGAATCTGGAGAAG
GGTCACTAGCCAGGGACTCCATTTGCATTTCCTTCTCTTCCATTGGCGAG
TCCCCATATCATTCTGAAAAGTACTGTTTTTATGCTTTGTGTTGTCTACC
TCACACTTCCATGAATATGCCATTCTTATGGAAAATTACACTTCTGACTC
ATTCCGTTAAATGAGACATAAGTGTAAAATTCACCTCGAGTTACTCTGGT
GCCCGGATTCAATGCAGCTTTAAATGGAACCAAACTACTGTCATGTATGA
GTCTTGCAGGGAATTATTTCTGGCTTCAAGAGAATAGCTCATGTTGGATA
TGAAGGTAAATACAGGTGTACTGCAGAGCTGACTACACGGAGTGTTAACT
ATTTATTCCTTACAATTGTTCAGAGAGAGCAAATGTGGATGATCAAGTTA
AACACCAAATTGTAATATATGTTGCTTTCTTTTTTCCTTCAGGCTTAGGG
AAATGTGTGTAGAGCTTCTGCCTCCCTGTCCTCCCCTCTCCACCTTCCTT
TTTATAAATTTAGCCATAAGATTTCACTCAAGTTCAAATTGGCCTCAGAA
GTTTATATAATTATATCAATGGATATACAACTGTATAGCAACACTTTTAC
CTTCTTCAGGTCTCATGAACAGATACTAAAAGAAAGAGGAAGTGGAAGAG
ACATTATCTCTCACTGTATAATTAATGCATGAAGTATGGCAAGTTACAAA
ACAGAGTTTACTTTTCAAAAGCATAATGAAAACTGTTGGGCAAAAAGAGC
CCAGAATATTTAAAGAAATTATGTAAAATGATCAATGTTGATTCACTTCT
CAGTTCATTTGTGAACCTTGCTCTGTGAAACGATAAATCATGGGAAAAGA
AACTTTCAAGAAGAAATTGCTGATCAGATTTAGTGCTTCTTTGTATCTCC
TATTTTTCTTATTATTAGAATGGGATTTTTTCAAATTATAAGCCTTAATT
TTTAATTTATGATATTTTGTTGGCTCAATTTCTCCATCCTCTTTATCAAG
GTTTAATTTTTTTAATTTGAAATTTTCATTGGCCCTGTTTTNGTCTCATG
TATGATTTCTTTCATGCTGATGAGTATCATGACTATTAGAATGTACAATA
AGCACTTTCTTACCTGCCATAACTTAGAAGGGAGTATTCATATTAGTCAG
TTTTCTGGTTGAAAATTATTATAAATGATTTAAATGATTGCTAATCTTCA
GAACAACAGAACACCAGAAAATCAATATTTTATTAACACTCAACATAGGC
ATAGAgggacttgctttgtagcactagctctgaaaaaattaactgtgtac
tcacagaagttgcttcatctctctaggattcaattcatagttttcctgca
aagtggaaataaaaacatctgtccttcctagcccaggggtttttctggtg
agagaatgagatGTTCTATGAGGAGAAGCCTGTTATGATGTCTGCCCTAA
ATATTATGTATGCATCAATAAGTTGATGCATAAATGATAAATAATTGAAA
ATGTAAAAATTGATAATAAGCAAATATAAATAAGCTAATAAAAATTATTA
CTGATGATACCAATGGTGTTTAGAAAAGCAATCGAAAAGCTAAAACATAT
GAATATAAGGACAATTTTTTAAATATTAAATACATTCTTCAAAATTGCAT
GGTGCCTCCAGGGTAGAACGAGACCTTCATCTAATTTTAATTAATCGGAT
GTGCATCAAGCACCTACAAGGTCGTGTGCTTAGCATTGAGAATCCAAAGA
CCAGTGGGGCATAGAGTCTGCCCTTAGAGGGTTTATTGTTCAGCAAGAGA
TTGAGGTCCTGAAGCCCAATGTATGCAACACCAACTCGACTGATAAAGGC
TACAGAAGAAATAAAGATAAACTACACTGGACTTCAAACATGGATAGAGT
GCATATAGCAGGGATGTGAAGACTCATCTATCTAGATATGAAAGTTGAGA
ACGTGGCAGCACTCTAGATGGATGCAAGACCACTCTCAAAAGCTCAGAGA
TAAACTGGGGAGTGTTTCTGGGGCAGTGTTTCAGGCCACGAGGTAGATGA
AAGAATAAATTGAAAAGAAACTTGAGACCTGATTACAGAGAGCTTTACTG
TCATCATTGGCCCTAAAAAGGACAGAAGTACCAGATAAAAGAGAGTTCTG
GTCTCTTTTATTTAGTTAGAGAGTCTTTTCGATTTAGTTATAGCATATCA
GAGAATACTCTATAAGCTCCTAGGTACTGGGTAGTATTAAGTACAGCCAT
TCATCAGCTACTTGTGAAATTAAATAATTTTAAACCAATGCATATTTAAC
CCAATGCGTATCTGACGACCTGAATTCTGGTTTGATTTTTTTTAAAAACA
TGTTAATTCTATTTTTCCTCTTCATATCAAATATTATAGTATTTTATTAA
GCAACAAGATAATATTTTCATCTGTGACAGTAGAGAAAAATGTTTTTTTC
ACTTTTTTGGAACTTTGTCAGCTAATAAAGTTGGGAGTTATTTTATATCT
ATATTTNGCTCTTATCACTTGCTTCAGCTTTTGGTTTNNGCATGTGGACA
CTTATGAGACCTATATACTGTTTCTTAAAAAAATAATACACAATCTGTTT
TAAGGCAAAATAAGATTTGGTATCAAAGTAggccactgtggtgttggtag
aaagaacagggcattgaaagacctggtaccagctaataactgtgtgagca
gaggcatgtcatttaggggttgtagacctgtttactcttctctaaaactg
aataataagcaataataacaatattattgtctaccttattagggctgttg
aggattacgtgacaataaatattaaaacattcagtgaacttttagaagta
ctataaatataagttattattTTTATTAATACTCAATTTTTTCTAAGTCC
TTGCACTTCATTTTATATTAGTAGTATTTTTATAGCAAACTGACAGTATT
GTAGATTTTAAATATTAAATGATCTCAATTTGGTTCAAGTGAATAGATAT
TTTCAAGTGCATGTTGGCAATTTAGTAATGAACATCCTTATAGGTTATGA
AAGAAATATTATTGTAAAGATTATTTTGCGTGCACTTGACTTAACAAGTA
AAGACTGTGTTGAAAGACAGACGTTTTCAAGTTGCTCGATTTTGATTTAT
TAAGGTTAGAATGCCTCAGGAATTTGAATTAATTTTAACTTACACTTTCA
AAGCTCTTCATTGCTGTCACTTGGATTCATCAATTCACTCTCTCTATATG
CGTGCTCAGACAACAAAATTGCTGAATGATATTTTCTTACTCTGCCCAAA
GAGGGTAAATTGAACCTGGATATTCTCAAGGGAGGATGGTGGAAGCATCA
TTCCCCATCACTCACCCAAGGccctgtcttgtttcacttttcattgcact
tatcactaaaggacatattttctatttgtccatcgctgttccccagcctt
gccctgcaacacacccatacaccagaatgtgattatcacagaagtaagga
ctccgtttcattcactgttgagtatccagcatctggaacatctagctgcc
cagcccctaagaggaactcactatttgctgaatggatACGTGCTGATGTG
TTTGTGAGAACAGCAGTCATCCGGAGTGCATCTCTCGAGTGTGTCAAAGA
TCGGTTGGCCTAGTATTTAAAACTCTCTGCTAACATAGCCAAGGCCAAGG
GTCAGCTCCTACATTAACTAACTGGTGGCTTCCCAAGCACACTACTCCAG
GTTACAAGATAAGAAAAAGTGGTTCCCTTCAAATAGGCAATGAGGAACTA
TCCTAAGAGGAAGAttaacatgcattcattgagcactgctgtatgcccaa
ccctctgctaggagtactctgaaagttgatataataatgagcaaggtaga
atccctattgccacagagTATATTCTTGGGCAGATGGAGCATTGTGCTGA
GAATACAGGAAGAGGCCCATTATTTTGTCTTCTGTTTATGGGAATATACA
GAAAATTTTTTCACCTTGAGGGTTATGGTTTAAAAGGCATTCCACATTAT
CCTACTGCCTTTTAAAATTTTGGAAGTCAATATTGCTTTGTGTAAGAAAA
ACAAGTTTCCTAGCTTGAAGGTTGCTTTCTGTGGAAGGTTGCAGCATTTC
CACAGCAACAGAACACCTCATTTTTGAATGCAGCTGGAAGCCAGGGCTCA
GATGAGAGCTACCTGCAGAATAACAACACAAGCGAAGTCCAAACTATCAG
AACTGAAGTTGTCAAGCCCAAAAGTGATAGAAGTGTCAGTCTTGTATTGA
GTTAGCTTCATTTTCTGTCTAAAGCTAGAAAAAGGGAATTCAATGAGACC
TATCAGCCTTACACAAAGCTACACTTCAGAAAACATGTTCAATCAACAAA
CACTTCATAGATACACATTGTGTGCCAGAGTAGGGATGCAAAGATATTGA
AATTCTATCCTCAGCAAGCTCCCAATCTAGTGACACAGGGACGACCACAC
AAACAATGACAACATAGCATGATAAACCACAATCAGGAGAGCCCAGGTCT
TACGGGAAGGGGAAGGGGAAGGGTGGAGTGGCATCAGGAAAGACCTTGTG
CAAGACATGGTAAGGAGCTGAGTGTCAAAGAGAAGCTCCAGACAGCCCTG
GAGCTTGCACTGAGGACAGCCCATTGGGAAAGGTGTTGTTGGTATTTCTA
AGAGCAACAGGTACCGGCAGCTTAATGTGACCAATTAAAAACTGTAAGAA
AGTCTTTATGCCTGGAAAATAGAGTAAGAGGAATGAGATAAGACAATCGA
ATGTGGACAGGAAGGCAGGAGAGATTATGAAGAGCCTTATAATAGGACAA
ATaaccattgaaagatgtttaagcagaggagctacaaggggagatacaca
ctttagacagatcatctgtttagagtggagaatgcacaggaggaggatat
cgctgaagaaagactagtttagggaacagtggtatctatcaggtgagaaa
ggatgagtcctacctgaattgagacagtgTCAGAGAGAACAGAAGGTGCA
AAATACAGGAAACTTTTCAAGAGGGTGATAGAACTCTACAATGGGTTGAG
TGTATGAAGTGTTATTAAACAGATCGAGATACTGCCCTGTCCCGCAAAGA
AGAGTCCAAGAGAATTGAATTTGCATGGGGTGGGGAGAAGTTAAATTTTA
GACACAGTAAATCTGAGATGCCCAAGGAACTTTCCACTGCAGCACAGCTC
AGAAGGAGGGCTCTGCAAGTCAGTGGCGGTGGCGACATAACAGAAATGAG
ATCACCCAGGGAAAGGTGAGGAGTGAGATGAGGTTGTGCTTTGGAATGCC
CAGAAGCATCCCCAAAAGGGTTGGGCAGGTTCAAAAGGAGCCTATGGAAG
CCTAACTAGGTAGGAGACTAAAATAGAGTGGGCAGAAAGATAAAGGAAAA
GGAGAGGATTGTACCTTAGCCATCTTAGCCTAACTAGGTaggagactaaa
atagagtgggcagaaagataaaggaaaaggagagaatggtatcttagcca
ccttagccaagaggagagagtttcaaaaggtggggcataatacaaatgta
aaatactgtagaggtcaaatgagataaagcctaaaaagtgttgcttggac
ttagcaacctgaaggtAACAACAGCAAGAGCATCAGCAGCAGAAGGTGGG
GTGAGGTGGGTAGTGTGGAGCCAGGCCACAGGGAGCTGAGGGCACTCCTC
TGTCAAGAAATTGGTCTGAGAGggctgagtgcagtggctcatgcctgtaa
tctcagcactttgggaggccaaggcaggcagatcacttgagcccaagaat
tcaaaaccagcctgggaaacatagcaagactccatctctacaaaaaatac
aaaacttagccttgaggtgatggcaggtgcctacagtctcagctactcag
gaggctgaggtgggaagatccattgagcccaggaggtcaaggctgcagtg
aaccatgatggcaccactgcacactccagtctgggtgacagagcaagacc
ctctcaaaaaagaaaagaaaagaaagacagaaaGAGCaagagagaaagga
aagaaagagaaaggaagaaagaaagaaagaagaaaagaaagaaagcaaag
aaataaagacggaaggaaggaaggaaaggaaggaaggaaCGAAAAGAAAA
GTCAGAAAGGCTGGTGGAGGATATGACAGTACCTCTCAAAGTCTGCCGTC
AGGAAGGGTTTCTTAGGATAGGAAGGATTTGAGAATGTTTTGATGGTGAG
AGGAAAGAGGAGAAGAACTGGCTGAAGTTTTATGAAGAGAAATGGAGTAG
TTGTGAGCCTTAAACCTGCGATTGTGAGAAGATGGTCCCCGTGGGCGAGG
AAGCATGGAGATAGAGACAGGTGTGCCTGGGTCCGGCCAGGCAGAGCTGG
AAGAGTTTCCATCTGATTGCTTCCCTTCTTTTTAAGAAGGAAATATGGTG
TTCTGATGAGCTTAAGGAGAGGAGCAGGTGAATGCAAGCATACAGAACTA
GGTTAATTCAAAACTAATGTTACAAGAAATATAAAAAAACTGAATAGAGG
TGTTTAAAAAAATGTGGAGCAGTTTTGAGGACCCAGCTGAGTTGGACACT
GTAAATATCCAGGCCTATTCTTTAAAATTAAAAAATACAGAAAAGACAAA
CTATGTGTTCTTAACACTCATTTCAAAAGAGTAACTGTCCCATGCTCATA
AAGACCCTTCCCTTTATTCTCCTTAACTGCTTCCCGGTCCTTTCCCTATG
GCCAGCCAAGGTAATCTGCAAGGGGATGCCTTGAACCCAATTCACAAATC
CCTCTCCCTGGTATTGTACATGTGAAGTTGCTTCTCCACTTCCCCAGTGA
GCCTGCACATTCCGGGTAATAGGTCTCTGATTTAATTTTCTAGCACCCTG
TGTTGGCCTAGAATTCCAAGAAAACACAAAAAATAATTCCTGATGAAGGT
AGACAAAATGTCTAAGGTTATATATTCACCCCTAACATTCTCCCACCACC
CATGGTGACTCTAGAAGGTTATTTTTTGACCTGTCTTGGCCTAAAAGGGG
ATGCCTCTACATCCACCTCCCACTTTGTGAAGGAGACCAAAGGTGCTAAG
CCATTTGAGCTCTGGGAGTACAAATGTCCCCTGAGCTGGGCCCACCCCTG
TCCAATCACATCAAAACTGCCTCTTCCAGCCAGAAcagtggttcacgcct
ataatcccagcactttgggaggccgaggtgggcggataccctgagctcag
gagttcaagaccagcctggccaacatggcaaaaccccatctctactaaaa
tacaaaaaactagccaggtgtggtggcacgtgcctgtaatcccagctact
caggaggttgagacacgaaaatcacttgagcccaggagacagaggttgca
gtgagcctagatcgcgccactgcactccagcctgggtgacagagcaagac
tctgtctcaaTAAGAGTTAAGAAAACTGCCTCTTCCTCATCCTCTCTAAT
TCTGGTTCATTTTCCGCTTCTATAAATTGGATTCAAAACTTCTTGCTTTC
AAGATGAGTCCATCTAGGAATCTTTGTATACATCAAACTGTACTTTTTAA
AATGTTCCAGAGACAATGTCATTTTTAATTTTGACCCCAAAACAATGTTA
GGCTTTCTATTGGAAGGAGTATAGATTATAGTTATATTTCATTGTAAATT
CATATTTTTTAAACAAATTATTAATATAGGTTTATGAGATCTCAACCTGC
CAATCTCAAACCACCTCATAAATATATGAGGTTTTCTAATATTCATAAAT
TATAAATATTCACAAAATATAGAAATTTTCAGAATGAGACAAATTACGTG
TATTACAAAGGATGCACAAGAACAAATGTTGAAGTATTAAATAAATAAAT
ACTTGTTCTCATTATATCAATTGCTATCTTTGAACTGTAGCATTTCTTTT
TCATATCTAATTGCCAAAATATATTTTGTTTTCTTACCAGGAGATCCATT
CTAAAGAAGTAGCTAGCTGATGGTATAGAAAGCTCAGTTTTCATAAACCC
AACATTTTCCCCTCTCACTGAATAATGCATGTTTTTGTGACTCTAGCATG
AACGCTATCAAGCTTACTGATTATTTCTTACTATAAAAACCTTAAAGGCA
AATCTAAGGATATTTACAAATGAAAACCAAATGTGTAGAATTTTTTTGCC
TACTTCAAGGTACCCAACCACATAGGAGCCTAATTTGATTTGTAGTCAAC
ATTTTTTACATTTTCTGACTTGTAATTTAAGGAGATAGTTAACATGAAAT
CTTGTACATTGCCATTTTAGCTTTACCTAAATTCTGGGATTCTGGGAGCT
CTAGTTCTTTGTGACACAATAGAAAAATTGAAGACATCATTCTAAACAAG
GACCTGACATTCTGAAATATAAGAAAATAGTGCCAGAAATGCTAATAGGA
TATAGAATTCCATGAAGTTGGTGAATAGCACCATCCTCATTTTTTCAATG
ATAATCATATACTACAAATCTGAGAGTTTGGGAATATGAATAGTAAATAT
AAGAAAAGAGTTACTATGTCAAGCTGCTTTCTAAAATTTATGTCGAAATG
TAAATTTCAGAAAAAGGCATTTTAATATTTTCTCTTCTTTTAGAAAATCA
AGTATTTAAAAAAGAAATTGAACATCTTGGAAGTATATATTGAACTCAAA
AATACATTTTCCTTGTTTCTGAGGAAAAAAATTAGCATCATATTCCTGAA
TTACTGCATTGTTTATAGAATGGGTTTGTTAATAATTAATTACACCAGGC
AGTCTACGGAAAGGTACCTTATTTTGTCTGCTATTTCACTCTTTGTGTCA
GGAAAAATCTTCCCTCATGAATCATGTTTACAAGATGGTTGACTAATGAA
ATGCCAAGAGGACTCTGGGTAACAGTATATGAATGACTATGATCATGTTT
TGTATAATTTAACAGACATTTGGAATATCACAGAGTCTTTTCTTAAAAAA
AAAAAGTTTACAtttttggaggcagagtctcagtttgttacccaggctga
agtgcagtggtgtgatcagagctcgctgcctcctggaattcctgggctta
agcaatcctttcacctgaccctctcaagtacctgggactacaggtgtgca
ccaccacccctggctaatttttaaattttttgtacagatggggtttcacc
atcttgcccaggttggtctttaactcctgggctcaagtgattctctcacc
ttgaccttcATAACAGAGTCTTAAGCAAATCTCTGAATATCTGAAGGGGC
TTAGTTCTTTCAAATATTGCTTTCATGGGACTTTAAGGTTGCAGTTCAAG
TAAGAGGTAGATGATAACTTCTTCTCCCAGACTGGTCTACTTCCTAGGAT
TCTAGAATTTTGACGGACAGGTCTCCAACATGTGACCATACAAATTTGTG
TAAATTTCTAGGACATAACAATAAATAAAGGATTTTTTCCCTTGTAGCAA
CTGTACCATTGAAAATGGAGAAGTGTTTGACTAATAACAAAACATGTGAC
TGCCATGTTTATTTTGTTTACTTTCCTATGGAAAAGTTTCTTAGAAGATC
AGTTTCAAATGTTAGCATCTTTAAGAGAGAAAATTTTCAATTACTGTATT
TAACATTAGTAAGTATGAACCAACAATGTGCATACACATGTGTAAGCTTA
TATTTACCAGTAGCCTGATGTGCCTCAACAATTGAAATGGTAGTTTATAT
ACTTACTGGCACCTCTAATTCTCCTGCTATTCATTTATTTAGCTATTGGT
TTATTTTGATTTAAAGTGGGGTTTTTAACtttttaattgaaatacagctt
aaattctgagaaatgtctagtttttaagtgcagctcaatgaatttttaca
aagttaacgtatctgtacaaaaccacatggatgaaaacagatagtttccc
tcgtaccgcctcctagacattacctcccaaagattccattctgatgcact
gaattctatcaccattccctaattttgaaatttatatagatgaaattaaa
gagtatattctttgtccagtctgccttctttcactcaacactgtctatga
gattcatgcatgctgttgcatatagatgtagttcattcttatttgtttct
TTTGCTATAGAAcagaagtcagcaagtcacagctcttgggctaaacctga
cctgtcacctgtttgattagaacacagccatgtccattcatttacatatt
gcctatggcagttttcatgctacaaaatggtagagtttggtcatgataga
gaccatctgatccccaatacctaacatatttgctatgtgtcccttcacag
aaagagattgccgaTTACCACTATAGTGTCtaaatattcttatacatgtc
tttttgtgcaaaaaattacacacattctttcaagtatctacctataattg
caaattgcaattgttgggtcatagagtgtatatgtgtgtgtgtgtgtgtg
tgtgtgtatgtgtgtgtgtgtgtgtgtgtgtgtgtgtgtgtagttcagct
ttattctgccaaaaagttttccaaactggctataccaatttatcctccta
ccagctgtgtacaaaagtCCCACAAATAATTTAACACTCAATGATTAACT
TAAGTAAAAGTTAGAATGCATAATTCATCATTTGACTCAATAAAAACAGT
TTATGTAATAGCCTGTAATGAAGATCATGATTATCATTTAAGTAAACAAA
TCATCAGGTGTTACCATCAGGTTGATGATGGTAGTAATAAAATGAGTAAA
TTTTATTTGCTGATTATCCATGAGCATTAAAGAGTTGATGAAGTTTGTTG
CATAAACTGAATTAATAGTTATTCTTTGTTGAACACTTGAAAATAAATGT
CCCACAAATGATCCTAGTAAGTGCTTACTCACCCACAGGGAACTATAAAC
AAAACCCTGGNTCATAAATAAAAACTGTTTTCTGTCGACCTAATTAATTT
NCATTTTTTCTTTCTCAACAAAATATACAACTAACTATATTTTACAGA
>LIT1549|Homo sapiens|TTY2|Homo sapiens partial mRNA for TTY2 gene, clone TTY2L12A|399
AATCACCACAGATAGCCACTGAGACCCTCTCTCAACTTCATCTGCATGTG
TGAGAGGCCAGTTTGAGGTGTGAGAGTACTTCTCCAATTTGGACTTGCCT
TTGTCATGTTTCCTGCCTATGTGAGAGAGACCCTGTGAAACCCAGGTAGA
AGGGAGGCAGTAAGGTTAATGGCCCAGCCATCTTTTGCTGACCCCCATCT
CTGGGGTCTCAGGTATGATTCTATCACCCAAAGACACCTAAACAAATCAC
CAGACTACATTCCAATCCCCATGGGACCTGATTATTGCACACAGCTTCTT
TCAGCAATGAGTCAGAAGAGCAGTTTTTCAGAACCAACTCACAGTCTGAA
AAAGCAACCTCCTTTTTCATATATACACTTAACATCAAAAAAAAAAAGC
>LIT1550|Homo sapiens|TTY2|Homo sapiens partial mRNA for TTY2 gene, clone TTY2L2A|575
CACTCCGTTGCACTCCCGTTTGACTCTGGGTATGAAAGCCATCAAATCAG
GAGTTAGCCAGGATGGACCCAATTTGCACACCAAATGTTTTTGGCGTGTT
GGAGTACTCCCACCTCAACATCGGGCCATTGTATGGACTGCTTGTGCAAT
TAAAGGAATGTGCGAATGGTGTTGGAAGCACCTTCTGTGTCATCTGTCTT
TCTCAGTGTTGCAGGTGAAGTTGTAGGACCCAATCCATCTCTCACCAGAT
TGTATCCTCACCCCATCTGACTGTATTGCTTCTTACACTGTATGTCCCAG
GATGAAATCCTAAGATGATGGAGGAGGGTCCCCTCATGATGTAAAGTACC
TGCTCAGATAGGAATCTAATTTGAGGTAAATTCCAGGGGTCCAGTGGACA
GGATTGCTAGTGTCTCTCTCTGAGATGGCTGCAGGACAATAAAATACAGG
AAGATGTCTGTTTTTTGGTGGGGTGTGTTCCTCTTCTTTCTAGAAGAGTG
GCTTTTCTTTTGCAGGGGGAGTTGATTTGGATGCCGGCAGGTCTTGGCAT
GCCTCCCAATTCACAGTGGATTCGC
>LIT1551|Homo sapiens|TTY2|Homo sapiens testis-specific Testis Transcript Y 2 (TTY2) mRNA, partial cds|3177
AGGCTTGCCATCACCACAGATGGCCTCTGAGACACTGTTTGAACCACATC
TGCACCTGTGAGAGGCCAGTTTGAGGTATGAGAACACTGTTTCAATTTGG
ACTTGCCTTTGTCTTGGTTCCTGCTTTTCCCAGATGGCACCTACCCAACC
CAGGATGAATGAGTGCAGAGAGGTCAAGTGCCAGGCCATCTTTTGCTGAC
ACCCTTTTCTGGTATTTCAGGTATAAGTCCATCATCCAAAGACTGCTCAA
CATCTCACCAGAATATATTTCAATCCTCATGGGGCATGATTCTTTCACAA
AACCCCTTTCAGGAATGGAGTCAGAAGAGTAGTTTCCAGAGACAACCTCA
CAGTCTTGGAACGGCTCTGCCTCCCATGTGATCTGACCATGGAGATGGCA
TATAAGGGCCCTAAGTTTGAGACTTTTAGGGTACTGCAATGCGTTATCAC
AGGCAGCCTTTATCCTGATACCAAGCCAGCTCTGCCTGTACCATTTTCCT
CTGCTTAGGCAGGCTGACAGCCCTGACACCCTGGTGCTCCAGTTTGAGTC
ACTATATGTGGATGTGCTAGTCTTGGGGCAATGGACCTGAGCTGTGAGCT
GTAGCTAGTGTCACAATGAATGCCAGCTTTGCTAGTAACAATTCCCTTTG
GCTTGGTAGAGAAGGGGACCTCTGTGGAGGTACAATGGTGGTGCACTGTC
ACCTGTCTTCTCTGTGGGATCCATGGGACAGTTCCATGATCCTAGGAGAG
GGTAGATGTGAGCCAGCCTGAAGAAATGTCAAGCAGAGCCCCAGGAATGA
AGCACAAAATCACTACAGATCCAAAAGGATCTGCAGAATTTGTCAGGCCT
GCCTAGACATTGTAGGGGTTAGTCTTATTGAAATGTGTCCCACTGTAATT
TCCAACTTCAGCCTTCCTGTGTTCCCAGCAGTTTCTCTCTCCCAGGTGGG
GCTTTCTGCAGAATGACACAGCCTCAGAAGCTACTGGGCTGTGTGTTACT
GTGGGAGTGTTGCGAGTGTTGGATGTCAGCAtgtgtgtgtggctttgtgt
gtgtgtgtaggtgtctgtgtgtgtgtatgtAAATGAATTCTGTGGATCAG
GAATCAGCAATGACTAGTTAAGCTGTCTGTGACCAGCCGGGTTCCCCATC
GTCTGCCCCTGCCAAAAAAACAGGTACTCTTCTACAAAGAAGAGGAGAGC
ACCACACCCAAGAACAGACATCTCCCAGTGTTGCATTATAAAGCAGCCAA
CCCACAGACACTAGCACTCTGGTCTGCATAGCCCCTTTAATTTACCTAGA
ATTCAGTTCCCAGCCAAGTAGGTGCTTCATGTCNTGAGGGTGCAATCCTC
CATCATCTTGAGATTTCATGCTGGTACAGAGAGTGTGACAGCAATAAGGT
CAGATAGGGGTGAGTATACAACCTGGTGAAGGGTGGATGGGGTCCCGTAC
CTTCACCAGCAAAAAGGGTGAAAATAGATGACACAGAATGTGCTTCCAAC
TCCATCCCCACATTCCCATAATTGCAAAATCAGTCAACAACATGGCCTGG
TGTTTAGGTGGGAGTACTCCAACCTGCAGGAAGAATTTGGAGTGCAAATT
GTGGCCAATCTGGAAAACTCCTGGTTTGAGGGTTTTAATACCTGTAGTCA
AATGGAAGTGGAATAGATTGATGCTGGGTGGGTTGTGGCCTCCACATTTG
TGTCCTCTTTTACTGACTTCCATTGTCCTCATTGGTGTAGGGCTTCCTGG
ATCTGGCTCAACATCTTCCACACTAAACTCTTCCCTGTTCACAGAAGACC
ATCATAAAAATGCATTGTAGAGGCCCTGCAAGGACCAGGATGAAGGGAGA
CAGTGAGGTCAAGAGCCCAGCCATCTTTCACTGACACCCACTTCTGGGTT
CTCAGGCTGGCTGACAGGTCTGACAGCCCATCACGAAAGCCTGCATACTC
TTAGACACAAGGACTGAGCTATGGGCTCCAGCTAGCATCACAATGAAGGC
CACCATTGCCTAGGGATAAGTCCCTGTGACTTTGTGGATAAGAACTCCGT
GGAGCCAATCCAAGGAGAGACACTATCATTCATCTCTACCGGGCCTATTA
AATTTACCTCGAATTTGATTCCCAGAGGAGTTGGTGCTTCACATCATCAG
GGGGAACTTCTCCATTGTCTTGGGATTTCAGTCTGGGATAGAGACTTTGA
ACAGCAATAAGTTTCCTTGGTCTGGCTCAACGTCTTCTAAACTCAACATT
CCCCAGTTCATGGAAAATGATCCTCATGGGATTCTATTGTAAAAGCTGCA
TGATTCCTGGAGAATGTTTTATTGTCCTGGAGTCAACCCAAAAATCAACA
CTACCAGTCATGTTGCAGAGCTCCTTGAATTAACCTTGAATTCAGTTTCC
AGCTGAGCAGCTGCTTCACGTTGTGAGGGGGCAATCCTCCATCATCCTGG
GATTTCATTCTGGGACACAGAGTTTGAGCAGCAATAAGGCTGGGTCCACA
TTGCCCCTCAACAGCATTAGTGGACATGATTGTCAGACTTGCAATTTCCG
CAGACACCTTCTGTGAACATTTTTCAACATCATCTACATGAGTGAGAGAC
CCGTTCGACATGTAAGAATACTGCTTGACTTTGGACCTGCCTTTGTCGTG
GTTCCTGCCTTTCTCATAGATCCCCTGCCAGGCCCAGGATGATAGGAGGC
AATGAAGTCAAGGGCCGAGCCCCATTCATTGAAAGCTGACTCTGGGGTCT
CGGGTATAATTCCATCACATAAAATCCCCTCAACAACTCACCAGACTATA
TTCCAATCTCCATGGAACCTGATTCTTGCACACAGCCTCTTTCAGGAATG
GAGTCAGAAGAGCAGTCTTCAGAGACCACCTCAGTTTGGAAAAGCCTCCT
CCTTCAGTGGTTCCCAGCCATGGAGTCATCGTGAAGGGGCTCCATGGTCA
ATAATTTTACGGTACTGCACTTGGTTATCACAGACAGACTTTTTCATGAT
AGCATGCCATCTCTGTCTATATCATTTTCCTCTGCTTAGGCAGGCTGACA
ACTCTGACAGCCAGGGGCCCGAATCTACCTGGCAAATGTGCATGCTCTAC
TCTCAGTGCAAAAGGCCTGTTTGGGAGTTCTGACTAGTGTCACAATAAAT
GCCGCCATTGCCTAGTGAAAAAAAAAA
>LIT1552|Homo sapiens|DD3|Homo sapiens non-coding RNA DD3 sequence|3923
ACAGAAGAAATAGCAAGTGCCGAGAAGCTGGCATCAGAAAAACAGAGGGG
AGATTTGTGTGGCTGCAGCCGAGGGAGACCAGGAAGATCTGCATGGTGGG
AAGGACCTGATGATACAGAGGAATTACAACACATATACTTAGTGTTTCAA
TGAACACCAAGATAAATAAGTGAAGAGCTAGTCCGCTGTGAGTCTCCTCA
GTGACACAGGGCTGGATCACCATCGACGGCACTTTCTGAGTACTCAGTGC
AGCAAAGAAAGACTACAGACATCTCAATGGCAGGGGTGAGAAATAAGAAA
GGCTGCTGACTTTACCATCTGAGGCCACACATCTGCTGAAATGGAGATAA
TTAACATCACTAGAAACAGCAAGATGACAATATAATGTCTAAGTAGTGAC
ATGTTTTTGCACATTTCCAGCCCCTTTAAATATCCACACACACAGGAAGC
ACAAAAGGAAGCACAGAGATCCCTGGGAGAAATGCCCGGCCGCCATCTTG
GGTCATCGATGAGCCTCGCCCTGTGCCTGGTCCCGCTTGTGAGGGAAGGA
CATTAGAAAATGAATTGATGTGTTCCTTAAAGGATGGGCAGGAAAACAGA
TCCTGTTGTGGATATTTATTTGAACGGGATTACAGATTTGAAATGAAGTC
ACAAAGTGAGCATTACCAATGAGAGGAAAACAGACGAGAAAATCTTGATG
GCTTCACAAGACATGCAACAAACAAAATGGAATACTGTGATGACATGAGG
CAGCCAAGCTGGGGAGGAGATAACCACGGGGcagagggtcaggattctgg
ccctgctgcctaaactgtgcgttcataaccaaatcatttcatatttctaa
ccctcaaaacaaagctgttgtaatatctgatctctacggttccttctggg
cccaacattctCCATATATCCAGCCACACTCATTTTTAATATTTAGTTCC
CAGATCTGTACTGTGACCTTTCTACACTGTAGAATAACATTACTCATTTT
GTTCAAAGACCCTTCGTGTTGCTGCCTAATATGTAGCTGACTGTTTTTCC
TAAGGAGTGTTCTGGCCCAGGGGATCTGTGAACAGGCTGGGAAGCATCTC
AAGATCTTTCCAGGGTTATACTTACTAGCACACAGCATGATCATTACGGA
GTGAATTATCTAATCAACATCATCCTCAGTGTCTTTGCCCATACTGAAAT
TCATTTCCCACTTTTGTGCCCATTCTCAAGACCTCAAAATGTCATTCCAT
TAATATCACAGGATTAACTTTTTTTTTTAACCTGGAAGAATTCAATGTTA
CATGCAGCTATGGGAATTTAATTACATATTTTGTTTTCCAGTGCAAAGAT
GACTAAGTCCTTTATCCCTCCCCTTTGTTTGATTTTTTTTCCAGTATAAA
GTTAAAATGCTTAGCCTTGTACTGAGGCTGTATACAGCACAGCCTCTCCC
CATCCCTCCAGCCTTATCTGTCATCACCATCAACCCCTCCCATACCACCT
AAACAAAATCTAACTTGTAATTCCTTGAACATGTCAGGACATACATTATT
CCTTCTGCCTGAGAAGCTCTTCCTTGTCTCTTAAATCTAGAATGATGTAA
AGTTTTGAATAAGTTGACTATCTTACTTCATGCAAAGAAGGGACACATAT
GAGATTCATCATCACATGAGACAGCAAATACTAAAAGTGTAATTTGATTA
TAAGAGTTTAGATAAATATATGAAATGCAAGAGCCACAGAGGGAATGTTT
ATGGGGCACGTTTGTAAGCCTGGGATGTGAAGCAAAGGCAGGGAACCTCA
TAGTATCTTATATAATATACTTCATTTCTCTATCTCTATCACAATATCCA
ACAAGCTTTTCACAGAATTCATGCAGTGCAAATCCCCAAAGGTAACCTTT
ATCCATTTCATGGTGAGTGCGCTTTAGAATTTTGGCAAATCATACTGGTC
ACTTATCTCAACTTTGAGATGTGTTTGTCCTTGTAGTTAATTGAAAGAAA
TAGGGCACTCTTGTGAGCCACTTTAGGGTTCACTCCTGGCAATAAAGAAT
TTACAAAGAGCTACTCAGGACCAGTTGTTAAGAGCTCtgtgtgtgtgtgt
gtgtgtgtgtgagtgtACATGCCAAAGTGTGCCTCTCTCTCTTGACCCAT
TATTTCAGACTTAAAACAAGCATGTTTTCAAATGGCACTATGAGCTGCCA
ATGATGTATCACCACCATATCTCATTATTCTCCAGTAAATGTGATAATAA
TGTCATCTGTTAACATAAAAAAAGTTTGACTTCACAAAAGCAGCTGGAAA
TGGACAACCACAATATGCATAAATCTAACTCCTACCATCAGCTACACACT
GCTTGACATATATTGTTAGAAGCACCTCGCATTTGTGGGTTCTCTTAAGC
AAAATACTTGCATTAGGTCTCAGCTGGGGCTGTGCATCAGGCGGTTTGAG
AAATATTCAATTCTCAGCAGAAGCCAGAATTTGAATTCCCTCATCTTTTA
GGAATCATTTACCAGGTTTGGAGAGGATTCAGACAGCTCAGGTGCTTTCA
CTAATGTCTCTGAACTTCTGTCCCTCTTTGTGTTCATGGATAGTCCAATA
AATAATGTTATCTTTGAACTGATGCTCATAGGAGAGAATATAAGAACTCT
GAGTGATATCAACATTAGGGATTCAAAGAAATATTAGATTTAAGCTCACA
CTGGTCAAAAGGAACCAAGATACAAAGAACTCTGAGCTGTCATCGTCCCC
ATCTCTGTGAGCCACAACCAACAGCAGGACCCAACGCATGTCTGAGATCC
TTAAATCAAGGAAACCAGTGTCATGAGTTGAATTCTCCTATTATGGATGC
TAGCTTCTGGCCATCTCTGGCTCTCCTCTTGACACATATTAGCTTCTAGC
CTTTGCTTCCACGACTTTTATCTTTTCTCCAACACATCGCTTACCAATCC
TCTCTCTGCTCTGTTGCTTTGGACTTCCCCACAAGAATTTCAACGACTCT
CAAGTCTTTTCTTCCATCCCCACCACTAACCTGAATGCCTAGACCCTTAT
TTTTATTAATTTCCAATAGATGCTGCCTATGGGCTATATTGCTTTAGATG
AACATTAGATATTTAAAGCTCAAGAGGTTCAAAATCCAACTCATTATCTT
CTCTTTCTTTCACCTCCCTGCTCCTCTCCCTATATTACTGATTGCACTGA
ACAGCATGGTCCCCAATGTAGCCATGCAAATGAGAAACCCAGTGGCTCCT
TGTGGTACATGCATGCAAGACTGCTGAAGCCAGAAGGATGACTGATTACG
CCTCATGGGTGGAGGGGACCACTCCTGGGCCTTCGTGATTGTCAGGAGCA
AGACCTGAGATGCTCCCTGCCTTCAGTGTCCTCTGCATCTCCCCTTTCTA
ATGAAGATCCATAGAATTTGCTACATTTGAGAATTCCAATTAGGAACTCA
CATGTTTTATCTGCCCTATCAATTTTTTAAACTTGCTGAAAATTAAGTTT
TTTCAAAATCTGTCCTTGTAAATTACTTTTTCTTACAGTGTCTTGGCATA
CTATATCAACTTTGATTCTTTGTTACAACTTTTCTTACTCTTTTATCACC
AAAGTGGCttttattctctttattattattattttcttttactactatat
tacgttgttattattttgttctctatagtatcaatttatttgatttagtt
tcaatttattttTATTGCTGACTTTTAAAATAAGTGATtcggggggtggg
agaacaggggagggagagcattaggacaaatacctaatgcatgtgggact
taaaacctagatgatgggttgataggtgcagcaaaccactatggcacacg
tatacctgtgtaacaaacctacacattctgcacatgtatcccagaacgta
aagtaaaatttaaaaaaaaGTGA
>LIT1553|Homo sapiens|DD3|Homo sapiens non-coding RNA DD3 gene, exons 2, 3, and 4|5426
cccgggagntggagcttgcagtgagccaagatggtgccactgctccagcc
tgggtgacaaagcgagactccatctcaaaaaaagaaaaaaaagaaaGCAT
TGGGAAAGCCTAAATGGTCTACAGGCCACTTGGAAGAGAAGTGACACAAC
TCTCAGAAAGGGAAAGAATGAATGAATGAAAGAATGTGCTTTCTGGGGAG
GAACAGTCAGCATTTTTGATAATTTCTGAGAGGCAGGTCAGTGGagtagt
taagaccatgaacgctagggccagattctgcttcttcatatttttacagc
cttgggaaagttattctctctgtgccacactttgtttatctgaaacatga
agacactacagcatcttctttacagagtctttctaaaaattaaatgagtt
aatttttgtaaaatccttcaaagagtcccagccatatgttaagTTCCATG
TAAATACTTTGCTAATAAAAATAAAATTTTGGAGTTATAAGCGCAGAGTT
TCTTGGATAATACTGTTCTATGTCCTAAGGAATTACAACACATATACTTA
GTGTTTCAATGAACACCAAGATAAATAAGTGAAGAGCTAGTCCGCTGTGA
GTCTCCTCAGTGACACAGGGCTGGATCACCATCGACGGCACTTTCTGAGT
ACTCAGTGCAGCAAAGAAAGACTACAGACATCTCAATGGCAGGGGTGAGT
TACAtggtagaacgaagaatagaccagaagccagaagtgctggcctttaa
ccatatacctgctattcgctagctgtgtaccctctgcaaatgtcctgggt
cttagattggtgtctatgaattagacaatctttaagatctcttctagcCT
CCCCCATGTTACGTGTCATTTTCCTTAGGTTTCTTTTAAAGTGCCCAAAA
CAGTCCACATAGTAGGTATTGTGGTGATTAAACAGAAAGGCACTGAACCA
CAAAGCAGACACTTGATTAACATCAGTTGTATCTGACTATGCCttttttt
gtttgtttgtttttttggaaacagagttccactctgtcgcccaggttcga
gtgcaatggcaattacagctcactgcaacctccgcctcccatgttccagc
aattctcctgcctcagcctcccaagtagctgggattacaggcatgcacca
gcacgcccagctaatttttgtatttttagtagagatggggtttcaccata
ttggccaggctggtcttgaactcctgacctcagntgacccacctgcctca
gcctcccaaagtgctgggattacaggtgtgagccactgctcccCAAGAAG
TCATATGACCTGTGGGTCTCTAGAGGGGACCTCAAGAGAATGGtgtgtgt
caggcactgcactagtgactttatgtagattgcttcatttgttcctgcca
acagcccactgaaataagtattaAAATTCTGTGCCCAGTGAAGAAACAGA
GAGGGTGTTTGTGATGCTCGGAAACCAATAATATTGTGTGTAGCTCTCAA
CTCAAGTTCAGGGGCTGACACCTTGCCATTTGTCTCCTCAAATGGTCGTA
TGTATTTCCAGGTGAGAAATAAGAAAGGCTGCTGACTTTACCATCTGAGG
CCACACATCTGCTGAAATGGAGATAATTAACATCACTAGAAACAGCAAGA
TGACAATATAATGTCTAAGTAGTGACATGTTTTTGCACATTTCCAGCCCC
TTTAAATATCCACACACACAGGAAGCACAAAAGGAAGCACAGAGGTAAGT
GCTTTATAAAGCACTCAATTTCTACTCAGAAATTTTTGATGGCCTTAAGT
TCCTCTACTCGTTTCTATCCTTCCTACTCACTGTCCTCCCGGAATCCACT
ACCGATTTTCTATTTCTTGCCTCGTATTGTCTGACTGGCTCACTTGGATT
TATCTCACGGAGTCTGGATTTTCTACCCGGGCTCACCTCCGTCCCTCCAT
ATTTGTCCTCCACTTTCACAGATCCCTGGGAGAAATGCCCGGCCGCCATC
TTGGGTCATCGATGAGCCTCGCCCTGTGCCTGGTCCCGCTTGTGAGGGAA
GGACATTAGAAAATGAATTGATGTGTTCCTTAAAGGATGGGCAGGAAAAC
AGATCCTGTTGTGGATATTTATTTGAACGGGATTACAGATTTGAAATGAA
GTCACAAAGTGAGCATTACCAATGAGAGGAAAACAGACGAGAAAATCTTG
ATGGCTTCACAAGACATGCAACAAACAAAATGGAATACTGTGATGACATG
AGGCAGCCAAGCTGGGGAGGAGATAACCACGGGGcagagggtcaggattc
tggccctgctgcctaaactgtgcgttcataaccaaatcatttcatatttc
taaccctcaaaacaaagctgttgtaatatctgatctctacggttccttct
gggcccaacattctCCATATATCCAGCCACACTCATTTTTAATATTTAGT
TCCCAGATCTGTACTGTGACCTTTCTACACTGTAGAATAACATTACTCAT
TTTGTTCAAAGACCCTTCGTGTTGCTGCCTAATATGTAGCTGACTGTTTT
TCCTAAGGAGTGTTCTGGCCCAGGGGATCTGTGAACAGGCTGGGAAGCAT
CTCAAGATCTTTCCAGGGTTATACTTACTAGCACACAGCATGATCATTAC
GGAGTGAATTATCTAATCAACATCATCCTCAGTGTCTTTGCCCATACTGA
AATTCATTTCCCACTTTTGTGCCCATTCTCAAGACCTCAAAATGTCATTC
CATTAATATCACAGGATTAACTTTTTTTTTTAACCTGGAAGAATTCAATG
TTACATGCAGCTATGGGAATTTAATTACATATTTTGTTTTCCAGTGCAAA
GATGACTAAGTCCTTTATCCCTCCCCTTTGTTTGATTTTTTTTCCAGTAT
AAAGTTAAAATGCTTAGCCTTGTACTGAGGCTGTATACAGCACAGCCTCT
CCCCATCCCTCCAGCCTTATCTGTCATCACCATCAACCCCTCCCATACCA
CCTAAACAAAATCTAACTTGTAATTCCTTGAACATGTCAGGACATACATT
ATTCCTTCTGCCTGAGAAGCTCTTCCTTGTCTCTTAAATCTAGAATGATG
TAAAGTTTTGAATAAGTTGACTATCTTACTTCATGCAAAGAAGGGACACA
TATGAGATTCATCATCACATGAGACAGCAAATACTAAAAGTGTAATTTGA
TTATAAGAGTTTAGATAAATATATGAAATGCAAGAGCCACAGAGGGAATG
TTTATGGGGCACGTTTGTAAGCCTGGGATGTGAAGCAAAGGCAGGGAACC
TCATAGTATCTTATATAATATACTTCATTTCTCTATCTCTATCACAATAT
CCAACAAGCTTTTCACAGAATTCATGCAGTGCAAATCCCCAAAGGTAACC
TTTATCCATTTCATGGTGAGTGCGCTTTAGAATTTTGGCAAATCATACTG
GTCACTTATCTCAACTTTGAGATGTGTTTGTCCTTGTAGTTAATTGAAAG
AAATAGGGCACTCTTGTGAGCCACTTTAGGGTTCACTCCTGGCAATAAAG
AATTTACAAAGAGCTACTCAGGACCAGTTGTTAAGAGCTCtgtgtgtgtg
tgtgtgtgtgtgtgagtgtACATGCCAAAGTGTGCCTCTCTCTCTTGACC
CATTATTTCAGACTTAAAACAAGCATGTTTTCAAATGGCACTATGAGCTG
CCAATGATGTATCACCACCATATCTCATTATTCTCCAGTAAATGTGATAA
TAATGTCATCTGTTAACATAAAAAAAGTTTGACTTCACAAAAGCAGCTGG
AAATGGACAACCACAATATGCATAAATCTAACTCCTACCATCAGCTACAC
ACTGCTTGACATATATTGTTAGAAGCACCTCGCATTTGTGGGTTCTCTTA
AGCAAAATACTTGCATTAGGTCTCAGCTGGGGCTGTGCATCAGGCGGTTT
GAGAAATATTCAATTCTCAGCAGAAGCCAGAATTTGAATTCCCTCATCTT
TTAGGAATCATTTACCAGGTTTGGAGAGGATTCAGACAGCTCAGGTGCTT
TCACTAATGTCTCTGAACTTCTGTCCCTCTTTGTGTTCATGGATAGTCCA
ATAAATAATGTTATCTTTGAACTGATGCTCATAGGAGAGAATATAAGAAC
TCTGAGTGATATCAACATTAGGGATTCAAAGAAATATTAGATTTAAGCTC
ACACTGGTCAAAAGGAACCAAGATACAAAGAACTCTGAGCTGTCATCGTC
CCCATCTCTGTGAGCCACAACCAACAGCAGGACCCAACGCATGTCTGAGA
TCCTTAAATCAAGGAAACCAGTGTCATGAGTTGAATTCTCCTATTATGGA
TGCTAGCTTCTGGCCATCTCTGGCTCTCCTCTTGACACATATTAGCTTCT
AGCCTTTGCTTCCACGACTTTTATCTTTTCTCCAACACATCGCTTACCAA
TCCTCTCTCTGCTCTGTTGCTTTGGACTTCCCCACAAGAATTTCAACGAC
TCTCAAGTCTTTTCTTCCATCCCCACCACTAACCTGAATGCCTAGACCCT
TATTTTTATTAATTTCCAATAGATGCTGCCTATGGGCTATATTGCTTTAG
ATGAACATTAGATATTTAAAGCTCAAGAGGTTCAAAATCCAACTCATTAT
CTTCTCTTTCTTTCACCTCCCTGCTCCTCTCCCTATATTACTGATTGCAC
TGAACAGCATGGTCCCCAATGTAGCCATGCAAATGAGAAACCCAGTGGCT
CCTTGTGGTACATGCATGCAAGACTGCTGAAGCCAGAAGGATGACTGATT
ACGCCTCATGGGTGGAGGGGACCACTCCTGGGCCTTCGTGATTGTCAGGA
GCAAGACCTGAGATGCTCCCTGCCTTCAGTGTCCTCTGCATCTCCCCTTT
CTAATGAAGATCCATAGAATTTGCTACATTTGAGAATTCCAATTAGGAAC
TCACATGTTTTATCTGCCCTATCAATTTTTTAAACTTGCTGAAAATTAAG
TTTTTTCAAAATCTGTCCTTGTAAATTACTTTTTCTTACAGTGTCTTGGC
ATACTATATCAACTTTGATTCTTTGTTACAACTTTTCTTACTCTTTTATC
ACCAAAGTGGCttttattctctttattattattattttcttttactacta
tattacgttgttattattttgttctctatagtatcaatttatttgattta
gtttcaatttattttTATTGCTGACTTTTAAAATAAGTGATtcggggggt
gggagaacaggggagggagagcattaggacaaatacctaatgcatgtggg
acttaaaacctagatgatgggttgataggtgcagcaaaccactatggcac
acgtatacctgtgtaacaaacctacacattctgcacatgtatcccagaac
gtaaagtaaaatttaaaaaaaaGTGA
>LIT1947|Homo sapiens|BCMS|Homo sapiens partial BCMS gene for B-cell neoplasia associated transcript, exon 37|54
aagtgcctttcaccttctgccatgattgtgaggcttcgctagctacgtgg
aact
>LIT1948|Homo sapiens|BCMS|Homo sapiens partial BCMS gene for B-cell neoplasia associated transcript, exon 36a|102
GCTACCCACAGATCCAGGGCCATAAATAACTGCCAAAGAAGAGAAGCCTT
CTCTCTTCTCTGCTGTTGCTTCATTTTATAGTCTCAGGAAATCTCATCAT
AG
>LIT1949|Homo sapiens|BCMS|Homo sapiens partial BCMS gene for B-cell neoplasia associated transcript, exon 36|69
GTGTAGTTATTATTCAATTTATAATTTGGCATCCTACCATATATATAATT
TAACATCTACTCTTTTAAC
>LIT1950|Homo sapiens|BCMS|Homo sapiens partial BCMS gene for B-cell neoplasia associated transcript, exon 35|294
AAATGAGGGGCAAATGCACTAGCTGCCCTATGTAAGCTCTAAGTCTCATC
ATTTCGGGGATCCTCTCCTGTGATGCAGCTTTGCTAGAAAGAACTAATAT
TTGTATTTTTTTGCACCATCTGTTCTGCTGTATCGTGGTAGAAGTCATGT
AGGTTCATATGAGATCTTTCTTCCAAGCACCTTAATGTTTTGAAGAGATA
AAAGCAAGAAGCAAGCTTTCTTACAATTCATGAAAAAGCCCAATCAATAT
GCCTCAAGAAACAAAGCTGATGTATAATAAAAATTATTATCCCA
>LIT1951|Homo sapiens|BCMS|Homo sapiens partial BCMS gene for B-cell neoplasia associated transcript, exon 34|63
AACTTATGATCTGGTGGAAGGACATGATAACTAATCAAATAATCACAAAT
ATGTATTTCAGAG
>LIT1383|Homo sapiens|UHG|Homo sapiens U22 host gene, partial sequence|47
CTCATTTTTCTACTGCTCGTGGATTTACGCGCACGTTGGAACCGAAG
>LIT1384|Homo sapiens|UHG|Human U22 snoRNA host gene (UHG) gene, complete sequence.|1112
CTCATTTTTCTACTGCTCGTGGATTTACGCGCACGTTGGAACCGAAGAGA
GCTCTGTTGTTGCAATGTTCAGCCCACAAGAGCTTACTGGTGAAGGAATG
GGACAAGACCCATCTTTATGCAAAGCCAGCGTTACAGTAATGTTCCAGCA
TCTCATAATCTATCCTGGGGAATTCAGCTGCCTCCCAGGGTGAATACAGG
TATTCCTGATGACAGTCTGCCTCTATCTTACAGAGCAGCTTGTTGCTATA
TACCATTGAAAAGCCTTCAGAGCTGAGAGGTACTACTAACCAATAACCTG
CTTGGCTCAAAGGGCCAGCACCTTCTCTCTAAAGCCCAAGAGGAGTTTGA
GGAAAACTAGGTGTCTGTGTTCACTCCAGGCTGAAGTTACAGGTCTGAGC
AAATAAGGTGTATAAAAAATGGAATCTGTCTTGGAGGACATCAGAAGGTG
AATTTTCCAAGTTCTTGGACAACCTAGCTGTTGAAAAGCTTTCTGGGTTT
GGGGGGTATTTCAGATGTACCTTAAAGTGTTAGCAGACACAGATTAAGAC
ACTGGGAGCCAATGAAACAGCAGTTGAGGGTTTGCTGTGTATCACATTTC
TGTATTTTATCACCCCCTTCCTGCAACATTATTTATCTGGAATCTACCTG
CCCttttgttttttagatacaagggcttggttttgttacccaggctggtt
tcaaggccatagctttaagagatcctctcaccacagatttccaaagtgct
gggattgcaggtgtgattcatggcacccagACTTTGCTGCCTTTCTTACA
TGATCCAGGCCCAGAACCCAAACTCAGGCACTGTATAGATGACCACTTTC
GTAAACTACTGACCTAGCTTGTTGCCAATTGTTGATTGAACTTCCCATAA
CTCCACTTCGTGTCTGTTCCTCTGTATACAGCCACCTTCTGTTCCCGTCA
TGAGCCTTTAGGTCTCCATTTGCATATTGCAAATACTATGTTCCATGTAG
GTAGCTCATTCAGGGCCTTGCTCTTCACTTCAAAAAAGGTTCCCTTGAGG
ACTGGCTGTCAATTTGTGTTGCTGTGTTGGTTGTTGATGAAAATAATAAA
ATGATTGATTAC
>LIT1385|Homo sapiens|UHG|Homo sapiens intron-encoded U22 small nucleolar RNA (UHG) gene|835
GTACTACTAACCAATAACCTGCTTGGCTCAAAGGGCCAGCACCTTCTCTC
TAAAGCCCAAGAGGAGTTTGAGGAAAACTAGGTGTCTGTGTTCACTCCAG
GCTGAAGTTACAGGTCTGAGCAAATAAGGTGTATAAAAAATGGAATCTGT
CTTGGAGGACATCAGAAGGTGAATTTTCCAAGTTCTTGGACAACCTAGCT
GTTGAAAAGCTTTCTGGGTTTGGGGGGTATTTCAGATGTACCTTAAAGTG
TTAGCAGACACAGATTAAGACACTGGGAGCCAATGAAACAGCAGTTGAGG
GTTTGCTGTGTATCACATTTCTGTATTTTATCACCCCCTTCCTGCAACAT
TATTTATCTGGAATCTACCTGCCCttttgttttttagatacaagggcttg
gttttgttacccaggctggtttcaaggccatagctttaagagatcctctc
accacagatttccaaagtgctgggattgcaggtgtgattcatggcaccca
gACTTTGCTGCCTTTCTTACATGATCCAGGCCCAGAACCCAAACTCAGGC
ACTGTATAGATGACCACTTTCGTAAACTACTGACCTAGCTTGTTGCCAAT
TGTTGATTGAACTTCCCATAACTCCACTTCGTGTCTGTTCCTCTGTATAC
AGCCACCTTCTGTTCCCGTCATGAGCCTTTAGGTCTCCATTTGCATATTG
CAAATACTATGTTCCATGTAGGTAGCTCATTCAGGGCCTTGCTCTTCACT
TCAAAAAAGGTTCCCTTGAGGACTGGCTGTCAATTTGTGTTGCTGTGTTG
GTTGTTGATGAAAATAATAAAATGATTGATTACAT
>LIT1386|Homo sapiens|UHG|Homo sapiens spliced UHG RNA|1357
GACTGGCGGATAAGGTCTTGTGCGTGGCCTCGAGGCTTAAAAGTAGCAGT
GGGGCTTTGTGAAGGACAAAATGGCGATGGCGGGCCGTGTAGGTCCCCCT
TCCTATGATGAGGACCTTTTCACAGACCTGTACTGAGCTCCGTGAGGATA
AGTAACTCTGAGGAGATGGGCCCTGCAAGCCTCCTTCTTAGCCGTCTGTT
CAGAAAATAGCGTTTTCGAAATGCCCTGAGTTGACCTAATGTCTTATTGG
GCTCCTGTCTGCAGGATTTACGCGCACGTTGGAACCGAAGAGAGCTCTGT
TGTTGCAATGTTCAGCCCACAAGAGCTTACTGGTGAAGGAATGGGACAAG
ACCCATCTTTATGCAAAGCCAGCGTTACAGTAATGTTCCAGCATCTCATA
ATCTATCCTGGGGAATTCAGCTGCCTCCCAGGGTGAATACAGGTATTCCT
GATGACAGTCTGCCTCTATCTTACAGAGCAGCTTGTTGCTATATACCATT
GAAAAGCCTTCAGAGCTGAGAGGTACTACTAACCAATAACCTGCTTGGCT
CAAAGGGCCAGCACCTTCTCTCTAAAGCCCAAGAGGAGTTTGAGGAAAAC
TAGGTGTCTGTGTTCACTCCAGGCTGAAGTTACAGGTCTGAGCAAATAAG
GTGTATAAAAAATGGAATCTGTCTTGGAGGACATCAGAAGGTGAATTTTC
CAAGTTCTTGGACAACCTAGCTGTTGAAAAGCTTTCTGGGTTTGGGGGGT
ATTTCAGATGTACCTTAAAGTGTTAGCAGACACAGATTAAGACACTGGGA
GCCAATGAAACAGCAGTTGAGGGTTTGCTGTGTATCACATTTCTGTATTT
TATCACCCCCTTCCTGCAACATTATTTATCTGGAATCTACCTGCCCtttt
gttttttagatacaagggcttggttttgttacccaggctggtttcaaggc
catagctttaagagatcctctcaccacagatttccaaagtgctgggattg
caggtgtgattcatggcacccagACTTTGCTGCCTTTCTTACATGATCCA
GGCCCAGAACCCAAACTCAGGCACTGTATAGATGACCACTTTCGTAAACT
ACTGACCTAGCTTGTTGCCAATTGTTGATTGAACTTCCCATAACTCCACT
TCGTGTCTGTTCCTCTGTATACAGCCACCTTCTGTTCCCGTCATGAGCCT
TTAGGTCTCCATTTGCATATTGCAAATACTATGTTCCATGTAGGTAGCTC
ATTCAGGGCCTTGCTCTTCACTTCAAAAAAGGTTCCCTTGAGGACTGGCT
GTCAATTTGTGTTGCTGTGTTGGTTGTTGATGAAAATAATAAAATGATTG
ATTACAT
>LIT1545|Homo sapiens|TTY1|Homo sapiens testis-specific Testis Transcript Y 1 (TTY1) mRNA, partial cds|920
TGTCTGTCAGAGCTGTCAGCCTGCTTAAGCAGAGTAAAATGGTACAGGCA
GTGCAGCCTGGTAGCGAGAAAAAAGGCTGCCTGTGAAATCCCACTGTGGG
ACCATAAGTGGGGACCTCAGGGCCCCTTCATGGCATCTCCATGGCCATGT
CATGCTGGAGAAGGAGGCGTTTCAAGAATGTGAGCTGATCGCTGGAAACT
GCTCATCTGACTCCAGTCTCAAAAGAGGCTATGTGCAAGAATCGGGTGAA
GTTGTGAGACCCCATCCACCCCTCACAAGATTGTATCCCCACCCTGTCTG
ACCTTACTGCTGCTCAAACTATCTGTCCAAGGATGAAAACCCAGGACAAA
GGAGGAGTAACCCTCATGATGTGAAGCACGTGTTCACCTGTGAATATAAC
CTGAGGATCATGAGACTATCTGTGGATTTCACAGAGAAGACAGACGAGAA
GACACCGCTGACACTTCTCCACGGAGGTCTCCTTTTCCACCAAGATGCAG
ATGCTTCTTGCAAGGACTATCCTGTGAATCCCACAGAGAAGACAGGTGTG
GTTCCAATGCCGGTGCACCTCCAGGGAATTCTCCTTCTCTACCAAGCTCC
AGGCCTTCTGCCATGATCATGAGACTATTTGTGGATTTCACAGAGAAGAT
AGGTGAAGGTACAGCATGGCATCCACCCCTCACCAGAGGGGTATCCCCAC
CCCTATCTGACCTTATTACCTTATTGCTGTTCAAAGTCTCTATCCCAGAC
TGAAATCCCAAGACAATGGAGAAGTTCCCCCTGATGATGTGAAGCACCAA
CTCCTCTGGGAATCAAATTCGAGGTAAATTTAATAGGCCCGGTAGAGATG
AATGATAGTGTCTCTCCTTGGATTGGCTGAAAGACAATTAAACACTGGTA
TATTTCTGTTAAAAAAAAAA
>LIT1554|Homo sapiens|DD3|Homo sapiens non-coding RNA DD3, transcript III|3638
GTGAGAAATAAGAAAGGCTGCTGACTTTACCATCTGAGGCCACACATCTG
CTGAAATGGAGATAATTAACATCACTAGAAACAGCAAGATGACAATATAA
TGTCTAAGTAGTGACATGTTTTTGCACATTTCCAGCCCCTTTAAATATCC
ACACACACAGGAAGCACAAAAGGAAGCACAGAGATCCCTGGGAGAAATGC
CCGGCCGCCATCTTGGGTCATCGATGAGCCTCGCCCTGTGCCTGGTCCCG
CTTGTGAGGGAAGGACATTAGAAAATGAATTGATGTGTTCCTTAAAGGAT
GGGCAGGAAAACAGATCCTGTTGTGGATATTTATTTGAACGGGATTACAG
ATTTGAAATGAAGTCACAAAGTGAGCATTACCAATGAGAGGAAAACAGAC
GAGAAAATCTTGATGGCTTCACAAGACATGCAACAAACAAAATGGAATAC
TGTGATGACATGAGGCAGCCAAGCTGGGGAGGAGATAACCACGGGGcaga
gggtcaggattctggccctgctgcctaaactgtgcgttcataaccaaatc
atttcatatttctaaccctcaaaacaaagctgttgtaatatctgatctct
acggttccttctgggcccaacattctCCATATATCCAGCCACACTCATTT
TTAATATTTAGTTCCCAGATCTGTACTGTGACCTTTCTACACTGTAGAAT
AACATTACTCATTTTGTTCAAAGACCCTTCGTGTTGCTGCCTAATATGTA
GCTGACTGTTTTTCCTAAGGAGTGTTCTGGCCCAGGGGATCTGTGAACAG
GCTGGGAAGCATCTCAAGATCTTTCCAGGGTTATACTTACTAGCACACAG
CATGATCATTACGGAGTGAATTATCTAATCAACATCATCCTCAGTGTCTT
TGCCCATACTGAAATTCATTTCCCACTTTTGTGCCCATTCTCAAGACCTC
AAAATGTCATTCCATTAATATCACAGGATTAACTTTTTTTTTTAACCTGG
AAGAATTCAATGTTACATGCAGCTATGGGAATTTAATTACATATTTTGTT
TTCCAGTGCAAAGATGACTAAGTCCTTTATCCCTCCCCTTTGTTTGATTT
TTTTTCCAGTATAAAGTTAAAATGCTTAGCCTTGTACTGAGGCTGTATAC
AGCACAGCCTCTCCCCATCCCTCCAGCCTTATCTGTCATCACCATCAACC
CCTCCCATACCACCTAAACAAAATCTAACTTGTAATTCCTTGAACATGTC
AGGACATACATTATTCCTTCTGCCTGAGAAGCTCTTCCTTGTCTCTTAAA
TCTAGAATGATGTAAAGTTTTGAATAAGTTGACTATCTTACTTCATGCAA
AGAAGGGACACATATGAGATTCATCATCACATGAGACAGCAAATACTAAA
AGTGTAATTTGATTATAAGAGTTTAGATAAATATATGAAATGCAAGAGCC
ACAGAGGGAATGTTTATGGGGCACGTTTGTAAGCCTGGGATGTGAAGCAA
AGGCAGGGAACCTCATAGTATCTTATATAATATACTTCATTTCTCTATCT
CTATCACAATATCCAACAAGCTTTTCACAGAATTCATGCAGTGCAAATCC
CCAAAGGTAACCTTTATCCATTTCATGGTGAGTGCGCTTTAGAATTTTGG
CAAATCATACTGGTCACTTATCTCAACTTTGAGATGTGTTTGTCCTTGTA
GTTAATTGAAAGAAATAGGGCACTCTTGTGAGCCACTTTAGGGTTCACTC
CTGGCAATAAAGAATTTACAAAGAGCTACTCAGGACCAGTTGTTAAGAGC
TCtgtgtgtgtgtgtgtgtgtgtgtgagtgtACATGCCAAAGTGTGCCTC
TCTCTCTTGACCCATTATTTCAGACTTAAAACAAGCATGTTTTCAAATGG
CACTATGAGCTGCCAATGATGTATCACCACCATATCTCATTATTCTCCAG
TAAATGTGATAATAATGTCATCTGTTAACATAAAAAAAGTTTGACTTCAC
AAAAGCAGCTGGAAATGGACAACCACAATATGCATAAATCTAACTCCTAC
CATCAGCTACACACTGCTTGACATATATTGTTAGAAGCACCTCGCATTTG
TGGGTTCTCTTAAGCAAAATACTTGCATTAGGTCTCAGCTGGGGCTGTGC
ATCAGGCGGTTTGAGAAATATTCAATTCTCAGCAGAAGCCAGAATTTGAA
TTCCCTCATCTTTTAGGAATCATTTACCAGGTTTGGAGAGGATTCAGACA
GCTCAGGTGCTTTCACTAATGTCTCTGAACTTCTGTCCCTCTTTGTGTTC
ATGGATAGTCCAATAAATAATGTTATCTTTGAACTGATGCTCATAGGAGA
GAATATAAGAACTCTGAGTGATATCAACATTAGGGATTCAAAGAAATATT
AGATTTAAGCTCACACTGGTCAAAAGGAACCAAGATACAAAGAACTCTGA
GCTGTCATCGTCCCCATCTCTGTGAGCCACAACCAACAGCAGGACCCAAC
GCATGTCTGAGATCCTTAAATCAAGGAAACCAGTGTCATGAGTTGAATTC
TCCTATTATGGATGCTAGCTTCTGGCCATCTCTGGCTCTCCTCTTGACAC
ATATTAGCTTCTAGCCTTTGCTTCCACGACTTTTATCTTTTCTCCAACAC
ATCGCTTACCAATCCTCTCTCTGCTCTGTTGCTTTGGACTTCCCCACAAG
AATTTCAACGACTCTCAAGTCTTTTCTTCCATCCCCACCACTAACCTGAA
TGCCTAGACCCTTATTTTTATTAATTTCCAATAGATGCTGCCTATGGGCT
ATATTGCTTTAGATGAACATTAGATATTTAAAGCTCAAGAGGTTCAAAAT
CCAACTCATTATCTTCTCTTTCTTTCACCTCCCTGCTCCTCTCCCTATAT
TACTGATTGCACTGAACAGCATGGTCCCCAATGTAGCCATGCAAATGAGA
AACCCAGTGGCTCCTTGTGGTACATGCATGCAAGACTGCTGAAGCCAGAA
GGATGACTGATTACGCCTCATGGGTGGAGGGGACCACTCCTGGGCCTTCG
TGATTGTCAGGAGCAAGACCTGAGATGCTCCCTGCCTTCAGTGTCCTCTG
CATCTCCCCTTTCTAATGAAGATCCATAGAATTTGCTACATTTGAGAATT
CCAATTAGGAACTCACATGTTTTATCTGCCCTATCAATTTTTTAAACTTG
CTGAAAATTAAGTTTTTTCAAAATCTGTCCTTGTAAATTACTTTTTCTTA
CAGTGTCTTGGCATACTATATCAACTTTGATTCTTTGTTACAACTTTTCT
TACTCTTTTATCACCAAAGTGGCttttattctctttattattattatttt
cttttactactatattacgttgttattattttgttctctatagtatcaat
ttatttgatttagtttcaatttattttTATTGCTGACTTTTAAAATAAGT
GATtcggggggtgggagaacaggggagggagagcattaggacaaatacct
aatgcatgtgggacttaaaacctagatgatgggttgataggtgcagcaaa
ccactatggcacacgtatacctgtgtaacaaacctacacattctgcacat
gtatcccagaacgtaaagtaaaatttaaaaaaaaGTGA
>LIT1556|Homo sapiens|DD3|Homo sapiens non-coding RNA DD3, transcript (major) II|1782
GTGAGAAATAAGAAAGGCTGCTGACTTTACCATCTGAGGCCACACATCTG
CTGAAATGGAGATAATTAACATCACTAGAAACAGCAAGATGACAATATAA
TGTCTAAGTAGTGACATGTTTTTGCACATTTCCAGCCCCTTTAAATATCC
ACACACACAGGAAGCACAAAAGGAAGCACAGAGATCCCTGGGAGAAATGC
CCGGCCGCCATCTTGGGTCATCGATGAGCCTCGCCCTGTGCCTGGTCCCG
CTTGTGAGGGAAGGACATTAGAAAATGAATTGATGTGTTCCTTAAAGGAT
GGGCAGGAAAACAGATCCTGTTGTGGATATTTATTTGAACGGGATTACAG
ATTTGAAATGAAGTCACAAAGTGAGCATTACCAATGAGAGGAAAACAGAC
GAGAAAATCTTGATGGCTTCACAAGACATGCAACAAACAAAATGGAATAC
TGTGATGACATGAGGCAGCCAAGCTGGGGAGGAGATAACCACGGGGcaga
gggtcaggattctggccctgctgcctaaactgtgcgttcataaccaaatc
atttcatatttctaaccctcaaaacaaagctgttgtaatatctgatctct
acggttccttctgggcccaacattctCCATATATCCAGCCACACTCATTT
TTAATATTTAGTTCCCAGATCTGTACTGTGACCTTTCTACACTGTAGAAT
AACATTACTCATTTTGTTCAAAGACCCTTCGTGTTGCTGCCTAATATGTA
GCTGACTGTTTTTCCTAAGGAGTGTTCTGGCCCAGGGGATCTGTGAACAG
GCTGGGAAGCATCTCAAGATCTTTCCAGGGTTATACTTACTAGCACACAG
CATGATCATTACGGAGTGAATTATCTAATCAACATCATCCTCAGTGTCTT
TGCCCATACTGAAATTCATTTCCCACTTTTGTGCCCATTCTCAAGACCTC
AAAATGTCATTCCATTAATATCACAGGATTAACTTTTTTTTTTAACCTGG
AAGAATTCAATGTTACATGCAGCTATGGGAATTTAATTACATATTTTGTT
TTCCAGTGCAAAGATGACTAAGTCCTTTATCCCTCCCCTTTGTTTGATTT
TTTTTCCAGTATAAAGTTAAAATGCTTAGCCTTGTACTGAGGCTGTATAC
AGCACAGCCTCTCCCCATCCCTCCAGCCTTATCTGTCATCACCATCAACC
CCTCCCATACCACCTAAACAAAATCTAACTTGTAATTCCTTGAACATGTC
AGGACATACATTATTCCTTCTGCCTGAGAAGCTCTTCCTTGTCTCTTAAA
TCTAGAATGATGTAAAGTTTTGAATAAGTTGACTATCTTACTTCATGCAA
AGAAGGGACACATATGAGATTCATCATCACATGAGACAGCAAATACTAAA
AGTGTAATTTGATTATAAGAGTTTAGATAAATATATGAAATGCAAGAGCC
ACAGAGGGAATGTTTATGGGGCACGTTTGTAAGCCTGGGATGTGAAGCAA
AGGCAGGGAACCTCATAGTATCTTATATAATATACTTCATTTCTCTATCT
CTATCACAATATCCAACAAGCTTTTCACAGAATTCATGCAGTGCAAATCC
CCAAAGGTAACCTTTATCCATTTCATGGTGAGTGCGCTTTAGAATTTTGG
CAAATCATACTGGTCACTTATCTCAACTTTGAGATGTGTTTGTCCTTGTA
GTTAATTGAAAGAAATAGGGCACTCTTGTGAGCCACTTTAGGGTTCACTC
CTGGCAATAAAGAATTTACAAAGAGCTACTCA
>LIT1561|Homo sapiens|DD3|Homo sapiens non-coding RNA DD3, transcript I|720
GTGAGAAATAAGAAAGGCTGCTGACTTTACCATCTGAGGCCACACATCTG
CTGAAATGGAGATAATTAACATCACTAGAAACAGCAAGATGACAATATAA
TGTCTAAGTAGTGACATGTTTTTGCACATTTCCAGCCCCTTTAAATATCC
ACACACACAGGAAGCACAAAAGGAAGCACAGAGATCCCTGGGAGAAATGC
CCGGCCGCCATCTTGGGTCATCGATGAGCCTCGCCCTGTGCCTGGTCCCG
CTTGTGAGGGAAGGACATTAGAAAATGAATTGATGTGTTCCTTAAAGGAT
GGGCAGGAAAACAGATCCTGTTGTGGATATTTATTTGAACGGGATTACAG
ATTTGAAATGAAGTCACAAAGTGAGCATTACCAATGAGAGGAAAACAGAC
GAGAAAATCTTGATGGCTTCACAAGACATGCAACAAACAAAATGGAATAC
TGTGATGACATGAGGCAGCCAAGCTGGGGAGGAGATAACCACGGGGcaga
gggtcaggattctggccctgctgcctaaactgtgcgttcataaccaaatc
atttcatatttctaaccctcaaaacaaagctgttgtaatatctgatctct
acggttccttctgggcccaacattctCCATATATCCAGCCACACTCATTT
TTAATATTTAGTTCCCAGATCTGTACTGTGACCTTTCTACACTGTAGAAT
AACATTACTCATTTTGTTCA
>LIT1562|Homo sapiens|PCGEM1|Homo sapiens PCGEM1 gene, non-coding mRNA.|1603
AAGGCACTCTGGCACCCAGTTTTGGAACTGCAGTTTTAAAAGTCATAAAT
TGAATGAAAATGATAGCAAAGGTGGAGGTTTTTAAAGAGCTATTTATAGG
TCCCTGGACAGCATCTTTTTTCAATTAGGCAGCAACCTTTTTGCCCTATG
CCGTAACCTGTGTCTGCAACTTCCTCTAATTGGGAAATAGTTAAGCAGAT
TCATAGAGCTGAATGATAAAATTGTACTACGAGATGCACTGGGACTCAAC
GTGACCTTATCAAGTGAGCAGGCTTGGTGCATTTGACACTTCATGATATC
AGCCAAAGTGGAACTAAAAACAGCTCCTGGAAGAGGACTATGACATCATC
AGGTTGGGAGTCTCCAGGGACAGCGGACCCTTTGGAAAAGGACTAGAAAG
TGTGAAATCTATTAGTCTTCGATATGAAATTCTCTGTCTCTGTAAAAGCA
TTTCATATTTACAAGACACAGGCCTACTCCTAGGGCAGCAAAAAGTGGCA
ACAGGCAAGCAGAGGGAAAAGAGATCATGAGGCATTTCAGAGTGCACTGT
CTTTTCATATATTTCTCAATGCCGTATGTTTGGTTTTATTTTGGCCAAGC
ATAACAATCTGCTCAAGAAAAAAAAATCTGGAGAAAACAAAGGTGCCTTT
GCCAATGTTATGTTTCTTTTTGACAAGCCCTGAGATTTCTGAGGGGAATT
CACATAAATGGGATCAGGTCATTCATTTACGTTGTGTGCAAATATGATTT
AAAGATACAACCTTTGCAGAGAGCATGCTTTCCTAAGGGTAGGCACGTGG
AGGACTAAGGGTAAAGCATTCTTCAAGATCAGTTAATCAAGAAAGGTGCT
CTTTGCATTCTGAAATGCCCTTGTTGCAAATATTGGTTATATTGATTAAA
TTTACACTTAATGGAAACAACCTTTAACTTACAGATGAACAAACCCACAA
AAGCAAAAAATCAAAAGCCCTACCTATGATTTCATATTTTCTGTGTAACT
GGATTAAAGGATTCCTGCTTGCTTTTGGGCATAAATGATAATGGAATATT
TCCAGGTATTGTTTAAAATGAGGGCCCATCTACAAATTCTTAGCAATACT
TTGGATAATTCTAAAATTCAGCTGGACATTGTCTAATTGTTTTTTATATA
CATCTTTGCTAGAATTTCAAATTTTAAGTATGTGAATTTAGTTAATTAGC
TGTGCTGATCAATTCAAAAACATTACTTTCCTAAATTTTAGACTATGAAG
GTCATAAATTCAACAAATATATCTACACATACAATTATAGATTGTTTTTC
ATTATAATGTCTTCATCTTAACAGAATTGTCTTTGTGATTGTTTTTAGAA
AACTGAGAGTTTTAATTCATAATTACTTGATCAAAAAATTGTGGGAACAA
TCCAGCATTAATTGTATGTGATTGTTTTTATGTACATAAGGAGTCTTAAG
CTTGGTGCCTTGAAGTCTTTTGTACTTAGTCCCATGTTTAAAATTACTAC
TTTATATCTAAAGCATTTATGTTTTTCAATTCAATTTACATGATGCTAAT
TATGGCAATTATAACAAATATTAAAGATTTCGAAATAGAAAAAAAAAAAA
AAA
>LIT1567|Homo sapiens|HOXA11S|Homo sapiens clone P4 HOXA 11 antisense RNA|1220
TCGAGGGCCGAACCGAGAGGGTGCTGGCAGGGCTGGATCCCACGGGTGTC
CGCAGGAGACAAAGGCGAATTCCGGAGAAAAGGCTGGGGCTGAGAAAGGC
GCTCCGGGAGCGGCTGGCAGGGCAATTCGGCAGGCTGCACCGAAGCCGAG
TGCCCGGAGGGACTTGCCGCCCGGAAGGGGGTGTGTGGGGGCGCTGCCGT
GAAGATGGATGAGGGAAAAGGTTTTTGATATCAGCAGAAGGGAAAACGCC
TGGAGTGGCCGAACACTTTTAGTTGCCCAGCAGGAATAGGAGACGGGTAC
TCAGCTCCCCAAGGCTGCGCAATATCCCAGCTTTGCCCGCTCCTGCCCTC
GTGTTCGGAATATGCTGGCGGTGTGAATGTGAAGGTTTCTCCAGGCAGGC
GGCTGGGGCGAGGGGTGGGCGCAGCTCTGAGGATCAGACCAAATCTAGGG
GAAAAAGGGGAGGCAGACCTTCGGGTCCTTGGTTTTGACTTTGCTCTGAG
CCTATGATTGACTCTTCCGCTTTGCAGGAGGTCCAACAGCCGAGCTTAGC
CCACCGGGCTCTGGGAAAGACCCGACTGAGGCTAAAGCCGCCCCGGAAGG
CCAAGTCCGAGTTCCATTTCTTGAAGAGGCCGGCGCGCGTAAGGCTGTGA
CATTGGCCCTGGCGACTGGCTTCCCAGGAGCTGTTCTTTCTCAGGAGCTC
CACAGCGCGGGCCATCTCCAGAAAACTGTCTTCAGAGTGTATTTCCTTTT
ATCGTCAACCCAGAGCCCCACCGCGGCTAATGCAAGAGGCCAAAAAATGT
TTGGAGGAAGAAAAACAAAGGCAGGAAGTGGCGGCGGCCTGACGGTGCGT
GTGTGTCTGCAGAGAAGGGAGGGAGCCGGCTCAGTCTCTTCTTGTTTTTC
CAAACTTCAAGGTCCAGGCAGCCCTCTGCAGGGCCGGGCCCCATTGCTCC
CCGCGCGGCATTGGAGGTGGCCGCCCGGAGAGGAGAAGGCCAACGCCTGC
GCCAGGCTTGTCAGGCGGAAACGGCTAACAAGGAGATTTGGTCAGCAAAA
CAGACCCAGCCTTTCCGAGGCTTCGTCTGACTTGGCCCGAAAGGTTGGGG
AGGGGGGGCTTGCGCAGAGCCTCAGGGACCCTCCTCTCTGGGGACTACCA
TCCCTGAGCCTTACGCTTCTTTCCACAGCCTTTGCAGGCGGAATATCGGA
ATAAAGTGGGTCCAGGCGCC
>LIT1568|Homo sapiens|HOXA11S|Homo sapiens clone J HOXA 11 antisense RNA|1182
CCCACGGGTGTCCGCAGGAGACAAAGGCGAATTCCGGAGAAAAGGCTGGG
GCTGAGAAAGGCGCTCCGGGAGCGGCTGGCAGGGCAATTCGGCAGGCTGC
ACCGAAGCCGAGTGCCCGGAGGGACTTGCCGCCCGGAAGGGGGTGTGTGG
GGGCGCTGCCGTGAAGATGGATGAGGGAAAAGGTTTTTGATATCAGCAGA
AGGGAAAACGCCTGGAGTGGCCGAACACTTTTAGTTGCCCAGCAGGAATA
GGAGACGGGTACTCAGCTCCCCAAGGCTGCGCAATATCCCAGCTTTGCCC
GCTCCTGCCCTCGTGTTCGGAATATGCTGGCGGTGTGAATGTGAAGGTTT
CTCCAGGCAGGCGGCTGGGGCGAGGGGTGGGCGCAGCTCTGAGGATCAGA
CCAAATCTAGGGGAAAAAGGGGAGGCAGACCTTCGGGTCCTTGGTTTTGA
CTTTGCTCTGAGCCTATGATTGACTCTTCCGCTTTGCAGGAGGTCCAACA
GCCGAGCTTAGCCCACCGGGCTCTGGGAAAGACCCGACTGAGGCTAAAGC
CGCCCCGGAAGGCCAAGTCCGAGTTCCATTTCTTGAAGAGGCCGGCGCGC
GTAAGGCTGTGACATTGGCCCTGGCGACTGGCTTCCCAGGAGCTGTTCTT
TCTCAGGAGCTCCACAGCGCGGGCCATCTCCAGAAAACTGTCTTCAGAGT
GTATTTCCTTTTATCGTCAACCCAGAGCCCCACCGCGGCTAATGCAAGAG
GCCAAAAAATGTTTGGAGGAAGAAAAACAAAGGCAGGAAGTGGCGGCGGC
CTGACGGTGCGTGTGTGTCTGCAGAGAAGGGAGGGAGCCGGCTCAGTCTC
TTCTTGTTTTTCCAAACTTCAAGGTCCAGGCAGCCCTCTGCAGGGCCGGG
CCCCATTGCTCCCCGCGCGGCATTGGAGGTGGCCGCCCGGAGAGGAGAAG
GCCAACGCCTGCGCCAGGCTTGTCAGGCGGAAACGGCTAACAAGGAGATT
TGGTCAGCAAAACAGACCCAGCCTTTCCGAGGCTTCGTCTGACTTGGCCC
GAAAGGTTGGGGAGGGGGGGCTTGCGCAGAGCCTCAGGGACCCTCCTCTC
TGGGGACTACCATCCCTGAGCCTTACGCTTCTTTCCACAGCCTTTGCAGG
CGGAATATCGGAATAAAGTGGGTCCAGGCGCC
>LIT1569|Homo sapiens|HOXA11S|Homo sapiens clone P1 HOXA 11 antisense RNA|852
GGAGTGACTCGGCAGAGACAGAGGCACAGGGGCTGCCCTGCTGCTCACCG
GTCCACCCATCTGCCTGGTCTTCTGGAGCTGAGGACTCGGGAAACCATGC
AATTGAGGCAAGCCTTGGGCTGCTTTAGAGGCGCTGACATCCGAGGAGAC
TTCTCCTGGGAGGTCCAACAGCCGAGCTTAGCCCACCGGGCTCTGGGAAA
GACCCGACTGAGGCTAAAGCCGCCCCGGAAGGCCAAGTCCGAGTTCCATT
TCTTGAAGAGGCCGGCGCGCGTAAGGCTGTGACATTGGCCCTGGCGACTG
GCTTCCCAGGAGCTGTTCTTTCTCAGGAGCTCCACAGCGCGGGCCATCTC
CAGAAAACTGTCTTCAGAGTGTATTTCCTTTTATCGTCAACCCAGAGCCC
CACCGCGGCTAATGCAAGAGGCCAAAAAATGTTTGGAGGAAGAAAAACAA
AGGCAGGAAGTGGCGGCGGCCTGACGGTGCGTGTGTGTCTGCAGAGAAGG
GAGGGAGCCGGCTCAGTCTCTTCTTGTTTTTCCAAACTTCAAGGTCCAGG
CAGCCCTCTGCAGGGCCGGGCCCCATTGCTCCCCGCGCGGCATTGGAGGT
GGCCGCCCGGAGAGGAGAAGGCCAACGCCTGCGCCAGGCTTGTCAGGCGG
AAACGGCTAACAAGGAGATTTGGTCAGCAAAACAGACCCAGCCTTTCCGA
GGCTTCGTCTGACTTGGCCCGAAAGGTTGGGGAGGGGGGGCTTGCGCAGA
GCCTCAGGGACCCTCCTCTCTGGGGACTACCATCCCTGAGCCTTACGCTT
CTTTCCACAGCCTTTGCAGGCGGAATATCGGAATAAAGTGGGTCCAGGCG
CC
>LIT1570|Homo sapiens|HOXA11S|Homo sapiens clone H HOXA 11 antisense RNA|1023
CCGCCAACAGCCAGAACGGCTTCTCCCCGCGGTTTGTCACTGATCCGCAG
GGCCCGGAAGGGCCTTCGTCTTACCCGGGATCCACCTCTCCCCTCATCTT
CCCTGCCTACCTCTTCATCCCACCTTCTGTCCTTGGAGAAACTCCCTCCT
CCTCGCTGCCTGCCGGGCTTCGGAGTGACTCGGCAGAGACAGAGGCACAG
GGGCTGCCCTGCTGCTCACCGGTCCACCCATCTGCCTGGTCTTCTGGAGC
TGAGGACTCGGGAAACCATGCAATTGAGGCAAGCCTTGGGCTGCTTTAGA
GGCGCTGACATCCGAGGAGACTTCTCCTGGGAGGTCCAACAGCCGAGCTT
AGCCCACCGGGCTCTGGGAAAGACCCGACTGAGGCTAAAGCCGCCCCGGA
AGGCCAAGTCCGAGTTCCATTTCTTGAAGAGGCCGGCGCGCGTAAGGCTG
TGACATTGGCCCTGGCGACTGGCTTCCCAGGAGCTGTTCTTTCTCAGGAG
CTCCACAGCGCGGGCCATCTCCAGAAAACTGTCTTCAGAGTGTATTTCCT
TTTATCGTCAACCCAGAGCCCCACCGCGGCTAATGCAAGAGGCCAAAAAA
TGTTTGGAGGAAGAAAAACAAAGGCAGGAAGTGGCGGCGGCCTGACGGTG
CGTGTGTGTCTGCAGAGAAGGGAGGGAGCCGGCTCAGTCTCTTCTTGTTT
TTCCAAACTTCAAGGTCCAGGCAGCCCTCTGCAGGGCCGGGCCCCATTGC
TCCCCGCGCGGCATTGGAGGTGGCCGCCCGGAGAGGAGAAGGCCAACGCC
TGCGCCAGGCTTGTCAGGCGGAAACGGCTAACAAGGAGATTTGGTCAGCA
AAACAGACCCAGCCTTTCCGAGGCTTCGTCTGACTTGGCCCGAAAGGTTG
GGGAGGGGGGGCTTGCGCAGAGCCTCAGGGACCCTCCTCTCTGGGGACTA
CCATCCCTGAGCCTTACGCTTCTTTCCACAGCCTTTGCAGGCGGAATATC
GGAATAAAGTGGGTCCAGGCGCC
>LIT1571|Homo sapiens|HOXA11S|Homo sapiens clone P5 HOXA 11 antisense RNA|918
GGGGGTGTGCGCTGTTCCGCATAACCACTGCCTCCCATGTCCTCCTCGAG
GGCCGAACCGAGAGGGTGCTGGCAGGGCTGGATCCCACGGGTGTCCGCAG
GAGACAAAGGCGAATTCCGGAGAAAAGGCTGGGGCTGAGAAAGGCGCTCC
GGGAGCGGCTGGCAGGGCAATTCGGCAGGCTGCACCGAAGCCGAGTGCCC
GGAGGGACTTGCCGCCCGGAAGGGGGAGGTCCAACAGCCGAGCTTAGCCC
ACCGGGCTCTGGGAAAGACCCGACTGAGGCTAAAGCCGCCCCGGAAGGCC
AAGTCCGAGTTCCATTTCTTGAAGAGGCCGGCGCGCGTAAGGCTGTGACA
TTGGCCCTGGCGACTGGCTTCCCAGGAGCTGTTCTTTCTCAGGAGCTCCA
CAGCGCGGGCCATCTCCAGAAAACTGTCTTCAGAGTGTATTTCCTTTTAT
CGTCAACCCAGAGCCCCACCGCGGCTAATGCAAGAGGCCAAAAAATGTTT
GGAGGAAGAAAAACAAAGGCAGGAAGTGGCGGCGGCCTGACGGTGCGTGT
GTGTCTGCAGAGAAGGGAGGGAGCCGGCTCAGTCTCTTCTTGTTTTTCCA
AACTTCAAGGTCCAGGCAGCCCTCTGCAGGGCCGGGCCCCATTGCTCCCC
GCGCGGCATTGGAGGTGGCCGCCCGGAGAGGAGAAGGCCAACGCCTGCGC
CAGGCTTGTCAGGCGGAAACGGCTAACAAGGAGATTTGGTCAGCAAAACA
GACCCAGCCTTTCCGAGGCTTCGTCTGACTTGGCCCGAAAGGTTGGGGAG
GGGGGGCTTGCGCAGAGCCTCAGGGACCCTCCTCTCTGGGGACTACCATC
CCTGAGCCTTACGCTTCTTTCCACAGCCTTTGCAGGCGGAATATCGGAAT
AAAGTGGGTCCAGGCGCC
>LIT1572|Homo sapiens|HOXA11S|Homo sapiens clone D HOXA 11 antisense RNA|875
GAGGTCCAACAGCCGAGCTTAGCCCACCGGGCTCTGGGAAAGACCCGACT
GAGGCTAAAGCCGCCCCGGAAGGCCAAGTCCGAGTTCCATTTCTTGAAGA
GGCCGGCGCGCGTAAGGCTGTGACATTGGCCCTGGCGACTGGCTTCCCAG
GAGCTGTTCTTTCTCAGGAGCTCCACAGCGCGGGCCATCTCCAGAAAACT
GTCTTCTAGACAGACCTGCGGTTTTATAGCAGTTTTGGCAGTCAACTTCA
GCTTGTGCCTGAGCAGACGGGGTTGTGGTGGCCCGCCAGCGGGGGATGCC
AGGCCACCTCCCCCAGCGGCACGCAGCCCCTCTCTTAATTAGATCGGTTT
TCCCCTGGTGTCCGGGAGAGCGGTCCCGGCAGAAAGTCAGAGTGTATTTC
CTTTTATCGTCAACCCAGAGCCCCACCGCGGCTAATGCAAGAGGCCAAAA
AATGTTTGGAGGAAGAAAAACAAAGGCAGGAAGTGGCGGCGGCCTGACGG
TGCGTGTGTGTCTGCAGAGAAGGGAGGGAGCCGGCTCAGTCTCTTCTTGT
TTTTCCAAACTTCAAGGTCCAGGCAGCCCTCTGCAGGGCCGGGCCCCATT
GCTCCCCGCGCGGCATTGGAGGTGGCCGCCCGGAGAGGAGAAGGCCAACG
CCTGCGCCAGGCTTGTCAGGCGGAAACGGCTAACAAGGAGATTTGGTCAG
CAAAACAGACCCAGCCTTTCCGAGGCTTCGTCTGACTTGGCCCGAAAGGT
TGGGGAGGGGGGGCTTGCGCAGAGCCTCAGGGACCCTCCTCTCTGGGGAC
TACCATCCCTGAGCCTTACGCTTCTTTCCACAGCCTTTGCAGGCGGAATA
TCGGAATAAAGTGGGTCCAGGCGCC
>LIT1576|Homo sapiens|HOXA11S|Homo sapiens clone P3 HOXA 11 antisense RNA|833
GAGGTCCAACAGCCGAGCTTAGCCCACCGGGCTCTGGGAAAGACCCGACT
GAGGCTAAAGCCGCCCCGGAAGGCCAAGTCCGAGTTCCATTTCTTGAAGA
GGCCGGCGCGCGTAAGGCTGTGACATTGGCCCTGGCGACTGGCTTCCCAG
GAGCTGTTCTTTCTCAGGAGCTCCACAGCGCGGGCCATCTCCAGAAAACT
GTCTTTCAGCTTGTGCCTGAGCAGACGGGGTTGTGGTGGCCCGCCAGCGG
GGGATGCCAGGCCACCTCCCCCAGCGGCACGCAGCCCCTCTCTTAATTAG
ATCGGTTTTCCCCTGGTGTCCGGGAGAGCGGTCCCGGCAGAAAGTCAGAG
TGTATTTCCTTTTATCGTCAACCCAGAGCCCCACCGCGGCTAATGCAAGA
GGCCAAAAAATGTTTGGAGGAAGAAAAACAAAGGCAGGAAGTGGCGGCGG
CCTGACGGTGCGTGTGTGTCTGCAGAGAAGGGAGGGAGCCGGCTCAGTCT
CTTCTTGTTTTTCCAAACTTCAAGGTCCAGGCAGCCCTCTGCAGGGCCGG
GCCCCATTGCTCCCCGCGCGGCATTGGAGGTGGCCGCCCGGAGAGGAGAA
GGCCAACGCCTGCGCCAGGCTTGTCAGGCGGAAACGGCTAACAAGGAGAT
TTGGTCAGCAAAACAGACCCAGCCTTTCCGAGGCTTCGTCTGACTTGGCC
CGAAAGGTTGGGGAGGGGGGGCTTGCGCAGAGCCTCAGGGACCCTCCTCT
CTGGGGACTACCATCCCTGAGCCTTACGCTTCTTTCCACAGCCTTTGCAG
GCGGAATATCGGAATAAAGTGGGTCCAGGCGCC
>LIT1581|Homo sapiens|HOXA11S|Homo sapiens homeo box A11, antisense (HOXA11S), misc RNA|879
CTAGGAAAACCGAAAACAGTTCTAGACAGACCTGCGGTTTTATAGCAGTT
TTGGCAGTCAACTTCAGCTTGTGCCTGAGCAGACGGGGTTGTGGTGGCCC
GCCAGCGGGGGATGCCAGGCCACCTCCCCCAGCGGCACGCAGCCCCTCTC
TTAATTAGATCGGTTTTCCCCTGGTGTCCGGGAGAGCGGTCCCGGCAGAA
AGGAGGTCCAACAGCCGAGCTTAGCCCACCGGGCTCTGGGAAAGACCCGA
CTGAGGCTAAAGCCGCCCCGGAAGGCCAAGTCCGAGTTCCATTTCTTGAA
GAGGCCGGCGCGCGTAAGGCTGTGACATTGGCCCTGGCGACTGGCTTCCC
AGGAGCTGTTCTTTCTCAGGAGCTCCACAGCGCGGGCCATCTCCAGAAAA
CTGTCTTCAGAGTGTATTTCCTTTTATCGTCAACCCAGAGCCCCACCGCG
GCTAATGCAAGAGGCCAAAAAATGTTTGGAGGAAGAAAAACAAAGGCAGG
AAGTGGCGGCGGCCTGACGGTGCGTGTGTGTCTGCAGAGAAGGGAGGGAG
CCGGCTCAGTCTCTTCTTGTTTTTCCAAACTTCAAGGTCCAGGCAGCCCT
CTGCAGGGCCGGGCCCCATTGCTCCCCGCGCGGCATTGGAGGTGGCCGCC
CGGAGAGGAGAAGGCCAACGCCTGCGCCAGGCTTGTCAGGCGGAAACGGC
TAACAAGGAGATTTGGTCAGCAAAACAGACCCAGCCTTTCCGAGGCTTCG
TCTGACTTGGCCCGAAAGGTTGGGGAGGGGGGGCTTGCGCAGAGCCTCAG
GGACCCTCCTCTCTGGGGACTACCATCCCTGAGCCTTACGCTTCTTTCCA
CAGCCTTTGCAGGCGGAATATCGGAATAA
>LIT1584|Homo sapiens|CMPD|Homo sapiens RNA for differentiation or sex determination (CMPD)|3414
CGCATCCCAGGAAGAAGGAGTTGGAGCTCCGTGATGCCATTCAAAAACAG
ATGAGATGGGGACAGATTTAACCCAAAGGACATAGTTCAACTCCTGGTCT
TGACAGAGGAGAAGCCCTCAAagatggagtctcactctgttgccaggcta
gaatacaatggcacgaacttggctcactgcaacctccgcctcctgggttc
aagagattctcctgcctcagagtcctgagttgctgggactacgggcacac
accatcatgcccagctaatttttgtatttttagtagagacagggtttcac
catgttgaccaggatggtctcgatctcttgacctcgtgatctgcccacgt
cggcctcccaaagtcctgggattacaggcatgagccagtgcgcctagcAA
ACGACAGCTTTTTGAGCCTCTGTTTAACAATCTCTTAAACCTTATAggta
ggcagttctgagacagctcctaatcatctcccctcctggtattcaagccc
tgatggaatactctcttcttcaatgtgagctggacttagtggttttcttc
taatccattgaatacacacaagtgatgagctgtcatttccaaaattagtt
cacacaaagctgtaacttttgttttgttcacagcctctctcaattgcctt
ctcagcttgtatgctttgaagaagcaagctgcagtgttggagaggcccat
gtggcaaggaaatgagggtggcctccagtcaatggctggtgagaaactga
gaccttccttccaacaattgtcaagtaactgaatactcccaacaatcata
tgggttaggttagaagtgaacctttctctagttgaggtttcagataagac
cacagatatttatctaacaccttgattgcaggcttatgagaaaccttgaa
atgagaagactaagtaaaaccatatctggattcctgacttacagaaactg
tgtgatgataaatgtgtgttatcttaagccacaaagtttttggggtgatt
tgttctacagcaattgataatgaatacTTCAACCTATAGTGACAACTGGA
TGTCTATTTACTCATTTTCCCCACCAAAGTGTAAAGTTCCTACAAGGCAG
AGGTTACAACATATTCATCCTGCTACCTCTCATAGCCCATAATATACAAC
CTGGCCCATAAAACATGATTAATCAATGTTTGTTAAATTAACATGTATTT
TGAGTTTCATTGAAATCAGTTAGTTGAAGTGATAATAACATTTAAATGTG
CATGAGCAGTAGGACAAGGCAGATAGCTGGTTAGGATAGAAAGTTTTTGA
AAATTGTGAGGGGAAAAATTATTTCTATTTGTACCCTGTTGTACCCAGCT
TAGGTTTCAAAAACTTTCAGGGGGTTTTTATTCATTTACCAAAGACTTCA
AAGTTGGTGCCTCCCCACCACTCTAAAGAGGTCTTTGCCCTTATTGACCC
AACCATACTGATTTGCCTGGTGCACAGTGGGAGCTATTATAAGGAGAGGG
GAGAAGAAGGAAATAGAAACAACTGTGAAAAAGGTTGAAAAAAATAGCGA
AAAGGATAGAAAAAGAGCAGAGGAAAGAGAAGAAGTAGTCAACATCCAAC
CCAGATGCAGAGAAATGATTCAAAAGAAAAAGTCTGATTTTCCTGTCGGA
AATATTTTTAAAAGGAGGTAGGCGTTTATCAAAAAGGAAAAAAAAAAAAA
AAGAATAACAGAGTTTGTCTTCCAAAGGACCCAATACTCTTGGAATTCAA
TGACCTAATTCTGTGTATGGTTGCAGTGTGGAGATTGCCTCTTGTCTGAT
CTCTACGGCATTGAGACCTCTGATTTCTCAACAGCACATGCCACAGCACT
ATCAGAAGTCAGGAATAAAGAACAGAGGGTGTGGGGGGCAGTCTAGATAT
TATGCTCAGCAAACATATTTTTAAATCAGTGTAAATTCTATCTTGCTGGT
TGCTTATCTTAGCAGTTAAATCAACTTTTCGTTACTTTTGTAGACATTAT
ATAATATCTTCTCCCCGCAGCTCCAGCCACCAGCTGTTAGTCAGCAGAAT
GGGAGAGGGACTGGGTCAGCTTAAGCTGAATAACTTCCATGGTGACATTT
GAGGGAACCAATTCCCAGCCACTGAACAAACCTAAATGTTCTGCTATGGC
CATAGAACCAAATAGATCTTAACAAAGAAACCTGAGAGCATTCAAAGGTC
AAAACAATTGGAGCTAGTTCcttcaagcttaaatatgctcatctgtaaag
tggggacaataactatatatcttatagggttattttgaaggctaaatATG
TGTAAAAGCCTCAGTCTACTGAaaggttgctcaactgtaacactcttttc
attttgtgagggatcattctttgttggaggttagggacactgtctcgtgc
attacaggatgtttagcaacatcctcagcttctatccatcagatgttagc
accccccccacggaccaccatcttctccatcatcaccatcaaatatgtct
ccagacatttccaagtgtcccctgggaggctaaaactgcccctggttgag
aaccactgTTCTAGTACTTGGCATTGTTCCATAAACATCAGATGATATTT
TTATCATTATAATTATTACTAAAGGCAACATCACCCTGCAATGGAGACAG
GTCTTGGTCTCACGGAATCCTGCAATAGTTGCTGCATTTCTGCATCTTTC
TGAGAGTAAGGGTTGAAAAGAGATAAGGTCAATTCATCTGACAACAATCA
ATGGGAAACCTACTGTCTCCGTAGAAATTCTTTTCATGGAAAGAAAAGGG
GCTACCATTTTGATCTGCTGCAGGAACTAGGTCTATTCCTCAGCCTCACA
GTTTGCAAAACGCTACAGACTTTTCCATGGGCATAAATTCTCCAGCTTTA
GGGATTGCTGGTATAGTTGACTCTTGAAGCTGCTCTTGGATTTCCAAGGG
TAGCACCATTTTTTACCTGAGAAAAGAAGGAAAAAGATATTCAAGAAGGA
GAACTTTTCAACAGAAGTTACTCCATTTGCTGTTTTTGTGGTTTTGTGCT
TGTTTAGGTTTGCAAGTGTGTTTTCTGCCCAAATTGTTCTTGCATATTCT
AACAGTGTTTGCTTTACGTGTTTTGATGCCACGCTGTTTTGAAGGTACAA
ATGTTTTTCATGGCATGTCTTGTGTTAAGTGTACAAACTGAGACGTGAAT
GTCAGTGACTGAATAGAGTACAGTATTCCTCAAAGTTTGTAACTAAATAA
ACCCTAAGAGAAAAGTGAAGCGAGATTTCTGGAGGTCTGGAAGTGGCCAG
CTGACAATATACATCTCTGTATCTCCTATTTTTATCTTTATGCTAAATGC
AAATTTTACTTTCTGTGCTAAAATAATGTTTCATTAGTTTCAAGGTAAAA
ATGTGTAAATAGAC
>LIT1586|Homo sapiens|bic|Homo sapiens BIC noncoding mRNA, complete sequence|1421
AGCGGAGCCCCGAGCCGCCCGCAGAGCAAGCGCGGGGAACCAAGGAGACG
CTCCTGGCACTGCAGATAACTTGTCTGCATTTCAAGAACAACCTACCAGA
GACCTTACCTGTCACCTTGGCTCTCCCACCCAATGGAGATGGCTCTAATG
GTGGCACAAACCAGGAAGGGGAAATCTGTGGTTTAAATTCTTTATGCCTC
ATCCTCTGAGTGCTGAAGGCTTGCTGTAGGCTGTATGCTGTTAATGCTAA
TCGTGATAGGGGTTTTTGCCTCCAACTGACTCCTACATATTAGCATTAAC
AGTGTATGATGCCTGTTACTAGCATTCACATGGAACAAATTGCTGCCGTG
GGAGGATGACAAAGAAGCATGAGTCACCCTGCTGGATAAACTTAGACTTC
AGGCTTTATCATTTTTCAATCTGTTAATCATAATCTGGTCACTGGGATGT
TCAACCTTAAACTAAGTTTTGAAAGTAAGGTTATTTAAAAGATTTATCAG
TAGTATCCTAAATGCAAACATTTTCATTTAAATGTCAAGCCCATGTTTGT
TTTTATCATTAACAGAAAATATATTCATGTCATTCTTAATTGCAGGTTTT
GGCTTGTTCATTATAATGTTCATAAACACCTTTGATTCAACTGTTAGAAA
TGTGGGCTAAACACAAATTTCTATAATATTTTTGTAGTTAAAAATTAGAA
GGACTACTAACCTCCAGTTATATCATGGATTGTCTGGCAACGTTTTTTAA
AAGATTTAGAAACTGGTACTTTCCCCCAGGTAACGATTTTCTGTTCAGGC
AACTTCAGTTTAAAATTAATACTTTTATTTGACTCTTAAAGGGAAACTGA
AAGGCTATGAAGCTGAATTTTTTTAATGAAATATTTTTAACAGTTAGCAG
GGTAAATAACATCTGACAGCTAATGAGATATTTTTTCCATACAAGATAAA
AAGATTTAATCAAAAATTTCATAtttgaaatgaagtcccaaatctaggtt
caagttcaatagcttagccacataatacggttgtgcgagcagagaatcta
cctttccacttctaagcctgtttcttcctccataaaatggggataatact
ttacaaggttgttgtgaggcttagatgagataGAGAATTATTCCATAAGA
TAATCAAGTGCTACATTAATGTTATAGTTAGATTAATCCAAGAACTAGTC
ACCCTACTTTATTAGAGAAGAGAAAAGCTAATGATTTGATTTGCAGAATA
TTTAAGGTTTGGATTTCTATGCAGTTTTTCTAAATAACCATCACTTACAA
ATATGTAACCAAACGTAATTGTTAGTATATTTAATGTAAACTTGTTTTAA
CAACTCTTCTCAACATTTTGTCCAGGTTATTCACTGTAACCAAATAAATC
TCATGAGTCTTTAGTTGATTT
>LIT1596|Homo sapiens|Xist|Homo sapiens X (inactive)-specific transcript (XIST) complete exon|15301
CCTTCAGTTCTTAAAGCGCTGCAATTCGCTGCTGCAGCCATATTTCTTAC
TCTCTCGGGGCTGGAAGCTTCCTGACTGAAGATCTCTCTGCACTTGGGGT
TCTTTCTAGAACATTTTCTAGTCCCCCAACACCCTTTATGGCGTATTTCT
TTAAAAAAATCACCTAAATTCCATAAAATATTTTTTTAAATTCTATACTT
TCTCCTAGTGTCTTCTTGACACGTCCTCCATATTTTTTTAAAGAAAGTAT
TTGGAATATTTTGAGGCAATTTTTAATATTTAAGGAATTTTTCTTTGGAA
TCATTTTTGGTGACATCTCTGTTTTTTGTGGATCAGTTTTTTACTCTTCC
ACTCTCTTTTCTATATTTTGCCCATCGGGGCTGCGGATACCTGGTTTTAT
TATTTTTTCTTTGCCCAACGGGGCCGTGGATACCTGCCTTTTAATTCTTT
TTTATTCGCCCATCGGGGCCGCGGATACCTGCTTTTTATTTTTTTTTCCT
TAGCCCATCGGGGTATCGGATACCTGCTGATTCCCTTCCCCTCTGAACCC
CCAACACTCTGGCCCATCGGGGTGACGGATATCTGCTTTTTAAAAATTTT
CTTTTTTTGGCCCATCGGGGCTTCGGATACCTGCTTTTTTTTTTTTTATT
TTCCTTGCCCATCGGGGCCTCGGATACCTGCTTTAATTTTTGTTTTTCTG
CCCATCGGGGCCGCGGATACCTGCTTTGATTTTTTTTTTTCATCGCCCAT
CGGTGCTTTTTATGGATGAAAAAATGTTGGTTTTGTGGGTTGTTGCACTC
TCTGGAATATCTACACTTTTTTTTGCTGCTGATCATTTGGTGGTGTGTGA
GTGTACCTACCGCTTTGGCAGAGAATGACTCTGCAGTTAAGCTAAGGGCG
TGTTCAGATTGTGGAGGAAAAGTGGCCGCCATTTTAGACTTGCCGCATAA
CTCGGCTTAGGGCTAGTCGTTTGTGCTAAGTTAAACTAGGGAGGCAAGAT
GGATGATAGCAGGTCAGGCAGAGGAAGTCATGTGCATTGCATGAGCTAAA
CCTATCTGAATGAATTGATTTGGGGCTTGTTAGGAGCTTTGCGTGATTGT
TGTATCGGGAGGCAGTAAGAATCATCTTTTATCAGTACAAGGGACTAGTT
AAAAATGGAAGGTTAGGAAAGACTAAGGTGCAGGGCTTAAAATGGCGATT
TTGACATTGCGGCATTGCTCAGCATGGCGGGCTGTGCTTTGTTAGGTTGT
CCAAAATGGCGGATCCAGTTCTGTCGCAGTGTTCAAGTGGCGGGAAGGCC
ACATCATGATGGGCGAGGCTTTGTTAAGTGGTTAGCATGGTGGTGGACAT
GTGCGGTCACACAGGAAAAGATGGCGGCTGAAGGTCTTGCCGCAGTGTAA
AACATGGCGGGCCTCTTTGTCTTTGCTGTGTGCTTTTCGTGTTGGGTTTT
GCCGCAGGGACAATATGGCAGGCGTTGTCATATGTATATCATGGCTTTTG
TCACGTGGACATCATGGCGGGCTTGCCGCATTGTTAAAGATGGCGGGTTT
TGCCGCCTAGTGCCACGCAGAGCGGGAGAAAAGGTGGGATGGACAGTGCT
GGATTGCTGCATAACCCAACCAATTAGAAATGGGGGTGGAATTGATCACA
GCCAATTAGAGCAGAAGATGGAATTAGACTGATGACACACTGTCCAGCTA
CTCAGCGAAGACCTGGGTGAATTAGCATGGCACTTCGCAGCTGTCTTTAG
CCAGTCAGGAGAAAGAAGTGGAGGGGCCACGTGTATGTCTCCCAGTGGGC
GGTACACCAGGTGTTTTCAAGGTCTTTTCAAGGACATTTAGCCTTTCCAC
CTCTGTCCCCTCTTATTTGTCCCCTCCTGTCCAGTGCTGCCTCTTGCAGT
GCTGGATATCTGGCTGTGTGGTCTGAACCTCCCTCCATTCCTCTGTATTG
GTGCCTCACCTAAGGCTAAGTATAcctccccccccaccccccaacccccc
caactccccacccccaccccccaccccccacctccccacccccctacccc
cctacccccctaccccccTCTGGTCTGCCCTGCACTGCACTGTTGCCATG
GGCAGTGCTCCAGGCCTGCTTGGTGTGGACATGGTGGTGAGCCGTGGCAA
GGACCAGAATGGATCACAGATGATCGTTGGCCAACAGGTGGCAGAAGAGG
AATTCCTGCCTTCCTCAAGAGGAACACCTACCCCTTGGCTAATGCTGGGG
TCGGATTTTGATTTATATTTATCTTTTGGATGTCAGTCATACAGTCTGAT
TTTGTGGTTTGCTAGTGTTTGAATTTAAGTCTTAAGTGACTATTATAGAA
ATGTATTAAGAGGCTTTATTTGTAGAATTCACTTTAATTACATTTAATGA
GTTTTTGTTTTGAGTTCCTTAAAATTCCTTAAAGTTTTTAGCTTCTCATT
ACAAATTCCTTAACCTTTTTTTGGCAGTAGATAGTCAAAGTCAAATCATT
TCTAATGTTTTAAAAATGTGCTGGTCATTTTCTTTGAAATTGACTTAACT
ATTTTCCTTTGAAGAGTCTGTAGCACAGAAACAGTAAAAAATTTAACTTC
ATGACCTAATGTAAAAAAGAGTGTTTGAAGGTTTACACAGGTCCAGGCCT
TGCTTTGTTCCCATCCTTGATGCTGCACTAATTGACTAATCACCTACTTA
TCAGACAGGAAACTTGAATTGCTGTGGTCTGGTGTCCTCTATTCAGACTT
ATTATATTGGAGTATTTCAATTTTTCGTTGTATCCTGCCTGCCTAGCATC
CAGTTCCTCCCCAGCCCTGCTCCCAGCAAACCCCTAGTCTagccccagcc
ctactcccacccggccccagccctgccccaggcccagtcccctaaccccc
cagccctaggcccagtcccagtcctagTTCCTCAGTCTGTCCAGCTTCTC
TCGAAAGTCACTCTAATTTTCATTGATTCAGTGCTCAAAATAAGTTGTCC
ATTGGTATCCTATTATACTGGGATATTCCGTTTACCCTTGGCATTGCTGA
TCTTCAGTACTGACTCCTTGACCATTTTCAGTTAAGCATACAATCCCATT
TGTCTGTGATCTCAGGACAAAGAATTTCCTTACTCGGTACGTTGAAGTTA
GGGAATGTCAATTGAGAGCTTTCTATCAGAGCATTATTGCCCACAATTTG
AGTTACTTATCATTTTCTCGATCCCCTGCCCTTAAAGGAGAAACCATTTC
TCTGTCATTGCTTCTGTAGTCACAGTCCCAATTTTGAGTAGTGATCTTTT
CTTGTGTACTGTGTTGGCCACCTAAAACTCTTTGCATTGAGTAAAATTCT
AATTGCCAATAATCCTACCCATTGGATTAGACAGCACTCTGAACCCCATT
TGCATTCAGCAGGGGGTCGCAGACAACCCGTCTTTTGTTGGACAGTTAAA
ATGCTCAGTCCCAATTGTCATAGCTTTGCCTATTAAACAAAGGCACCCTA
CTGCGCTTTTTGCTGTGCTTCTGGAGAATCCTGCTGTTCTTGGACAATTA
AAGAACAAAGTAGTAATTGCTAATTGTCTCACCCATTAATCATGAAGACT
ACCAGTCGCCCTTGCATTTGCCTTGAGGCAGCGCTGACTACCTGAGATTT
AAGAGTTTCTTAAATTATTGAGTAAAATCCCAATTATCCATAGTTCTGTT
AGTTACACTATGGCCTTTGCAAACATCTTTGCATAACAGCAGTGGGACTG
ACTCATTCTTAGAGCCCCTTCCCTTGGAATATTAATGGATACAATAGTAA
TTATTCATGGTTCTGCGTAACAGAGAAGACCCACTTATGTGTATGCCTTT
ATCATTGCTCCTAGATAGTGTGAACTACCTACCACCTTGCATTAATATGT
AAAACACTAATTGCCCATAGTCCCACTCATTAGTCTAGGATGTCCTCTTT
GCCATTGCTGCTGAGTTCTGACTACCCAAGTTTCCTTCTCTTAAACAGTT
GATATGCATAATTGCATATATTCATGGTTCTGTGCAATAAAAATGGATTC
TCACCCCATCCCACCTTCTGTGGGATGTTGCTAACGAGTGCAGATTATTC
AATAACAGCTCTTGAACAGTTAATTTGCACAGTTGCAATTGTCCAGAGTC
CTGTCCATTAGAAAGGGACTCTGTATCCTATTTGCACGCTACAATGTGGG
CTGATCACCCAAGGACTCTTCTTGTGCATTGATGTTCATAATTGTATTTG
TCCACGATCTTGTGCACTAACCCTTCCACTCCCTTTGTATTCCAGCAGGG
GACCCTTACTACTCAAGACCTCTGTACTAGGACAGTTTATGTGCACAATC
CTAATTGATTAGAACTGAGTCTTTTATATCAAGGTCCCTGCATCATCTTT
GCTTTACATCAAGAGGGTGCTGGTTACCTAATGCCCCTCCTCCAGAAATT
ATTGATGTGCAAAATGCAATTTCCCTATCTGCTGTTAGTCTGGGGTCTCA
TCCCCTCATATTCCTTTTGTCTTACAGCAGGGGGTACTTGGGACTGTTAA
TGCGCATAATTGCAATTATGGTCTTTTCCATTAAATTAAGATCCCAACTG
CTCACACCCTCTTAGCATTACAGTAGAGGGTGCTAATCACAAGGACATTT
CTTTTGTACTGTTAATGTGCTACTTGCATTTGTCCCTCTTCCTGTGCACT
AAAGACCCCACTCACTTCCCTAGTGTTCAGCAGTGGATGACCTCTAGTCA
AGACCTTTGCACTAGGATAGTTAATGTGAACCATGGCAACTGATCACAAC
AATGTCTTTCAGATCAGATCCATTTTATCCTCCTTGTTTTACAGCAAGGG
ATATTAATTACCTATGTTACCTTTCCCTGGGACTATGAATGTGCAAAATT
CCAATGTTCATGGTCTCTCCCTTTAAACCTATATTCTACCCCTTTTACAT
TATAGAAAGGGATGCTGGAAACCCAGAGTCCTTCTCTTGGGACTCTTAAT
GTGTATTTCTAATTATCCATGACTCTTAATGTGCATATTTTCAATTGCCT
AATTGATTTCAATTGTCTAAGACATTTCAAATGTCTAATTGATTAGAACT
GAGTCTTTTATATCAAGCTAATATCTAGCTTTTATATCAAGCTAATATCT
TGACTTCTCAGCATCATAGAAGGGGGTACTGATTTCCTAAAGTCTTTCTT
GAATTTCTATTATGCAAAATTGCCCTGAggccgggtgtggtggctcacac
ctgtaatcccagcactttgggaggctgaggtgggaagatcccttactgcc
aggagtttgagaccagcctggccaacattaaaaaaaaaaaaaaaaGTAAG
ACAATTGCCCTGGAATCCCATCCCCCTCACACCTCCTTGGCAAAGCAGCA
GGAGTGCTAACTAGCTAGTGCTTCTTCTCTTATACTGCTTAAATGCGCAT
AATTAGCAGTAGTTGATGTGCCCCTATGTTAGAGTAGAATCCCGCTTCCT
TGCTCCATTTGCATTACTGCAGGAGCTTCTAACTAGCCTGAATTCACTCT
CTTGGACTGTTAATGTGCATACTTATATTTGCTGCTGTACTTTTTTACCA
TGTAAGGACCCCACCCACTGTATTTACATCCCAGCTGGAAGTACCTACTA
CTTAAGACCCTTAGACTAGTAAAGTTAGCGTGCATAATCTTAGGTGTTAT
ATACACATTTTCAGTTGCATACAGTTGTGCCTTTTATCAGGACTCCTGTA
CTTATCAAAGCAGAGAGTGCTAATCAATATTAAGCCCTTCTCTTCGAACT
GTAGATGGCATGTAATTGCAGTTGTCAATGGTCCTTCAATTAGACTTGGG
TTTCTGACCTATCACACCCTCTTTGCTTTATTGCATGGGGTACTATTCAC
TTAAGGCCCCTTTCTCAAACTGTTAATGTGCCTAATGACAATTACATCAG
TATCCTTCCTTTTGAAGGACAGCATGGTTGGTGACACCTAAGGCCCCATT
TCTTGGCCTCCCAATATGTGTGATTGTATTTGTCGAGGTTGCTATGCACT
AGAGAAGGAAAGTGCTCCCCTCATCCCCACTTTTCCCTTCCAGCAGGAAG
TGCCCACCCCATAAGACCCTTTTATTTGGAGAGTCTAGGTGCACAATTGT
AAGTGACCACAAGCATGCATCTTGGACATTTATGTGCGTAATCGCACACT
GCTCATTCCATGTGAATAAGGTCCTACTCTCCGACCCCTTTTGCAATACA
GAAGGGTTGCTGATAACGCAGTCCCCTTTTCTTGGCATGTTGTGTGTGAT
TATAATCGTCTGGGATCCTATGCACTAGAAAAGGAGGGTCCTCTCCACAT
ACCTCAGTCTCACCTTTCCCTTCCAGCAGGGAGTGCCCACTCCATAAGAC
TCTCACATTTGGACAGTCAAGGTGCGTAATTGTTAAGTGAACACAACCAT
GCACCTTAGACATGGATTTGCATAACTACACACAGCTCAACCTATCTGAA
TAAAATCCTACTCTCAGACCCCTTTTGCAGTACAGCAGGGGTGCTGATCA
CCAAGGCCCTTTTTCCTGGCCTGGTATGCGTGTGATTATGTTTGTCCCGG
TTCCTGTGTATTAGACATGGAAGCCTCCCCTGCCACACTCCACCCCCAAT
CTTCCTTTCCCTTCCGGCAGGAGTGCCCTCTCCATAAGACGCTTACGTTT
GGACAATCAAGGTGCACAGTTGTAAGTGACCACAGGCATACACCTTGGAC
ATTAATGTGCATAACCACTTTGCCCATTCCATCTGAATAAGGTCCTACTC
TCAGACCCCTTTTGCAGTACAGCAGGGGTGCTGATCACCAAGGCCCCTTT
TCTTGGCCTGTTATGTGCGTGATTATATTTGTCTGGGTTCCTGTGTATTA
GACAAGGAAGCCTTCCCCCCGCCCCCACCCCCACTCCCAGTCTTCCTTTC
CCTTCCAGCAGGGAGTGCCCCCTCCATAAGATCATTACATTTGGACAATC
AAGGTGCACAATTATAAGTGACCACAGCCATGCACCTTGGACATTATTGG
ACATTAATGTGCGTAACTGCACATGGCCCATCCCATCTGAATAAGGACCT
ACTCTCAGATGCCTTTGCAGTACAGCAGGGGTACTGAATCACCAAGGCCC
TTTTTCTTGGCCTGTTATGTGTGTGATTATATTTATCCCAGTTTCTGTGT
AATAGACATGAAAGCCTCCCCTGCCACACCCCACCTCCAATCTTCCTTTC
CCTTCCACCAGGGAGTGTCCACTCCATATACCCTTACATTTGGACAATCA
AGGTGCACAATTGTAAGTGAGCATAGGCACTCACCTTGGACATGAATGTG
CATAACTGCACATGGCCCATCCCATCTGAATAAGGTCCTACTCTCAGACC
CTTTTTGCAGTACAGCAGGGGTGCTGATCACCAAGGCCCCTTTTCCTGGC
CTGTTATGTGTGTGATTATATTTGTTCCAGTTCCTGTGTAATAGACATGG
AAGCCTCCCCTGCCACACTCCACCCCCAATCTTCCTTTCCTTCTGGCAGG
AAGTACCCGCTCCATAAGACCCTTACATTTGGACAGTCAAGGTGCACAAT
TGTATGTGACCACAACCATGCACCTTGGACATAAATGTGTGTAACTGCAC
ATGGCCCATCCCATCTGAATAAGGTCCTACTCTCAGACCCCTTTTGCAGT
ACAGTAGGTGTGCTGATAACCAAGGCCCCTCTTCCTGGCCTGTTAACGTA
TGTGATTATATTTGTCTGGGTTCCAGTGTATAAGACATGGAAGCCTCCCC
TGCCCCACCCCACCCTCAATCTTCCTTTCCCTTCTGGCAGGGAGTGCCAG
CTCCATAAGAACCTTACATTTGGACAGTCAAGGTGCACAATTCTAAGTGA
CCGCAGCCATGCACCTTGGTCAATAATGTGTGTAACTGCACACGGCCTAT
CTCATCTGAATAAGGCCTTACTCTCAGACCCCTTTTGCAGTACAGCAGGG
GTGCTGATAACCAAGGCCCATTTTCCTGGCCTGTTATGTGTGTGATTATA
TTTGTCCAGGTTTCTGTGTACTAGACAAGGAAGCCTCCTCTGCCCCATCC
CATCTACGCATAATCTTTCTTTTCCTCCCAGCAGGGAGTGCTCACTCCAT
AAGACCCTTACATTTGGACAATCAAGGTGCACAATTGTAAGTGACCACAA
CCATGCATCTTGGAAATTTATGTGCATAACTGCACATGGCTTATCCTATT
TGAATAAAGTCCTACTCTCAGACCCCCTTTGCAGTATAGCTGGGGTGCTG
ATCACTGAGGCCTCTTTGCTTGGCTTGTCTATATTCTTGTGTACTAGATA
AGGGCACCTTCTCATGGACTCCCTTTGCTTTTCAACAAGGAGTACCCACT
ACTTTTTAAGATTCTTATATTTGTCCAAAGTACATGGTTTTAATTGACCA
CAACAATGTCCCTTGGACATTAATGTATGTAATCACCACATGGTTCATCC
TAATTAAACAAAGTTCTACCTTCTCACCCTCCATTTGCAGTATACCAGGG
TTGCTGACCCCCTAAGTCCCCTTTTCTTGGCTTGTTGACATGCATAATTG
CATTTATGTTGGTTCTTGTGCCCTAGACAAGGATGCCCCACCTCTTTTCA
ATAGTGGGTGCCCACTCCTTATGATCTTTACATTTGAACAGTTAATGTGA
ATAATTGCAGTTGTCCACAACCCTATCACTTCTAGGACCATTATACCTCT
TTTGCATTACTGTGGGGTATACTGTTTCCCTCCAAGGCCCCTTCTGGTGG
ACTATCAACATATAATTGAAATTTTCTTTTGTCTTTGTCAGTAGATTAAG
GTCATACCCCATCACCTTTCCTTTGTAGTACAACAGGGTGTCCTGATCAA
CCAAAGTCCTGTTGTTTTGGACTGTTAATATGTGCAATTACATTTGCTCC
TGATCTGTGCACTAGATAAGGATCCTACCTACTTTCTTAGTGTTTTTAGC
AGGTAGTGCCCACTACTCAAGACTGTCACTTGGAATGTTCATGTGCACAA
ACTCAATTCTCTAAGCATGTTCCTGTACCACCTTTGCTTTAGAGCAGGGG
GATGATATTCACTAAGTGCCCCTTCTTTTGGACTTAATATGCATTAATGC
AATTGTCCACCTCTTCTTTTAGACTAAGAGTTGATCTCCACATATTCCCC
TTGCATCAGGGGCATGTTAATTATGAATGAACCCTTTTCTTTTAATATTA
ATGTCATAATTGTATTTGTGGACCTGTGTAGGAGAAAAAGACCCTATGTT
CCTCCCATTACCCTTTGGATTGCTGCTGAGAAGTGTTAACTACTCATAAT
CTCAGCTCTTGGACAATTAATAGCATTAATAACAATTATCAAGGGCACTG
ATCATTAGATAAGACTCCTGCTTCCTCGTTGCTTACATCGGGGGTACTGA
CCCACTAAGGCCCCTTGTACTGTTAATGTGAATATTTGCAATTATATATG
TCTCCTTCTGGTAGAGTGGGATATTATGCCCTAGTATCCCCTTTGCATTA
CTGCAGGGGCTGCTGACTACTCAAAACTTCTCCTGGGACTGTTAATAGGC
ACAATGGCAGTTATCAATGGTTTTCTCCCTCCCTGACCTTGTTAAGCAAG
CGCCCCACCCCACCCTTAGTTTCCCATGGCATAATAAAGTATAAGCATTG
GAGTATTCCATGCACTTGTCTATCAAACAGTGGTCCATACTCCCAACCCT
TTTGCATTGCGCCAGTGTGTAAAATCACAGGTAGCCATGGTGTCATGCTT
TATATACGAAGTCTTCCCTCTCTCTGCCCCTTGTGTGCCCTTGGCCCCTT
TTTACAGACTATTGCTCACAATCTCAGGTGTCCATATTTGCAGCTATTAG
GTAAGATTGTGCTGTCTCCCTCTTCCCTTCCCTCTGCCCTGCCCCTTTTG
CCTCTTTGCTGGGTAATGTTGACCAGACAAGGCCCTTTCTCTTGGACTTA
AACAATTCTCAGTTGCACTTTCCTTGGTCCACCCATTATACATGAACCCC
TCTACTTCCTTTCGCATTGCTTCTGAGTATGCTGACTACCCAAAGCCCCT
TCTGTGTTATTAATAAACACAGTACTGATTGTCCCATTTTTCAGCCCATC
AGTCCAAGATCTCCCTACCACTTTGGTGTGTTGGTGCAGTGTTGACTATG
AAAAGCAGGCCTGAACTAGGTGGATAAGCCTTCACTCATTTTCTTTCATT
TATTAATGATCCTAGTTTCAATTATTGTCAGATTCTGGGGACAAGAACCA
TTCTTGCCCACCTGTGTTACTGCTTTACTGTGCAAAATACTGAAGGCAAG
TCAGACCCAGGGAGCTGGATTGCCATCCTTTATTTTGTGTTTCCAGTGTA
CACTATAAAATTGTCTCCCCAGGAAGGAAGGTTGGCACTTTCTCTGCATT
CTTCTTTCCAGAGCAGATTGCCTGGTTAAGAATCTCTTGTTGTCCCTTCT
GTATATTGTTATTGTAAAGTGCCAAATGCCAGGATACAGCCAGAAAAATT
GCttattattattaaaaaaatttttttaaGAAAGACATCTGGATTGTAGG
GTGGACTCGATAACCTGGTCATTATTTTTTTGAAGCCAAAATATCCATTT
ATACTATGTACCTGGTGACCAGTGTCTCTCATTTTAACTGAGGGTGGTGG
GTCTGTGGATAGAACACTGACTCTTGCTATTTTAATATCAAAGATATTCT
AGAGTGGAACTCTTAAGACCAGTATCTTTGTGTGGGCTTTACCAGCATTC
ACTTTTAGAAAAACTACCTAAATTTTATAATCCTTTAATTTCTTCATCTG
GAGCACCTGCCCCTACTTATTTCAAGAAGATTGCAGTAAAACGATTAAAT
GAGGGAACATATGCAGAGGTGCTTTTAAAAAGCATATGCCACCtttttta
ttaattattatataaaatGAAGCATTTAATTATAGTAATAATTTGAAGTA
GTTTGAAGTACCACACTGAGGTGAGGACTTAAAAATGATAAGACGAGTTC
CCTATTTTATAAGAAAAATAAGCCAAAATTAAATATTCTTTTGGATATAA
ATTTCAACAGTGAGATAGCTGCCTAGTGGAAATGAATAATATCCCAGCCA
CTAGTGTACAGGGTGTTTTGTGGCACAGGATTATGTAATATGGAACTGCT
CAAGCAAATAACTAGTCATCACAACAGCAGTTCTTTGTAATAACTGAAAA
AGAATATTGTTTCTCGGAGAAGGATGTCAAAAGATCGGCCCAGCTCAGGG
AGCAGTTTGCCCTACTAGCTCCTCGGACAGCTGTAAAGAAGAGTCTCTGG
CTCTTTAGAATACTgatcccattgaagataccacgctgcatgtgtcctta
gtagtcatgtctccttaggctcctcttggACATTCTGAGCATGTGAGACC
TGAGGACTGCAAACAGCTATAAGAGGCTCCAAATTAATCATATCTTTCCC
TTTGAGAATCTGGCCAAGCTCCAGCTAATCTACTTGGATGGGTTGCCAGC
TATCTGGAGAAAAAGATCTTCCTCAGAAGAATAGGCTTGTTGTTTTACAG
TGTTAGTGATCCATTCCCTTTGACGATCCCTAGGTGGAGATGGGGCATGA
GGATCCTCCAGGGGAAAAGCTCACTACCACTGGGCAACAACCCTAGGTCA
GGAGGTTCTGTCAAGATACTTTCCTGGTCCCAGATAGGAAGATAAAGTCT
CAAAAACAACCACCACACGTCAAGCTCTTCATTGTTCCTATCTGCCAAAT
CATTATACTTCCTACAAGCAGTGCAGAGAGCTGAGTCTTCAGCAGGTCCA
AGAAATTTGAACACACTGAAGGAAGTCAGCCTTCCCACCTGAAGATCAAC
ATGCCTGGCACTCTAGCACTTGAGGATAGCTGAATGAATGTGTATTTCTT
TGTCTCTTTCTTTCTTGTCTTTGCTCTTTGTTCTCTATCTAAAGTGTGTC
TTACCCATTTCCATGTTTCTCTTGCTAATTTCTTTCGTGTGTGCCTTTGC
CTCATTTTCTCTTTTTGTTCACAAGAGTGGTCTGTGTCTTGTCTTAGACA
TATCTCTCATTTTTCATTTTGTTGCTATTTCTCTTTGCTCTCCTAGATGT
GGCTCTTCTTTCACGCTTTATTTCATGTCTCCTTTTTGGGTCACATGCTG
TGTGCTTTTTGTCCTTTTCTTGTTCTGTCTACCTCTCCTTTCTCTGCCTA
CCTCTCTTTTCTCTTTGTGAACTGTGATTATTTGTTACCCCTTCCCCTTC
TCGTTCGTTTTAAATTTCACCTTTTTTCTGAGTCTGGCCTCCTTTCTGCT
GTTTCTACTTTTTATCTCACATTTCTCATTTCTGCATTTCCTTTCTGCCT
CTCTTGGGCTATTCTCTCTCTCCTCCCCTGCGTGCCTCAGCATCTCTTGC
TGTTTGTGATTTTCTATTTCAGTATTAATCTCTGTTGGCTTGTATTTGTT
CTCTGCTTCTTCCCTTTCTACTCACCTTTGAGTATTTCAGCCTCTTCATG
AATCTATCTCCCTCTCTTTGATTTCATGTAATCTCTCCTTAAATATTTCT
TTGCATATGTGGGCAAGTGTACGTGTGTGTGTGTCATGTGTGGCAGAGGG
GCTTCCTAACCCCTGCCTGATAGGTGCAGAACGTCGGCTATCAGAGCAAG
CATTGTGGAGCGGTTCCTTATGCCAGGCTGCCATGTGAGATGATCCAAGA
CCAAAACAAGGCCCTAGACTGCAGTAAAACCCAGAACTCAAGTAGGGCAG
AAGGTGGAAGGCTCATATGGATAGAAGGCCCAAAGTATAAGACAGATGGT
TTGAGACTTGAGACCCGAGGACTAAGATGGAAAGCCCATGTTCCAAGATA
GATAGAAGCCTCAGGCCTGAAACCAACAAAAGCCTCAAGAGCCAAGAAAA
CAGAGGGTGGCCTGAATTGGACCGAAGGCCTGAGTTGGATGGAAGTCTCA
AGGCTTGAGTTAGAAGTCTTAAGACCTGGGACAGGACACATGGAAGGCCT
AAGAACTGAGACTTGTGACACAAGGCCAACGACCTAAGATTAGCCCAGGG
TTGTAGCTGGAAGACCTACAACCCAAGGATGGAAGGCCCCTGTCACAAAG
CCTACCTAGATGGATAGAGGACCCAAGCGAAAAAGGTATCTCAAGACTAA
CGGCCGGAATCTGGAGGCCCATGACCCAGAACCCAGGAAGGATAGAAGCT
TGAAGACCTGGGGAAATCCCAAGATGAGAACCCTAAACCCTACCTCTTTT
CTATTGTTTACACTTCTTACTCTTAGATATTTCCAGTTCTCCTGTTTATC
TTTAAGCCTGATTCTTTTGAGATGTACTTTTTGATGTTGCCGGTTACCTT
TAGATTGACAGTATTATGCCTGGGCCAGTCTTGAGCCAGCTTTAAATCAC
AGCTTTTACCTATTTGTTAGGCTATAGTGTTTTGTAAACTTCTGTTTCTA
TTCACATCTTCTCCACTTGAGAGAGACACCAAAATCCAGTCAGTATCTAA
TCTGGCTTTTGTTAACTTCCCTCAGGAGCAGACATTCATATAGGTGATAC
TGTATTTCAGTCCTTTCTTTTGACCCCAGAAGCCCTAGACTGAGAAGATA
AAATGGTCAGGTTGTTGGGGAAAAAAAAAGTGCCAGGCTCTCTAGAGAAA
AATGTGAAGAGATGCTCCAGGCCAATGAGAAGAATTAGACAAGAAATACA
CAGATGTGCCAGACTTCTGAGAAGCACCTGCCAGCAACAGCTTCCTTCTT
TGAGCTTAGGTGAGCAGGATTCTGGGGTTTGGGATTTCTAGTGATGGTTA
TGGAAAGGGTGACTGTGCCTGGGACAAAGCGAGGTCCCAAGGGGACAGCC
TGAACTCCCTGCTCATAGTAGTGGCCAAATAATTTGGTGGACTGTGCCAA
CGCTACTCCTGGGTTTAATACCCATCTCTAGGCTTAAAGATGAGAGAACC
TGGGACTGTTGAGCATGTTTAATACTTTCCTTGATTTTTTTCTTCCTGTT
TATGTGGGAAGTTGATTTAAATGACTGATAATGTGTATGAAAGCACTGTA
AAACATAAGAGAAAAACCAATTAGTGTATTGGCAATCATGCAGTTAACAT
TTGAAAGTGCAGTGTAAATTGTGAAGCATTATGTAAATcaggggtccaca
gtttttctgtaaggggtcaaatcataaatactttagactgtgggccatat
ggtttctgttacatatttgttttttaaacaacgtttttataaggtcaaaa
tcattcttagtttttgagccaattggatttggcctgctgttcatagctta
ccaccccctgATGTATTATTTGTTATTCAGAGAAAATTTCTGAATACTAC
TAGTTTccttttctgtgcctgtccctgtgctaggcactaaaaatgcaatg
atTATTGATATCTAGGTGACCTGAAAAAAAATAGTGAATGTGCTTTGTAA
ACTGTAAAGCACTTGTATTCTACTGTGATAAGCGTTGTGGATACAAAGAA
AGGAGCAAGCATAAAAAAGTGCTCTTTCAAAAGGATATAGTACTATGCAG
ACACAAGGAATTGTTTGATAAATGAATAAATTATATGTATATTTGAGGCC
AATTTGTGTTTGCTGCTCTGGTAATTTTGAGTAAAAATGCAGTATTCCAG
GTATCAGAAACGAAAACACATGGAAACTGCTTTTAAACTTTAAAATATAC
TGAAAACATAAGGGACTAAGCTTGTTGTGGTcacctataatgtgccagat
accatgctgggtgctagagctacCAAAGGGGGAAAAGTATTCTCATAGCA
ACAAAAAATTTCAGAAAGGTGCATATTAAAGTGCTTTGTAAACTAAAGCA
TGATACAAATGTCAATGGGCTACATATTTatgaatgaatgaatggatgaa
tgaatATTAAGTGCCTCTTACATACCAGCTATTTTGGGTACTGTAAAATA
CAAGATTAATTCTCCTATGTAATAAGAGGAAAGTTTATCCTCTATACTAT
TCAGATGTAAGGAATGATATATTGCTTAATTTTAAACAATCAAGACTTTA
CTGGTGAGGTTAAGTTAAATTATTACTGATACATTTTTCCAGGTAACCAG
GAAAGAGCTAGTATGAGGAAATGAAGTAATAGATGTGAGATCCAGACCGA
AAGTCACTTAATTCAGCTTGCGAATGTGCTTTCTAAATTATAAAGCACTT
GTAAATGAAAAATTTGATGCTTTCTGTATGAATAAAACTTTCTGTAAGCT
A
>LIT1609|Homo sapiens|H19|Homo sapiens H19 gene, complete sequence|2251
AGCAGGGTGAGGGAGGGGGTGGGATGGGTGGGGGGTAACGGGGGAAACTG
GGGAAGTGGGGAACCGAGGGGCAACCAGGGGAAGATGGGGTGCTGGAGGA
GAGCTTGTGGGAGCCAAGGAGCACCTTGGACATCTGGAGTCTGGCAGGAG
TGATGACGGGTGGAGGGGCTAGCTCGAGGCAGGGCTGGTGGGGCCTGAGG
CCAGTGAGGAGTGTGGAGTAGGCGCCCAGGCATCGTGCAGACAGGGCGAC
ATCAGCTGGGGACGATGGGCCTGAGCTAGGGCTGGAAAGAAGGGGGAGCC
AGGCATTCATCCCGGTCACTTTTGGTTACAGGACGTGGCAGCTGGTTGGA
CGAGGGGAGCTGGTGGGCAGGGTTTGATCCCAGGGCCTGGGCAACGGAGG
TGTAGCTGGCAGCAGCGGGCAGGTGAGGACCCCATCTGCCGGGCAGGTGA
GTCCCTTCCCTCCCCAGGCCTCGCTTCCCCAGCCTTCTGAAAGAAGGAGG
TTTAGGGGATCGAGGGCTGGCGGGGAGAAGCAGACACCCTCCCAGCAGAG
GGGCAGGATGGGGGCAGGAGAGTTAGCAAAGGTGACATCTTCTCGGGGGG
AGCCGAGACTGCGCAAGGCTGGGGGGTTATGGGCCCGTTCCAGGCAGAAA
GAGCAAGAGGGCAGGGAGGGAGCACAGGGGTGGCCAGCGTAGGGTCCAGC
ACGTGGGGTGGTACCCCAGGCCTGGGTCAGACAGGGACATGGCAGGGGAC
ACAGGACAGAGGGGTCCCCAGCTGCCACCTCACCCACCGCAATTCATTTA
GTAGCAGGCACAGGGGCAGCTCCGGCACGGCTTTCTCAGGCCTATGCCGG
AGCCTCGAGGGCTGGAGAGCGGGAAGACAGGCAGTGCTCGGGGAGTTGCA
GCAGGACGTCACCAGGAGGGCGAACGGCCACGGGAGGGGGGCCCCGGGAC
ATTGCGCACAAGGAGGCTGCAGGGGCTCGGCCTGCGGGCGCCGGTCCCAC
GAGGCACTGCGGCCCAGGGTCTGGTGCGGAGAGGGCCCACAGTGGACTTG
GTGACGCTGTATGCCCTCACCGCTCAGCCCCTGGGGCTGGCTTGGCAGAC
AGTACAGCATCCAGGGGAGTCAAGGGCATGGGGCGAGACCAGACTAGGCG
AGGCGGGCGGGGCGGAGTGAATGAGCTCTCAGGAGGGAGGATGGTGCAGG
CAGGGGTGAGGAGCGCAGCGGGCGGCGAGCGGGAGGCACTGGCCTCCAGA
GCCCGTGGCCAAGGCGGGCCTCGCGGGCGGCGACGGAGCCGGGATCGGTG
CCTCAGCGTTCGGGCTGGAGACGAGGGGTGGACGTGACAAGCAGGACATG
ACATGGTCCGGTGTGACGGCGAGGACAGAGGAGGCGCGTCCGGCCTTCCT
GAACACCTTAGGCTGGTGGGGCTGCGGCAAGAAGCGGGTCTGTTTCTTTA
CTTCCTCCACGGAGTCGGCACACTATGGCTGCCCTCTGGGCTCCCAGAAC
CCACAACATGAAAGAAATGGTGCTACCCAGCTCAAGCCTGGGCCTTTGAA
TCCGGACACAAAACCCTCTAGCTTGGAAATGAATATGCTGCACTTTACAA
CCACTGCACTACCTGACTCAGGAATCGGCTCTGGAAGGTGAAGCTAGAGG
AACCAGACCTCATCAGCCCAACATCAAAGACACCATCGGAACAGCAGCGC
CCGCAGCACCCACCCCGCACCGGCGACTCCATCTTCATGGCCACCCCCTG
CGGTGGACGGTTGACCACCAGCCACCACATCATCCCAGAGCTGAGCTCCT
CCAGCGGGATGACGCCGTCCCCACCACCTCCCTCTTCTTCTTTTTCATCC
TTCTGTCTCTTTGTTTCTGAGCTTTCCTGTCTTTCCTTTTTTCTGAGAGA
TTCAAAGCCTCCACGACTCTGTTTCCCCCGTCCCTTCTGAATTTAATTTG
CACTAAGTCATTTGCACTGGTTGGAGTTGTGGAGACGGCCTTGAGTCTCA
GTACGAGTGTGCGTGAGTGTGAGCCACCTTGGCAAGTGCCTGTGCAGGGC
CCGGCCGCCCTCCATCTGGGCCGGGTGACTGGGCGCCGGCTGTGTGCCCG
AGGCCTCACCCTGCCCTCGCCTAGTCTGGAAGCTCCGACCGACATCACGG
AGCAGCCTTCAAGCATTCCATTACGCCCCATCTCGCTCTGTGCCCCTCCC
CACCAGGGCTTCAGCAGGAGCCCTGGACTCATCATCAATAAACACTGTTA
C
>LIT1610|Homo sapiens|H19|Homo sapiens H19 gene, complete sequence|2313
AGCAGGGTGAGGGAGGGGGTGGGATGGGTGGGGGGTAACGGGGGAAACTG
GGGAAGTGGGGAACCGAGGGGCAACCAGGGGAAGATGGGGTGCTGGAGGA
GAGCTTGTGGGAGCCAAGGAGCACCTTGGACATCTGGAGTCTGGCAGGAG
TGATGACGGGTGGAGGGGCTAGCTCGAGGCAGGGCTGGTGGGGCCTGAGG
CCAGTGAGGAGTGTGGAGTAGGCGCCCAGGCATCGTGCAGACAGGGCGAC
ATCAGCTGGGGACGATGGGCCTGAGCTAGGGCTGGAAAGAAGGGGGAGCC
AGGCATTCATCCCGGTCACTTTTGGTTACAGGACGTGGCAGCTGGTTGGA
CGAGGGGAGCTGGTGGGCAGGGTTTGATCCCAGGGCCTGGGCAACGGAGG
TGTAGCTGGCAGCAGCGGGCAGGTGAGGACCCCATCTGCCGGGCAGGTGA
GTCCCTTCCCTCCCCAGGCCTCGCTTCCCCAGCCTTCTGAAAGAAGGAGG
TTTAGGGGATCGAGGGCTGGCGGGGAGAAGCAGACACCCTCCCAGCAGAG
GGGCAGGATGGGGGCAGGAGAGTTAGCAAAGGTGACATCTTCTCGGGGGG
AGCCGAGACTGCGCAAGGCTGGGGGGTTATGGGCCCGTTCCAGGCAGAAA
GAGCAAGAGGGCAGGGAGGGAGCACAGGGGTGGCCAGCGTAGGGTCCAGC
ACGTGGGGTGGTACCCCAGGCCTGGGTCAGACAGGGACATGGCAGGGGAC
ACAGGACAGAGGGGTCCCCAGCTGCCACCTCACCCACCGCAATTCATTTA
GTAGCAGGCACAGGGGCAGCTCCGGCACGGCTTTCTCAGGCCTATGCCGG
AGCCTCGAGGGCTGGAGAGCGGGAAGACAGGCAGTGCTCGGGGAGTTGCA
GCAGGACGTCACCAGGAGGGCGAAGCGGCCACGGGAGGGGGGCCCCGGGA
CATTGCGCAGCAAGGAGGCTGCAGGGGCTCGGCCTGCGGGCGCCGGTCCC
ACGAGGCACTGCGGCCCAGGGTCTGGTGCGGAGAGGGCCCACAGTGGACT
TGGTGACGCTGTATGCCCTCACCGCTCAGCCCCTGGGGCTGGCTTGGCAG
ACAGTACAGCATCCAGGGGAGTCAAGGGCATGGGGCGAGACCAGACTAGG
CGAGGCGGGCGGGGCGGAGTGAATGAGCTCTCAGGAGGGAGGATGGTGCA
GGCAGGGGTGAGGAGCGCAGCGGGCGGCGAGCGGGAGGCACTGGCCTCCA
GAGCCCGTGGCCAAGGCGGGCCTCGCGGGCGGCGACGGAGCCGGGATCGG
TGCCTCAGCGTTCGGGCTGGAGACGAGGCCAGGTCTCCAGCTGGGGTGGA
CGTGCCCACCAGCTGCCGAAGGCCAAGACGCCAGGTCCGGTGGACGTGAC
AAGCAGGACATGACATGGTCCGGTGTGACGGCGAGGACAGAGGAGGCGCG
TCCGGCCTTCCTGAACACCTTAGGCTGGTGGGGCTGCGGCAAGAAGCGGG
TCTGTTTCTTTACTTCCTCCACGGAGTCGGCACACTATGGCTGCCCTCTG
GGCTCCCAGAACCCACAACATGAAAGAAATGGTGCTACCCAGCTCAAGCC
TGGGCCTTTGAATCCGGACACAAAACCCTCTAGCTTGGAAATGAATATGC
TGCACTTTACAACCACTGCACTACCTGACTCAGGAATCGGCTCTGGAAGG
TGAAGCTAGAGGAACCAGACCTCATCAGCCCAACATCAAAGACACCATCG
GAACAGCAGCGCCCGCAGCACCCACCCCGCACCGGCGACTCCATCTTCAT
GGCCACCCCCTGCGGCGGACGGTTGACCACCAGCCACCACATCATCCCAG
AGCTGAGCTCCTCCAGCGGGATGACGCCGTCCCCACCACCTCCCTCTTCT
TCTTTTTCATCCTTCTGTCTCTTTGTTTCTGAGCTTTCCTGTCTTTCCTT
TTTTCTGAGAGATTCAAAGCCTCCACGACTCTGTTTCCCCCGTCCCTTCT
GAATTTAATTTGCACTAAGTCATTTGCACTGGTTGGAGTTGTGGAGACGG
CCTTGAGTCTCAGTACGAGTGTGCGTGAGTGTGAGCCACCTTGGCAAGTG
CCTGTGCAGGGCCCGGCCGCCCTCCATCTGGGCCGGGTGACTGGGCGCCG
GCTGTGTGCCCGAGGCCTCACCCTGCCCTCGCCTAGTCTGGAAGCTCCGA
CCGACATCACGGAGCAGCCTTCAAGCATTCCATTACGCCCCATCTCGCTC
TGTGCCCCTCCCCACCAGGGCTTCAGCAGGAGCCCTGGACTCATCATCAA
TAAACACTGTTAC
>LIT1611|Homo sapiens|H19|Human H19 RNA gene, complete cds|2276
AAGCAgggtgagggaggggggtggtgggagggatgggggggttgggggaa
actggggaagtgggggagccgaggggTAACCAGGGAAGCGGGGGTACCGG
GGGCAACCAGGGGAAGATGGGGAAGCGGGGTGCAGGGGCGTTTGCGCGGG
CCAAGGACCACCTTGGAAATCTGGAGCCTGGCAGGAGCGGCGCAGGGTTG
AGGGGCTGGCTTGGGCAGGGCTGGCTGGCACCTGGGAGCCTGGCGGGGTT
GAGGTCCGGGCTCCCAGGTGCCCTATAGGCAGGGCAACATCGGCATGGGG
GGTGACAGGCCCGAGCTGGGGTGCGGAGGGAAGAGGGGGGAGCCAGGCAT
TCATCCCGGTCAATTTTGGTTTCAGGTCGTGGCGGCTGGTGGTCAGGGGG
AGTTGGAGAGAGGTTCGCCCCGGGGCCTGGGGCAGCGGAGGTGTAGCTGG
CAGCTGTGGGCAGGTGAGGACAGCCGTCTGCCGGGCCAGGTGAGTCCCCT
TCCCTCCCCAGGCCTTGTTTCTCTGGCCTCCTGCATCCGGAGGTTCTGGG
GAGCGAGGGCCGGCGAGGCGAAGCGGCTGACCCCCCGGCAGAGTGGCGGC
GGACGACAGGCAAGGCGGGCAGAACAGGTGACACGTCTCAGGGGGAGCTG
GGACCGGGCGGGGCTGGGGGGCCGGGGCCGTCCCAGGTGGAAAGAGCATC
TCAAGCGAGTCTGGTGGGAGACGAGGCAGGGCTGCCAGCAGGGAGGAGAC
GCAACAGGCGGGGGGCATTCCAGGCCCGGGTCGGACAGGACCCGTCGGGG
GTGTCAGGACAGTGGGGTCCCCAGCCGCCACTTCACCCACTGCAATTCAT
TTAGTAGCAGGTACAGGAGCGGCTCTGGCCGGGCCTCTTGAGGCCTGAGC
TGGAGCCTCGAGGGCCGGAGAATGGGAAAGAAGGTGCAGTGTGCCAGACA
GACGTCACCTGGAGGGAGCACGGCCGTGGGGACGGGCCCCAGAGAGATTT
CGGCAGCAGGGAGGCTGCGCGGGCCCAGCCTGCGGACGTGCGTTCCCACG
CAGCACTGCGGCCCAGGGGCTGGCGCGGCAGGGCCCCCGGTGTCCTTGGT
GGCACTGTGCGCCCTCGCCGCTCGCCCCTGGGACTGGCACGGCAGACAGG
ACAGCACCCAGGGGAGTCAAGGGCACTGACGAGACCAGACTAGGCGAGGC
GGGTGGGGTGGAATGGATGTGACCTCTGGGGGGAGGGAGGTGGGGACGCA
GGCAGGGGCGAGGCGCCGGAGCCTGGCGGCGAGCGAGGCCAAGGCGGGCC
TCTGCGGGTGACAACTGAGCACACATGGGTACCTTTGCGCTCGCACCGGA
GACAGCCTCGTCTCCAGTGGGGGTGGACACACTGCCAGCACCACAGGCCG
GACGCCAGGATGTGCTTGGAGGGACATGACACAGTCCGGTGTGACGGAGA
GGGACAGACGTGACGCCGTCCGGCCTTCCTGAACACTCTCGGCTGGCCCC
GCGGGGGAGCTGCCACACCCAGCGTCTGTTCCTTTGCCTTCCTGAAGGAG
CACGTGCATGACTGCTGCTCTCTGGACCCCAGAACCCTCAAACGACAAGA
GATGGTGCTACCCAGCTCATGCCTGGGCCTTGGACCCGGACTTCTTCAAG
TCCTCCTAGCTCTGACTCAAGAATATGCTGCATTCTGGAGCCACTACACT
ACTTGACTCAGGAATCAGCTCTGGAAGGTTGAGCCAAAGGAACAGACGTC
CCACACCACCGGACCAACGGCACCCGCGGGGTTCCCCACCCCCCGCCCGG
CCACTCCACCTCGGCGGCCACCCCCTGCTGCGCCCTGGAGACACCACCAG
CCTCcctctctccccttcctcctttttttcctctgtcttttctcttctct
tctttcctctcctttgctcAGAAGACTCGGGGCATCCAGGACTCTGTGTC
CCCGTCCTTCCTGAATTAATTTGCACTAAGTCGTTTGCACTGGTTTGGAG
TCCTGGAACCAGCCCCGGGTCTCGGAGCGGGTGTGTGAGCTGCCGAGTGG
CCTGGCCTCCTCGGCCCGCGCCCCCTCAGCACCTGCCATTGTCCATCTCT
GTCTGGGGGTGACTGGGTGGGGGCCTGAGTGTGTGGGGCCCCGCCCTCCC
CTCTCCTAGTCTGGAAGCTCCGACCACCGAGCAGACCTCAAACGCTGCAC
TGAGTGTCCATCTCGTCATGTGCCCCTCCTCGCCAGGGCCACCCCAGAGC
CCTGGACTCATCAATAAACTCAGTTA
>LIT1624|Homo sapiens|KvLQT1/KCNQ1|Homo sapiens KVLQT1 gene|1741
ATGGAATTCAAGAAATTAAGCATACGGTCACGAGAGTGCAAAGTTCTGTG
AAACGCTCCAGTGGTTACACGCCCCGGGGTTTCAGCTTCGACCCTGGCTT
CCTCATCGTCCTGGTCTGCCTCATCTTCAGCGTGCTGTCCACCATCGAGC
AGTATGCCGCCCTGGCCACGGGGACTCTCTTCTGGATGGAGATCGTGCTG
GTGGTGTTCTTCGGACGGAGTACGTGGTCCGCCTCTGGTCCGCCGGCTGC
CGCAGCAAGTACGTGGGCCTCTGGGGGCGGCTGCGCTTTGCCCGGAAGCC
CATTTCCATCATCGACCTCATCGTGGTCGTGGCCTCCATGGTGGTCCTCT
GCGTGGGCTCCAAGGGGCAGGTGTTTGCCACGTCGGCCATCAGGGGCATC
CGCTTCCTGCAGATCCTGAGGATGCTACACGTCGACCGCCAGGGAGGCAC
CTGGAGGCTCCTGGGCTCCGTGGTCTTCATCCACCGCCAGGAGCTGATAA
CCACCCTGTACATCGGCTTCCTGGGCCTCATCTTCTCCTCGTACTTTGTG
TACCTGGCTGAGAAGGACGCGGTGAACGAGTCAGGCCGCGTGGAGTTCGG
CAGCTACGCAGATGCGCTGTGGTGGGGGGTGGTCACAGTCACCACCATCG
GCTATGGGGACAAGGTGCCCCAGACGTGGGTCGGGAAGACCATCGCCTCC
TGCTTCTCTGTCTTTGCCATCTCCTTCTTTGCGCTCCCAGCGGGGATTCT
TGGCTCGGGGTTTGCCCTGAAGGTGCAGCAGAAGCAGAGGCAGAAGCACT
TCAACCGGCAGATCCCGGCGGCAGCCTCACTCATTCAGACCGCATGGAGG
TGCTATGCTGCCGAGAACCCCGACTCCTCCACCTGGAAGATCTACATCCG
GAAGGCCCCCCGGAGCCACACTCTGCTGTCACCCAGCCCCAAACCCAAGA
AGTCTGTGGTGGTAAAGAAAAAAAAGTTCAAGCTGGACAAAGACAATGGG
GTGACTCCTGGAGAGAAGATGCTCACAGTCCCCCATATCACGTGCGACCC
CCCAGAAGAGCGGCGGCTGGACCACTTCTCTGTCGACGGCTATGACAGTT
CTGTAAGGAAGAGCCCAACACTGCTGGAAGTGAGCATGCCCCATTTCATG
AGAACCAACAGCTTCGCCGAGGACCTGGACCTGGAAGGGGAGACTCTGCT
GACACCCATCACCCACATCTCACAGCTGCGGGAACACCATCGGGCCACCA
TTAAGGTCATTCGACGCATGCAGTACTTTGTGGCCAAGAAGAAATTCCAG
CAAGCGCGGAAGCCTTACGATGTGCGGGACGTCATTGAGCAGTACTCGCA
GGGCCACCTCAACCTCATGGTGCGCATCAAGGAGCTGCAGAGGAGGCTGG
ACCAGTCCATTGGGAAGCCCTCACTGTTCATCTCCGTCTCAGAAAAGAGC
AAGGATCGCGGCAGCAACACGATCGGCGCCCGCCTGAACCGAGTAGAAGA
CAAGGTGACGCAGCTGGACCAGAGGCTGGCACTCATCACCGACATGCTTC
ACCAGCTGCTCTCCTTGCACGGTGGCAGCACCCCCGGCAGCGGCGGCCCC
CCCAGAGAGGGCGGGGCCCACATCACCCAGCCCTGCGGCAGTGGCGGCTC
CGTCGACCCTGAGCTCTTCCTGCCCAGCAACACCCTGCCCACCTACGAGC
AGCTGACCGTGCCCAGGAGGGGCCCCGATGAGGGGTCCTGA
>LIT1625|Homo sapiens|KvLQT1/KCNQ1|Homo sapiens KVLQT1 gene|2004
ATGGAATTCAAGAAATTAAGCATACGGTCACGAGAGTGCAAAGTTCTGTG
AAACGCTCCAGTGGTTACACGCCCCGGGGTTTCAGCTTCGACCCTGGCTT
CCTCATCGTCCTGGTCTGCCTCATCTTCAGCGTGCTGTCCACCATCGAGC
AGTATGCCGCCCTGGCCACGGGGACTCTCTTCTGGATGGGCCCTTTGCAC
TGCCTGCTATTTGTTTTCTGTCTTCATCCTGAGAGGGCTCAAGGTCTGCA
TGCCATTTTGCAATTGACAAATGGCTTGTGCTTAGCTATTTCGTTGAATG
CTGAACTAACAATAGTCAGTGAAGATTAAGAACTAAAGGCTCAAGGACAG
CTACAGATGACCACAGCTGGAGTGCGGCAGATACTCGGGGCCGCTGGGTG
GCCCTGAAGGCCCACAGAATCCTTTTGGAGACCTGACCCGCGGGAGCCCA
GGAGATCGTGCTGGTGGTGTTCTTCGGACGGAGTACGTGGTCCGCCTCTG
GTCCGCCGGCTGCCGCAGCAAGTACGTGGGCCTCTGGGGGCGGCTGCGCT
TTGCCCGGAAGCCCATTTCCATCATCGACCTCATCGTGGTCGTGGCCTCC
ATGGTGGTCCTCTGCGTGGGCTCCAAGGGGCAGGTGTTTGCCACGTCGGC
CATCAGGGGCATCCGCTTCCTGCAGATCCTGAGGATGCTACACGTCGACC
GCCAGGGAGGCACCTGGAGGCTCCTGGGCTCCGTGGTCTTCATCCACCGC
CAGGAGCTGATAACCACCCTGTACATCGGCTTCCTGGGCCTCATCTTCTC
CTCGTACTTTGTGTACCTGGCTGAGAAGGACGCGGTGAACGAGTCAGGCC
GCGTGGAGTTCGGCAGCTACGCAGATGCGCTGTGGTGGGGGGTGGTCACA
GTCACCACCATCGGCTATGGGGACAAGGTGCCCCAGACGTGGGTCGGGAA
GACCATCGCCTCCTGCTTCTCTGTCTTTGCCATCTCCTTCTTTGCGCTCC
CAGCGGGGATTCTTGGCTCGGGGTTTGCCCTGAAGGTGCAGCAGAAGCAG
AGGCAGAAGCACTTCAACCGGCAGATCCCGGCGGCAGCCTCACTCATTCA
GACCGCATGGAGGTGCTATGCTGCCGAGAACCCCGACTCCTCCACCTGGA
AGATCTACATCCGGAAGGCCCCCCGGAGCCACACTCTGCTGTCACCCAGC
CCCAAACCCAAGAAGTCTGTGGTGGTAAAGAAAAAAAAGTTCAAGCTGGA
CAAAGACAATGGGGTGACTCCTGGAGAGAAGATGCTCACAGTCCCCCATA
TCACGTGCGACCCCCCAGAAGAGCGGCGGCTGGACCACTTCTCTGTCGAC
GGCTATGACAGTTCTGTAAGGAAGAGCCCAACACTGCTGGAAGTGAGCAT
GCCCCATTTCATGAGAACCAACAGCTTCGCCGAGGACCTGGACCTGGAAG
GGGAGACTCTGCTGACACCCATCACCCACATCTCACAGCTGCGGGAACAC
CATCGGGCCACCATTAAGGTCATTCGACGCATGCAGTACTTTGTGGCCAA
GAAGAAATTCCAGCAAGCGCGGAAGCCTTACGATGTGCGGGACGTCATTG
AGCAGTACTCGCAGGGCCACCTCAACCTCATGGTGCGCATCAAGGAGCTG
CAGAGGAGGCTGGACCAGTCCATTGGGAAGCCCTCACTGTTCATCTCCGT
CTCAGAAAAGAGCAAGGATCGCGGCAGCAACACGATCGGCGCCCGCCTGA
ACCGAGTAGAAGACAAGGTGACGCAGCTGGACCAGAGGCTGGCACTCATC
ACCGACATGCTTCACCAGCTGCTCTCCTTGCACGGTGGCAGCACCCCCGG
CAGCGGCGGCCCCCCCAGAGAGGGCGGGGCCCACATCACCCAGCCCTGCG
GCAGTGGCGGCTCCGTCGACCCTGAGCTCTTCCTGCCCAGCAACACCCTG
CCCACCTACGAGCAGCTGACCGTGCCCAGGAGGGGCCCCGATGAGGGGTC
CTGA
>LIT1626|Homo sapiens|UM 9(5)|Homo sapiens non-coding chimeric transcript hc9(5)h-2-1/4 (UM 9(5))|1241
CGCGCGCGGGTCGGGGGGCGGGGCGGACTGTCCCCAGTgcgccccgggcg
ggtcgcgccgtcgggcccgggggAGGTTCTCTCGGGGCCACGCGCGCGTC
CCCCGAAGAGGGGGACGGCGGAGCGAGCGCACGGGGTCGGCGGCGACGTC
GGCTACCCACCCGACCCGTCTTGTAACACGGACCAAGGAGTCTAACACGT
GCGCGAGTCGGGGGCTCGCACGAAAGCCGCCGTGGCGCAATGAAGGTGAA
GGCCGGCGCGCTCGCCGGCCGAGGTGGGATCCCGAGGCCTCTCCAGTCCG
CCGAGGGCGCACCACCGGCCCGTCTCGCCCGCCGCGCCGGGGAGGTGGAG
CACGAGCGCACGTGTTAGGACCCGAAAGATGGTGAACTATGCCTGGGCAG
GGCGAAGCCAGAGGAAACTCTGGTGGAGGTCCGTAGCGGTCCTGACGTGC
AAATCGGTCGTCCGACCTGGGTATAGGGGCGAAAGACTAATCGAACCATC
TAGTAGCTGGTTCCCTCCGAAGTTTCCCTCAGGATAGCTGGCGCTCTCGC
AGGGAATTCCTTTTTTTTTTTTTTTTTAGTTTACAGAACTTCCAATTCTT
TATTAATCACAAGCTTGCTCACAATGACATACAGGAAAATAGCACTAATG
AAGAGTAAATATGCAGGCAGCAACCTTGAGGAGAAGACTGCAGTTGGGAA
GAATCTTTGAACAGATACTTACTAAAAACTAAAATATTTTGTGAGTCAGA
ACATTTAGCCAATCCAGCTACTAAGATATTTCAAAGTCGAATGAGTTATC
ACAAAGCTAGAAGACAAAAAACACTGTACTGGGGAAGCTGTCTAATTTAG
TTAATCCAGTTAACTAACTTAGGCAGTTAGTGAGTCTGGTGCCAAGCTAC
ATGTCGAATCGAAAGGGTTAAGTTTTTCACCTTGCATCACTGATATAAGG
TGCTCTGAAAAGTAAATTTTATTACTAAGAAGTGTCAAGCTCCTATGTAA
CTTCCTTTTGCAAGAAAAAAAGCAAGAAAAGTAGGTAAACACTTAAAAAA
ATCTGCTCTTATGCTTTTGGAAAAAAGAATTTTCTAAGAATCGTGGTTAT
GATTTAGGAcagaggtaagcaaatgggccaaatctggcccaccacctgtt
cttgtaaggcctgtatacttggaacgatttttatgtttataaatggttga
taaaagttacaagaagaataatattgttacttgtgaaaatt
>LIT1627|Homo sapiens|UM 9(5)|Homo sapiens non-coding transcript hc9(5)h-2-18 (UM 9(5))|987
ATGGTGGGAGCCTGATGGAAAACCCAGGACAGCTGGAGCCCTTGGCCCCA
CTGATTGAGCCTCCAGAAAATAGGATCGCCTGAATCCTTGGACTTGCCAT
TTGGGGTACAAATAAATCCTCAAGCTAGTATAAGTTGAGATCTGGTCACT
GTAAAAGTCAAATACAAATGCAGGTAGCTGGTGCATCATaataataacca
acacttattgaatgtatgctatactagtaagcattctttaatcacttcat
tctcgcgcaatcctatgacgtgcatgtccattctgtctccatttcacagg
aagaaacagagacagacttgttagatacttgttaaagatcagagatagga
agaagcagagctgggatttgaactcaggaagtctagctGTACTCTGTGAA
CTCTAGTCATTCTCTATCTCTCTTTGTGTATATCCCCTTGCCATATATGT
GTAAATGCCTTTATCTTTCTATATGTGTATCTATATCTGTCTGTATGTTA
TCTCTCTGAAATATGCAAATTATTGGCAAGAATTGAATTTATGTTACAAA
TTAGAACATTAATGTTGGTTCTGTGCATGGAAATTAGTATCTCAAATTTC
ATCCCAGTGTCATGGACAAGAATAGAAATTTCTATTAGAGCTTAAAAAGA
AACTATAGATCTATGAGTGTTTTGAAAAGAGCACAATAGGAAAATTAAAG
TAAGTATAATATTGAAGCATCCATATTATATGACATTAAGTCTCAGTAAG
AGACTGAGTTAGCTGATCAAATCTTTTAGCAGTAAAAACAAAACAAAACA
GACAAAAAAACAGAGGCAATCACGTATAAGCACTAGGGCATATTTAATAT
GACTGTTATTGAGGAGAAGACTGCAGTTGGGAAGAATCTTTGAACAGATA
CTTACTAAAAACTAAAATATTTTGTGAGTCAGAACATTTAGCCAATCCAG
CTACTAAGATATTTCAAAGTCGAATGAGTTATCACAA
>LIT1628|Homo sapiens|UM 9(5)|Homo sapiens non-coding transcript UM 9(5)h|2324
AAGAAACCTGAGACTAAAGAAAGAAATCATTTTTGTGATTAAGAGAAGGA
TTAGGAAACAAAAAACAATTTAATTATTACAGATAATATTGCTAAGTATT
TTCGTTACACATATGAAGTACTTCTGCGTGTGATATTTCATTTAATCCCC
TCACAATATTCCTGCGTAATTGGTTAAGTGGATATTTCAGACTTTATTTC
AGAAATATAGAAACTTAGCGCTTGATTTGTCTAGTTTCTAAAATAAGTGG
TAGAGTTGAAACAAGAAAATGTGTGTTTTTTTTCACTAGGTGCTGCTAGA
CATCCTTGTGTGATGTTAAAAGTACATCTGCCATAACATGCTTTACCACG
TATGCTTGGGGGCATTTAATTACTGGGCTAGTCTGGTCTTCTTTTGAAAT
ACCCCTAGGGGATAGCGACATGTAAAAAGTGCAGCACTGAGTGTATTTCA
ACTATTGCATTTTACTAACCTGAGATGTCAGGGTGCTTTTATTATAAAAT
GGAGATCAAGTATGGAAAAAAGGTATTACTTCTGTTACTACCGCTTTGGT
GGTTATAGAAGTGATGAACTGAAACATCAGGACCTGTGGATTTTGCAACA
GAGACAAGGCCAAACTGGCTCACCTGCAGAATAAACAAAGGGTAATGTCT
ATAAAGAGAATTGTGAATAACGGTGCTTATCTGTTGTTCCTGTCTACCCA
GGATCTCTTTTCTCATCTTCTTGGTTGTGAATACATTAGGTGGGGTTGAC
TCATCTCCCCTTCTCTATCCAACATAGATTGGCATATCTTTGCACTGGGC
CAGTGTTCTCCTTGGCTCTTTCTGCCAGAGTACATGGAAAAAACAGGTAT
TGCTCAGTTGTATAGGGATCTGGGGTTGCCACTACCATTTTATCCATGCC
ATGGTGGGAGCCTGATGGAAAACCCAGGACAGCTGGAGCCCTTGGCCCCA
CTGATTGAGCCTCCAGAAAATAGGATCGCCTGAATCCTTGGACTTGCCAT
TTGGGGTACAAATAAATCCTCAAGCTAGTATAAGTTGAGATCTGGTCACT
GTAAAAGTCAAATACAAATGCAGGTAGCTGGTGCATCATaataataacca
acacttattgaatgtatgctatactagtaagcattctttaatcacttcat
tctcgcgcaatcctatgacgtgcatgtccattctgtctccatttcacagg
aagaaacagagacagacttgttagatacttgttaaagatcagagatagga
agaagcagagctgggatttgaactcaggaagtctagctGTACTCTGTGAA
CTCTAGTCATTCTCTATCTCTCTTTGTGTATATCCCCTTGCCATATATGT
GTAAATGCCTTTATCTTTCTATATGTGTATCTATATCTGTCTGTATGTTA
TCTCTCTGAAATATGCAAATTATTGGCAAGAATTGAATTTATGTTACAAA
TTAGAACATTAATGTTGGTTCTGTGCATGGAAATTAGTATCTCAAATTTC
ATCCCAGTGTCATGGACAAGAATAGAAATTTCTATTAGAGCTTAAAAAGA
AACTATAGATCTATGAGTGTTTTGAAAAGAGCACAATAGGAAAATTAAAG
TAAGTATAATATTGAAGCATCCATATTATATGACATTAAGTCTCAGTAAG
AGACTGAGTTAGCTGATCAAATCTTTTAGCAGTAAAAACAAAACAAAACA
GACAAAAAAACAGAGGCAATCACGTATAAGCACTAGGGCATATTTAATAT
GACTGTTATTGAGGAGAAGACTGCAGTTGGGAAGAATCTTTGAACAGATA
CTTACTAAAAACTAAAATATTTTGTGAGTCAGAACATTTAGCCAATCCAG
CTACTAAGATATTTCAAAGTCGAATGAGTTATCACAAAGCTAGAAGACAA
AAAACACTGTACTGGGGAAGCTGTCTAATTTAGTTAATCCAGTTAACTAA
CTTAGGCAGTTAGTGAGTCTGGTGCCAAGCTACATGTCGAATCGAAAGGG
TTAAGTTTTTCACCTTGCATCACTGATATAAGGTGCTCTGAAAAGTAAAT
TTTATTACTAAGAAGTGTCAAGCTCCTATGTAACTTCCTTTTGCAAGAAA
AAAAGCAAGAAAAGTAGGTAAACACTTAAAAAAATCTGCTCTTATGCTTT
TGGAAAAAAGAATTTTCTAAGAATCGTGGTTATGATTTAGGAcagaggta
agcaaatgggccaaatctggcccaccacctgttcttgtaaggcctgtata
cttggaacgatttttatgtttataaatggttgataaaagttacaagaaga
ataatattgttacttgtgaaaatt
>LIT1652|Homo sapiens|LIT1|Homo sapiens LIT1 transcript|259
CTGGGCAGTGCGCTCCCATCTGCACCTTATGGACAGCGTGGCCAGGGTCG
AGGTCCGANTTCCTGGCCGCGTCCCAAGGATCGGATTCCGGGTCTATAGT
TCTNATGGTGGTTCANAGTGGGCTGAATTGGGATTGGAGTCTGGAATCCG
CATCGTGGTTCTAAGTCCGCGCTATTGGNATGGAAGTTGGGAATCCATGT
TGTGGTTTTAAGTCAAAGCCCGAATTGGGACCGGAGTCGGAAATCCACTT
AGTGGTTCT
>LIT1653|Homo sapiens|LIT1|Homo sapiens LIT1 transcript|462
TCCATGTAGCCcagtaattttcaaagtgtagtctggggattccagagagc
cccccagaccctttcaggaaaggtcaaaaacattttcataataatactcg
acattatttgccttttctttcattctcacaaagataaagagttttccaga
ggcagcacaccatgaccccagtggaatatgtgcttgtatagttctGCttt
aaacatttcttagttttaacttctaagatggtaactatcaacagatagaa
tctctatcaagaaaagccctttgggggtttcaataacttttaagaataca
acaagtccgtaacaccaaaatgtttgagaaccTTTATGGAGACCATCAAC
CCCTATGAGCTACACTAAGTTTTATCACTTCCTACCTGATCCTCACATCC
CCATTTCTTTTTCTTGTATTAGGGTATGGCCAGGATGACATCCTTGGGCC
TACTCCTTATCT
>LIT1654|Homo sapiens|LIT1|Homo sapiens LIT1 transcript|310
GCCATGATGGATTTATTTaacagaaatccttaatccataatcattaatgc
attcaagttcatacattttagtcttgaggtttgtgctttctggatcctgt
ttaagaaccccacggccaccctggccctggagattattcattttttctcc
tattaaacaaatggcaactaccttttgctttcaaatatttagtccatttg
gagtctacttttcctaggggctcagttaggaatccatattcctattcctc
catTTTAGGGCTGGCTTTCCAACATCATCTTCTGAACAGTCCCCACTGAT
ATGTGGTGCC
>LIT1655|Homo sapiens|LIT1|Homo sapiens LIT1 transcript|289
GATCCTNTCCAGGCAGCTTCTTCCACACCTNATTAGCTCTGACCATCAGA
CCCCCCGTGCCAAAAGGGCCCCTTCCCTGGAATCTGTAATTNTNACAGGC
TGTCCCATACATTTNAAATCCAGGAAATGTGCTCACCCATGAGACAGGGA
TGGCAAGANGATATGANTGAAAAGCAACCAGTCCGTAAAATTGGAAGCCA
TTTCACTCCTTACCAGGTACAAAGNTAACATGCTGCATGGATCAGGGACA
CAAACTTACCTACCTTATGGATGTAGTGAAAGATTTTTA
>LIT1656|Homo sapiens|LIT1|Homo sapiens LIT1 transcript|422
TTCAGACAGAAAATGGTGGCACCTGGAGAGGTGTCAGGTCTGTGTGGAAG
AAAGGACAGGAGTCCTTCTGCCACCCAGACTGTGCATTCAGACATCTCCC
TTGTGCTGTGCAGCCTTAGTTCTGCCTCCTGAGAGAGGTGACCTTCTCCC
ACTTCTTACAGGCAAGGCTCTTGCTAGCCTGAGGACCAGGAGCCTTCAGA
TTTTCTTGATCCCAGGATATATCGCACCAACTCAGGAGGTGTGGGGATGG
GCTAGCATTAGGAATGGGTATTAGCATCTGCATTAAAAGGCTCCCACTGA
CAGCTCATGCATTGTGATGGAACTAGAGGTGAGATACAGAGCAGGAGTCC
ATGGCACCTCCAGAACCTGTCAGCCTGAGTATGGGCAATGGCGTTTTAGT
TTGCAAAACCAGACACATAGAG
>LIT1657|Homo sapiens|LIT1|Homo sapiens LIT1 transcript|462
ACATTTAAATCCTTGCTTTATCGGGATTTTGACAGAGTAATTAAATCCAA
TTTGGtttcccatatatttgtccagttgtccaacactatttatttgagta
catcatcatctctctactaatttcaactgctacctttatcatatttcaaa
ctctcatttaatttgtgtccatttctagactctattctggactgctgatg
ggcctgttgataggccagagctcagttattttaattatgtaactttatga
tGCACTTATCTGTGTAGCAGGACTCCCCCTCATCTCCATTACTTAAGAGC
CAATAATGGGAAGCTCATTTTCACAAATGCAGTCAACCAGGGGAATTCAT
GGCATGGCTAAGATCTAAACACTCTTAAGATTTAAACACAGGATTAGCTC
TTGAGTTAGACAGGAAGCTGGGGTGTTTGGGACTGAGGCTTCATCGTGGC
AGCTAATAATGT
>LIT1658|Homo sapiens|LIT1|Homo sapiens LIT1 transcript|328
AAGTCATATTTTTTTAATGAGTTTAAAACACGTGTGTGCATTAGAAAACA
TTTAAACACAGATATTGGGCAAATTAATTGAAAAATATATTGTCATTTTG
CGTTAAAATAAAAGATGATCTGAAAATGGAAAAAAGTTACATAAAANCGT
AAATATTTCATGAGACATAGCAGTCACAACATGCCATACACATTTCTTCC
AGANTCACTCCACTGGANATTCTGTAATAGGACATACGTAACAGTTTCAC
TTCCTGGGNGNTCCCANTTGCTCCTCAGNTAGGGTGGAGNGCACCCCTTN
TTAGNGGGTGGTTGGGCTCTCTAGGGGC
>LIT1659|Homo sapiens|LIT1|Homo sapiens LIT1 transcript|334
tatatatgcaaccaacaacactggagtacccaggtatattaaacaaatat
tattagtgctaaagagatagaccccaatacaataatagttagggatggca
acatttcatactcagcattggacaattcatttggatggaaaaatatcaac
aaggaaatattagatttgaactgcTGCTTCGTTAgcacacagcacattct
ccaggntataccatatgttaggncacaaaacgggtctcaataaattttta
aaagtcaaaatcttatcaagtatcttctcagaccacaatggaataaaact
ggaaatcaataacaagagggnacttcttgaaatt
>LIT1660|Homo sapiens|LIT1|Homo sapiens LIT1 transcript|423
gtccttccttctgttaatgtgatgtatcacatttattgatttgtatatgt
tgaaccatccttgaatccctgggataaatcccacttgattatggtgtatt
atctttttgatgtgcgattggattcagattgctagtttgtgtgtctgtgt
gtgtgttttgtttctgaggattctgcatctatgttcatcagggagattgg
cctgtagttttcttttttgctgttattgtgtccttatctggttttggtat
caagatactgcttgcctcacagaatgagttagggagaattcctttctctt
cagtcttttggaattgtctgagaagaattcatgttagttctttaaaggtt
tggtagaattcagtagaaaacccgtgcaatcctgaggttttctttactgg
gagactttattactgatacaatc
>LIT1661|Homo sapiens|LIT1|Homo sapiens LIT1 transcript|358
ttttttgaccgatacataatacttatggggtacatgtgctattgttacat
gcatcgaatgtgtaatgatcaagtcagggtatccatcaccctcaatttat
catctctatagttaggaacatttcaagtcctcttttttattttgaaatat
acattatattgttaaatatagtcaaccaactcttatcaaacattataaat
tatttattctaactagctgtgtatttttacccactaaccaacctctcttc
accctccagacatacctttcacagcctttggtatctatccttctactctc
tacctccatgagatcaacttttatagctcccacatatgataataacataa
gataattA
>LIT1662|Homo sapiens|UM 9(5)|Homo sapiens UM 9(5)h non-coding transcript mRNA sequence|9848
CTATGAGTCTGGCAGGAAGCTGAACAGTTTTACAAATTAGGCAATCAAGA
CTCAGGATTTAAGTGACTTGGACTGAACTGGCTCAATTTCTTCAAATATA
GAGAGTACAAAGAAACCTGGTCAATCTTACTACTGTCCTTGAAAGAATGT
TTTTTCCTAATTCAGCAAGGCAAAACTGTTAGCAAAAGTGTTCTTCAACA
AGGGATCTGTGATTGTATGTTAAAAAGCTTTCTCTAAGGTACTTATCACT
TAAGTAACAATGACCTGATTCATTTTTGTTTTTTGTGGGGAATTGTAACA
GTAAGGAAATCATGGTTCTTCACTGTTTTAGTGAGATAGGTGAATTTTGG
AATTGTGTACCAACTGAGGTAAGGCAAAAGTCTACAGTAAAACTGTTAGA
ATTCTACTTAAAAATATGAATAGAAAATGCAGAAAATCAGTAAATAAAAA
TAAATCTACAGACCAGTTGCATGCAGAGTGAGTTTGAATGTGTCATGTAT
GATGCTGAGTTACTGATGTGACTCTGAGCACATGTGACTCTGTGGGCTCA
CCCCATAGGACTTGGTATTCTCTGCTGGGTTCACACTATCTCTAATTAGG
GAACATTTAAGCTTATGTTTACTGTGTTAGAGAACATCGACTTAAATCTA
CCCTATTAACAAATAGAGTTTCTCAGGTTGTTTTGTTGCTTTGCTCTGCC
GAAGTTCAATTTAGACCATTTCTAATTAAATTAAACGTGAATGAGAGAAG
ACTGTTAGAAGAGGTAAACATTCTCAGTTCTTCCAGAATTCTTCCTAAAA
AGTAGCTGAACCACCCTTTCCCTGGGGTTTAGCAGAGATTGTGAGTTGCC
TCATGGAAGGCAGGGGCCATGCTTTATTGACAATATTTATTTCCAGAACC
TCAATGAGGACAAAGCTTATAAAAAGCATTCAGTACACACTGGCTGAATA
AACCAATGAGCTGCAGTCTGGAAGCCTTCCCGGGACAGACTCTCTGGACT
TTAGTAAAATAGAGAGCTTCCTTGGAGGTCCCCACACACTTATCTTGACA
GTGACCTTATTGGTTTGTAATGAATTGTTGATGTTTCTTTCCCACTAGAA
AATTATCTCCCAGAAGTTATTTTTTGTCAGCTGTGAATCTCTATAATCTG
TGAacacacacacacacacacacacacacacacacacacacaTATTAATT
GAATTGTAGAGGTTTTTTATGTCTAGACTTCTTATACTAAGAGGGTACCA
TAGACAGCATATAGGCATGAAACAATTAACTCAAAAGCAAAAATTTTATT
AAGACAGAACTGAGACGAGGGTTCCAGTATCTTGAGAGTCTCCCCTGGCC
AGTGTTTCTTGTCTCCTTCACCTATGCACCCATCTGACAATTTAAAAAAC
TAAAGCTTGGAGATTCATGTTGGCAATTTTTTATTATTAGTGTACGTGGT
ATATATAGCTTTTCCGCAATTTGGTTGGAGAAATGTTTTGCTAGCTTCCC
AGAAACTAGCAGCCTTCACCAAAGTGGGGGCTGTCTTAAGGTGTGCCCCC
TTACCTTGGGATAAAGCTATGTGCTATGGAATCACACAAGCCCGTGTTTG
TATTTTTTTCATTTTAATTTTTAAACACTTGCataaaattaaggggtaaa
gtgcagtttggcttcatggatctattgctttaggggaagtctgggctttt
agagtgaccatcacttgcataatgtacattgtacccattaagtaatttct
catccctcaaccccttccaacctccaacccttcttagtctctagtgtgat
tgttccacactctacatccacattatttagctctcccttatttagctccc
ctgtatacattatttagctcccccttatgaatgagaacatgcagtgttgg
attttcagaaagcctttctgagCCTTGGTTTTCTCATCTGTGTAAGTGGG
ATTTGAATGCCTTCCTGAGGGACTCTCAACCCTAGCTTAACCCCTCTCCT
CTCCTCCCTCCCTGCACTAATGCCTGTGGCTCTCTTCTGTCTGCTAGGGT
GGGATCGAAAGTTAAAAATATCAGCATATTTCAACCTTATTTCAGTTTTC
TTGACATTGTTTTAGAAACTTGAGTGTTACTCCTCCCTTTACCACAGCTA
GGTTATCGTGTTCTTTCACAGTGCTTTTAGTGTTTTTTTTCCTATGTCAT
TATGTTCTGTGTTAgtctgccccgcaagactctaagctttatgatgatta
gagactttgtctgctttatttatgcatgcctaacAATCAGTTTTGAATCT
TGCACAAATGTTGAGTGCACGGTTAATGAGGGAATATGTAGTGTTTGGGT
TAAAAGGCATGAGCTCCACAGCAAGCCTGAGCGTGGAGTCAGTGAGCTGA
GGTGAATGGGACCATCTCCAGTTTCAAGATGATCTTATCGGGATCAAACT
GATGTAAAAAATCTTATTTTGTACTACAATAAAAGTTTAAAACTGAAAAA
AAATCATGTAATTGAAATTAAATGAGCTTTTTTTGttttctgtggttcat
aacaaaatacttgaaactgggcagtttataaagaaaaggaatttatttct
tacagttatggaggttgaaaagtccaaggttgaagggacttcttgctggt
agggactctctgtagagtcccgaggtgacacagggcatcacacggtgagg
ggctgagcatgttagcttagttctctcttcctcttcttatgaagccactg
gtcccatgccattaaaacccattaaaccattaacccaggaattaagtttc
aacatgagttttggaggcgacaaatattcaaatcatagcaTTGATTTGAA
TATTTGTAGGGCTCTACAACAAGGCCACTGTGTCACCCAGGTTAGTAACC
AATAAAACATACATTTTTCATTAGTGTCTCTCAGTTGCTGAAGTATGAGG
ACCCTGACTGATAGCTTTCATCTGTATTATTGGTGGTCGGGATGATATTA
TTTTATATGTCCTAAACAGCACCAAATATAAAGATCTCTATAATGTCCtt
aaattttttttttaatttaGCTTTTAAAGTTATTTGAGGTTTGTAGATTT
TGCTGTTTATCTCACAAAATAACTCTGTTTCAGTTACTCTGTCTTGGACT
TACTATTTTCACCAGTTGAAATGTGTTGTAGGAATACTGGATGGAATTCA
GCATATGTAAGTTCTAGGCCCATTTTTCTTTTTTAGCAAATAAGCTTTGC
CATTATAGTTACATTTACATTACTTATGCCCTGAAGGCCTAAGTCTTATT
TGTGTAGTGAATAGGAacacacacacacacagacacacagacacacacac
aTTTATCAAAATTTGATAATATGTAATTAATTTAGTATTATCAACTTGGG
AATTACTGAATTCTTTTGCTGTGCATAAAGATTATTGAAGAGCAGCATCT
ACTCCCTTAGAATTTTCACATCTAGTATTCTTTCtttatattgttaaaat
aattttaataatGATCTAAATTGGATATAAATTCAGGTAATTATTGCCAT
CATTTTGTATAAGTACTGTCGTATCTGGTACTAGTTGTCTCTGACAGCAA
AATAAAACATGATGATCAATATTTTGGATTGATTTTTTTCTGCTGGGACG
ATGTGAGCATACACTGATTAGAGCTGATTTTTGCTGCTGATCAGTCTCTA
TGAGGCAAAATTTCAATAATTGTTTTGTTTTTAGGTGACTTTCTTCTCTG
ATGTCCAGACTGATTTGCAGATTGCAAAGATCCACTCTTATAATAGAAAG
AGATGCCATTAGATTAGAAAAAAAGCCACTTATCACAGGAATTACGTGCT
AACACAGTGGTTCACCTTAATGTTCTCTCTTTATAATGCCCCCTTTCAAG
ATGTGCATAATTGATATTGCCATAAGCACTCTCCTATTCTTTTTGCACAG
CTAAAAGAATAGAGTGGATTAGAATACAGAGTAAAGTCTCAGGATTGCAC
AACAGAATTAATCCTGTTCTATGTCATAAAATATTGCATTCATTAGAAAT
GAATATTTTCATTGCAAATGAACTGAGACCGGCAGGTAGACGGAGTGATT
CCTTTTATTTTGTTTCTCTTAGAAGGAATGATTCCAACAAATGGTAAAAA
TACAACTAAGGTTTGGCATGTGCCAATCACCTATTTCACAATGTATTTTT
TAGAGGAAAacacacacacacacacacacacacacacacacaTATATGTA
TATCACAAAGTAACCCTTTTCTCTTGTGGCAGTATCTCCTTAGGTCCCAT
TCATTTTTAGAACCCACATGTATTCTTAGCACCCTGTGATACTTGCTACC
AGAGTGAACATATTTTCCCAGCCACAACCTGATTGCATGTTCTGGATTAT
ACTCATATTCTCCAGAAATAATTTAAGGATTGAGTTCAATAATCGTGCTC
CCGAGGTGGGTGCCATCTGAAATCTAACCCATAATGTTTACCTGCGGTGA
TGATCAAGAACCTCTCTTGAGAGAATTAGGCCCTTAGGGATATTTTAGAG
CAACGTTTAGATTTTTTAAATAACAAAAATCATGATCAAGAACATCTGTT
GAAAGAATTAGGCCTTTATGGATATTTTAGAGCAATGTTTAGATTTTTTA
AATAACAAAAATGCTAATGAGAATGATGATGGATTCTGCTTGTTGAGTGC
Tttttgtcttcataaatttccatgagaaaggtgttaatgtgtccatttta
tgaattagtcatctgacactcagaacacctaaataacttgctggaggtca
cacagctgggtgagcgacggagccagaatttgacctcagcactgcctgat
tatgaagctgtgtgttctgtctgctttcagctgctgcctctTATTTCCAG
TTCCAAGGTCAGTCTAAAACAGTCCTCCCAAACACCCACATATGTTGAAT
CCTTATGCTGAAGGCAGGTGGTGCCATGGGCTTTTCAGGGTGAGTGGTTT
ATTTTTCAAGAAGCACAGAGAATTAATTCATTAAGTGGAACTTGAGAGGC
TACTCAAATATCTGAGCTGCTGAGAAGTTCAACCTTTTTAATTATCTGGA
GTGAGACTTCCCACAATGTTAAACCTTCAGAATGGTGCCAGACTCAGAAG
CTCCTCTGCAGTGATTCTGAATTGACAGAATACAGTCAAATAGCCAAGAT
GAAGTCAAGATCTGAACATTCCAACCAGCGTGTTGCAATGGTTCTGCCAC
ACAGGAAAAAGGAAAGGCGGGCTTTTGTTGCTAGTGAAGGGATAATGACC
AATTAAAAAAATAAAACTGAGCAAAGAGAGACAAAGAAGGAAATGAGACA
GGGAAAGAGAGAACATAGAGATGAGCATAAAAATTGCAGAGAAAGTGAGT
AAATGTAGTGTCAGAAAAGATAAAAAAAGGTGAAATATTTTGTGTAAGGG
ATGACAACAGGGTGTCAAGTGACAGCTATTCTAAGAGCACAAAAGAAACC
TGAGACTAAAGAAAGAAATCATTTTTGTGATTAAGAGAAGGATTAGGAAA
CAAAAAACAATTTAATTATTACAGATAATATTGCTAAGTATTTTCGTTAC
ACATATGAAGTACTTCTGCGTGTGATATTTCATTTAATCCCCTCACAATA
TTCCTGCGTAATTGGTTAAGTGGATATTTCAGACTTTATTTCAGAAATAT
AGAAACTTAGTGCTTGATTTGTCTAGTTTCTAAAATAAGTGGTAGAGTTG
AAACAAGAAAATGTGTGTTTTTTTTCACTAGGTGCTGCTAGACATCCTTG
TGTGATGTTAAAAGTACATCTGCCATAACATGGCTTTACCACGTATGCTT
GGGGGCATTTAATTACTGGGCTAGTCTGGTCTTCTTTTGAAATACCCCTA
GGGGATAGCGACATGTAAAAAGTGCAGCACTGAGTGTATTTCAACTATTG
CATTTTACTAACCTGAGATTGTCAGGGTGCTTTTATTATAAAATGGAGAT
CAAGTATGGAAAAAAGGTATTACTTCTGTTACTACCGCTTTGGTGGTTAT
AGAAGGTGATGAACTGAAACATCAGGACCTGTGGATTTTGCAACAGAGAC
AAGGCCAAACTGGCTCACCTGCAGAATAAACAAAGGGTAATGTCTATAAA
GAGAATTGTGAATAACGGTGCTTATCTGTTGTTCCTGTCTACCCAGGATC
TCTTTTCTCATCTTCTTGGTTGTGAATACATTAGGTGGGGTTGACTCATC
TCCCCTTCTCTATCCAACATAGATTGGCATATGCTTTGCACTGGGCCAGT
GTTCTCCTTGGCTACTTTCTGCCAGAGTACATGGAAAAAACAGGTATTGC
TCAGTTGTATAGGGATCTGGGGTTGCCACTTACCATTTTATCCATGCCAT
GGTGGGAGCCTGATGGAAAACCCAGGACAGGTGGAGCCCTTGGCCCCACT
GATTGAGCCTCCAGAAAATAGGATCGCCTGAATCCTTGGACTTGCCATTT
GGGGTAACAAATAAATCCTCAAGCTAGTATAAGTTGAGATCTGGTCACTG
TAAATCAGTCAAATACAAATGCAGGTAGCTGGTGCATCATaataataacc
aacacttattgaatgtatgctatactagtaagcattctttaatcacttca
ttctcgcagcaatcctatgacgtgcatgtccattactgtctccatttcac
aggaagaaacagagacagacttgttagatgacttgttaaagatcagagat
aggaagaagcagagctgggatttgaactcaggaagtctagctGTACTCTG
TGAACTCTAGTCATTCTCTATCTCTCTTTGTGTATATCCCCTTGCCATAT
ATGTGTAAATGCCTTTATCTTTCTATATGTGTATCTATATCTGTCTGTAT
GTTATCTCTCTGAAATATGCAAATTATTGGCAAGAATTGAATTTATGTTA
CAAATTAGAACATTAATGTTGGTTCTGTGCATGGAAATTAGTATCTCAAA
TTTCATCCCAGTGTCATGGACAAGAATAGAAATTTCTATTAGAGCTTAAA
AAGAAACTATAGATCTATGAGTGTTTTGAAAAGAGCACAATAGGAAAATT
AAAATAAGTATAATATTGAAGCATCCATATTATATGACATTAAGTCTCAG
TAAGAGACTGAGTTAGCTGATCAAATCTTTTAGCAGTAAAAACAAAACAA
AACAGACAAAAAAACAGAGGCAATCACGTATAAGCACTAGGGCATATTTA
ATATGACTGTTATTGAGGAGAAGACTGCAGTTGGGAAGAATCTTTGAACA
GATACTTACTAAAAACTAAAATATTTTGTGAGTCAGAACATTTAGCCAAT
CCAGCTACTAAGATATTTCAAAGTCGAATGAGTTATCACAAAGCTAGAAG
ACAAAAAACACTGTACTGGGGAAGCTGTCTAATTTAGTTAATCCAGTTAA
CTAACTTAGGCAGTTAGTGAGTCTGGTGCCAAGCTACATGTCGAATCGAA
AGGGTTAAGTTTTTCACCTTGCATCACTGATATAAGGTGCTCGGAAAAGT
AAATTTTATTACTAAGAAGTGTCAAGCTCCTATGTAACTTCCTTTTGCAA
GAAAAAAAGCAAGAAAAGTAGGTAAACACTTAAAAAAATCTGCTCTTATG
CTTTTGGAAAAAAGAATTTTCTAAGAATCGTGGTTATGATTTAGGAcaga
ggtaagcaaatgggccaaatctggcccaccacctgttcttgtaaggcctg
tatacttggaacgatttttatgtttataaatggttgataaaagttacaag
aagaataatattgttacttgtgaaaattatatgaaatttaaattttaatg
tccatacataagttttattggaatatagccacactaatttccatattgcc
tatgactgcttttgtgctatgccagcagagttgagtaattgtggtaaaga
ttgtataacctgcaaagcctaaaacatgtactggtcctttacagaagcaa
tttgccaacccTCTATTTGGATAATAGAGCAATGGTATTGGGAGGTACTT
GAAATGTTGTAAGGAAGCAGAGTTAGTGCCTAGAAACAAACAAAGTGACA
AATAAGTAAGTATATGTGGGTAGGTTTTAAACATCCTTCCTATTGTCTTG
ATATTGTTTCCTGAATTAAAACCGTAAACCAAAATTGCATCCAAATATGC
AGTGCAGTTTTAGAACCTCTTTTTTTTTTTGAATCTTTATTCTATTTATT
ACCAATATGATAAGTTATACAACCTTTCTCAGCCTTGGTTTTCTCAATGG
AAAAATTACAGAAATAATTCTCTTTTTTGTGACAAGTTTACACAACCTTC
TTTGGGAGGTGATGTAGTGGGTTATCAATTTCAGCATAACATAGAACACA
TGTATTTAATAATAGAATGACTTCATGAACACTGTGTCCTGTTGAAATAT
GTAGTCTCATAAAGATAAAGCAGGGACATATTTGGGTTTTGGAATGAGGT
TTTCTTAAAATACCCATGTAAATTCTGAAAACGTAGCCATTCTTGGACTT
CATTCACCTCATCAATGGACTTGGAAAAGGAAGCAGGATTCAAAAAATGA
AGGTCAGCTAGCAGGAAGATTATGATCCCCATTCACCATTGTACTGCAAT
CTAGAAATTGCAGTTCTGGTGTGGACATAGGAGAGGCAAAGAAAAGAGTG
CTAAAAAAGGGCCAAGTAATTCCATATTTTGGAGTTGACTGTCAGATTGT
TGTGCTTATGCTGTTTGTCTGTTTATAATTACCAACCAGCTTTTTTTCTT
ATCTCTACGTTTATAAATTCTACCCATGTATTATATTTATTTAAAAACAT
TTGAAGCATATAACGTATACAAAATGTATATCTCACTGTGCAGGCTGAAG
AATGATAATCAATTTTTCCATGTACCCATCTTTAATCTCTCAAACACTGT
TTCCTCTGTGTTCTTAGGAAATACTTTTTCTATTTTCTATTCTAATTGCT
TGTGTATATGTGTCCTAAATTCTTCTGAAATACTGTGAGTTTCTTCAATG
CATGATTCTTGACTCATTCATGTTTGGTTCCCATTACCTTCAACATGTAA
GGATGTAAATAAATATGTGTAGAGTGAGTGAGTGAATGCATTGCAAGCTC
TCTGTGGTGAGAACTCATTTATTATCTTACTATTCCTTTCAGTTACTATG
CTTAGGGGCAATTAACAAATGTTGGAATTGAATGCATTGAAAGGTCCTGT
TAGTCTGTCTAGGCACCTCTTGAATGTTTGTGCAAGGCACTGTGCTGTGT
TATGTGTTGTTCATTCATGTTCATGAAAGTAATAAAATATAAAACTTACT
GAGGAGTTTGAGACTATCCTGTCTGTTCATTGAAGACCTCATATTGTCAT
ATTACTTGCAATTGTAATTGTCGTATTCTTTCTTTCTCTTTCCAGCTATT
TCTGGTAGTCATGTCAAGTTGAGtttatatgctaggtttgatgaagaggc
agcatggagtgtgattggaaaaatggagtgtgatctaatggaaataaact
ggggagaacttagcagggccagttggttcagattctcctctgtatcctgt
ttcttcagagataggattttgctttcttctgggaatatggaagccactct
agaatgagggtcttatgacccacttcaagggaaggtcagaaaaatccttc
ctggATTTTAGGACCAAATTTGAggggaaggtgagaatgaccttcctgct
tctgctatagtctccaatgtcaaggtgccatatttttgggctaacatgtc
ttaaaccccatcaAACTGTATTATCTAATCCTTGGTTTCCTCATCTGC
>LIT1674|Homo sapiens|IPW|Homo sapiens IPW mRNA sequence|2075
CCAAATCATAGATCAAGATATTTTATTTATGTATGTCTTTTAAATGAAGA
GTGGTTAGGATAGTCCTGATTATTGCACATAAATATTGCCTTTCACTAGA
TTATTGTTTTGGGCCAAATTTTAGACTATTATTTTAAAAAAGAGTACCTT
AGTTTAATCCAACCTTTCCAGATATTTAGAAATTATTGAAATGTATATTT
TGTGAAGATGGTCTTATGAAAGTTGTTGAGCTAGAAACATGTCCTTCACC
AGTGGAATTCTTAGAAGCTTTCCTTGGGCTTCACTGGGTGCTAATAGACC
ATGATCGTATTGCTCTGTATATAATGGTACAAATTTTGTTTTATAACACT
TAGTCTTAATAGAATGGGAATATTTTATCTTACTAACGTAGTCATTAGCT
GGCCACTCTCTGTGTCCATTGGACCTTATAGGGTAAAGGGAGGGCAGTGC
GTATTTGAAGCCTGTGCACGTGACACACAAAGGGCTTAGCAACCTCCGTG
TTTTCCCAGCACAGGATACCCATTCTTCCTGAATGTTTCATTGTTAAATT
AGATtgtgtgtgtgtgtgtgtgtgtgtgtgtgtATTTTATATTAACATAC
AGATGTATGTATTTTAGTTGCATTTTTTTTCTTAAAATGTTATTTTTTCT
CTTTTTCTTTTATGTCAGGTGATGATAGAGCCCCTAGGGAAGCAAAACTG
TCCATGCCCTTGCCTTAACTTTCAGATACGATAAAAACAACATTTATAAA
ATACCTGTCTTAGAAATATTAGCTAAAATTATGTTGGGGAAAGTATGTTT
GAAAATAGAATTGTAAGCTACCACATTGTGATAAATATTACTAAATTTGT
TTATTGACTTGTCAGGAAGCAAGAGAATGAATTAAAGAAAACTCCAGAGA
ATGAGCTGACAACCTACTCCCTGGTCAGTGGCTCTCCATGCCTACCTGTG
GTCTCTTGGACACCCTTGCAGAAGATGACTTCCTGGGAACTCTTCTGGGA
GTGAATGTTATCAGCAAATTCCCAAAACAACACCCCTTAGACAAAAAGCC
TCCTCACCTATGCATTGCCTAGACCACCCACTAAAGGTGATGGCCACAAA
GAGGTGGATTTGTTGAGTTGGTGCCATTCCTTCTACTGCCAGCTTCACCA
AAACAATGACACAGTCTTCCTTCCGCATGGAGACTCTTCTCTTTCCTGTG
TTGCAGTGGATGCCTCCTGCAGATAAGAAATGCTTAACTGAGAAATGCTC
ATGTTGGGATATCATCGATGAGACTTTAATTTGGGCATGGTGACTGTTTC
CCTTGCTGCCACTTGACTCAATCCCAGGAGCCTCAGTAGAGGATATAATA
TTACACAAGATGCTCAAAATGGTGGAATTGCTCAGTGCTCCCATAAATAT
ACATTTATAATTTTCATTTGCCACACGGTAAACTGAAAAATACAGACTAT
ATTAAAAAGAAACTGCATGATTTTTTTTCAAAAATTCAAAGCatatttaa
ataatatataaattaaatGCCCTCCTCTCTTCCAATTCTGTCCCTATAGT
TTTCCTCTATTAAGTGAACTACATGCATTCTTTTAGTGGATAGATGCACA
CAAACACACAAGCCATTATGGGGAAGGATCCACGTGTGTGGCcatattgt
aacacatttttctgcaaatcacctctttcatttaacagcccttattcaat
ggcctttttctttttcagtagtacatacacatctgtgtcatttgttgaat
gacgacatgaatgttttgtagataaaatataattaaatgttttaagcatt
tctcactcatagatatttatgttagcaccaaatttctgtgcaatgaacct
ccctatatatcagtaattttgcatttgtctataatatcataataaattac
ttatcagttgaattactgggattaagtatgtgcacactttatatttatat
tttgaaaattattgcaagattgccttcaaaaatgtggttaacaactttat
cttcaaatggcaatgaatgagattgccagctttcctacagcctcgacaga
caatggattttataaatatttaaCT
>LIT1702|Homo sapiens|aHIF|Homo sapiens hypoxia inducible factor (aHIF) antisense RNA sequence|1194
CTCATCCCATTCATATTTTAAAAATACTAATATTTTGTGTTTGAGCATTT
TAATAGGCTCAGAAACTTAAAAATGATGTTTCTTTTCTAACAACATACTC
TTTTCAATGGGATATTATGGTTGTTATTATTTAACATGACATTTAGGGAC
TCAACATACATTAAGGTGATGGCACTAAGATAAATGTAGAAATAACCAGT
ACCATGTAATTTTCATAAGTGCTTAAATTGTTGGTAAACAATTTTATGAG
TTGGAGGTGTTGAAGCAAATATTATTAATATTTGAACATAAAAGCTGATC
AAAGGGGCCTGGTCCACAGAAGATGTTTATTTGATGTAACAAAACAATAC
AGTTAGTGTTAGATCCAACCACAAAGAGCAAAAGGAATGAAAAATTTGTA
CAATGTACATAGAAAAAACAAGATATTTACTGTGACAACTATATATTCCT
AAAATAATGCTTCTAAAATTACTCAATTATTGAAATCTACATGAAAAAAA
GGATGTTAATAGCGACAAAGTGCATAAAATCAAACATTGTATTTTGAGCA
AATTAACATACTAGGCAATTTTGCTAAGAATGCATGATTTTTTTTTTCTT
GTTTACAGTCTGCTCAAAATATCTTTATACCAACAGGGTAGGCAGAACAT
TTAGGTTTAATATCAGTTACACAATATTAGCATAAACTTCCACAACTACA
TAGGGTATTGTTTTCTTTTGAGCTGGCAAAGTGACTATAGAAACATCAGA
TGATTTCTCTGAATTGAGAATTTTATCCAAATAAATGCCACATACCTTCT
AGATATATGCATATCTTTCTATATTATGTAAATGGCTTTACCCATTTAAA
TAATAAACCATACAGCATTTAAGAATCATTATTATATGATTAACAATGTC
ATGTTCCAGGTTTAACAATTTCATAGGCCAAAAAAAATTTCTTCTTAAAA
ACTAGTTTTATAAACGCAGAATATATTCCATGAGTAACTGCTGGTATTTT
TTAAGAAAATATATTGTGCAATTGTGGCTACCACGTACTGCTGGCAAAGC
ATTATTATTTATGTAAAATGTGAAAAAAAAGGTGTAAAAATTTTTCAACT
GCCTATGATCATGATGAAAGGTTACTGCCTTCTTACAAAAATTATATTGG
CATCTTCTTAAAAATAATTCGAAAAAGGGATAAACTCCCTAGCC
>LIT1704|Homo sapiens|7SK|Human small cellular 7 SK mRNA|328
Ngatgtgagggcgatctggctgcgacatctgtcaccccattgatcgccag
ggttgattcggctgatctggctggctaggcggtgtccccttcctccctca
ccgctccatgtgcgtccctcccgaagctgcgcgctcggtcgaagaggacg
accatccccgatagaggaggaccggtcttcggtcaagggtatacgagtag
ctgcgctcccctgctagaacctccaaacaagctctcaaggtccatttgta
ggagaacgtagggtagtcaagcttccaagactccagacacatccaaatga
ggcgctgcatgtggcagtctgcctttct
>LIT1721|Homo sapiens|BC200|Human BC200 scRNA|200
ggccgggcgcggtggctcacgcctgtaatcccagctctcagggaggctaa
gaggcgggaggatagcttgagcccaggagttcgagacctgcctgggcaat
atagcgagaccccgttctccagaaaaaggaaaaaaaaaaacaaaagacaa
aaaaaaaataagcgtaacttccctcaaagcaacaaccccccccccccttt
>LIT1745|Homo sapiens|MEG8|Homo sapiens MEG8, exon 7|312
aagcaggcttagtcacccttgacacagtttgcagttatccacctcctcca
agttcttaatatgttagatccagataactgccttgtacagccacctccag
gatactgcctccctaaaaaacagctagatacactgaccccacagcctatg
tggaccacacagatatagtggcttgctctaaatgcaccagtgagaactct
ctgcaggaaacctgcttgggaaatgccatagcctgcaatacaggctttcc
ccttcccgctggccctgtgaggcatgcaggatctgtaagtaataaactgc
ttctgttgtttc
>LIT1746|Homo sapiens|MEG8|Homo sapiens MEG8, exon 8|225
GATAAGTCTACTTTTCTTCCACGTAACAACCACAGGATAGATGACATTCA
TTTTCTAAGAAACAAAATCTTGGCAGTTAGATCCGTGGGGTAAAGAATAT
AGATACTAATGTAAGTTAACACCTCAAGTTCATGTCCTTGGTTTGGATGC
TTTGTTCAGGAGTGTTTAGTGGTATTTCAAAGGAATCAATATCTATAACA
AATTAAAATAACCAGGAATGGACCA
>LIT1750|Homo sapiens|p53int1|Human unknown protein mRNA within the p53 intron 1, complete cds|1125
GCAGAAGGCAAGCCCGGAGGCACTTTCAAGAATGAGCATATCTCATCTTC
CCGGAGGAAAAAAAAAAAAGAATGGGTACGTCTGAGAATCAAATTTTGAA
AGAGTGCAATGATGGGTCGTTTGATAATTTGTCGGAAAAACAATCTACCT
GTTATCTAGCTTTGGGCTAGGCCATTCCAGTTCCAGACGCAGGCTGAACG
TCGTGAAGCGGAAGGGGCGGGCCCGCAGGCGTCCGTGTGGTCCTCCGTGC
AGCCCTCGGCCCGAGCCGGTTCTTCCTGGTAGGAGGCGGAACTCGAATTC
ATTTCTCCCGCTGCCCCATCTCTTAGCTCGCGGTTGTTTCATTCCGCAGT
TTCTTCCCATGCACCTGCCGCGTACCGGCCACTTTGTGCCGTACTTACGT
CATCTttttcctaaatcgaggtggcatttacacacagcgccagtgcacac
agcaagtgcacaggaagatgagttttggcccctaaccgctccgtgatgcc
taccaagtcacagacccttttcatcgtcccagaaacgtttcatcacgtct
cttcccagtcgattcccgaccccacctttattttgatctccataaccatt
ttgcctgttggagaacttcatatagaatggaatcaggctgggcgctgtgg
ctcacgcctgcactttgggaggccgaggcgggcggattacttgaggatag
gagttccagaccagcgtggccaacgtggtgaatccccgtctctactaaaa
aatacaaaaattagctgggcgtggtgggtgcctgtaatcccagctattcg
ggagggtgaggcaggagaatcgcttgaacccgggaggcagaggttgcagt
gagccaagatcgtgccactacactccagcctgggcgacaagaacgaaact
ccgtctcaaaaaaaaggggggaatcatacattatgtgctcatttttgtcg
ggcttctgtccttcaatgtactgtctgacattcgttcatgttgtatatat
cagtattttgctccttttcatttagtatagtccatcgattgtatatccgt
ccttttgatggccttttgagttgtttcccatttgcggttatgaaataaag
ctgctataaacaAAAAAAAAAAAAA
>LIT1751|Homo sapiens|DISC2|Homo sapiens 1 DISC2 gene, complete sequence|14995
TTGTGGAAAggatggatgggtgggtggatggatggatggatggatggctg
gatggatggatagaAATGCAACTTCAAGATCTGGTTCTACAGTAttacat
atgaagcaactgagactcagataaaattcagtgagttgctgaagACTATT
CACTCATTGAGCCTCACATTCTGATGCTATATATATCAGGTGCTATGCAG
ATGATTAGGGAAGGGCAGGACTGAGATTAAACTGACACCCCCTACATCCT
AATCCAGGCTTTTTCCACTGTATGGCGATGCCTCCCAAAAGAATTATCAC
AGCGACTTAATAAAGGAGGGAGAAAGTTAGTTGCAAATTTCAAGCTTAGA
AATTCACAGGCAAAAATGGCTGAAGGGAAATAATCACACTAATAGTGATG
CAAGGATGTAACTGGAAAGGAAAAAATGGAGAGAAATTAAAAACACAAAC
AGATTTAGTCAGGGTCCTGATAAAGTGATAATGTAATCAATAAGGCAAAT
CAAAGATAAATGATTAGAGATTTAAAACTTCAGCCTATCAGAAAAACCTG
AGGGAAAAGATTTTGAATTTTTTTTATTTCTTCCAAAAGATCCTATTTGA
CATATTTTTTTAAATCTAAATGACCAAAGATTTCGAATTTGGAAAGGCAG
ACACATATCTATTTCCCATATAAACATCTACATTTCTTGCCACATAGCAC
CGCAACACTCATCTGGTTCCAAAGCAGACGGCTTGGCCCTCTGTTATCAA
GAGCACTATCACCGTTCTGGCCCGGAGAGCTAAGTTTTCTTATACATAGG
TCGTAGCCAAAGCTCAGAGGAAAGAAGTGACATTTGGTGAGTGTACAGGA
TATGTTCTCCAGCCACTTTTTAGGTGCTAAGTTACATCTTGAAATAATGT
CAGAAATTGGAAGATGCCGTATTTAAACTTCACTAGCCCAAGCCCTAATT
CACCTCGACAGTTTAATATCTTAATGTTTCTTAAAATTTGAGGACTCTTA
GAATGACCCCTTTAAAAATCTGCTGAAAAACTGGATCTTTTTGTGGGAAA
AACTGTCCATACCTACATATCTAAAATGTGTATGTGGTTTCAGTCTCTCC
TGTGCACAGTCCCTCCTGCTTTGAAGGGATCCCCAACATGTTTTTTTCCT
AGAGGTAGTTGGTCACAAccatcggataacatgcttatcacctgggtgat
aaaatattctggacaccaaaccccgatgacatgcaatttacctatataaa
gaacctgcacatgtattcctgaacctaaaataaaaagttgtaaaaaaTAA
TAATACAAGTAAAAGAGCTTTCTGCATGTGTTATAAATCTGTTCAGGAGG
ACTTTCCACTATGCTTTCAAGAGAAGTGTCTTGAAGAATTTAGCATCACT
CTGAATTCCCAAAAAGCTCTGTGCTTTTCAAGGTGCTTTTGAGGAAGAAG
GATGATGCTTCAACTGTCTTCTTTGCTGTGACTTCTAGGAAGTTCATTAT
CACATCATATTCTCAACCAAATAATTAACACTTGACATTGGCATTTTCTT
CTGTCTTTGTTTTTAAATTTTATTGTTGTTTGCTAATTTTATTGTTTTTA
TCTTTGTTGTATGTATTGTCCCGGCTCTCCATTTCCTCCCTCTCCCTGCC
AATAAAAGAGACCCATAGATTTTATTCTTTTGTTCTACTTTTTCATCAAT
GTTTCTTCTACATATATCTGACATATATGGAAAAAAGAATTACTGCCTAT
ATATGCAGAACTTGTAACTCACAGGATTTCTAAACTAAAAGACTTTTCTT
AATAGGTGTGAAGTGAAATTCTGCAAGTAGCTGCATCTGGGAACTTCAGA
GTTAAACCGATATCTCAGTATAATCTGTCACtgctatagtttcttttctt
tgacctccaaaccttatgttgaaatttgacccccaatgttgaaggtagag
cctaatgggaggtgtctgggtctgggggcagatccctcaagaatagcttg
gtcatcaatgagtgagttctcactctaatagtttctgggagagctggttg
ttaaaaagagtgtgtcatgtcccttctctctctttttgcttcctctctca
ccagtgatctgcctaggccagctccccttcatcttctgccatgagtggaa
gcagcctgaggccctcaccagaagcagatgttggcactatgcttcttaga
cagcctgcaaaactgtgagccaaagaattcccttttctttataaatgacc
cagcctcaggtattcctctatagcaacgcagatggactaagacaCTCATG
CTTCCTTTCATTAGCTATTTCAAGCTCAAAAATTGTGAGACTGTGCCAAG
AATTAGGGCAGGATCTTGTCATTGAGAACTTACAACTTTTCTATCTAAAG
CAAAAGGTCCTAATCCCAAACCATAATTGGAAAGGTGCCTCTACTCCAAC
CTCATTGCCCTTCAACTGCCCCTTCTCTGCCTCCCATTCCCCTCTTACTC
ACCGAAAGACAAATGAGTTTAGGCTGGGCACAGTTAGCCATCGTTCTCAG
AAAAACAAAATCTTGCTGCTTGGTATTCTCACTTAGAATCCCTTCACTTA
GCTTATGGATCACCCTACACAGATTCCTGACAGCTCACTGGGCCATGGAA
CCAGCCAGATTTTTGAGCTACATCTGCAGTATCTTTTCTACTCAGGCAGC
TGGCATAAGGTGGGAAAATTCATTAACATGCTAATGATGTCCTATTTAAA
ATTCTAGTCCTGATTATTCTGTGATTAAATCTCTCCCCTTGACGTCGGTT
TCCTTTATAGCTGAGTTACAGTGCGAAATCAACAATATTAATAAAGTACA
ATACAGATTACCAATTTATACACAAGGGATGGTGAAAAACTGCTGCGTAA
ATCTGAGGGCTGTCCTTTTAACTTGAAAAGCAGTTGTAggccgggcgcgg
tggctcacgcttgtaattccagcactttgggaggcctaagcaggtggatc
acctgaggtcaggagtttgagaccagcctggccaacatggtgaaaccccg
tcactactaaaaaaatataaaaattagctggcctataatcccagctacct
gggaggctgaggcaggagaatcgcttgaacctgggagacggaggttgcag
tgagcagagttcgcgccattacacttcaggctggttgcaagaagcaaaac
ttttgtctcaaaaagagaaTGTAAAAGCAGATGTAGCAAACTTGTAAAAG
TTGCTGATTTTTTTCATTCCGCCCTTCTTTAAATAAACACACACATTGGA
ATCCACAATAATTAAATGTTTATAGTTAATTTCCATAAATATTCAAGGCT
TGGAAGATAGATTTAGCTTTTCATTCTATTTCACTGCACTTAACATTGCT
CCGAATTCAAATGTGTTATCCTGAAGTCTCAAGAACAGCTGACAGGAGTT
AAAGCACACTTGTTTATCATCTCTTTATAGAGATTGTGTCTTGGCAACAA
AAGCCAATGGATTCGGTGATGAGGTCTGTCTCCCTTTGCCCTTGAGTACC
TTGGCATATTTCAGTTCCTTTTCTATCACCGTATTGTTCTATTACTGACA
CTCCAAACTGAATATCCAACTCAGACAACTCAAGCACCTTCCAAGAAAGA
CAAACTTATCACTACCCTCATTAATTTGGAAAATGAATAAAGAAGCAGAA
GATTCAAGGTCCAGATCTGCAATCTAAAATGCAGGAAGAGAGGACTCATT
CATGTGTCATTTTAACATCTGGCCCCAGTAAATGAACAAATATTGATGGT
ATAGTATATTTACTATTTTAAAAGACATCATGCTGGACACCAAAGCAGTA
CAGTGAAACCTAAGAACAATGTTCTGACCTCGGTGGACTCACAATCTAGC
CAGAGACACAAGATACAATGATATTTTAAGTGATGCATGCAGCAAATTCA
TCTCAGGTGCATCATTAGAGATACACTTCACATCATTAAAAGGTCTCTGT
ACGAGagacactgctaattgttccctaagactgcaaatctccccttttgc
tatggaaacagaattcatcactttagtggggcacattgctgcccagggta
aggacagctcccagcccctcttgcaagtagctgttaccatataacaaggt
taaggtcacagggatgtggccgtagcagagatgtgtgcagatttctaaaa
gcgtacttaaaggggatagatgagctctcttccttctttgttttttttct
gactggacttggacatgcatgtggctgggtcagccaggttggactgaatg
gcacatgttgtggggcagagaagaacaagatagaagagtctgggttcctg
acaaGCAGGGTGGCTTGATCATCCATGAGTTGCCTTTTTCCCCTGAACGC
TGCATTCCACAACTATTGTTGGAAATCAAAATCTTTTTTTAAGAATACTA
CATATTGCTCATTTCTTAAATGGTTTCATTCTCTAAGGCTAAAAAGAGTC
ATGGTACATGCATGCATATGTGTATGTGCATAAGTACACTCTCCTTTGTA
CTTTCTCTACATTTAAACTTGAACACAGAGCTCCCTCTGAATTTTTAACC
CTCAAAACACAAAAAAAGCTGAATATGGACTTTGCCCCAGTTTTATCACA
TTTTAATAAATAAAAGCTTCAATGTATTCAGGAATTCATTATTTATTTGT
TTCCCACACTCTCAACCCTAGATTATTAATTTGGTTCACCTAAAGCCAAC
TCACCTCAAATTGGTTAAAAAAAATTAAGCACGTGTAAATCAATGTATAG
GGAAAGGGTGGCTGATCCAGCAAAATCCAAGTGTAAAAACATAAAGAGAG
GCTTCACAACAGTAATGAGCCATCTGCAATTTAGAATCATCCATGGTAAC
AATCTCTCATTCCATTTGTTTATGTTTTATTCATCATTGTGAAAATACTT
AGTGAAGTGACAATGATGAGATTCAAAAATACTGCATGGTTCTTTTTTTA
AAAAGGATATTAATGGCTTTCAGGGACTCAACTATTCAAATGAAAATATT
GCTGGACTAAATTTGCTCAAATTTGTTCACTTCCTCTTCATTCTTGGATA
TAATATATTCTTCATTTTATGACAAAAAACTATGTGGTGAAAACATGAGA
AATTCCGTAGTTTCCATCGTTTATACATTTAAAAAATCAATAGCAGAAAC
CTATTTCAAATGTACAATCCTCATTCCTATCATGACAGAGTAAACCAGGC
TGCGGTGTCTTGGGTGAGCGTGTTGTCATTCCCTAGTACTACAGTTATTT
AGCCTCAAACGTACTGTCTCTAGTTACATATATGGCAAAAACAAGGCTTG
ACCTTTAAGAATGAAAAGAAAAAAAGATAAGTACTGAGCTGTTAAGCCAA
CTTAAGGGTATTCATTACAAAGAAGACAGAATAACTACTGAACATACTCT
TTGATTCTAATATCTCTATGAAGAAACCTCTCTCTACACAAATTGATAGA
CATTTTAAAAGAAAATTTATTCATCCCAAATTGATGCACTTAACTTCAGC
TAGCTGATTTTATATTTCTCAATCTAGCTTATAAATACTACTCTTCATTT
ACTTCAATTTACGGAGTATTTACAAAAGCCCTATTTCAAATCTGGTTCCT
ATCAGCCCCGTTTTTTCTTATTTCTTCTTAAATAAGCATACTTTGTAAAA
TATAGCCATTTATTCATATATATATTTCTTTCATTTGTTTTAGTAAATGA
CATTTATTTAGGAACCATTTTTTAAGAAATAAGTTTTTACCATCTCAATT
TGCACTGAACCAGCGTCTTCTGAGACCATCCCTCTGGGTGCAAATCTCAG
AGTAAGCTCAGTTACTCCTAACGACTGGAAAAGGAAAGAACACAGGAACA
CTTGAACTCCTCTGACAAGCAGACACTTTGGCTAAGGCGGCATTCACATC
TTCTACATCATCCTTCCTGGGGAAAGAAGCTCTCAGAAAAGTCCACACAT
AGAAGAGCCACTTTATGGTCTTCCCTCAATTTTCTCAGATCAGCCTGATT
TAGTCTATGATTGTGCAACAAGGAGACGGAGCCAAGGGACAAAAGGAAGA
TAATTGTCACACAAAGAAAATGCTCAAGACCTTGCCAAGGGAGAGACTGC
TCTAAATAATAACAAGGCTATTAGCAAACACAGGTTGAGACAGGGAACAG
AAAAAGAAAAGATGTCCATGTGAATATGAAAACAAAAGCTGACAAGTATT
CCATTCAGTTTGCCAAGGCACCTGCCAAAAATGTCCCCAAGGGAAAAGGG
CCATGTGCTCCATGACGCTCTTCACAGTGAACGTTCACATAAGGCACAGA
ACATTCTGCCTGGCCACAAAACACAACAAATATCATCAATATCTTGCCGG
GGTAACAGTTGTGCACTACCTACCATAGGCAGTCTCCTGGTGCTCCACTT
CTCTTCTCAGTCTGTTGTAATCTTCTTTAACACTTCCCAGCTTTTTGACA
TTCCTGGAACTCAACACCAACAGCTTGCTGAGGAGTCCCTCCAGCCCTTC
TCTCTCTGATGTTAATGATCTAATCTCCTCGGTGAGGTCTTTAGCCGTCC
AGAAATGGTTTCCTACAGCACGTTGTGGGAGAGAAGAAGGGAAAACAAGC
TTTACAGCATCCACACACATGGAAGATCTAGCAGCAGCTAATGTACATTC
ACAGCATGGGCAAAGAAACTGCACTTTGAGATTATGTCAATTTCCTTAGC
AGTCCTCTGGGGAAAGAACCTGGAAAAATATTGCTCCCCTTAAACTGGAA
AAATCACCGTCTTTTTTATCACCTTATTCTTGTTATGTCCATTTTAGGAG
TTCCATTGGTGAAGCCATCTCCCGTAAAGTATGATGACCCAAAAATGTCC
CAGTGGAATCCAGAGAAACCACAATGTGTCACTCCATTCCAATAATATAC
AAATGTCAAAGAGATGACATATTATAgcagtgtggaaggggactgggcca
tataatcagagttgacctaaattaaattcctcccctgttactcaaattgt
gtgacctggagcaagaaaattagcacatctggggcaaatttcttataaaa
tataattgcaataacacctgactcataggtagttacaagaataaacaaga
aattctgtaaagcactgagAAAAATATAtgataaattaaatgtagcaaga
ttgcaggatacaaggtcaatgtacaaacatcaatcttatgtctaaataac
aaaaaactagaagatgattttttaaaaaatacaatttacaaaatatttta
aatctcataatactgagggatactttctttaaatatgtgccagagctcta
cagtgaaaactatttttccaaaactgctgaaacaaattaaagacaaataa
tttaaaagatacactgtatacatacactggaagttcaatattggtaagat
ttcaattttccccacattgattcattgatttaatataattccaatcaaaa
tgttatgaggttcttttgtagaaatttatgtgcttattctaaaaCGTCTA
AAAGTGagctgggcatgggtggctcacacctgtaatcccagcattttggg
aggccgaggtggtgggtcccttgaggtcaggtgttcaagaccagcctggc
caacatggcgaaaccctatctttactaaaaatataaaaattaatctggca
cagtggtaagcacctgtaatcccagctactcaagaggctgaggcaggaga
atcacttaaacccaggaggtgtaggttgcagcgagctgagatcctgccac
tgcactccagcttgagcaacagagtgagacttcatatctaaacaaataaa
aTCTAGAAGAAtgagcccatgagtttgaggctgtagtgcactatgattgc
acttttgaacaggcactacactcttgtctgggcaacatagcaagtcccca
cctcaaagaaggagagggagaaagaagaagaaggaggaggaggaggtgaa
agagggagggagggaaggaaggagaagacgaagaagaatgaagaagaata
ggaagaaagaagaagaaggaagaggaggaggagGATGACCCAAACAATCC
TTAAAAAGTGAGTCTTGGTTtcaagactaatgctaaagccactataaatc
aaggtaatatggcattgaatatacatagacaaacagatcgatggaataga
ataaacagtccaggagtggattaacacatatacagccaaccaaagtgcca
aagcaagtcaatgaggaaaagaaagtattttcaataaatggtgctggaac
aactagctatctacatggaaaaaatattaaccttgattcatacctcaaac
cacacaaaaatttaattaaaggtggatcacaggcctacatgtaaaagtta
aaactataaagcttctacaaaaaaaaaatgaatatttgattgactttgga
gtaggcaagaacttcagataagatacagaaaacactattttaaaaaggat
aaatgggctttatcaaaattaaaaacttctcatcaaaagacacaactaaa
aaatgagacgacaagtcacagacttggagaaaatcattgcattatgttta
actgacaaggaattgaatactacaacttgacaattaaaacacaaatggtg
ccattgaaaaatggtcaaatgacttaacaggcattttacaaagtagacgc
acaaatggctaataagcatatgaaaaaacatttgacatcattaatcatta
agaaaagaaaaattaaaaccataaatattccactacaagcccactcaaat
gtttcaaattaactcaactaaaaatgtcaacattcacaagggtatggagc
aactggaactctcacgcatgtaaaatggtcccttcaagaaaagttctgcc
agtttctcataaagttcaatgtatacctaccctttaatccaacaattcta
cttccaggcatttacacaaaagaaatgaaaacatgtcatcaaaaatattt
gcactcaaataaatggtcacagtgtcttatgcctgagagccagccccata
ctggaagcaacctaaatatccatcagcaggaagatgcaaaaataatacta
tagctatgcaatgaaagactactcagcaataaaaagaaacaaactcgtca
tacatgcagcaacatgtatgtgtctttttctttctttctttttttttttt
tttgagacagagttttgttcttgttgcccaggctggagtgcagtggtacg
atctcagctcactgcaacctccaccttccagtttgaaactattctcctgc
ctcagcctcccaagtagctaggattacaagtgcccaccaccacgcccagt
taatttttgtattttttagtagagccggggtttcaccatgttggccagac
tgttctcaaactcctgacctgtgatccacccacctcagccttccaaagtg
ctgggattacaggcgtgagccaccgcgcccagccaacatgtacatgtctt
tagaaaagatgcaaaagagtagtgccacatgattccattaagttctagaa
cagccaaaattaatccatggtagaagatatcagaacagaggagggacgat
gatgactgggacaagatagggtgttgtttcttgagtgatgagactgttct
atctcttggtagggctgttcgtaacacaggtgtcaaaattcaagaactgt
aaacacttaagacctgtgcattccactgaatataaaccatacctcaatta
aaaaGAGGAAAAATTAAGAAATTTTTAAGCATGAACATTGAACAATAAAT
AAATATATAACATTAATGAGTGTCCCATAAATTAGTTAGTGTTAATTAGA
AAACCCCACTGTGTTTTCTCAGAATTTATAGTAACCATAATCACAATAAT
AGCTACAAACTTTCTCACCTTTAAATGTCATCACAACTTTAGGAAACAGG
TTATATCTTAtattattattattattattattattattattattattatt
ttacattttaacatctctgaaacagggatgtgtcctacaatcaccatcag
ccaggaagtggtcaggatgcagtggttataactggattattttccctggc
ctggctgaccatctgcaaccccctggtgtttcaatgtacaaactatttta
ggaccatctgcgtactggctgttgcctgaaaatcttgtgttgatgtggat
ttgtaagactgggaaagcaccagcattcaaaacttgaagaaaggtgttag
cagtttggcagacaatcctacagaaaactctttattcttgggggagaaaa
agttgcctcccatcaacttcaatggttcacaggatgatgacgtgtgggga
aacacaaacctcgacaacattgagtccaaatgtgtttcggaagactcaga
atgaagaagaagatgccaaggaaaaccttaaccaatttattttccttttt
aatgagtgatatgtgatttttcaaaagcctaaatacatctaaaagagcta
tatcagttaagtataagataaaaattctaaaccatagaaagcactgttac
tgcttaattgacagcaatttttctttctttgcaatgtataaaataatggg
tgctttttaTGTTCACtgaaattcatattgttgtctccttttacagctgg
gaaagcggaaatctggagaactaaaatatcttgctgaagatcacaatgca
gtaaagcatagggcaagtttccaactcgaacatcaccccagaacacttcc
ttttaaacataaattatgttgCTAACTTTTTTATTGTTACTTAGCAGGCA
GATTTCAAACTGATACAAATGTTGAAAATGATACAAAATGTTTTCCCACC
TTAAAGGCATTCTGAAACCTAGCACATAACATCTGTCACTGAAGTCCATA
GTTTCCAATGCCATGATTGGATAAAGACCCTATTGAGACTCATGTGTTTG
TCTCTCACTGCTTAAAACACTCATGTGTTTTAAGCAACATGACAAGCACA
AAAGAGAACAAGTACTGCTCCTGCTCTCCAGGAAGTTACCATAAAATAAA
GGGGATAAGGTGCCTTCCAAAGAAAAACCAAATACTAGGAGAGGTCAGAG
GAGAAGAGAGATTATTCCAGAAGGAGAGACTGAGGCAGATTTCAGGAGGG
AAGAATATAAGAGTCCCAAAAGAAGAAACAGGAACCCAGGTTAGAGAGCA
ATGGGCAAGGGGTAGGAGGTGAGACTAAACTCACAAGGAAGTTGCTTCAA
AACAATAGTGCCCCAAATGCCAAGCTGATGGGTTGGACCCATTTAGGAAA
AACCCACAAAGTCCACAGGAGAGCAGACTGCACTTCCATGAGCTTCAAGC
TGTAAACAGTAACCTCAAATAAAACTTTTCCCGGATCGGTAATTTCCATC
CTGAACAATGGCCAAGTCAAGGAAGCTGAGGATCGAGCCCCCTACCGCAT
GCCACAAAGAACCTCAAGGGACCCCATGCTCTGGGGAGCTCGCAGGAGGA
CCAGCACAGAGGTGTGACTGCGTTGGGGCAGGGTGGCCACATGTACAATG
TTGTACCTTCCAATGTTCCTCCTTAGGCTGTGCTTATGAAGTCCCAACAT
GTCTTCTGGGCTGTGTTTTCAACCAAGAGAGTTAATAAAAAGTGGGATGG
GCACCAACTATGCCTCCAGAGACATCAGGCAGAATATGCCACAGCGTGCC
ATGTCCTCCTGCAAACAGTCAGAAAGAAAAGATCTCTAAAAGCAAATTGG
AAGAGACTATATATACAGAGCGAGTGCCGGTACAGAAGTTTTGCTGCAAA
TACACCCTCTAATCCCTTGCAACCCACTGCAAGCTCGAGAGACCAGTGCC
CTTGGTAAAACACAGGAGAGATCATTAATTAAAGCCTAGGCCCTTTCTTT
GATCCTGAGGGATAAGGCTTGGGAAAATGCACAGTGATAAAAGTGAACAT
TTTAAAAGAGCAGAGTGAGTGTGAATTCCCAAAGAGACCATTCATATCAA
GACCCAAGCCATGAGAAAATGCTACAATGCCCTTGATTAATACTTTANGA
GGCATTTTGACCTCAGATCTAATCCCATGAGGCTTAGACCAAGACCTTGC
TTGATGCAGACCTCTCTGACTGCTGAAATTGGTCAGGAGCTCAGTGATGA
AAATTTGGAAAGTCAATGCTGATACCTGAAGAAAGTCCCATCAGAGATCT
GTGACCTGAATCTTCATAACTTTCACAGGCCCTTTCTAAATGCCAAGGAG
GATGTGTGTGGAGAAGAATATGCCACCTATGGCATCCCAATATGCCTGTG
CCCGCCTGCTCTTCAACAAGGGAATGAAACCTGGGTATTCTCATAGGTTT
TTTAAAGCACTTGTCCACATATTTTATTCCGCAAATAACACAATTTAAAA
TTCAGCTAGAATTTGCCATTTTCTGTCAGGGTTGTGCATTTCTTCCAGTC
ACCATGACTTCCTGAGATAGCCAAAACACAAAATTTAAATTGTGTTTAAA
TTAAATAAACACAATTTATGCTGAAGCTGACTTTACCCACTCTGTTCCAA
CATTACTTATCCTCAGCATCTCTGAATTCAAATATCagccaggtgtggtg
gctcatacctgtaagcccagcactttggcaagccaagatgggaaggttgc
ttgaggagttggagaccagcctgggcaacatagcaagacccccatctcta
caaaaaaattaaaaaattagccaggcatggtggtatgcacctttagtcct
agctacttgggaggctgaggtgagaagatcacttgagccgaggagcttga
ggtggcagtgagtcatgatcataccactgcactgtagcctgagcaacaga
gcaagaccccatcccttaaaaaaaaTACCTGCCCTCTGTACTTCATAGCA
CCTGGGGCATTTTGAACAGTTCTTCCTTCACCTGAGGTCATTATTTGAGA
ATCCAATTTTAGAGACTACAATGCTCTCAttacttggattgtatcattta
atcttcccaacaatccaggaaggggagtctcttaatgattgtccttgatt
tccagttaaaaaatctagacccagaggtaaccttgtgaaggtcacagagt
tTCAGAGTTCTAAGATCCCATGCGGAGATTGTTGAACTTGAACTTGTTTC
TTCTGATCTCATGTCAATAAGTGACTTAGTCAACACCTGGGTAGAAATCA
TCACTAAAGTGAGAAAGCACATGGTGAGGGGGATGAATCCTGTGCCCACA
TGGTCCCTTTCACCTGCCCAATCCTCAGGCCTCTCACCTGGGGTACCCCT
CACACACATGGCACTTTCCTGAACTCATGGACATTTCAGTTTGTAACGAT
CCTCCTAAGATTATCTACTTTCACCTATCCACATTTGAACTATACTTCTT
TAGTGGAAAAAAAGAAATAAAGCCAGTGCTGAGAATGATCAAACTCCAGA
AATAGTAGACTGCTGTATAATTTGTCTTGCGTGACACCAGATCTTTCAAG
GAACTGCAAGCTCAAGTGCACAGTTAAGCAAGATCAAGATCTACCTTTGT
CTTTCAGAGCCTTCCCTTGGCGAGGTCAAGGATATCTGCTGTGAGCCTGG
GCTGGCTGAACCAAAGGGCAATGGAGGCGGCCAAGAAGCCCCAGCCAACT
GCTCCCCTCCCCAACCCCCTTCTCCCTGGAGGTCCCTTCAGCTAGAATTT
GCCATTTTCTGTCAGGGTTGTGCATTTCTTCCAGTCACCATGACTTCCTG
AGATAGCCAAAAGCATTTGCTGTGAGCAGAGCCCCATGGCTGGCTTTGCA
CATCAAACATTTCAGACAGCCATATATTTCATAGAATACAAGGGGAAGAT
AACACTGGACCCACAGAACTTTCCAACAGCTTGAGAAAATGTGGTGCCTG
GTGACTgactaaatatacaatcggacaacagccaggccatagcaaaagat
ggaactctgatccacaaggtgcagcaactttcccagaaaacaataccctt
acccacaaaaagcaaccccggaagctggcctgctctaaatcagacctgct
ggaagccaaattgctctctagtaactatccaggaagctaaataataactt
ctgtaacaattgactcaaaatgttcaggactggattaataactgatggct
tccctaatttttgtccccgattccaacttaggacccaccagagaaagcca
aatatggtcccctgaccaagcacacaggatgttcgcttctagtgagccgc
ctccagcttccccgcattgataacctccaatcagggcacacctgaagcct
tcgcctttttccactataaagctctcccactcgtctgcccacctttgagt
ctctgccaaattgcaaatgatggtgtctgactcccttgctgtagcaagct
ctgcataatagcttgtgcttattctctttgggtaggtcttcatttctttt
cacaCCAGATAGGCATCATCTTTGAAAACATCTTTACTGGGTCTCTTGTC
TCCCTCCTGCAGCCACTGATCTAAATCACAGACTTTTTTAGAAAGAGGGA
AAATAGTAAAGAAAGAAAGCGATTGAGTTGATGCTCCCAGCCACTGTCTG
TACCCTGAATTTTGTTTTTCTGCCATATGTCAGGTGGCCTCTCCTGGACC
ATCGTCACTGTTTCTCCTGCTTCCCTGCAGCTGCAGACACAGGAGCACTG
TGTAGGTCTGGCCTTGAGCACCCACCCACCCAGTACAGAGCCAGCCCCTG
CTGTTCTGAATCAGTGCAGTGACCACTTAGAACACAGTGCCCATGCCTCT
GTGATCTGAACTGCTCTTTCCAGTTCCATACAATGTTAAGAACCCACTTA
AGAATGTTTTAATCATTCAGTAGTTTTTCGTGGTATATAATAAAAAAGTG
ATTTAAATACAATCTATTTTATTTTAGATTATATCATTAGGGGTTATTTT
ACAAAGTTACCTTTAAATACTATTGTAAATAAAATTAATAACAAA
>LIT1752|Homo sapiens|ncR-uPAR|Homo sapiens ncR-uPAR transcript|255
TCTTTTGAAGGAAAAGAGGTAAAAAATAATCAGTTCAAAAAATTATACTA
AAGAggccgggcgcggtggctcacgcccctgtaatcccagcacttcggga
ggccatggcgggcggatcatgaggtcaggagatcgagaccaacctggcta
acacggtgaaaaccccgtctctactaaaaatacagaaaaattagccgggc
gtggcaggcgcctgtagtcccagctactcaggaggctgaggcagtagaat
ggcgt
>LIT1753|Homo sapiens|RMRP|Homo sapiens mitochondrial RNA-processing endoribonuclease RNA (RMRP) gene, complete sequence|265
GTTCGTGCTGAAGGCCTGTATCCTAGGCTACACACTGAGGACTCTGTTCC
TCTCCTTTCCGCCTAGGGGAAAGTCCCCGGACCTCGGGCAGAGAGTGCCA
CGTGCATACGCACGTAGACATTCCCCGCTTCCCACTCCAAAGTCCGCCAA
GAAGCGTATCCCGCTGAGCGGCGTGGCGCGGGGGCGTCATCCGTCAGCTC
CCTCTAGTTACGCAGGCAGTGCGTGTCCGCGCACCAACCACACGGGGCTC
ATTCTCAGCGCGGCT
>LIT1757|Homo sapiens|RMRP|Homo sapiens RNase MRP RNA component, complete sequence|266
GTTCGTGCTGAAGGCCTGTATCCTAGGCTACACACTGAGGACTCTGTTCC
TCCCCTTTCCGCCTAGGGGGAAGTCCCCGGACCTCGGGCAGAGAGTGCCA
CGTGCATACGCACGTAGACATTCCCCGCTTCCCACTCCAAAGTCCGCCAA
GAAGCGTATCCCGCTGAGCGGCGTGGCGCGGGGGCGTCATCCGTCAGCTC
CCTCTAGTTACGCAGGCAGTGCGTGTCCGCGCACCAACCACACGGGGCTC
ATTCTCAGCGCGGCTG
>LIT1758|Homo sapiens|RMRP|H.sapiens MRP RNA gene encoding the RNA component of RNase MRP (RMRP)|265
GTTCGTGCTGAAGGCCTGTATCCTAGGCTACACACTGAGGACTCTGTTCC
TCCCCTTTCCGCCTAGGGGAAAGTCCCCGGACCTCGGGCAGAGAGTGCCA
CGTGCATACGCACGTAGACATTCCCCGCTTCCCACTCCAAAGTCCGCCAA
GAAGCGTATCCCGCTGAGCGGCGTGGCGCGGGGGCGTCATCCGTCAGCTC
CCTCTAGTTACGCAGGCAGTGCGTGTCCGCGCACCAACCACACGGGGCTC
ATTCTCAGCGCGGCT
>LIT1765|Homo sapiens|UBE3A-AS|Homo sapiens UBE3A antisense RNA from clone R19540 SNURF-SNRPN mRNA|1116
TGGCATCCAGTCCACTTTACCATCAGTGTTTAAGGAAACCATCTCTGATA
AGGATGACTGAGGAAGAGTACTCTTTGGCTTGTTGACACCAGCACAGCTG
ACACACCCAGATATCTGTTTGGTCTCCTGTGAACTTTCAACCAGGATTTA
AGGATGCCACTCTGGTTAAAAGCTGAAACAACTTCAAGGAAACTTCAGGG
AAAAGAGAAGGCCTGGAATCTGATCCTCCACTTCAGAGAACAGGGAGAAA
AAAGTACATGTGAAATACTACTACTTATCCATCTCCTGGCTCTGAGCAGT
ACATGTCAGGAACAAGAGGGAATTGTAGCTGGAAGACAGTAGAAGAGCCA
TAGGACAAGTCTCTAAGAGAAGGAAGAAAAGGCGCAATGAAAGAAAACAA
GTTTAAGATAGTAGAAAAGCATTCAAAGACGGCAACCTGAGGTggtggag
tctatggcccttctccttgaatctgagtgaaattagtgagtctttcaatc
caaagactacagtcatacctcaactatctacagaggactggttccaggac
tcccatggatcccaaaatccaaggatgcttcgaatcccttatataaaatg
gcatggtatttgcatataacctacatgcatcttcaaatatgttaaaccat
ctctagattacttataataccaaatacaatgtaatgctatgtaaacagtt
gttacaatgtattgtcaaagacaagctctccttgccaatccctgaccaaa
tgagagattcatgagcaaaataaatagttgctgatatttaaggcactaag
tttggggcaatgtattacacagcaataaataactggaacaGCATAGTAAA
TTCTAGTTAAAAATACTAAACTACTAAGTTTTAGTTAACATACATGCTCA
AGTTAAGGGTGTGGTATACTAACAACTGCAACTTACTTTGAAAAGCATAA
AAAAAGACACTAGAAGAAGACAGGATGGATAGATGGACAAGATAGAAGAC
AATAACAAATAGAACAAAATGTTGTGAAATTATATTCTACAATTATTTTA
AAGTCTGTGTGGTTTGAAAAATTGTACGATAAAATGAAGAGTGAAATAAA
GACATTTCCATACAAA
>LIT1821|Homo sapiens|MESTIT1/PEG1-AS|Homo sapiens MESTIT1 antisense RNA, partial sequence|3242
TTAAAAGGCATCCCTTACGCCTTTGAAAAGTGTAGAGTATCACGAAGTGT
CTGTGTTCATTTTCTGACCGTAAACTGAAATACTGGTGAACAAACGTGGG
GTGCGAGCGGGTGAGCGGGGCGGCCGGCCGGTGCCCGCTGCATCCAGAGG
GGGCGCTGCAGGCCTCCCTTCGGCTGCGCACGGCCCGGGCCCTCCGCGGC
TCTGCAACTCTGCACCCCGAAAGGTTCGGTGCTGGACCGCGGGGCATCCA
ACCCGGGACCGGGGGCGACCCACGGACACTGAGGAAACTACCGCCTATAA
GCCTATCATCAGAACCTCTGGCACAACACAGGCCAGAAACACCAGCATCC
AAGATGAAGGCAATTTTCTGTTTATGGACTGAGTACCCCACAAAAGATCT
TATTCTGAAGGCCATGGAACATGTCTACCCACATGGATCAAGTGGGCAGA
CTGGAGGAGAAACAGTTTAAAGGCCCTGGGGGAAGGAGGGAGCGCCAGGG
AGAGCTCCTGAAGACAACAGGAATTCCAAGTCTGGCACTCGGGAGAAATC
CTCCCTTCAGACATTATTGATGTCTGGCCGAGGAGTTAGGAAAAACTTCC
TTGAAGGAGGGATTGAGGTTGAGATGGGCATGGAACCCAGATCTTAGGCA
GAGAAAGCATATTCCTGTTTGGAAGAACCCTGAGTACAGAAGTCAGCTCA
AAGATATCAGCTTGGCCCAACCAGGAATTCGCTGTGGGAAGTCTAAGAGA
GAAAATGCTGGCCATAATCCCCCAGGAGCCAAAGAGTTAACGAATCTTCT
AAATGTGCCTGATTTACTTCCAGAAAGGAGCTTCCTCCGCAGGGGGAGAA
TTTGACCCAAGGTATAAAACACTTGGAGCCCTGAGAAAACACACAGCCAC
ACATAAATTCAAAGTCGGCTCTGGCTTGCTCGAAGTTGCACCCTTTCAGT
TCCTCTGGACAGATGCTATCCTGGACTGTGCAGGATATCTCATGCAGTAG
TACTCCCTCAGCCAGTGGCTTATCACACATTCTTGTCACATTCCAAGTCT
AACACAGTTCCGCCTCATGATAAGACCTCAGATCTGTGCAAAAATTCATG
TAGAAAGCTCTGCATTTATTATCTCGCTGATTCACAACAGTGGTATGGGA
TCAGCAGAGATGGTACCACAGATTCAAGAACCATATTTTTCTAACCCCAG
TTTGAGACCCATAATATGACAAGTGCAGGATATTTATGGAGACAACAAGA
CACAACCGGGACTGCCACTTTCAAGAGCCATcattgtagattcaaatcaa
ctaaaacacttcataatgggagaaacttggttgaacaggagcacatgtta
acgaaggggttttggttgagaaacttactgaatcagtaagacaggaccct
taaaaaggctactgtgactgcagactgaggggaagtaccaaaaataagct
aatcctactctattatgctggttagaactcacagaaagcattttattctg
ttctacagagcagatacatattgaaacagagacaaataggaatgtgttca
gagaagGTCAACTAAATGAATTGCAAACTGAAGGTGTAACAGTTCTCGTA
TTTTAAGCTCCTACCATGAGCATGGATCTTCACCCAACATATCCCtgatc
ctcacagtagcctggctagatgagtattttcactcacagatttcagagag
agatacggcagctcggaacgctaagtgttaggatgtgaaggggctgggaa
ctgaacgcagatgtgcctggctccaaagttggccttctttccactactcc
acactgcctccctgTttgaaatagatgggcatgtttggtttgaagaaaag
aagccttgtggagtaagtagaagaaggaaatgtgttagcagtcctcaaat
atttgtggaagcagcattagacattttattctgtatggctccaatgagtg
caaattgtagagaaacagatgtcgattcaacataaagaattttccaacat
aggggctgtctagagggattgggtggctcagccattttggtatgggacaa
attctctgtccactgggggctgggtaaccctgtggcaggtatgcgagctc
tgcatgtaagacaatgaatgacctgcaaggtcttttcccatctgaTGTAA
AATAAGGCTCCAAGATGAACTGGAACTTGGCCAGGGTGATCCTCTACTGA
GGGGACAAATTCACAGCTCAGTCTTCCCTAGTTATGTCCCTCAGCCCAGA
ACCCTTGGTACAACATGCTGCTTTGTACTGAGGGCAAGGCAAATTGAAGA
CATTATCATCAATAAAATCACATCGAGCCCGCTCTCAACCAAATTAACCA
ATGTggccgggcgcagtggctcatgcctgtaatcccagcactttgaggct
gaagcaggcggatcacttcaggtcaggagttcgagaccagcctggccaac
atggtgaaaccccgtctctaccaaaaatacaaaaattagccatgtgtagt
ggtgtgtgcctgtagtcccagctacttgggaggctgaggcaggagaatag
cttgagtcccggaggcagaagttgcagtgagatgagatggcgtcactgca
ctccagcctgggtgacagagcgagacttcatctcaaaaacaaaaccaaac
aaaaacaaaTTAACCAATATATCCCTGAAGCTACTGGTGTGTTCCTCTTC
AGGCCCATTTTTGAGTAAAAGTGTTTGGCTGTAAAAAGCTCAAAAGATGA
GTGGCAGACGAGGGAAGCAGTGGAACTGAATAATCTCTTACCCAAATAAG
ATGAACCTAAATGACAGATGGTTGTTTCTCCAGGTGACAGTATTAGTGGG
CACCCCTAAACTATCTTCACACACCCTCTGCATTACTCCACACATCCCAT
TATCCCACAGCTGGTACTTCTTCACCAGGTACTCCTGCCCCACTATCCCA
CACCTAGAGGACATTTTATCCACTCAAACAGATAAATAGGCTGAAGGATT
CTAATTAAGTAATAGAATCTTGCATTTTTATAGCTCTTTACCCTTTCACA
TATATCATCTCATTTGTCACTCACCACAGTCCCCTAAGGAAAACAGCTAC
TTTCTTTCAGACAGGCAATTTTCTAGCTGCCTGGGAGCTAGGAGGAGGAA
AGGGCTTCAGCACAGGCACAGTCGCTCTTTCTCGCTTTTTTTTTTTTTTC
CTGTTACTACCTTCCCACATTAGATTATGCCTCCAGCCAGAA
>LIT1823|Homo sapiens|UM 9(5)|Homo sapiens non-coding transcript ph9(5)h-2-15/16 (UM 9(5))|816
TTGAAACAAGAAAATGTGTGTTTTTTTTCACTAGGTGCTGCTAGACATCC
TTGTGTGATGTTAAAAGTACATCTGCCATAACATGGCTTTACCACGTATG
CTTGGGGGCATTTAATTACTGGGCTAGTCTGGTCTTCTTTTGAAATACCC
CTAGGGGATAGCGACATGTAAAAAGTGCAGCACTGAGTGTATTTCAACTA
TTGCATTTTACTAACCTGAGATTGTCAGGGTGCTTTTATTATAAAATGGA
GATCAAGTATGGAAAAAAGGTATTACTTCTGTTACTACCGCTTTGGTGGT
TATAGAATGTGATGAACTGAAACATCAGGACCTGTGGATTTTGCAACAGA
GACAAGGCCAAACTGGCTCACCTGCAGAATAAACAAAGGGTAATGTCTAT
AAAGAGAATTGTGAATAACGGTGCTTATCTGTTGTTCCTGTCTACCCAGG
ATCTCTTTTCTCATCTTCTTGGTTGTGAATACATTAGGTGGGGTTGACTC
ATCTCCCCTTCTCTATCCAACATAGATTGGCATATGCTTTGCACTGGGCC
AGTGTTCTCCTTGGCTACTTTCTGCCAGAGTACATGGAAAAAACAGGTAT
TGCTCAGTTGTATAGGGATCTGGGGTTGCCACTTACCATTTTATCCATGC
CATGGTGGGAGCCTGATGGAAAACCCAGGACAGCTGGAGCCCTTGGCCCC
ACTGATTGAGCCTCCAGAAAATAGGATCGCCTGAATCCTTGGACTTGCCA
TTTGGGGTAACAAATAAATCCTCAAGCTAGTATAAGTTGAGATCTGGTCA
CTGTAAATCAGTCAAA
>LIT1824|Homo sapiens|UM 9(5)|Homo sapiens non-coding chimeric transcript ph9(5)h-1-33 (UM 9(5))|1626
ATTTGAGCGGCTGAGAGGGCTTTTGGGTGGGAATGCAAAAATTCTCTGCT
AAGACTTTTTCAGGTGAACATAACAGACTTGGCCAAGCTAGCATCTTAGC
GGAAGCTGATCTCCAATGCTCTTCAGCGGGGTCCGACGGCTCCAGCTGTC
CTGGGTTTTCCATCAGGCTCCCACCATGGCATGGATAAAATGGTAAGTGG
CAACCCCAGATCCCTATACAACTGAGCAATACCTGTTTTTTCCATGTACT
CTGGCAGAAAGTAGCCAAGGAGAACACTGGCCCAGTGCAAAGCATATGCC
AATCTATGTTGGATAGAGAAGGGGAGATGAGTCAACCCCACCTAATGTAT
TCACAAAAGAAACCTGAGACTAAAGAAAGAAATCATTTTTGTGATTAAGA
GAAGGATTAGGAAACAAAAAACAATTTAATTATTACAGATAATATTGCTA
AGTATTTTCGTTACACATATGAAGTACTTCTGCGTGTGATATTTCATTTA
ATCCCCTCACAATATTCCTGCGTAATTGGTTAAGTGGATATTTCAGACTT
TATTTCAGAAATATAGAAACTTAGCGCTTGATTTGTCTAGTTTCTAAAAT
AAGTGGTAGAGTTGAAACAAGAAAATGTGTGTTTTTTTTCACTAGGTGCT
GCTAGACATCCTTGTGTGATGTTAAAAGTACATCTGCCATAACATAGCTT
TACCACGTATGCTTGGGGGCATTTAATTACTGGGCTAGTCTGGTCTTCTT
TTGAAATACCCCTAGGGGATAGCGACATGTAAAAAGTGCAGCACTGAGTG
TATTTCAACTATTGCATTTTACTAACCTGAGATTGTCAGGGTGCTTTTAT
TATAAAATGGAGATCAAGTATGGAAAAAAGGTATTACTTCTGTTACTACC
GCTTTGGTGGTTATAGAAGGTGATGAACTGAAACATCAGGACCTGTGGAT
TTTGCAACAGAGACAAGGCCAAACTGGCTCACCTGCAGAATAAACAAAGG
GTAATGTCTATAAAGAGAATTGTGAATAACGGTGCTTATCTGTTGTTCCT
GTCTACCCAGGATCTCTTTTCTCATCTTCTTGGTTGTGAATACATTAGGT
GGGGTTGACTCATCTCCCCTTCTCTATCCAACATAGATTGGCATATACTT
TGCACTGGGCCAGTGTTCTCCTTGGCTACTTTCTGCCAGAGTACATGGAA
AAAACAGGTATTGCTCAGTTGTATAGGGATCTGGGGTTGCCACTTACCAT
TTTATCCATGCCATGGTGGGAGCCTGATGGAAAACCCAGGACAGCTGGAG
CCCTTGGCCCCACTGATTGAGCCTCCAGAAAATAGGATCGCCTGAATCCT
TGGACTTGCCATTTGGGGTGACAAATAAATCCTCAAGCTAGTATAAGTTG
AGATCTGGTCACTGTAAACTAGTCAAATACAAATGCAGGTAGCTGGTGCA
TCATaataataaccaacacttattgaatgtatgctatactagtaagcatt
ctttaatcacttcattctcgcggcaatcctatgacgtgcatgtccattac
tgtctccatttcacaggaagaaacagagacagacttgttagataacttgt
taaagatcagagataggaagaagcag
>LIT1826|Homo sapiens|2G7|Human 2G7 gene, complete sequence|1205
Atggggttttcatagatatcctatattaggttagggaagttccctctatt
cctaatttactgagtgatgttttttaaacaaatcaggaaccgacgttgga
tttttcaaatgctttttctgTACtgttaaaagaaaaaccttagacaaatt
aaatttaacagagtttaattaagcaaagaaccactcgctaatggggcagc
ccccaaaccaaaataggttcagagaggctctggtgctgccgtgtggctga
agattggtggacagaaaagggaaaggaggcacagaaaacggaagcaaagc
acagaaaccgccagaggggctgcagctccatgcttgccttatctgaacac
ggttggaatggccggcacccttgatgagcggaaacCTgggtgttgctctg
tcacccaggctggagtgcagtggtgccatcatagctcactgcaATtgtta
caggagaggggtcctgatccagaccccaagagagggttcttggatttgga
tcctgtgcaagaaagaattcaggtgacttagaatgcctgaccatgtggga
atgcagcccagtaggactcagtctcattttacccagcccctgttcaagat
ggagtcgctctggttcacacgcctcagacaCAGCCTCTGcctcccgcctc
agcctcctaagcagctgggactacagtgcatacCTGATTTTCTCGACCTC
TTTTATGAAATATCCCCGCCAGACTCCCTCGACCGTGCCACCCCCAGGTT
CCCGTGCATACACAACATTGCGGGATAGGTATTGTGGAATGAGGATCCGT
GTTACGACCTACAGAAGATGTggctgtgaagtcaggagtcacggtctcag
agttgactgcactgcctcgtagctgtgtgaccttcaggattttgttcaac
cccctctgagcttcagtttgctctctgggaagactccaaggataagagca
tctacctcctcagcctgctgtgagagttaaCAGGGCCAGGGCCAAAGACG
CTTTGTCTGACTGCTGGTCTGCGGGGAGCTCTAAATATGAATCTGCTACA
TCACCTTCACTTTTGAATTCGGCTCTGATGTTCCAAATGTTCTTGGCCGT
TCCTTCGTGTTTCTCCTGTACGAATTTCAGCTTCTTTTTGCCAAGTATCT
CCCCACCCCGGCCCACCCCCACCCCCAAATAAACTCACTAGAATGTTGGC
TGAAG
>LIT1827|Homo sapiens|TncRNA|Homo sapiens trophoblast MHC class II suppressor mRNA, complete sequence|481
AAGCGGCGAGGTGCCTTTACTACATGTGTGATCTGAAAACCCTGCTTGGT
TCTGAGCTGCGTCTATTGAATTGGTAAAGTAATACCAATGGCTTTTTATC
ATTTCCTTCTTCCCTTTAAGTTTCACTTGAAATTTTAAAAATCATGGTTA
TTTTTATCGTTGGGATCTTTCTGTCTTCTGGGTTCCATTTTTTAAATGTT
TAAAAATATGTTGACATGGTAGTTCAGTTCTTAACCAATGACTTGGGGAT
GATGCAAACAATTACTGTCGTTGGGATTTAGAGTGTATTAGTCACGCATG
TATGGGGAAGTAGTCTCGGGTATGCTGTTGTGAAATTGAAACTGTAAAAG
TAGATGGTTGAAAGTACTGGTATGTTGCTCTGTATGGTAAGAACTAATTC
TGTTACGTCATGTACATAATTACTAATCACTTTTCTTCCCCTTTACAGCA
CANATAAAGTTTGAGTTCTAAACTCATTAAA
>LIT1834|Homo sapiens|NSCLC RNA|Homo sapiens non-small cell lung carcinoma noncoding RNA, partial sequence|13251
gaggttgcagtgagctgagatcacgccattgcactccagcctgggcaaca
agagcaaaactctgtctcaaaaaaaaaaaaaaGTAGGATGTAACTCCAGT
AACATTTGAAGAGTGCCAAGGAGTCCTCTCTTTAAAGGGATCCTACAGTA
TATCAGTTTTTTGAAGCAAAGAAGCCTTTAGCAATGCCACAATCGCCTCT
GATTTATTTGATTAATTTTTGTAATACTTGGTTTTCTTAAAGCATGGCAC
ACTTAAACCAGTTATTTATTGGAATAGTTTTTGTTTTCAAAGTCACTACC
AATTGAATGTGCAGCCTTCACTGGTGTCATTACCCCATGCTTCCGTCTCA
TTTTGCAAGATAGTGTTAGAACTAAAGTGGGGGTGACCCCAAGGCGCCTT
GAGCCTTGGCTCCATGTTAGGGATCCCATAGAGGTACTACcacctgatcc
tctccacagcctcgtgaggtgcacctcacagcatttgctgttcagaggag
ggaactgaggtctgagaaggaaattcacttgctgaagttaacttgctgcc
tccagtgagaggcaggattgatatttgagcccacgtctgtctgactccaa
tgctaatgatttttacaTCCCGGCTGAAGGATGATATTGCCAAGCCCTTA
AAGAAGAAGGCATATTTGGACACCTCATTAGCAATTTGGGCGCTAAATCA
TACCCTGTTGGCCAGGAAGAATTAAAGTTGCTGCCCAGGGCTCCCACCTC
AGGTCCAGGGAGTAGCCTCAATACTGAGGGAATCTGAATTAAGGAGCTTG
GAAGTTCCCCCCACCTAGCTGTAGTGGGCAGTTTCAGAGTGGGCTGATCC
AGGAGTCCTGACCAGGTCAGTAGGGTGATGTCTAGACTCCAGTACCACTG
AGAATGTTGCTATGTTGGCTTTCTCTGCCACACAGAAAAGTCTTTTCTTT
CCTTTTCTTTTCtttctttctttcttttttttttttttttttgagacgga
ccctccctctgttgaccaggctggagtgcagtggcacaatctcggctcac
cacaacctccgcctcctgggttcaagtgattctcctgccttagcctcccg
agtagctgggactatgggtgcgcactaccatgcctggctaatttttgtat
ttttagtagagacaaagtttcactacgttggcaaggctggtctcaaactc
ctgacctcgtgatctgcccacctcggcctcccaaagtgctgggattatag
gcgtgagccaccacgcctggccTAAGACTGTCTTTCCAAATGACTTCAAA
TTCCTTCAAATGGGTAACTTCATTTAACCAGGTGGGGGCACCTCCCAAAA
CACAAGTTACCCAGCTTTCAAGTTGTGGCTCTCATATAAGGAAGTAACTT
TCTTTGAGAGTATTTACTTGTGAAATTATAAAAGTAGTAAATTTCTGGAA
AATGTCTAACATGTATTGCTAGCGTAGGCCGCAGGGCATTGAGAAACGTA
TACCGCTGCACTGCTGGCCCAGCTAACCAAGGGTCTCCTTCACTTCTTTG
TCATTAATAGCCTGAGTAACTAACTCCActttagttccctcaactgtgaa
atggcaagtgatgctagattatctctaatgatctttgctaaaattttatg
atccAGATATCCTTATCTGATTCTTTCTCAGAATCACTTTAACAGTTTAA
TAAAAACGGCCTGACATCAAGAGTTTTTTTTTTTTTAAAGAAAAGATACT
CAAGCATTGATTATAAATTTCAACTTGACCCTTAAGTTTTTGCAAATCTT
TCCTACTCTTCCTTTAGGATCCAGCCCACCATCCCATCCAGAACCACAGT
GCCCTTTGGAAGACAGAGCTATGCCAAAAGACAGCAGGAGCAGGCAGGGA
CACAAGGAGGCAGGGACTGGAGTGTGCTGAGCCAGTGAGAATCAGTGTTT
GACAGACCTGGGTCCTGTACCCAAAAAAACTTCCAGAGTTCCCCATTAAG
GAGCACTCTCATCCCTGTTTTGTTACCAAGAGCTAAGAAAGCACTTCATC
CTGGAACTCATTGTTTTCTGCCCATTTTCCCCTATGTAATCCTCTTGGAT
TTTGCAGACGTTTTAGGCCTGTTGTCTCTGGACACGACAACCACCTTCAG
AGCTGGCACCGAGTTCTGCCTTGTGAGTGGTTTGCCCCATCAGCCACTGC
ATCCCTTCTTCCAACTAAACCTGAGCGTTCTCCTCTTTAGGAAGAAATGA
TACCAATCGGCATTTGGGTCCCAAAATTCTCATCTCTCACCTCCTCTTCA
CAGTCCCTTTCCCCTTAGGGCAGTCTGTGGGCATCTCTCTAAAATCCATT
TCCCAATCTAGATGTAGCGCTCAGAGTCCTGTTGAATTTATTTGGACATC
AAAAGAGCCACAATACTTGTGCTTTTTTATAGTTTTCTTTCAAAGAACAT
TTCAGTCCATGAGACAGAAAAAAAATGGCTTTGCTGTATCCAACTTGTCA
CAGGCTTGTATTTGGCATTGTTCTGAGAAAGACCTCAACCACTCGTGAAA
CCCAGACGTCATTTCCCGTCGTGTTCTTTCATGTTAAATGCTTCTAGCTG
CTCGCTGGTGCTTGGTCACTCTATAACTAAATATTGCTTTAGCACTGGCT
ACACAAAGAGCTTCCTGAAAGCAGCAGGGGGGACATGCTAGGGGCTTAAC
AATAGGGGCACTGTTTCCATTGAGCGGGTTTGCTGCCCAACGCTGTGTCA
AATGAAAGTGACCCAGGAGCACCACTGCTCCACTTCTGAGCTTCCACTTG
TGACTTTTTCCTCACTGGGGAAAGAAGCTGGCTGTGATTTAGATGTGGCT
AGCAAAAGGTTTAGTTCTGGCATAAAATCAGGCATCAGAACGACTTTGAA
AGAAAGTAATTCACCTTCAAAAATACATGGGGAAAAAACTTCATGAGCAC
CAGAGAAGCATTTGGAAGAGTTAACCTTGGACATGGCTTACGAGGGTGTA
TTTTTAAGGCCAGACTCAGTTTTCATTATATTGTTGCTATGCAAGTAAAT
AAATGAGCTCACTGCTACACCCAAGCTGGGCAGAATGAATTTACAGAGAA
TTAATAAATCCAGGGTAGGCAACATGTGGCTTTTCTTCTGGTCATAGAGA
AGCAACTAGTACTCTTGGATTTTAAGCAGGCAAACCTCTGTAGCTTTACA
GTTTCTGAAAATTGGATCCCAGTTCTAATGGGCAGGCAGTGATAATGGTA
ATGTTTCTTTTCCTAAGGTTTTCTTTAAAGGGAAGGGATCAAATAGTTCA
TTTAAGACAAAGAGGTTATTATAAAGTCTAATAAATACTGTGGTAGCTCT
GTTAATGCTTTTCAAGGGCATTTAAGTGAAAGAAGCCCTTTCCAACAGGC
AGTTTTGGAAAGCTAAACACTCTTGTTAATTCATGAAACGCAAAGAGAGA
TAATATAAATAAATCAGGGGCTGGGGAGGAATTAGAGATAGACAGGAAGC
AGTCAAATTTTACTTCCCACATATGCCAAGAAAAGTGCAAATACATGGCT
GTTACTTAGTAAAACCTACTTTTAAATTCAGAGAATCGTAGGTACTATGA
ATGGTGAGGTTATAAATCTGTAATCATTACAGCACGGGGACACTTTTTAA
CTTCTCATCAATTACCCATTGTTATTTCCTGAGCACATCCTGGGTTACCT
AGCTCCTGACTAGGCATTAGGGAAGGACACAAGAAGCTGACTCCACACAT
TAGTACTCTACTAAATTCATGGGTAAACTCCACTGGTCAATAATCAAGTC
ACTATCTCTATATTGGAGGCAAAGGATTGCACAATTCAGGCTATTTGTAA
TGTTGCTTTGGATTGTAGAGACTTAGACTCAGAGGAATCACGGGACATAG
AATCTAGAACAGGTCTGTGTCCCATCATTCTCTTAAAAGAAAACCTTTCA
AGTAATATTTCTTATTATCTTTTAAAATCTTGTTAAAATGACaaaatata
tatatatttgtaatttttaaaattttGATGCATACAAAGATAGACATAGA
TAGATAGATAATGTAGAAGTATAAATAATAATAAGTCACTAGAGCATGAC
TAACTAGTGAAGTTACCCAGTCTCCTCTCCATCCCATCTCTCTGTCTCCC
ATCCACTCTACCCAACTCTTCCTTTCAAAGAGTAGGATTTTTCTGCTTCG
TTTTTTTACTGCTTTGTTCTTACTTAGGGTTGCTGGAAGCACATGGAAGG
AGGGAAGTAGTCAAAACAAGACAGTGTTGTGAGGGGAGAGATGAGAAGTC
ATGATAAGTAGGTGGGTGGGTGACCCACAGGGCTGGCATCAGAAGGAAAC
ATAGCAAAACATGATGGATATGAGGCTTGCTGTGGGGAGGGGGATTGGCC
TTTGTGAGTGGCAGCCGTCTGCTCCCTTCCCGCTTCCCTTAGTGCTCCAT
TGAGCTAGCAGCATGCAGCTGAGAAGTTGAAGTTCTGACCACATGGCCTC
TGCTGCCGCTGCTCTGCCCCATCCCAGGCACCTAGCCAGCTCTGCATTAA
GGAGGTGAAGTGGATGCCCAAGGAAAGAAGTGCCCCCAAGGAGACTTGCT
GAGACCTTGAACAAGTGACACAATGTGAGCAGAACTTGTCTTGACAGAAA
ATGCTTTGTCTCTAGGTGTTCCAGAGAGATGGGCAAGTGTCCTATTTCTT
AGTGAGAGCCTCTAAACAAACCAGCTTGTGAACCTCCACTGAAAAGATCT
CATCTGATGAGCATTTTAATAAAGTGTCCTGAGTTTGGAGGCTTGCCGTC
TTTCTCTTGGATAAATATCTTCATCTCCTAGACTTGGAAAAACACATTTT
CTCCTGGGGTTTCCCATTGGCGTGTCTTGAGCTGCTCTGGTGATAACCGT
AATAATGCCAATACTGATACGAACAGCAGAAAACAGTAACCCCAAGAACT
CTACAGATGATCATCAAGGACCACTGTCTCTTACCATTTGCTGCTTTGGT
TTGAAATTCTCACTGCCTCGTAGATCTCATTTTGAGCACTATACATTCCT
AAAGATTGATTTCTTTCTATCTGACTTAAATTTAGGAATGATTAAATCTT
CATTTCTCCCATGATTTGATCCTAAAACATTTTGAAAGGAAACAGCCTTG
AGATCTGTGATTACTAAGACATACATAACATTCTTATCACATTAGAAAGC
AAGAATTGACTGTTGCTTGTCTTGTTCCTGTTGTCTTGTCCCCTGAATTC
CTGTTTATCTTTGATTGTATGTGGGACATTGTATTTTCAGTACatttgta
gaaataatgtgaagcctataaagatgttctctgcctccagagagaatttt
gtttccttctgccagcctcataggcaAGCATACATCTGATTCCATGCTTT
GAGCTGTTCTGGCAACCCTGATGTCTTCAGCCTGTGCAAGGGTGGGTTTA
CTTCCAGTTAATCCTTATTTTGGATACAGTCCTTAGGGTTCCAACCCAAA
GTCGGGGGTGGTTTGGGGTCCCTGCCTTGGTGAGCCCTATAGTCCAATGT
TCCCCCTTACCCAAAGAAGCTGTAGAAAACCCAGCACAGCCTCCCAGGCA
CCAGTTTCAGATCAGCAAAAAATAGCAAATGCCCCCAGGCTTGAAAAGCA
ATCTCACCTCTATTAACTCTTCTCCCAAAGTTTGACCTAGTAATTCTTTA
TTATCCTTGAACTCTTGACACTATTAAGAAGATCTTTTCggctgggcgca
gtggctcacgcctgtaatcccagcactttcggaggccgaggcgggcggat
cacgaggtcaggagatcgagatcgtcctggctaacacggtaaaaccccgt
ctctactaaaaatacaaaaaattagctgggcacggtggcgggcgcagtgg
gcgggtgcctgtagtcccagctactcggaaggctgaggcaggagaatggc
gtgaactcaggaggcggagcttgcggtgagccgagatctcaccactgcac
tccagcctgggcgacagagtaagactctgtctcaaaaaaaaaaaaaaaaa
aaaaaaaaaaaaaAAAAAAAAAAAGATCTTTCCTAGCTTTTCTTCATTTT
TTTAAGTTGTCTTCAGCAAGATGGTTAATCTCAATTACCTAGTCCATGAT
TTCTGGAAGTCAAAGTCAAAAGGTAAAATCTATATAGCCTAGGTGACAAT
TACAATAACAATaacaatagctaaggcttattatggctttatgccaggta
ctttatgcacttgatctcatttaatactcatatagcctatgagggaagta
taatttccattttacctatgagaaaacaggcttagaatggaacctttgtt
ctcatagcttgtgagtggtagaaccgggatttagatccagctctgcctga
gtccagcttctgtttgtcaattactTCCCTCTTCAGACCTAATTCTTCCA
ATAAGCAACAGAAAAAGACCCAGTGGGGCCATGGCCTCTGGCACACAGCT
TCTCATAAACGAGCCTATCACACATCCCCAGAACTAAAGCAATCGTATGT
TCCTTCTGATGTTGAGGTAAAAAGCAGGGTTTGTTTTGGTTTCCCTTTTC
CAAAACACTCCCCCACATGTTTCTGGCTTGTGGTTAAGAAGAACCCAGGT
GTTCATGTCACATACGAGCTCAACTGGGGAAAAGGAAACCATCCAGCAGC
CCTCCTTGCCTGCCAATAGTGGCTTCACCCAACTTGGGGTGCATTCTTCT
ACAGTTTCTGATTTCTCAACTTCACCTAACATTCCCTTGCCTTCTTGGAT
CCCTCTCTTGCCCAACACTACCATGCATGGCTGATAGGGCACTGTTCTGC
CCCATATCCCATGGGTTCTACTTAACCCAGAGCTGGCTTACCTGGAAACC
AAGCTTATTCTGTAGTGGCAGACCTCACGCCATCTTGCTTAATAGCCTTC
AGTTTTCCTTTAGTTGATTAATGTAtcactcaatagattatgcaagacct
actctgctaggcactgtactaggccctgtggTTTATATTTAAATGAAGAG
GGAATGATCTCTGACTTTAAAATGCTGGAAGAAGAGATGAGATGCATCAA
GACCGTCAAACCACAAGTGATAAGTGCTGTCAGAGATGTGTGGATCACTG
GCTCAGGGAGTTCCAAGGATAGAGACATATTATCTGTTTGggaagggctt
ggtgggggaaaggcattcagccgggccttgaaaatcaattaaagtttgaa
tatgaggaaagaaagaagagcatctcagacaaggacatggcatggatgaa
ggcacagaggTATGGGCGTGCAGGGCATCTGTGGAAATGGACAGCTCAGT
TCTCGCCGAGGGAGGGAGTTGGTGCAGAGCCTGGGGGCCCTGCCTTCAGA
AGATTTCCAAGAGGAAGGAGGGCAAAAATACACAGATGAAGgcaaagact
ggcagcccggaggccaaagacgcgtttagtttggccaagacactgttttt
aaaatttaagtcaattttgaaaaccaggtttcacataaaattccaaattt
ctggcttctgaaaacgtgaaagatctggcaacacagggcGCAATGTCTTC
CCTCTTTCGGTAGAAGGAGTTCTGTCTCCCCGGCACCAAAGCCTGGCTTG
TTTCTTCCCTACACCCTGCTTGCTCGGTCCGTGAGCATCTGAGTATAGGA
CCCTTGCTCTGCTATGGGTACCAGCTCAGGGAACACAGATGCAGAAACAT
CAGAAAGAGTCCCAAGGGCCTCTCATCCAACTTGCTGACTGTCATCATGC
TGGTTCTCAGACCTCCCTATCTCTCTCTGCTATCCAAACACAGACCCTCC
TCTTTAAAATTTCAGCATACATGGCTTTCAAAATTATGAGGCATGAAAGT
GTCAAAAGCATCTCCAGAAACTCATGCCGCCAGGATCTGAGACTCAAAAC
AGTGTGGATCAAACACCATCAAAGTGTGGGGTGGGGCAATTCGAGTTTGT
TTCCTTGTTTTTATGTAAGCAGATTAATTAGAGAACTAACATAACGCCAG
TCTTTGGGCTTTTGATCCTATCCTGCCAGGACCCAGACTTGGAGATGTAT
TAAATGGATTCTTCCTTTTCTAAATGGAAGAATCTGCCCTTCTCGGCTTC
ATAGCTCTTCTCAAAGTCTCTGTCTTGGACCCTCCCGTTAGTTACTGAGA
ATGGTATACTAACATCTGAGAAAGGTTGGATTCCTCCTAGGGACAGAAAA
TCCACATATGGAAAGTGCAAATCCTGTGCCGGGTAATCACGAAAGCAGTT
GCAGTAGCATTGGATCATAGAGCCCCAGGAGACCTCACAATTCAGCCCCC
TTCCTGGCAACACTAATGAATTAAGAGGTCAGTTTGGTAATTCCAAAGGC
TAAGCCTTTGTAACTATAAATAAATGCACAGAATGAAAGGAATGTAGAAA
AAAAAAAAAGCAAACAGAGGGGGAAAGGAAATGAAAAACCTGACTTGATT
TCATTGAGAAAATTAGTTTAAAAATGTCCTTTGTGTAGCAATTCCTTTAA
TGCCTCACCGAACAAATGCCTAGGAGAATTCTTCCAAACTTGAGGTCCCC
TTAACCAGACCTTGGTGTGCGTCTTCAGCTGAAATTCAGCAGTTCTGGGA
GGTGGAATGAGGAGAGATCGTTGGAAGGTTTTTGTGTACTTATGTCACGC
AGCAAGAAAAAGCCTTAATGAACCACAAAACTGGAGACTTTGTAAGGTAC
AGCTCAGTCAGCACTTTTCCTCCGAGGAGAGGACACACAATTGGCATGAA
AGTGACCCAAGCAACAGGTCGAGGCAGAGAATGTCCAAAAGTAGAAGACT
TCGAGCTCCCTGATCTTCCACACGTCACAATGCGGATTGCTGCACTGGAC
TTGGCATTTAAATGGGACCAGCATTTTGCATCCTGGTCCCATTTAAATGC
CATTTGTGGACCAACGTGAATTAGATGGTAATGTCAGGAAGGCTGGAATC
GGTGGTGGCGGGCGGGGGGTGCTGTATTCGGTTGGCGTTTCCCCCCTGTG
GTTTTCACCATCTGTTTCTTTGAATGCATAAACAAGGAAAATGACTGGTT
TGGAATGCAGAGTTTTAAAAAACCAGAAGACCACAGGCATCCTCTAAATG
AGAAAGAGAGAGCAAGTTGGGGTTCTGTGACATTTGTCAGGAAGTGAAAT
GTTAAATACCGGGAAGCATTAGCGCTTTCTGCCAGGGAAGATCCACAAAG
GCAAGGAAACACTTTAGCGGTGAACCTGCCTTCCTTTTCTGAGGTCGTGC
TATGTGTTTATATGTCACCTAGTGCTATTTTCAGACACCAACGCCACCCA
CTCTAGCTCCCAATCCCCTTCTGGGTTTtttgtttgtttgtttgttttgt
tttgttttgagacagagtctctctctgtcacccaggctggagtgcagtgg
aacgatcttggctcactgcaagctcctcctcccaggttcacgccattctc
ctgcctcagcctcccaagtagctgggactacaggcgcccaccaccacacc
tggctaattttgtgtatttttagtagagatggggtttcactgtgttagcc
aggatggtctcgatctcctgacctcgtgatccgcgatccttgccctccca
aagcgctgggattacaagcgtgagccaccacgcccagcctgtttgtttga
ttgtttgtttgttttttgagacggagtttcactctttttgcctaggctgg
agtgcagtggcaagatctcagcccactgcaacctccgcctctcgaattca
agtgattctcctgcctcagcctcccgagtagctgggattacaggcacatg
tcaccacacccggctaattttatatttttagtaaagacggagtttcacca
tgttggccaggctggtctccaactcctgaccttaggtgattctcccgcct
tggcctcccaaagtgctgggattacaggcatgagccactgcgcccgacAT
GCCCGCTTCTGTTTTTTAAACGAAAGATGAACAGTTAAGCTGGACTTAGC
CTTGGTTTTCCATTAGCATTATTGCTAAGTTGGCAACCTTGGATAAAATC
CACTCTTGGAAACTTTTAAGCTGAACAAAAGCTGCACTATGAGCAGGTGC
TATGATAAAGCCAAGACAGCGCTCTAAGTAGAGGGGCTGATGAAATAGAC
TAAGGGGAGATCTTCATTTCTCTCCTGGACAATAGCGAGTAAAAAAAAAA
AAACAATCATATAAGGGCATTAGGAACACATTGTGTTTTTCTTTAGCAAA
GGGCATCCTGCTTTGAAAAGGAAGGTTTGCTATGCACAATACAGTGGCCA
TTCTATAAAGTGGTTCCGTATGCTCCATGCCAACAGACCTCAAAGCAATA
GGTTCCTTTTTTAAACCCAAGACAGTGGAGAGACTTGATGGAAATTTTGA
GTGCATACTAATCTCTTTTACTTCGTTGCAAGAAACAATCAGTTGTAAGC
ACTAGGGATTAAAAGCCAAATTGAACTCAGGCATTTTGAGAGCGCCTGGG
GAGAAGGCATTGGTGCATTTGGCTGAGTTCCACCCATTTCAGCATAAGAT
GGACGTGGAGCATTTTTCACATAGTTCTGTAGGCAGCCTGACGCCAGAGT
TTTCACTTCAGAGAAAGGATAAAAGTTGACGGTTTCTTAGGGAACAACCA
ACTCTTCCTCATTTGCAATGTCTGTTCTCCTCAAAGATGTCGTGGGCAAC
GCTTGAGATGGGCACTCAATGACTCAAAGGGTGGGGGTTAGGCAGAAACA
AGACCCTGGGCATTTAGAAGCCCTTGGACGATTACATATATTTCAAAATG
AGTTAAGTTCAAATAATTTTTTGCTGGTGCTTAGCACACCAATGAAGTAT
GTAGATATGAAAACAGGAGGCTGCTAGGTAAGATTCATTTTATTGGCACT
GGTTCCAGATGCCAGCATCGTGATGAACGCTATTTGACTTCTGATATCCC
TTGACGTAGGTACTGTTGGGGATGTTTTCTTTCCTGGTGGAAATGGGAAA
ATGATTAGAGACCAGAGGTCAGGAGACCTGAATTCTGTTCCTGGTGCCTC
CCTGACTCAGTATTTTGTTTGTTTGATACGTTAGAATGAAAGCTCCCAGA
GGTTTCTAAGGACAGCACAGTTTGAGCATTGGCTTTGTAAAAGTACTCTG
GTGACCTGTGGAATTACAGTTATAATCATCATAATAATGTCCAATGAAGA
GGCATACTGAGGAAGGCATGAGAGGAATTTTAAGTGGCTAAACTCTATTT
GCATTATTCATTTTACAAATTGTTTCAGAGCCTTAAAGCAAATTTCAGTA
TGCGGTACTTTAGATGCAAAATGCTCCTCTAGGACTTTCATAAGTTACAC
ACAAGTATCCCTTAAAGTATATTTCAGAAATATGCTTGCAGTGCATCAAC
TCTATCTGATGAACTTTGAGATGATCACAATTAAGGGTGATAGAGATATT
TTAGGGATTTTTTTTCTCATTGGGATTCAAGAGGGATTTAAAAGTTTACT
AACCTGggccagatgcagtggctcacacctgtaatccctgcacttttggg
ggctgaggtgggtggatcacctgaggtcaggagtttgagaccagccaaca
tgatgaaaccctgtctctactaaaaatacaaaaaattagctgggcatggt
ggcgtgcacctgtaatctcaactactcaggaggctgaggcaggaaaatca
cttgaacccgggaggcagaggttgctgtaagctgagattgtgccactgta
ctccagcctggggagcaagagcaaaactccatttcaaaaaaaaaaaaaaa
aGTTTACTAACGTGGTGTCTACTTGTCTCCTTCCTGTTATGTCTTCTTTC
TTTGGTTTCTTTCTATCTTTTTATGAGGGAGAGTTGAGGGATGAGTGCTT
AGTTAGGAGGCAAGGAGATTCAAGGACTCAGGCTTGGAAATTTACACCTC
TGTGCCTTCTCTCCCACAGGTGATAACCCCCGTGAGGACAGGCCATGGCT
ACGTATACGAGTACCCATCCAGATACCAAAAGGACGTCTATGATATCCCT
CCTTCTCATACCACTCAAGGGGTGCGTACCAGAACATGGTCACAAGAGGA
GAAGCGCTTCTAAGGGTAGCATTCCTTCAGGGCTGTAGAGAAAAGGGAGT
TCACAAATTATGCATTAATATATGTCATATGAAGCTTTGTTTAGGTTGTC
TACCCAGTAGCCACTTTAGCCAATGCTATTTAAATTATGTTTTCTGGATT
TGCTTTATCAGGAAATCCTAGTATTTCACCCAAGAGAGCTTATGTTCTTC
TACAATTTTGCTTCAGAAAGTAGAtttttcttttttcttttttttttttt
taagacagaatctcactttgttgcccaggctggagtgcagtggctctatc
tcagctcactgcaacctccacctcccaggctcaagcaactctcctgcccc
tgcctcagcttcccaagtagctgggactacaggcacacacaccaccatac
ctgactaatttttgtattttgtagggacaggcttttgccatggtggccag
gctggttttgaactcctaactgcaagtggtctgcccacctcggccttcca
aagtgctgggattacaggtgtgagccacggcccccagctGGAAAGTAGAA
AATTTAAACTACACTTTAAAGTACAGACAGCGTAGATATTTCACATAAGA
TCtttttttttttttttttttttttttttgagacagagtcttgttctgtc
accaggctgggagtgcagtggcacgatctcagctcactgcaacctctgcc
tcccgggttcaggcgattctcctgtctcagcctcccaagtagctgggact
acaggtgtgcaccaccacacccagctaatttttgtatttttagtagagat
ggggttttaccatgttggccaggatggtctcgatttcttgaccttgtgat
ctgcccacctcagcctcccaaagtgctgggattacaggcgtgagccaccg
tgcctggccAAAATCATTTTTATATTAAATGTAAGTTAAAAACCATAAAA
TGTATTAAAAAAAAAGGCAATAAATCTGTTATAACATGGAGCACTGCCAA
AGATCAAGCTTGTACATAACCTGGTAAATAAATCCATAATTAAGTGCTTA
GGAGCATAAAAAATGACCAAGTATAAGACATTTCCATTCTGGGTAACTCA
C
>LIT1837|Homo sapiens|Tmevpg1|Homo sapiens Tmevpg, mRNA sequence|516
TTTTTTTTTTTTTTTTTAGAGGCTCAACACATAATTTTTATTTTGCATTT
TGAAAGAATTAATAAATGCATTGATTCAGGGCACAACCCATGGAAGACAT
GAGCACTGACAAGTTTGCTAGAAGAACTGGACACCTCTTATTAGTGGATT
CCCACAATCAGAGAGCACCTAGGcagtttgataggctgtactggaattat
ggtgctggcatctgctcagcttccggggaggccCTCCAGCTGGTTGTTAG
CAGTTGGTGGGCTTCTAGCCACATGTACCATGTTGTCTTAGCTGCTTGCT
ACTGACTTCTCCTCCAGCGTTTTATGCTTTTTTGATTTCATGGAATATGC
TTATCTCTTCTTTAGAATATTTTCTTCTTCCCTGCATGAGGAATGAGCTT
TCTGTATCCTTAAGATTGCCACCATCATCAGCTGTGAGCTGTCATGAACT
TTTCAAACTCCTCGTTGTGCTAGTTCGTTGTATCTTTTTCTTCCAGGCTT
ATTCCTTCCCTCGTGC
>LIT1867|Homo sapiens|7S|Homo sapiens 7S RNA|295
gccgggcggtgcgcacgcctgtagtcccagctactcgggaggctgagaca
ggaggatcgcttgagtccaggagttctgggctgtagtgcgctatgccgat
cgggtgtccgcactaagttcggcatcaatatggtgacctcccgaggggga
ccaccaggttgcctaaggaggggtgaaccggcccaggtcggaaacggagc
aggtcaaaactcccgtgctgatcagtagtgggatcgcgcctgtgaatagc
cactgcactccagcctgggcaacatagcgagaccccgtctcttaa
>LIT1868|Homo sapiens|7SL|Human 7S L gene, complete|299
gccgggcgcggtggcgcgtgcctgtagtcccagctactcgggaggctgag
gtgggaggatcgcttgagcccaggagttctgggctgtagtgcgctatgcc
gatcgggtgtccgcactaagttcggcatcaatatggtgacctcccgggag
cgggggaccaccaggttgcctaaggaggggtgaaccggcccaggtcggaa
acggagcaggtcaaaactcccgtgctgatcagtagtgggatcgcgcctgt
gaatagccactgcactccagcctgagcaacatagcgagaccccgtctct
>LIT1869|Homo sapiens|7SK|Homo sapiens RNA, 7SK, nuclear (RN7SK) on chromosome 6|331
ggatgtgaggcgatctggctgcgacatctgtcaccccattgatcgccagg
gttgattcggctgatctggctggctaggcgggtgtccccttcctccctca
ccgctccatgtgcgtccctcccgaagctgcgcgctcggtcgaagaggacg
accatccccgatagaggaggaccggtcttcggtcaagggtatacgagtag
ctgcgctcccctgctagaacctccaaacaagctctcaaggtccatttgta
ggagaacgtagggtagtcaagcttccaagactgcagacacatccaaatga
ggcgctgcatgtggcagtctgcctttctttt
>LIT1870|Homo sapiens|BCMS|Homo sapiens mRNA for B-cell neoplasia associated transcript, (BCMS gene), splice variant AO, non coding transcript|431
GTATTCTccactggttgaatgcaaatggaagccagaggaaaagggaaccc
ttgacacagttttcatatagattggcctccagggcagacagcagTTGCTC
TGGctatatcaaataaaagtgtcaagagtgagcatccttgccttgtgctg
aatcacaaaggaatacctttcagtttttctccattgattatgatagcagt
gggcttttcacagtgggctttactgtgttgaggAGGAGGTCTGATGGCCG
GGAGGACAGGAAGAAGGAACCCACAATGAAGCAAAAGTTGCGTTTAACTC
TGTCCTCACCATTCCTCTCCTGGACCTGTCCTAAACTGGAAGCTGGGGGA
GGATGGAGTGCTGGAATGCTGCAGAAGTCTCATGGGAGGGCGCCTGGTGT
TCACCACATGTGTACACTGTTGCACGACCAG
>LIT1871|Homo sapiens|BCMS|Homo sapiens mRNA for B-cell neoplasia associated transcript, (BCMS gene), splice variant AN, non coding transcript|1454
GCACATGCGCAGAATCATCGTGGTGCAGGGCTCTCCCTTTGCTTCTTCGG
TTGCAGTCCTCTTGCTTCTTGCGCGTGCGTGTAGCGCTTTTGCAAAGCCG
CGGAGGTGAAGTGAACTTAGAGGTTGTGGGGCCGAGGGGTCGTCTTATAG
CTACCAGCCCACAGGCATTTAGTCTACGTTGGAGGTAAACAAATACGGGT
CCTGCTTAGGAGAAAAGAAAAACGTCTTACAGCCAGTGTCTAAACTCCAA
ACAACGGAATGTATCAATGAGACCTTGTATATGGATACACGTGCATTTAA
AACCGCCCTGCCGGCTTGTAGAGCTTTTGCCGTTCTCCagcgctttacag
gggttatcgcacttaagcctcggaacaactttaccagatgaggacacctg
aggttcagattaagaaatctgccccaaagtcttagaactggtaTTCTcca
ctggttgaatgcaaatggaagccagaggaaaagggaacccttgacacagt
tttcatatagattggcctccagggcagacagcagagtggggTTTAATCTG
GACTGAATTGGAGGAAAGGAACTGGCACCAGAGTGGAGGCTGGAAGGATG
GTGGAACTGACACTGGGACAGAACACAGAAAACAGAATCTAATGCTATTG
CTCTGGctatatcaaataaaagtgtcaagagtgagcatccttgccttgtg
ctgaatcacaaaggaatacctttcagtttttctccattgattatgatagc
agtgggcttttcacagtgggctttactgtgttgaggAGGAGGTCTGATGG
CCGGGAGGACAGGAAGAAGGAACCCACAATGAAGCAAAAGTTGCGTTTAA
CTCTGTCCTCACCATTCCTCTCCTGGACCTGTCCTAAACTGGAAGCTGGG
GGAGGATGGAGTGCTGGAATGCTGCAGAAGTCTCATGGGAGGGCGCCTGG
TGTTCACCACATGTGTACACTGTTGCACGACCAGGTTGGCACTTTGCATG
TGGGAAACGATCAGAGAATGGTGGGGGATGCTTAAGAGGCATCACTGGAA
TCCTACGGTACCACAGACCAGAGCCTTCCCTTCCCTTCCTCTCCCACAGA
TGGAAATTTGAATGCTGGGGCTCAGTGGAACACCTGAAGGAAGCTGGTGA
GGCAGATGTCCCGCTATGCCTTCCAAGTGTCATGCAACCAGTTCATGCCT
GTCAGCATCTCTGCCGGTGGACTCTGTGAGTCAGCAAATCTACAGAGCAG
AGAGCCACAAGTGGGGACAGATGTGGTCAAATGCCATTTAAATCAGTGAT
TCTCAACCCAGGAGTTGTCATGGCACTGGCCTTGAGTGAGCTGGACCAAG
GGAAGTGGTAGAATTCCCCATGAAGGACCAAGTGAGCAGATAGAAGTTTC
TCCATTTTAACTTTTTCTGAGTCAATTTAAAAAACACCTAGTGCCTTTTT
CTGT
>LIT1872|Homo sapiens|BCMS|Homo sapiens mRNA for B-cell neoplasia associated transcript, (BCMS gene), splice variant AM, non coding transcript|1339
GCACATGCGCAGAATCATCGTGGTGCAGGGCTCTCCCTTTGCTTCTTCGG
TTGCAGTCCTCTTGCTTCTTGCGCGTGCGTGTAGCGCTTTTGCAAAGCCG
CGGAGGTGAAGTGAACTTAGAGGTTGTGGGGCCGAGGGGTCGTCTTATAG
CTACCAGCCCACAGGCATTTAGTCTACGTTGGAGGTAAACAAATACGGGT
CCTGCTTAGGAGAAAAGAAAAACGTCTTACAGCCAGTGTCTAAACTCCAA
ACAACGGAATGTATCAATGAGACCTTGTATATGGATACACGTGCATTTAA
AACCGCCCTGCCGGCTTGTAGAGCTTTTGCCGTTCTCCagcgctttacag
gggttatcgcacttaagcctcggaacaactttaccagatgaggacacctg
aggttcagattaagaaatctgccccaaagtcttagaactggtaTTCTcca
ctggttgaatgcaaatggaagccagaggaaaagggaacccttgacacagt
tttcatatagattggcctccagggcagacagcagagtggggTTTAATCTG
GACTGAATTGGAGGAAAGGAACTGGCACCAGAGTGGAGGCTGGAAGGATG
GTGGAACTGACACTGGGACAGAACACAGAAAACAGAATCTAATGCTATTG
CTCTGGctatatcaaataaaagtgtcaagagtgagcatccttgccttgtg
ctgaatcacaaaggaatacctttcagtttttctccattgattatgatagc
agtgggcttttcacagtgggctttactgtgttgaggAGGAGGTCTGATGG
CCGGGAGGACAGGAAGAAGGAACCCACAATGAAGCAAAAGTTGCGTTTAA
CTCTGTCCTCACCATTCCTCTCCTGGACCTGTCCTAAACTGGAAGCTGGG
GGAGGATGGAGTGCTGGAATGCTGCAGAAGTCTCATGGGAGGGCGCCTGG
TGTTCACCACATGTGTACACTGTTGCACGACCAGATGGAAATTTGAATGC
TGGGGCTCAGTGGAACACCTGAAGGAAGCTGGTGAGGCAGATGTCCCGCT
ATGCCTTCCAAGTGTCATGCAACCAGTTCATGCCTGTCAGCATCTCTGCC
GGTGGACTCTGTGAGTCAGCAAATCTACAGAGCAGAGAGCCACAAGTGGG
GACAGATGTGGTCAAATGCCATTTAAATCAGTGATTCTCAACCCAGGAGT
TGTCATGGCACTGGCCTTGAGTGAGCTGGACCAAGGGAAGTGGTAGAATT
CCCCATGAAGGACCAAGTGAGCAGATAGAAGTTTCTCCATTTTAACTTTT
TCTGAGTCAATTTAAAAAACACCTAGTGCCTTTTTCTGT
>LIT1873|Homo sapiens|BCMS|Homo sapiens mRNA for B-cell neoplasia associated transcript, (BCMS gene), splice variant AL, non coding transcript|2436
GCACATGCGCAGAATCATCGTGGTGCAGGGCTCTCCCTTTGCTTCTTCGG
TTGCAGTCCTCTTGCTTCTTGCGCGTGCGTGTAGCGCTTTTGCAAAGCCG
CGGAGGTGAAGTGAACTTAGAGGTTGTGGGGCCGAGGGGTCGTCTTATAG
CTACCAGCCCACAGGCATTTAGTCTACGTTGGAGGTAAACAAATACGGGT
CCTGCTTAGGAGAAAAGAAAAACGTCTTACAGCCAGTGTCTAAACTCCAA
ACAACGGAATGTATCAATGAGACCTTGTATATGGATACACGTGCATTTAA
AACCGCCCTGCCGGCTTGTAGAGCTTTTGccgttctccagcgctttacag
gggttatcgcacttaagcctcggaacaactttaccagatTCAGCTGGCTA
CCCCACTTGGCTACAGAGTACTAAAGAAGAGACTGAACTTGATCCTGCTG
CCCTTGCATACACAACACTCCCATTGACGCTAGTGAAGACTTAAGCGCAT
GAAAGGATTCCAGGATCAAAAGGTTAGCTCTATGGGGAGCTGTGTCTGGG
CAATCCATTTTTTTCTATTGACAGTGAAAACGTTTTATAGTTCTTTTTCA
AAGTTTTCCCAAACTTTTACAATAACAGGCAACTTGTGAAAAAGTGAGAA
GGCATCTAATTGAACTATATCCAGAGGAGATCATGGCAGAGACCAACAGG
AAGAAAAACATTTCCAAACCACAGCGATATTGGTCAAATCAATTGTATTT
GAAGAATAAAGCATTTGAGGCGTCGGCTGAGAAAAATTTTCATTATGAAA
CTTGGTTGGACTATGAAGCAGAATGTGAGATAAAATAAAACACAGAGCTC
ATGAGTTTTTATCTTTGTCTGCTAATGACTTATGCTAGCAGGATTATACT
TTTTTTTTGCATTTTATGAGATGTATGAACTAGGAAGAAAATACATGCTA
TATCTAAATGGATTAGACGTGCAGATTCTTAACTAACATTTAATTCATTG
CTAGTAAAACAAATGCCTTAAAACATTTAAAAAAGTGAAATTATCTTAAG
GAGATAATTAACAAGCAGAGTAGAATAGCATTTTTGAAGAAAGTGTAATA
TGGTTCTACACTGGCATTTTCTGCATTTATTGAAGATACTTAGTCTATCC
AACAATTCACTCATTCATTCTTTCAtgaaaccctgtctctactaaaaata
caaaaaaaaattagctgggcacgggggtaggcccttgtagtcccagctac
tcgggaggctgaggcaggagaatggcgtgaacccgggaggcagagcttgt
agtgaaccaagatcgcgtcactgcactccagcctaggtgacagagcgaga
ctccgtctcaaaacaacaacaacaacaacaacaacaacaacaacaacaac
aaATTTCTTTGTGCACTTACTATATGCCCAATGCTAATCTAATAGTTTTA
CAAGACCTCAATTGAACAAGTGTCTGAGGAAATGGATTGCATCTAATAAA
GCAAGACACACCAACTGTGGATGGGTGGTGTGTCTAGAGTATTTTGCATT
CCTAAATCACTCTTCTGGAGAAAATTTGTATCAATAATTTTGTCTAGCTT
CACCTGGAGTTACACATTTTGATTGGTAAGTGGTTGCTCTGGctatatca
aataaaagtgtcaagagtgagcatccttgccttgtgctgaatcacaaagg
aatacctttcagtttttctccattgattatgatagcagtgggcttttcac
agtgggctttactgtgttgaggtaCCCTAATGACAAGTTCACCCCAGTGT
TTTCTGAGGAGTCTACCTGGAAATGAGAACCATCTGTCCTTCCTATAGTA
GTTCTTCTCAGAATGCCGACTCTATGCTAATGGAGGAGGTCTGATGGCCG
GGAGGACAGGAAGAAGGAACCCACAATGAAGCAAAAGTTGCGTTTAACTC
TGTCCTCACCATTCCTCTCCTGGACCTGTCCTAAACTGGAAGCTGGGGGA
GGATGGAGTGCTGGAATGCTGCAGAAGTCTCATGGGAGGGCGCCTGGTGT
TCACCACATGTGTACACTGTTGCACGACCAGATGGAAATTTGAATGCTGG
GGCTCAGTGGAACACCTGAAGGAAGCTGGTGAGGCAGATGTCCCGCTATG
CCTTCCAAGTGTCATGCAACCAGTTCATGCCTGTCAGCATCTCTGCCGGT
GGACTCTGTGAGTCAGCAAATCTACAGAGCAGAGAGCCACAAGTGGGGAC
AGATGTGGTCAAATGCCATTTAAATCAGTGATTCTCAACCCAGGAGTTGT
CATGGCACTGGCCTTGAGTGAGCTGGACCAAGGGAAGTGGTAGAATTCCC
CATGAAGGACCAAGTGAGCAGATAGAAGTTTCTCCATTTTAACTTTTTCT
GAGTCAATTTAAAAAACACCTAGTGCCTTTTTCTGT
>LIT1874|Homo sapiens|BCMS|Homo sapiens mRNA for B-cell neoplasia associated transcript, (BCMS gene), splice variant AK, non coding transcript|1450
GCACATGCGCAGAATCATCGTGGTGCAGGGCTCTCCCTTTGCTTCTTCGG
TTGCAGTCCTCTTGCTTCTTGCGCGTGCGTGTAGCGCTTTTGCAAAGCCG
CGGAGGTGAAGTGAACTTAGAGGTTGTGGGGCCGAGGGGTCGTCTTATAG
CTACCAGCCCACAGGCATTTAGTCTACGTTGGAGGTAAACAAATACGGGT
CCTGCTTAGGAGAAAAGAAAAACGTCTTACAGCCAGTGTCTAAACTCCAA
ACAACGGAATGTATCAATGAGACCTTGTATATGGATACACGTGCATTTAA
AACCGCCCTGCCGGCTTGTAGAGCTTTTGCCGTTCTCCagcgctttacag
gggttatcgcacttaagcctcggaacaactttaccagatgaggacacctg
aggttcagattaagaaatctgccccaaagtcttagaactggtaTTCTcca
ctggttgaatgcaaatggaagccagaggaaaagggaacccttgacacagt
tttcatatagattggcctccagggcagacagcagagtggggTTTAATCTG
GACTGAATTGGAGGAAAGGAACTGGCACCAGAGTGGAGGCTGGAAGGATG
GTGGAACTGACACTGGGACAGAACACAGAAAACAGAATCTAATGCTATTG
CTCTGGctatatcaaataaaagtgtcaagagtgagcatccttgccttgtg
ctgaatcacaaaggaatacctttcagtttttctccattgattatgatagc
agtgggcttttcacagtgggctttactgtgttgaggtaCCCTAATGACAA
GTTCACCCCAGTGTTTTCTGAGGAGTCTACCTGGAAATGAGAACCATCTG
TCCTTCCTATAGTAGTTCTTCTCAGAATGCCGACTCTATGCTAATGGAGG
AGGTCTGATGGCCGGGAGGACAGGAAGAAGGAACCCACAATGAAGCAAAA
GTTGCGTTTAACTCTGTCCTCACCATTCCTCTCCTGGACCTGTCCTAAAC
TGGAAGCTGGGGGAGGATGGAGTGCTGGAATGCTGCAGAAGTCTCATGGG
AGGGCGCCTGGTGTTCACCACATGTGTACACTGTTGCACGACCAGATGGA
AATTTGAATGCTGGGGCTCAGTGGAACACCTGAAGGAAGCTGGTGAGGCA
GATGTCCCGCTATGCCTTCCAAGTGTCATGCAACCAGTTCATGCCTGTCA
GCATCTCTGCCGGTGGACTCTGTGAGTCAGCAAATCTACAGAGCAGAGAG
CCACAAGTGGGGACAGATGTGGTCAAATGCCATTTAAATCAGTGATTCTC
AACCCAGGAGTTGTCATGGCACTGGCCTTGAGTGAGCTGGACCAAGGGAA
GTGGTAGAATTCCCCATGAAGGACCAAGTGAGCAGATAGAAGTTTCTCCA
TTTTAACTTTTTCTGAGTCAATTTAAAAAACACCTAGTGCCTTTTTCTGT
>LIT1875|Homo sapiens|BCMS|Homo sapiens mRNA for B-cell neoplasia associated transcript, (BCMS gene), splice variant AJ, non coding transcript|1157
GCACATGCGCAGAATCATCGTGGTGCAGGGCTCTCCCTTTGCTTCTTCGG
TTGCAGTCCTCTTGCTTCTTGCGCGTGCGTGTAGCGCTTTTGCAAAGCCG
CGGAGGTGAAGTGAACTTAGAGGTTGTGGGGCCGAGGGGTCGTCTTATAG
CTACCAGCCCACAGGCATTTAGTCTACGTTGGAGGTAAACAAATACGGGT
CCTGCTTAGGAGAAAAGAAAAACGTCTTACAGCCAGTGTCTAAACTCCAA
ACAACGGAATGTATCAATGAGACCTTGTATATGGATACACGTGCATTTAA
AACCGCCCTGCCGGCTTGTAGAGCTTTTGccgttctccagcgctttacag
gggttatcgcacttaagcctcggaacaactttaccagatgaggacacctg
aggttcagattaagaaatctgccccaaagtcttagaactGAGTGGGGTTT
AATCTGGACTGAATTGGAGGAAAGGAACTGGCACCAGAGTGGAGGCTGGA
AGGATGGTGGAACTGACACTGGGACAGAACACAGAAAACAGAATCTAATG
CTATTGCTCTGGctatatcaaataaaagtgtcaagagtgagcatccttgc
cttgtgctgaatcacaaaggaatacctttcagtttttctccattgattat
gatagcagtgggcttttcacagtgggctttactgtgttgaggtaCCCTAA
TGACAAGTTCACCCCAGTGTTTTCTGAGGAGTCTACCTGGAAATGAGAAC
CATCTGTCCTTCCTATAGTAGTTCTTCTCAGAATGCCGACTCTATGCTAA
TGATGGAAATTTGAATGCTGGGGCTCAGTGGAACACCTGAAGGAAGCTGG
TGAGGCAGATGTCCCGCTATGCCTTCCAAGTGTCATGCAACCAGTTCATG
CCTGTCAGCATCTCTGCCGGTGGACTCTGTGAGTCAGCAAATCTACAGAG
CAGAGAGCCACAAGTGGGGACAGATGTGGTCAAATGCCATTTAAATCAGT
GATTCTCAACCCAGGAGTTGTCATGGCACTGGCCTTGAGTGAGCTGGACC
AAGGGAAGTGGTAGAATTCCCCATGAAGGACCAAGTGAGCAGATAGAAGT
TTCTCCATTTTAACTTTTTCTGAGTCAATTTAAAAAACACCTAGTGCCTT
TTTCTGT
>LIT1876|Homo sapiens|BCMS|Homo sapiens mRNA for B-cell neoplasia associated transcript, (BCMS gene), splice variant AI, non coding transcript|1140
GCACATGCGCAGAATCATCGTGGTGCAGGGCTCTCCCTTTGCTTCTTCGG
TTGCAGTCCTCTTGCTTCTTGCGCGTGCGTGTAGCGCTTTTGCAAAGCCG
CGGAGGTGAAGTGAACTTAGAGGTTGTGGGGCCGAGGGGTCGTCTTATAG
CTACCAGCCCACAGGCATTTAGTCTACGTTGGAGGTAAACAAATACGGGT
CCTGCTTAGGAGAAAAGAAAAACGTCTTACAGCCAGTGTCTAAACTCCAA
ACAACGGAATGTATCAATGAGACCTTGTATATGGATACACGTGCATTTAA
AACCGCCCTGCCGGCTTGTAGAGCTTTTGCCGTTCTCCagcgctttacag
gggttatcgcacttaagcctcggaacaactttaccagatgaggacacctg
aggttcagattaagaaatctgccccaaagtcttagaactggtaTTCTcca
ctggttgaatgcaaatggaagccagaggaaaagggaacccttgacacagt
tttcatatagattggcctccagggcagacagcagagtggggTTTAATCTG
GACTGAATTGGAGGAAAGGAACTGGCACCAGAGTGGAGGCTGGAAGGATG
GTGGAACTGACACTGGGACAGAACACAGAAAACAGAATCTAATGCTATTG
CTCTGGctatatcaaataaaagtgtcaagagtgagcatccttgccttgtg
ctgaatcacaaaggaatacctttcagtttttctccattgattatgatagc
agtgggcttttcacagtgggctttactgtgttgagatGGAAATTTGAATG
CTGGGGCTCAGTGGAACACCTGAAGGAAGCTGGTGAGGCAGATGTCCCGC
TATGCCTTCCAAGTGTCATGCAACCAGTTCATGCCTGTCAGCATCTCTGC
CGGTGGACTCTGTGAGTCAGCAAATCTACAGAGCAGAGAGCCACAAGTGG
GGACAGATGTGGTCAAATGCCATTTAAATCAGTGATTCTCAACCCAGGAG
TTGTCATGGCACTGGCCTTGAGTGAGCTGGACCAAGGGAAGTGGTAGAAT
TCCCCATGAAGGACCAAGTGAGCAGATAGAAGTTTCTCCATTTTAACTTT
TTCTGAGTCAATTTAAAAAACACCTAGTGCCTTTTTCTGT
>LIT1884|Homo sapiens|BCMS|Homo sapiens mRNA for B-cell neoplasia associated transcript, (BCMS gene), splice variant AH, non coding transcript|1048
GCACATGCGCAGAATCATCGTGGTGCAGGGCTCTCCCTTTGCTTCTTCGG
TTGCAGTCCTCTTGCTTCTTGCGCGTGCGTGTAGCGCTTTTGCAAAGCCG
CGGAGGTGAAGTGAACTTAGAGGTTGTGGGGCCGAGGGGTCGTCTTATAG
CTACCAGCCCACAGGCATTTAGTCTACGTTGGAGGTAAACAAATACGGGT
CCTGCTTAGGAGAAAAGAAAAACGTCTTACAGCCAGTGTCTAAACTCCAA
ACAACGGAATGTATCAATGAGACCTTGTATATGGATACACGTGCATTTAA
AACCGCCCTGCCGGCTTGTAGAGCTTTTGccgttctccagcgctttacag
gggttatcgcacttaagcctcggaacaactttaccagatgaggacacctg
aggttcagattaagaaatctgccccaaagtcttagaactggtGCTGCTGT
GACGACCAGCTTTGTGTGGCCTCCAGTGGACTTCATATGGACATAGCCGA
CCATGCCTTGCCTTGTCAGTCCCACATCCCTCACCTTCGGACCTGGGCTT
CCCTGTTGATACAGAGGCACTGGATATCTTGAGACTTGCTCACCATGACT
TGCTCTGGctatatcaaataaaagtgtcaagagtgagcatccttgccttg
tgctgaatcacaaaggaatacctttcagtttttctccattgattatgata
gcagtgggcttttcacagtgggctttactgtgttgaggGTATGCTATTAA
TGTGCCCTGTGACTGGGTCCATGCCCCAGTCCTATTTTCCTGGCTTTATG
GAAGATGCCACAACATCAGCTGAGCTGATATAAGAATTTCCTAACTCATG
AGGAGGTCTGATGGCCGGGAGGACAGGAAGAAGGAACCCACAATGAAGCA
AAAGTTGCGTTTAACTCTGTCCTCACCATTCCTCTCCTGGACCTGTCCTA
AACTGGAAGCTGGGGGAGGATGGAGTGCTGGAATGCTGCAGAAGTCTCAT
GGGAGGGCGCCTGGTGTTCACCACATGTGTACACTGTTGCACGACCAG
>LIT1885|Homo sapiens|BCMS|Homo sapiens mRNA for B-cell neoplasia associated transcript, (BCMS gene), splice variant AG, non coding transcript|982
GCACATGCGCAGAATCATCGTGGTGCAGGGCTCTCCCTTTGCTTCTTCGG
TTGCAGTCCTCTTGCTTCTTGCGCGTGCGTGTAGCGCTTTTGCAAAGCCG
CGGAGGTGAAGTGAACTTAGAGGTTGTGGGGCCGAGGGGTCGTCTTATAG
CTACCAGCCCACAGGCATTTAGTCTACGTTGGAGGTAAACAAATACGGGT
CCTGCTTAGGAGAAAAGAAAAACGTCTTACAGCCAGTGTCTAAACTCCAA
ACAACGGAATGTATCAATGAGACCTTGTATATGGATACACGTGCATTTAA
AACCGCCCTGCCGGCTTGTAGAGCTTTTGCCGTTCTCCagcgctttacag
gggttatcgcacttaagcctcggaacaactttaccagatgaggacacctg
aggttcagattaagaaatctgccccaaagtcttagaactggtaTTCTcca
ctggttgaatgcaaatggaagccagaggaaaagggaacccttgacacagt
tttcatatagattggcctccagggcagacagcagTTGCTCTGGctatatc
aaataaaagtgtcaagagtgagcatccttgccttgtgctgaatcacaaag
gaatacctttcagtttttctccattgattatgatagcagtgggcttttca
cagtgggctttactgtgttgaggtaCCCTAATGACAAGTTCACCCCAGTG
TTTTCTGAGGAGTCTACCTGGAAATGAGAACCATCTGTCCTTCCTATAGT
AGTTCTTCTCAGAATGCCGACTCTATGCTAATGGAGGAGGTCTGATGGCC
GGGAGGACAGGAAGAAGGAACCCACAATGAAGCAAAAGTTGCGTTTAACT
CTGTCCTCACCATTCCTCTCCTGGACCTGTCCTAAACTGGAAGCTGGGGG
AGGATGGAGTGCTGGAATGCTGCAGAAGTCTCATGGGAGGGCGCCTGGTG
TTCACCACATGTGTACACTGTTGCACGACCAG
>LIT1886|Homo sapiens|BCMS|Homo sapiens mRNA for B-cell neoplasia associated transcript, (BCMS gene), splice variant AF, non coding transcript|917
GCACATGCGCAGAATCATCGTGGTGCAGGGCTCTCCCTTTGCTTCTTCGG
TTGCAGTCCTCTTGCTTCTTGCGCGTGCGTGTAGCGCTTTTGCAAAGCCG
CGGAGGTGAAGTGAACTTAGAGGTTGTGGGGCCGAGGGGTCGTCTTATAG
CTACCAGCCCACAGGCATTTAGTCTACGTTGGAGGTAAACAAATACGGGT
CCTGCTTAGGAGAAAAGAAAAACGTCTTACAGCCAGTGTCTAAACTCCAA
ACAACGGAATGTATCAATGAGACCTTGTATATGGATACACGTGCATTTAA
AACCGCCCTGCCGGCTTGTAGAGCTTTTGccgttctccagcgctttacag
gggttatcgcacttaagcctcggaacaactttaccagatgaggacacctg
aggttcagattaagaaatctgccccaaagtcttagaactggtGCTGCGTT
GCCATCTTTAAAGTCATCACACTGGACCACATCAGTATTGCAAGCTGCTT
GGGTATCATTAATGAAGACAAAGTGGGATTATTATTTTCTATGATTTGGG
CTTTTAGTGGGGTTTAATCTGGACTGAATTGGAGGAAAGGAACTGGCACC
AGAGTGGAGGCTGGAAGGATGGTGGAACTGACACTGGGACAGAACACAGA
AAACAGAATCTAATGCTATTGCTCTGGctatatcaaataaaagtgtcaag
agtgagcatccttgccttgtgctgaatcacaaaggaatacctttcagttt
ttctccattgattatgatagcagtgggcttttcacagtgggctttactgt
gttgaggtaCCCTAATGACAAGTTCACCCCAGTGTTTTCTGAGGAGTCTA
CCTGGAAATGAGAACCATCTGTCCTTCCTATAGTAGTTCTTCTCAGAATG
CCGACTCTATGCTAATG
>LIT1887|Homo sapiens|BCMS|Homo sapiens mRNA for B-cell neoplasia associated transcript, (BCMS gene), splice variant AE, non coding transcript|483
ATATTGTTAACTTCTTAGTCCTTTGAAGAAAAATCAAATTTTTTCTTAAG
AAGAGACTTTTGAAACTCACAATATGAATTCAAGAAGCAAAAAAGAAAAT
CGAATTTCACAAATGGGATACCAATAGCTTGGAAAAATCCATTGCTTTTG
CAGGGTTTGTTATTGAGGGAACCCTGCCTTTCCCAGCATCCTTAACATTT
CTTCCTCAAATAAAAGAGGCACATTGATTTGAATAGTTAAAGATTTGTCT
CATTTCCTTGCCAAGGAGGATTATGTTTCCAGCTTTTTGTTAATTCTGGG
CATTTCAACCACTGCTTCTGATAACATCCTGCTTTACTGTGCTAGGCATT
CCTTGGACCCAGGACTGGGGAGTGGGGTTTAATCTGGACTGAATTGGAGG
AAAGGAACTGGCACCAGAGTGGAGGCTGGAAGGATGGTGGAACTGACACT
GGGACAGAACACAGAAAACAGAATCTAATGCTA
>LIT1888|Homo sapiens|BCMS|Homo sapiens mRNA for B-cell neoplasia associated transcript, (BCMS gene), splice variant AD, non coding transcript|566
cactgtggaagctttgttctttcgctctttgcaataaatcttgctactgc
tcactctttgggtccacactgcttttacgagctgtaacttaccgtgaagg
tctgcagcttcactcctgaagccagcgagaccacaagcccaccgggagga
aagaacaactctagatgcgcggccttaagagctgtaatactcacctggaa
ggtctgcagcttcactcctgagccagcgagaccacgaaccccaccagaag
gaagaaactccgaacacatccgaacatcagaaggaacaaactccagacgc
gccatcttaagagctgtaacactcacggcgagggtccacggcttcattct
tgaagtcagtgagaccaagaacccaccaattccggacacaatgtgactag
ttcttgccaatgcaatgtgagcaaagcagtgtgtcatttctaggccAAGG
CAGAGTGGGGTTTAATCTGGACTGAATTGGAGGAAAGGAACTGGCACCAG
AGTGGAGGCTGGAAGGATGGTGGAACTGACACTGGGACAGAACACAGAAA
ACAGAATCTAATGCTA
>LIT1889|Homo sapiens|BCMS|Homo sapiens mRNA for B-cell neoplasia associated transcript, (BCMS gene), splice variant AC, non coding transcript|701
atgagaaaactgaagataagaaaaattctgcagcttgcctagaatatggc
tgctagcaaatgttgtaaaggaactcagatctgcccattcccagagcctg
aggtcttaatctattctgctGACTTAAATTCTGTATCATGAGTTTCACAA
CCTGAAGCTTGGGAACTCCTGTGGAGCCCTGGAGTGATGTTTAAGGAATA
CTTCAGTGAGCTGTACACACTACAACTCCCATATTGCATTTTAGTTTTTA
AAAATAGTTTCTTTAAAATAAATGCAAGAGGGGTCTCTGAACAATATGCT
CAGGTCTCCAAACTGGCTGAATTTACCACGGACTATTTTTCTAGCATTTG
GATTTTAACAGAAGCAGAGCAAAGTTGGGATGACCACACCCTTCCTGGGC
TTCAAGGACTTTAAAAATGTCCTGGCTGCCCCAGAAGTTGGAGAGCTCTA
CATTTCAGCGTTGGTGGTATTCTccactggttgaatgcaaatggaagcca
gaggaaaagggaacccttgacacagttttcatatagattggcctccaggg
cagacagcagATTCCAAGAACCAGGAGGTTGTTTGCTGTACTCTCCCTTG
TACAGTTAGCTGTCTCTAGTGCCTGAATGCACTAATTGTCCTTTGGGTAT
GGATGAGGTAATGAAGGAAAGGGATGCTGGGAAGAGAGGCCACATGAGAA
G
>LIT1890|Homo sapiens|BCMS|Homo sapiens mRNA for B-cell neoplasia associated transcript, (BCMS gene), splice variant AB, non coding transcript|780
CAGcatcatgtaagatgtgcctgctcccccttccgccatgattgtaagtt
tccctaggcctcctcagccatgtggaactatgagAaaactgaagataaga
aaaattctgcagcttgcctagaatatggctgctagcaaatgttgtaaagg
aactcagatctgcccattcccagagcctgaggtcttAATCTATTCTGCTG
ACTTAAATTCTGTATCATGAGTTTCACAACCTGAAGCTTGGGAACTCCTG
TGGAGCCCTGGAGTGATGTTTAAGGAATACTTCAGTGAGCTGTACACACT
ACAACTCCCATATTGCATTTTAGTTTTTAAAAATAGTTTCTTTAAAATAA
ATGCAAGAGGGGTCTCTGAACAATATGCTCAGGTCTCCAAACTGGCTGAA
TTTACCACGGACTATTTTTCTAGCATTTGGATTTTAACAGAAGCAGAGCA
AAGTTGGGATGACCACACCCTTCCTGGGCTTCAAGGACTTTAAAAATGTC
CTGGCTGCCCCAGAAGTTGGAGAGCTCTACATTTCAGCGTTGGTGGTATT
CTccactggttgaatgcaaatggaagccagaggaaaagggaacccttgac
acagttttcatatagattggcctccagggcagacagcagATTCCAAGAAC
CAGGAGGTTGTTTGCTGTACTCTCCCTTGTACAGTTAGCTGTCTCTAGTG
CCTGAATGCACTAATTGTCCTTTGGGTATGGATGAGGTAATGAAGGAAAG
GGATGCTGGGAAGAGAGGCCACATGAGAAG
>LIT1891|Homo sapiens|BCMS|Homo sapiens mRNA for B-cell neoplasia associated transcript, (BCMS gene), splice variant AA, non coding transcript|319
GTCGCTTAGACTCCTAAATGCAGTTCTTCTCTCTCGAGACCACCTTGGAT
TGGAGAACACCCAAATGAGCAGGATTGCTTTTGCTTTCAAAAGAGTGATA
CCTGGAGCACAGGTATTCTccactggttgaatgcaaatggaagccagagg
aaaagggaacccttgacacagttttcatatagattggcctccagggcaga
cagcagagtggggTTTAATCTGGACTGAATTGGAGGAAAGGAACTGGCAC
CAGAGTGGAGGCTGGAAGGATGGTGGAACTGACACTGGGACAGAACACAG
AAAACAGAATCTAATGCTA
>LIT1892|Homo sapiens|BCMS|Homo sapiens mRNA for B-cell neoplasia associated transcript, (BCMS gene), splice variant Z, non coding transcript|274
GTGGAAGGGTGGGGAAATAGAGGAAATGGAAGAGAAGAAAGAGAGTGATT
TTCTTCATCCTGTCCTGGATCTGGATCCCTTTTAATAGGATCTCTCCTGG
ACAGTTCTGAGCACTTCGAAGTGCATCCAATTCAGGTCACAGTAGGTGGG
CAAAGGACTTCAGACCCTGGAGACACAAAGGTATTCTccactggttgaat
gcaaatggaagccagaggaaaagggaacccttgacacagttttcatatag
attggcctccagggcagacagcag
>LIT1893|Homo sapiens|BCMS|Homo sapiens mRNA for B-cell neoplasia associated transcript, (BCMS gene), splice variant Y, non coding transcript|310
ACTCACTATAGGGCTCGAGCGGCCTCCAGGGCAGGTGTGGAAGGGTGGGG
AAATAGAGGAAATGGAAGAGAAGAAAGAGAGTGATTTTCTTCATCCTGTC
CTGGATCTGGATCCCTTTTAATAGGATCTCTCCTGGACAGTTCTGAGCAC
TTCGAAGTGCATCCAATTCAGGTCACAGTAGGTGGGCAAAGGACTTCAGA
CCCTGGAGACACAAAGGTATTCTccactggttgaatgcaaatggaagcca
gaggaaaagggaacccttgacacagttttcatatagattggcctccaggg
cagacagcag
>LIT1894|Homo sapiens|BCMS|Homo sapiens mRNA for B-cell neoplasia associated transcript, (BCMS gene), splice variant X, non coding transcript|332
CCAAAGAAAAATTATCCTTATCAGTGATGTCTGCCTGGTGGCTGGTGAAT
GGTAAAAACTGGCAGGAGAGACCAATCCGATGGGAAATCAAGTTCAGGTA
TTCTccactggttgaatgcaaatggaagccagaggaaaagggaacccttg
acacagttttcatatagattggcctccagggcagacagcagATTCCAAGA
ACCAGGAGGTTGTTTGCTGTACTCTCCCTTGTACAGTTAGCTGTCTCTAG
TGCCTGAATGCACTAATTGTCCTTTGGGTATGGATGAGGTAATGAAGGAA
AGGGATGCTGGGAAGAGAGGCCACATGAGAAG
>LIT1897|Homo sapiens|BCMS|Homo sapiens mRNA for B-cell neoplasia associated transcript, (BCMS gene), splice variant W, non coding transcript|584
CTTCCAAACCAACATGTGTGAAACATAatggagtctcactctgttaccca
gactggagtgcagtggcatgatctcggctctacaacctccgcctcccagg
ttcagattatttgGAAATTTCCAGCTTTGTGCACTAGACAGAAGACCTTT
GACCTCTGGGATGACAGCATAAAGGCGagggtagatttctaaagaaaagg
atctgtgaacatttaggaaagcaagcagtggtcaccaggaatttgtgtgg
attgctgataaagaagtctttctgcactaacttcatctcttctttggcat
tatggctcatctgataaataaatgcaatagacatatctttggatttcagG
TATTCTccactggttgaatgcaaatggaagccagaggaaaagggaaccct
tgacacagttttcatatagattggcctccagggcagacagcagATTCCAA
GAACCAGGAGGTTGTTTGCTGTACTCTCCCTTGTACAGTTAGCTGTCTCT
AGTGCCTGAATGCACTAATTGTCCTTTGGGTATGGATGAGGTAATGAAGG
AAAGGGATGCTGGGAAGAGAGGCCACATGAGAAG
>LIT1898|Homo sapiens|BCMS|Homo sapiens mRNA for B-cell neoplasia associated transcript, (BCMS gene), splice variant V, non coding transcript|262
CTTCCAAACCAACATGTGTGAAACATagtattctccactggttgaatgca
aatggaagccagaggaaaagggaacccttgacacagttttcatatagatt
ggcctccagggcagacagcagATTCCAAGAACCAGGAGGTTGTTTGCTGT
ACTCTCCCTTGTACAGTTAGCTGTCTCTAGTGCCTGAATGCACTAATTGT
CCTTTGGGTATGGATGAGGTAATGAAGGAAAGGGATGCTGGGAAGAGAGG
CCACATGAGAAG
>LIT1899|Homo sapiens|ST7OT2|Homo sapiens clone IMAGE:1409652 ST7OT2 mRNA, non-coding transcript|961
CGAGGCAAGAATTCGGCACGAGGgtgaagacaggcagagactggggtaat
gcagctacaagggaatgtcagagattgctagcaaacaccagaagctggaa
gaggcaattaaggattgctccctagagcttttagagggaggacggctctg
cacctgccttgttcttggactcctagcctccagaattaggtcacctgttg
ggcaatatcaccatagactgaatacagaagcagatattagcctccagcct
cctgctcatctggacactagagagaGTGGATATTCTAAAAGCAGAAATCT
TGACACTTAAGCCAAAAAGCCCTCCCATTCAGAAGGATGTATGGATTTTT
CATACTTGCATCTGCGGGACGCAGATGGTCCGAGTCACAAGTAAAGAATG
TCTGGTGGTCTTGGGCAGAGAGATTCATGTCATAAGGAATCACTAACACC
TTGACTCCAGATCATGGCTTGAAACACACTGGAATGGGATTTTGCATAAA
AGAAGAAAGCTCAGGAATGATAAATTTACACACCATGGATCTAGAAGGGA
GTCTATAACCCCAGAATCACCATTATTTTGGGTGATCCATATGGCTATCA
ATTAAAGTGCTACCTGAGTGCTGTTCAACTTCTTGAGATGGATGAAAAAG
GAATGAAAGGAGACATAGCAATCTTCAACTCCCTCCTTTACTTTTGAATA
AGAGGTGATGGAAGGCAAGgtcagagagatctgggttcaaatctcatgat
ttaactgctatataaccttggccaaattatttaaactttgtgtctgtttt
tacttagcaatataaagacactggtcatacccaccactcagaatttcaat
cagaactaaatgaaataatatatgcaaagtgcttaatatagtacacctgg
catggagtggtaactcaataaatagATCTTTTGTTATaaaaaaaaaaaaa
aaaaaaaaaaa
>LIT1900|Homo sapiens|ST7OT3|Homo sapiens clone IMAGE:1628386 ST7OT3 mRNA, non-coding transcript|1052
TGGTATTCAGAGACGTAGAGTGGCACAGCTCCTCAGACTGCACGTTTTCC
CTGAGCTCTCTACTGGAAAACATTTCTATAAAACATAAGATGGCAAAGAG
GTGGAAGAAAAATTAATGCCAGCAGTTCAGCTTTGACTAAATATAAGCTT
ACCAAAGTCAGCAACAATATGCTACACAGCTGCTTTGCTCAAAGCAAGAG
CTGTCTCTGACAAATCGCCAGTACCTACTGCAACATCTTTTCTCCCTACA
CAGCGACTCCAGCTTGGGAGGGCAGGGCCAGGGTTGTCACAGCTTCCCCT
GTGGTGTCTGCCTGCCAAGCACAGCTCTGGAGTTAGCCCTGGGTGTGAGA
TTCTCTCCTGAGGCTGCATCTCGGCGGGGGCTGAGCACAGCAGAGATGAA
TGCAGTAGAGGCCATTCATAGAGCTGTGGAATTCAATCCTCATGTGCCAA
AATATCTACATGCTGTATTACGTAATTATCATCTTCTCTGAGGGAGGAAA
AAAAGTAGCTGAGAGCCACTTTCAGTCCCGCTATTAAGTACATTTTGGCC
TCTAAGAAACTTCGTGTGGTTCACCTCAGGCTAGGTGGAAATAGAGGCTG
CCTAGAAACATGCATTAACAGGTGCTTCTTGGGCCACCCTAGCCTGAAGA
AGGACAACCAGAGAGTATAACAGTGGCACCTCAATGCCTTGGCCTTGAGG
ACCCTCAGTGTCCCTTCAGGCCTCCAGATTTGAGGGGAGGCTCTAGCATG
TTCTGGCTGCAGCTATTGTCTTCAGGGATTCTGCAGCTTGTAGCTCGTTG
GGGTACTTCTACCAATTGGAGCTGGGCTGTTGGAGTCATCTCCACTGCCT
ACCACCAGGACAAGCAGAGAAGTTACCTACTAGAAATGAAAAGCTTAATC
CTACCCCCAGAACATATCCTGAAGAGAGGAGACAGTGAAGCAATAGCATA
TGCATTCTTTCATCTTGCACACTGGAAGAGAGTGGAAGGGGCTTTGAATC
TTTTGCATTGTACGTGGGAAGGCACTTTTCGaaaaaaaaaaaaaaaaaaa
aa
>LIT1901|Homo sapiens|ST7OT3|Homo sapiens ST7 overlapping transcript 3 (non-coding RNA) taken from suppression of tumorigenicity 7 (ST7), transcript variant b, mRNA|1758
ATGGCTGAAGCGGCCACGGGCTTTCTGGAGCAGCTCAAGTCCTGCATAGT
TTGGTCTTGGACGTATCTGTGGACCGTGTGGTTCTTCATCGTGCTATTCC
TGGTCTACATCCTGCGGGTGCCTTTGAAAATCAACGACAACTTGAGCACA
GTGAGCATGTTTTTGAACACATTAACACCGAAGTTCTACGTGGCCCTAAC
AGGCACTTCCTCACTAATATCAGGGCTTATTTTGATATTTGAATGGTGGT
ATTTTCGCAAATACGGAACTTCATTCATTGAACAAGTCTCAGTAAGCCAC
TTGCGCCCCCTTCTGGGAGGGGTTGACAACAACTCTTCCAACAATTCTAA
TTCCAGTAACGGGGACTCAGATTCCAATAGGCAAAGTGTCTCAGAATGCA
AAGTATGGCGAAATCCACTAAATTTATTTAGGGGTGCTGAATACAATCGG
TATACTTGGGTGACAGGACGAGAGCCTCTTACTTACTATGACATGAATCT
CTCTGCCCAAGACCACCAGACATTCTTTACTTGTGACTCGGACCATCTGC
GTCCCGCAGATGCAATAATGCAGAAAGCCTGGAGAGAGAGAAACCCCCAA
GCTAGGATTTCTGCAGCTCATGAAGCCTTGGAGATAAATGAaattaggtc
cagagttgaagttcccctaattgcttcctctaccatctgggagataaaat
tgttaccaaagTGTGCAACTGCTTATATTCTCTTGGCTGAAGAGGAAGCA
ACAACCATTGCTGAAGCAGAAAAATTATTTAAGCAGGCCCTGAAGGCTGG
AGATGGCTGTTACCGACGCTCTCAGCAGCTACAACATCATGGATCCCAGT
ATGAAGCCCAACATAGACGAGACACCAATGTCTTGGTGTACATCAAAAGA
AGGCTAGCAATGTGTGCCAGAAGACTCGGGAGGACCAGGGAAGCAGTGAA
AATGATGAGAGATTTAATGAAGGAGTTCCCCCTTCTGAGTATGTTCAATA
TCCATGAAAACCTTTTAGAAGCCCTTCTGGAACTACAAGCATATGCTGAT
GTTCAGGCAGTCTTAGCAAAGTATGATGATATAAGCTTACCAAAGTCAGC
AACAATATGCTACACAGCTGCTTTGCTCAAAGCAAGAGCTGTCTCTGACA
AATTCTCTCCTGAGGCTGCATCTCGGCGGGGGCTGAGCACAGCAGAGATG
AATGCAGTAGAGGCCATTCATAGAGCTGTGGAATTCAATCCTCATGTGCC
AAAATACCTACTAGAAATGAAAAGCTTAATCCTACCCCCAGAACATATCC
TGAAGAGAGGAGACAGTGAAGCAATAGCATATGCATTCTTTCATCTTGCA
CACTGGAAGAGAGTGGAAGGGGCTTTGAATCTTTTGCATTGTACGTGGGA
AGGCACTTTTCGGATGATCCCTTATCCCTTGGAAAAGGGGCACCTATTTT
ATCCTTACCCAATCTGTACAGAAACAGCAGACCGAGAGCTGCTTCCATCT
TTCCATGAAGTCTCAGTTTACCCAAAGAAGGAGCTTCCCTTCTTTATTCT
CTTTACTGCTGGATTATGTTCCTTCACAGCCATGCTGGCCCTCCTGACAC
ATCAGTTCCCGGAACTTATGGGGGTCTTCGCAAAAGCTATGATTGACATT
TTCTGCTCGGCAGAGTTCAGGGACTGGAATTGCAAGAGTATTTTCATGCG
TGTTGAAGATGAACTGGAAATCCCTCCGGCACCTCAATCTCAACATTTCC
AAAACTGA
>LIT1902|Homo sapiens|BCMS|Homo sapiens mRNA for B-cell neoplasia associated transcript, (BCMS gene), splice variant U, non coding transcript|735
atggcgggcgcccctcccccagcctcgctgccgccttgcagtttgatctc
ggactgctgtgctagcaatcagcgagactccgtgggcgtagcaccctccg
agccaggtgcgggatataatctggtggtgcaccgttttttaagctggtcc
gaaaagcgcagtattcgggtgggagtgacccgattttccaggtATTCTcc
actggttgaatgcaaatggaagccagaggaaaagggaacccttgacacag
ttttcatatagattggcctccagggcagacagcagagtggggTTTAATCT
GGACTGAATTGGAGGAAAGGAACTGGCACCAGAGTGGAGGCTGGAAGGAT
GGTGGAACTGACACTGGGACAGAACACAGAAAACAGAATCTAATGCTATT
GCTCTGGctatatcaaataaaagtgtcaagagtgagcatccttgccttgt
gctgaatcacaaaggaatacctttcagtttttctccattgattatgatag
cagtgggcttttcacagtgggctttactgtgttgaggAGGAGGTCTGATG
GCCGGGAGGACAGGAAGAAGGAACCCACAATGAAGCAAAAGTTGCGTTTA
ACTCTGTCCTCACCATTCCTCTCCTGGACCTGTCCTAAACTGGAAGCTGG
GGGAGGATGGAGTGCTGGAATGCTGCAGAAGTCTCATGGGAGGGCGCCTG
GTGTTCACCACATGTGTACACTGTTGCACGACCAG
>LIT1903|Homo sapiens|BCMS|Homo sapiens mRNA for B-cell neoplasia associated transcript, (BCMS gene), splice variant T, non coding transcript|534
atggcgggcgcccctcccccagcctcgctgccgccttgcagtttgatctc
ggactgctgtgctagcaatcagcgagactccgtgggcgtagcaccctccg
agccaggtgcgggatataatctggtggtgcaccgttttttaagctggtcc
gaaaagcgcagtattcgggtgggagtgacccgattttccaggtATTCTcc
actggttgaatgcaaatggaagccagaggaaaagggaacccttgacacag
ttttcatatagattggcctccagggcagacagcagTTGCTCTGGctatat
caaataaaagtgtcaagagtgagcatccttgccttgtgctgaatcacaaa
ggaatacctttcagtttttctccattgattatgatagcagtgggcttttc
acagtgggctttactgtgttgaggtaCCCTAATGACAAGTTCACCCCAGT
GTTTTCTGAGGAGTCTACCTGGAAATGAGAACCATCTGTCCTTCCTATAG
TAGTTCTTCTCAGAATGCCGACTCTATGCTAATG
>LIT1904|Homo sapiens|BCMS|Homo sapiens mRNA for B-cell neoplasia associated transcript, (BCMS gene), splice variant S, non coding transcript|400
atggcgggcgcccctcccccagcctcgctgccgccttgcagtttgatctc
ggactgctgtgctagcaatcagcgagactccgtgggcgtagcaccctccg
agccaggtgcgggatataatctggtggtgcaccgttttttaagctggtcc
gaaaagcgcagtattcgggtgggagtgacccgattttccaggtgctgCGT
TGCCATCTTTAAAGTCATCACACTGGACCACATCAGTATTGCAAGCTGCT
TGGGTATCATTAATGAAGACAAAGTGGGATTATTATTTTCTATGATTTGG
GCTTTTGTATTCTccactggttgaatgcaaatggaagccagaggaaaagg
gaacccttgacacagttttcatatagattggcctccagggcagacagcag
>LIT1905|Homo sapiens|BCMS|Homo sapiens mRNA for B-cell neoplasia associated transcript, (BCMS gene), splice variant R, non coding transcript|285
atggcgggcgcccctcccccagcctcgctgccgccttgcagtttgatctc
ggactgctgtgctagcaatcagcgagactccgtgggcgtagcaccctccg
agccaggtgcgggatataatctggtggtgcaccgttttttaagctggtcc
gaaaagcgcagtattcgggtgggagtgacccgattttccaggtATTCTcc
actggttgaatgcaaatggaagccagaggaaaagggaacccttgacacag
ttttcatatagattggcctccagggcagacagcag
>LIT1906|Homo sapiens|BCMS|Homo sapiens mRNA for B-cell neoplasia associated transcript, (BCMS gene), splice variant Q, non coding transcript|534
GCACATGCGCAGAATCATCGTGGTGCAGGGCTCTCCCTTTGCTTCTTCGG
TTGCAGTCCTCTTGCTTCTTGCGCGTGCGTGTAGCGCTTTTGCAAAGCCG
CGGAGGTGAAGTGAACTTAGAGGTTGTGGGGCCGAGGGGTCGTCTTATAG
CTACCAGCCCACAGGCATTTAGTCTACGTTGGAGGTAAACAAATACGGGT
CCTGCTTAGGAGAAAAGAAAAACGTCTTACAGCCAGTGTCTAAACTCCAA
ACAACGGAATGTATCAATGAGACCTTGTATATGGATACACGTGCATTTAA
AACCGCCCTGCCGGCTTGTAGAGCTTTTGCCGTTCTCCagcgctttacag
gggttatcgcacttaagcctcggaacaactttaccagatgaggacacctg
aggttcagattaagaaatctgccccaaagtcttagaactggtaTTCTcca
ctggttgaatgcaaatggaagccagaggaaaagggaacccttgacacagt
tttcatatagattggcctccagggcagacagcag
>LIT1907|Homo sapiens|BCMS|Homo sapiens mRNA for B-cell neoplasia associated transcript, (BCMS gene), splice variant P, non coding transcript|481
GCACATGCGCAGAATCATCGTGGTGCAGGGCTCTCCCTTTGCTTCTTCGG
TTGCAGTCCTCTTGCTTCTTGCGCGTGCGTGTAGCGCTTTTGCAAAGCCG
CGGAGGTGAAGTGAACTTAGAGGTTGTGGGGCCGAGGGGTCGTCTTATAG
CTACCAGCCCACAGGCATTTAGTCTACGTTGGAGGTAAACAAATACGGGT
CCTGCTTAGGAGAAAAGAAAAACGTCTTACAGCCAGTGTCTAAACTCCAA
ACAACGGAATGTATCAATGAGACCTTGTATATGGATACACGTGCATTTAA
AACCGCCCTGCCGGCTTGTAGAGCTTTTGccgttctccagcgctttacag
gggttatcgcacttaagcctcggaacaactttaccaggtaTTCTccactg
gttgaatgcaaatggaagccagaggaaaagggaacccttgacacagtttt
catatagattggcctccagggcagacagcag
>LIT1908|Homo sapiens|BCMS|Homo sapiens mRNA for B-cell neoplasia associated transcript, (BCMS gene), splice variant O, non coding transcript|1118
AGTGGGGTTTAATCTGGACTGAATTGGAGGAAAGGAACTGGCACCAGAGT
GGAGGCTGGAAGGATGGTGGAACTGACACTGGGACAGAACACAGAAAACA
GAATCTAATGCTATTGCTCTGGctatatcaaataaaagtgtcaagagtga
gcatccttgccttgtgctgaatcacaaaggaatacctttcagtttttctc
cattgattatgatagcagtgggcttttcacagtgggctttactgtgttga
ggAGGAGGTCTGATGGCCGGGAGGACAGGAAGAAGGAACCCACAATGAAG
CAAAAGTTGCGTTTAACTCTGTCCTCACCATTCCTCTCCTGGACCTGTCC
TAAACTGGAAGCTGGGGGAGGATGGAGTGCTGGAATGCTGCAGAAGTCTC
ATGGGAGGGCGCCTGGTGTTCACCACATGTGTACACTGTTGCACGACCAG
GaaccttcagaaagggcagaaaggaagtttacttctgcctctacaATGGA
TTTGCCTACTTTAGACatgttttcaagatttatccacgtcatggcatata
ccagaacttcatttcttttatgattgaataatattacatggttttaatat
actatattttgtttatctgttcatcaattaataaatctttgggttgtttt
cacttttaggctataataattaacgctgttaggaatatttacttgtaagt
ttttgttatatgtttttaattctcctgggtagatacttagggataaaatt
gctgaattagattgtaactttatgtttagaaactgcccaactgttttcca
aagtaactatcattttaatatttcaccagcattgtatgacagttctggtc
tttccttatttaaactaatacttaattattgccttttattgtagctatcc
tagtagatatgaagtgttatctcattatggttttgatttgcattctctaa
tgactaataatatcaagcatcttttcatgtgtatacaagatatttgtata
tcttctttagagaaatgtctactcaaatcctgtgcctatgttttaattgg
ataatttatgtttttattgttgagttgtaatagtttttaaatatattctg
gatCCTAGACCTTTAACA
>LIT1909|Homo sapiens|BCMS|Homo sapiens mRNA for B-cell neoplasia associated transcript, (BCMS gene), splice variant N, non coding transcript|1030
AGTGGGGTTTAATCTGGACTGAATTGGAGGAAAGGAACTGGCACCAGAGT
GGAGGCTGGAAGGATGGTGGAACTGACACTGGGACAGAACACAGAAAACA
GAATCTAATGCTATTGCTCTGGctatatcaaataaaagtgtcaagagtga
gcatccttgccttgtgctgaatcacaaaggaatacctttcagtttttctc
cattgattatgatagcagtgggcttttcacagtgggctttactgtgttga
ggtaCCCTAATGACAAGTTCACCCCAGTGTTTTCTGAGGAGTCTACCTGG
AAATGAGAACCATCTGTCCTTCCTATAGTAGTTCTTCTCAGAATGCCGAC
TCTATGCTAATGGaaccttcagaaagggcagaaaggaagtttacttctgc
ctctacaATGGATTTGCCTACTTTAGACatgttttcaagatttatccacg
tcatggcatataccagaacttcatttcttttatgattgaataatattaca
tggttttaatatactatattttgtttatctgttcatcaattaataaatct
ttgggttgttttcacttttaggctataataattaacgctgttaggaatat
ttacttgtaagtttttgttatatgtttttaattctcctgggtagatactt
agggataaaattgctgaattagattgtaactttatgtttagaaactgccc
aactgttttccaaagtaactatcattttaatatttcaccagcattgtatg
acagttctggtctttccttatttaaactaatacttaattattgcctttta
ttgtagctatcctagtagatatgaagtgttatctcattatggttttgatt
tgcattctctaatgactaataatatcaagcatcttttcatgtgtatacaa
gatatttgtatatcttctttagagaaatgtctactcaaatcctgtgccta
tgttttaattggataatttatgtttttattgttgagttgtaatagttttt
aaatatattctggatCCTAGACCTTTAACA
>LIT1910|Homo sapiens|BCMS|Homo sapiens mRNA for B-cell neoplasia associated transcript, (BCMS gene), splice variant M, non coding transcript|667
AGTGGGGTTTAATCTGGACTGAATTGGAGGAAAGGAACTGGCACCAGAGT
GGAGGCTGGAAGGATGGTGGAACTGACACTGGGACAGAACACAGAAAACA
GAATCTAATGCTAGAGGAGGTCTGATGGCCGGGAGGACAGGAAGAAGGAA
CCCACAATGAAGCAAAAGTTGCGTTTAACTCTGTCCTCACCATTCCTCTC
CTGGACCTGTCCTAAACTGGAAGCTGGGGGAGGATGGAGTGCTGGAATGC
TGCAGAAGTCTCATGGGAGGGCGCCTGGTGTTCACCACATGTGTACACTG
TTGCACGACCAGATGGAAATTTGAATGCTGGGGCTCAGTGGAACACCTGA
AGGAAGCTGGTGAGGCAGATGTCCCGCTATGCCTTCCAAGTGTCATGCAA
CCAGTTCATGCCTGTCAGCATCTCTGCCGGTGGACTCTGTGAGTCAGCAA
ATCTACAGAGCAGAGAGCCACAAGTGGGGACAGATGTGGTCAAATGCCAT
TTAAATCAGTGATTCTCAACCCAGGAGTTGTCATGGCACTGGCCTTGAGT
GAGCTGGACCAAGGGAAGTGGTAGAATTCCCCATGAAGGACCAAGTGAGC
AGATAGAAGTTTCTCCATTTTAACTTTTTCTGAGTCAATTTAAAAAACAC
CTAGTGCCTTTTTCTGT
>LIT1911|Homo sapiens|BCMS|Homo sapiens mRNA for B-cell neoplasia associated transcript, (BCMS gene), splice variant L, non coding transcript|719
AGTGGGGTTTAATCTGGACTGAATTGGAGGAAAGGAACTGGCACCAGAGT
GGAGGCTGGAAGGATGGTGGAACTGACACTGGGACAGAACACAGAAAACA
GAATCTAATGCTATTGCTCTGGctatatcaaataaaagtgtcaagagtga
gcatccttgccttgtgctgaatcacaaaggaatacctttcagtttttctc
cattgattatgatagcagtgggcttttcacagtgggctttactgtgttga
ggtaCCCTAATGACAAGTTCACCCCAGTGTTTTCTGAGGAGTCTACCTGG
AAATGAGAACCATCTGTCCTTCCTATAGTAGTTCTTCTCAGAATGCCGAC
TCTATGCTAATGAACTTATGATCTGGTGGAAGGACATGATAACTAATCAA
ATAATCACAAATATGTATTTCAGAGAAATGAGGGGCAAATGCACTAGCTG
CCCTATGTAAGCTCTAAGTCTCATCATTTCGGGGATCCTCTCCTGTGATG
CAGCTTTGCTAGAAAGAACTAATATTTGTATTTTTTTGCACCATCTGTTC
TGCTGTATCGTGGTAGAAGTCATGTAGGTTCATATGAGATCTTTCTTCCA
AGCACCTTAATGTTTTGAAGAGATAAAAGCAAGAAGCAAGCTTTCTTACA
ATTCATGAAAAAGCCCAATCAATATGCCTCAAGAAACAAAGCTGATGTAT
AATAAAAATTATTATCCCA
>LIT1912|Homo sapiens|BCMS|Homo sapiens mRNA for B-cell neoplasia associated transcript, (BCMS gene), splice variant K, non coding transcript|638
AGTGGGGTTTAATCTGGACTGAATTGGAGGAAAGGAACTGGCACCAGAGT
GGAGGCTGGAAGGATGGTGGAACTGACACTGGGACAGAACACAGAAAACA
GAATCTAATGCTATTGCTCTGGctatatcaaataaaagtgtcaagagtga
gcatccttgccttgtgctgaatcacaaaggaatacctttcagtttttctc
cattgattatgatagcagtgggcttttcacagtgggctttactgtgttga
ggctggagtgcaatggcgtgatctcggctcactgcaacctctgccttctg
gtttcaagcaattctcctgcctcagcctcctgagtagctgggattacagg
cacccaccaccacgcctggctaatttttgtatttttagtagagacagggt
ttcaccgtgttgttcaggctggtctcgagctcctgacctcgtgatccgac
cacctcagcctcctaaaatgctgggattacaggcgtgagccaccgcgccg
gccaaggcaaTGATTTTTAATGGTTTTTGGGAAGCAGATTTTATAATATA
TTAAAGGAGgtgtgtgtgtgtgtgtgtgtgGGTACGTAATACATACAAAT
ATATCCATTCATCTTTTAATAAACTAGGTTCAGCATCC
>LIT1916|Homo sapiens|BCMS|Homo sapiens mRNA for B-cell neoplasia associated transcript, (BCMS gene), splice variant J, non coding transcript|1595
ATTCCAAGAACCAGGAGGTTGTTTGCTGTACTCTCCCTTGTACAGTTAGC
TGTCTCTAGTGCCTGAATGCACTAATTGTCCTTTGGGTATGGATGAGGTA
ATGAAGGAAAGGGATGCTGGGAAGAGAGGCCACATGAGAAGGCTGCAGCA
AACTAAGTGTTGCTTGCTAAAGAAAAATGAAAGCTGGAATTTCAGCAGGG
AAGAAAGTATATGCCCCACCGTGATGAGTACAAACACACAGCATCAGGGA
AGCCACACAGAATGAAGCTCTGAGAAGACTGTTAGCATTTTCCCTCCACG
CCCCAGGGGAAAAGGTtggttctctaacttgatgtatacaaattttctga
gaagattatttaaaaagtagtttccacccaatccaaggattccgattcag
cagggctgaggtACTCCGAAGCAGGGTATGGATTCTGCTTTCATCTTCCA
ATGCAAGCCTGTTTCCACAGGGTTGAGATCTGGCATGGACAATTTCAGCC
TGAAACGATTACTTTTGGAAATTTGCAGTGAGTGGAAACAGTCATGTAGA
GCTGTGGATCTTGCTACCTGGATCAATAACTTCTTCTAGTTAAGCTTCTT
GCCAAGGAAAAGCAAGGAATATCAAATTTCATAGACCTAATGAACCACTG
GAAACTGCTTGCACCCATGTGTGCAAGGATCGCTTTTTATGATTTATACA
AACCAAAGCACTCATTGGAATAAGaataatagctaacgtttatttatcat
ttattatcctggccactgtgccaagtatttatatacagtgagttatttaa
tccctgcaacaacccatgggagtgggGTTTAATCTGGACTGAATTGGAGG
AAAGGAACTGGCACCAGAGTGGAGGCTGGAAGGATGGTGGAACTGACACT
GGGACAGAACACAGAAAACAGAATCTAATGCTAGAGGAGGTCTGATGGCC
GGGAGGACAGGAAGAAGGAACCCACAATGAAGCAAAAGTTGCGTTTAACT
CTGTCCTCACCATTCCTCTCCTGGACCTGTCCTAAACTGGAAGCTGGGGG
AGGATGGAGTGCTGGAATGCTGCAGAAGTCTCATGGGAGGGCGCCTGGTG
TTCACCACATGTGTACACTGTTGCACGACCAGATGGAAATTTGAATGCTG
GGGCTCAGTGGAACACCTGAAGGAAGCTGGTGAGGCAGATGTCCCGCTAT
GCCTTCCAAGTGTCATGCAACCAGTTCATGCCTGTCAGCATCTCTGCCGG
TGGACTCTGTGAGTCAGCAAATCTACAGAGCAGAGAGCCACAAGTGGGGA
CAGATGTGGTCAAATGCCATTTAAATCAGTGATTCTCAACCCAGGAGTTG
TCATGGCACTGGCCTTGAGTGAGCTGGACCAAGGGAAGTGGTAGAATTCC
CCATGAAGGACCAAGTGAGCAGATAGAAGTTTCTCCATTTTAACTTTTTC
TGAGTCAATTTAAAAAACACCTAGTGCCTTTTTCTGTACATAGTGCCTGT
GGGTTTAATTTAAGCCTACCCAAATGTGCTTTTNTCCCACCTATTTTGAA
CCTTGCATGTTTCCGGGATTAGAATTAAAATAAGCTATAAATATT
>LIT1917|Homo sapiens|BCMS|Homo sapiens mRNA for B-cell neoplasia associated transcript, (BCMS gene), splice variant I, non coding transcript|2015
ATTCCAAGAACCAGGAGGTTGTTTGCTGTACTCTCCCTTGTACAGTTAGC
TGTCTCTAGTGCCTGAATGCACTAATTGTCCTTTGGGTATGGATGAGGTA
ATGAAGGAAAGGGATGCTGGGAAGAGAGGCCACATGAGAAGGCTGCAGCA
AACTAAGTGTTGCTTGCTAAAGAAAAATGAAAGCTGGAATTTCAGCAGGG
AAGAAAGTATATGCCCCACCGTGATGAGTACAAACACACAGCATCAGGGA
AGCCACACAGAATGAAGCTCTGAGAAGACTGTTAGCATTTTCCCTCCACG
CCCCAGGGGAAAAGGTtggttctctaacttgatgtatacaaattttctga
gaagattatttaaaaagtagtttccacccaatccaaggattccgattcag
cagggctgaggtACTCCGAAGCAGGGTATGGATTCTGCTTTCATCTTCCA
ATGCAAGCCTGTTTCCACAGGGTTGAGATCTGGCATGGACAATTTCAGCC
TGAAACGATTACTTTTGGAAATTTGCAGATATTGTTAACTTCTTAGTCCT
TTGAAGAAAAATCAAATTTTTTCTTAAGAAGAGACTTTTGAAACTCACAA
TATGAATTCAAGAAGCAAAAAAGAAAATCGAATTTCACAAATGGGATACC
AATAGCTTGGAAAAATCCATTGCTTTTGCAGGGTTTGTTATTGAGGGAAC
CCTGCCTTTCCCAGCATCCTTAACATTTCTTCCTCAAATAAAAGAGGCAC
ATTGATTTGAATAGTTAAAGATTTGTCTCATTTCCTTGCCAAGGAGGATT
ATGTTTCCAGCTTTTTGTTAATTCTGGGCATTTCAACCACTGCTTCTGAT
AACATCCTGCTTTACTGTGCTAGGCATTCCTTGGACCCAGGACTGGGGAG
TGGGGTTTAATCTGGACTGAATTGGAGGAAAGGAACTGGCACCAGAGTGG
AGGCTGGAAGGATGGTGGAACTGACACTGGGACAGAACACAGAAAACAGA
ATCTAATGCTATTGCTCTGGctatatcaaataaaagtgtcaagagtgagc
atccttgccttgtgctgaatcacaaaggaatacctttcagtttttctcca
ttgattatgatagcagtgggcttttcacagtgggctttactgtgttgagg
taCCCTAATGACAAGTTCACCCCAGTGTTTTCTGAGGAGTCTACCTGGAA
ATGAGAACCATCTGTCCTTCCTATAGTAGTTCTTCTCAGAATGCCGACTC
TATGCTAATGGTGTAGTTATTATTCAATTTATAATTTGGCATCCTACCAT
ATATATAATTTAACATCTACTCTTTTAACCAGCTTAGGACTTGTCAACCC
ACTGCTTGTTCTGTGTTCCACACTGGTATTCAAAGATGTGAAAGCAAGAA
GAAGGCTAGGATGAGCAACACAACAGAATAACTCAAGCAACAGAGCAATT
CTGAAACACAAGGAAAAAGGACTTACTCATACTTCCCTCATGGATTATCT
GAGAATTGAATGAAAACAATCAGTAATGTATTCAATTCATAACAAATGTC
AGGAGTGAAAAGAACAGAGAACTGACAAAAGCTAAAACTACCCAAAGTGA
GATTTGCTCATGCCTTATGTAAACAGGAAAAAATAAAATCCTGGGAATTT
GTATGGGTAACTGCACTGGCTATTGAGAGATCAAATGATATGCACCTTCA
GGAACTCTTCCAGCAAGAGCTACTCAGTGAGGAGACATTCATCATTAGCA
CATTCAGAAATTATAGCTCTGATATGTTTTCTGGGTGGCCGGATGCAAAG
GATCATCCATAGTTATGAAAACTCAAGAACAGGGAAGTCAATTAGTATAT
TTATAAATCTGTATTCCTCTCCTGTCAAGGAATCTCCCTGTATATGAATG
ATAGCTGTGTCCTTGATTTGAGTAACTCTTTTTCCTAATCAAAAGAAACT
CAAATGAACAGGCCCATATGTCTTATCAGAACAAACTATCCTGTAATAAA
ATGGAAAGAGGTTTT
>LIT1922|Homo sapiens|BCMS|Homo sapiens mRNA for B-cell neoplasia associated transcript, (BCMS gene), splice variant H, non coding transcript|1305
ATTCCAAGAACCAGGAGGTTGTTTGCTGTACTCTCCCTTGTACAGTTAGC
TGTCTCTAGTGCCTGAATGCACTAATTGTCCTTTGGGTATGGATGAGGTA
ATGAAGGAAAGGGATGCTGGGAAGAGAGGCCACATGAGAagtggttctct
aacttgatgtatacaaattttctgagaagattatttaaaaagtagtttcc
acccaatccaaggattccgattcagcagggctgaggtACTCCGAAGCAGG
GTATGGATTCTGCTTTCATCTTCCAATGCAAGCCTGTTTCCACAGGGTTG
AGATCTGGCATGGACAATTTCAGCCTGAAACGATTACTTTTGGAAATTTG
CAGTGAGTGGAAACAGTCATGTAGAGCTGTGGATCTTGCTACCTGGATCA
ATAACTTCTTCTAGTTAAGCTTCTTGCCAAGGAAAAGCAAGGAATATCAA
ATTTCATAGACCTAATGAACCACTGGAAACTGCTTGCACCCATGTGTGCA
AGGATCGCTTTTTATGATTTATACAAACCAAAGCACTCATTGGAATAAGa
ataatagctaacgtttatttatcatttattatcctggccactgtgccaag
tatttatatacagtgagttatttaatccctgcaacaacccatgggtaggt
actattatttttccttctttatagataagaacattgaggcacaaaaatgc
taaattacAGAGTGGGATCAATGTGTTGCTCGCTTAGAAAATGAGTCAAG
TTCCATATGTGTGAGTAAATGTGAACATTCCCACTTCCTTGTCACTTGGT
TTTCTTTCTCAAGTTTGGTGTGTTTGCTCTGTGTTCACAGGATATTGTTA
ACTTCTTAGTCCTTTGAAGAAAAATCAAATTTTTTCTTAAGAAGAGACTT
TTGAAACTCACAATATGAATTCAAGAAGCAAAAAAGAAAATCGAATTTCA
CAAATGGGATACCAATAGCTTGGAAAAATCCATTGCTTTTGCAGGGTTTG
TTATTGAGGGAACCCTGCCTTTCCCAGCATCCTTAACATTTCTTCCTCAA
ATAAAAGGTAATAAAATGCAACCAACTGACTCATTTTCTAAGTGAATGAC
ATATTTACTCTACTCTTTAAGTTTAAACTCTAAGCAATTCCCCAATCCTT
AGTTCCCATGAAATGTAATGTTCTCTTCCTAAAATGTTTGGCCAAGTTGG
GGAAGGTGGGCATGGCAGTGTGAGCCTGTAGCCAGGTTCCAaggttcgct
tgaggttaggaggttgagactagcctgggcaatatggcaagactctgtat
ccaCG
>LIT1923|Homo sapiens|BCMS|Homo sapiens mRNA for B-cell neoplasia associated transcript, (BCMS gene), splice variant G, non coding transcript|1050
GTATTCTccactggttgaatgcaaatggaagccagaggaaaagggaaccc
ttgacacagttttcatatagattggcctccagggcagacagcagagtggg
gTTTAATCTGGACTGAATTGGAGGAAAGGAACTGGCACCAGAGTGGAGGC
TGGAAGGATGGTGGAACTGACACTGGGACAGAACACAGAAAACAGAATCT
AATGCTATTGCTCTGGctatatcaaataaaagtgtcaagagtgagcatcc
ttgccttgtgctgaatcacaaaggaatacctttcagtttttctccattga
ttatgatagcagtgggcttttcacagtgggctttactgtgttgaggtTTA
GGTGCAGTCATCTTGGATTTGAGTCGTGCTTGTGAATTTTCATGTGTTAC
AACAACCAGATTAAATTTCTTCAAGTGGAAATATTAAGTCAAAGAAATTA
CCTATTTCTAATAATTCTTACTGAAGAAGTGAAACCTAGCAGGAagaatt
gtatttggttctggaggttggaagtctgagaccagggtgtgactgtggtt
gggttctggcgggagcgtctttggtttgttgacagttcaccttcttgctg
tgtcctcatgtgaggggaagtagagggagaaaaagctctctggtgtcttt
ttttataagggcactaatcacatcatgaaagccccaccctcaaaacctcg
tctaagcctatttatctcccaaaggccccatctccaaattccatcacatt
ggagcttagggcttccacctattaatctttctggggtgcagtatggttca
gtctatagcaGaaaaaaataataaaaaaaatatatatatGTACACACACA
CAtatatatatataatttatattcatgtatacttgtatagttgaaagtct
ccaagataatgaacaaaatgctgaatggttatttctgggtcatagaagga
gagcaaattctagaacttttttctttttgtttctctgtgttttccaagtt
ttattcactgagcatgtactaccattgtgtttataaaaTATTAAATTTTT
>LIT1924|Homo sapiens|BCMS|Homo sapiens mRNA for B-cell neoplasia associated transcript, (BCMS gene), splice variant F, non coding transcript|1185
GTATTCTccactggttgaatgcaaatggaagccagaggaaaagggaaccc
ttgacacagttttcatatagattggcctccagggcagacagcagagtggg
gTTTAATCTGGACTGAATTGGAGGAAAGGAACTGGCACCAGAGTGGAGGC
TGGAAGGATGGTGGAACTGACACTGGGACAGAACACAGAAAACAGAATCT
AATGCTAGTACCCTAATGACAAGTTCACCCCAGTGTTTTCTGAGGAGTCT
ACCTGGAAATGAGAACCATCTGTCCTTCCTATAGTAGTTCTTCTCAGAAT
GCCGACTCTATGCTAATGGAGGAGGTCTGATGGCCGGGAGGACAGGAAGA
AGGAACCCACAATGAAGCAAAAGTTGCGTTTAACTCTGTCCTCACCATTC
CTCTCCTGGACCTGTCCTAAACTGGAAGCTGGGGGAGGATGGAGTGCTGG
AATGCTGCAGAAGTCTCATGGGAGGGCGCCTGGTGTTCACCACATGTGTA
CACTGTTGCACGACCAGGaaccttcagaaagggcagaaaggaagtttact
tctgcctctacaATGGATTTGCCTACTTTAGACatgttttcaagatttat
ccacgtcatggcatataccagaacttcatttcttttatgattgaataata
ttacatggttttaatatactatattttgtttatctgttcatcaattaata
aatctttgggttgttttcacttttaggctataataattaacgctgttagg
aatatttacttgtaagtttttgttatatgtttttaattctcctgggtaga
tacttagggataaaattgctgaattagattgtaactttatgtttagaaac
tgcccaactgttttccaaagtaactatcattttaatatttcaccagcatt
gtatgacagttctggtctttccttatttaaactaatacttaattattgcc
ttttattgtagctatcctagtagatatgaagtgttatctcattatggttt
tgatttgcattctctaatgactaataatatcaagcatcttttcatgtgta
tacaagatatttgtatatcttctttagagaaatgtctactcaaatcctgt
gcctatgttttaattggataatttatgtttttattgttgagttgtaatag
tttttaaatatattctggatCCTAGACCTTTAACA
>LIT1925|Homo sapiens|BCMS|Homo sapiens mRNA for B-cell neoplasia associated transcript, (BCMS gene), splice variant E, non coding transcript|612
GTATTCTccactggttgaatgcaaatggaagccagaggaaaagggaaccc
ttgacacagttttcatatagattggcctccagggcagacagcagagtggg
gTTTAATCTGGACTGAATTGGAGGAAAGGAACTGGCACCAGAGTGGAGGC
TGGAAGGATGGTGGAACTGACACTGGGACAGAACACAGAAAACAGAATCT
AATGCTATTGCTCTGGctatatcaaataaaagtgtcaagagtgagcatcc
ttgccttgtgctgaatcacaaaggaatacctttcagtttttctccattga
ttatgatagcagtgggcttttcacagtgggctttactgtgttgaggtaCC
CTAATGACAAGTTCACCCCAGTGTTTTCTGAGGAGTCTACCTGGAAATGA
GAACCATCTGTCCTTCCTATAGTAGTTCTTCTCAGAATGCCGACTCTATG
CTAATGGCTACCCACAGATCCAGGGCCATAAATAACTGCCAAAGAAGAGA
AGCCTTCTCTCTTCTCTGCTGTTGCTTCATTTTATAGTCTCAGGAAATCT
CATCATagaagtgcctttcaccttctgccatgattgtgaggcttcgctag
ctacgtggaact
>LIT1926|Homo sapiens|BCMS|Homo sapiens mRNA for B-cell neoplasia associated transcript, (BCMS gene), splice variant D, non coding transcript|837
GCACATGCGCAGAATCATCGTGGTGCAGGGCTCTCCCTTTGCTTCTTCGG
TTGCAGTCCTCTTGCTTCTTGCGCGTGCGTGTAGCGCTTTTGCAAAGCCG
CGGAGGTGAAGTGAACTTAGAGGTTGTGGGGCCGAGGGGTCGTCTTATAG
CTACCAGCCCACAGGCATTTAGTCTACGTTGGAGGTAAACAAATACGGGT
CCTGCTTAGGAGAAAAGAAAAACGTCTTACAGCCAGTGTCTAAACTCCAA
ACAACGGAATGTATCAATGAGACCTTGTATATGGATACACGTGCATTTAA
AACCGCCCTGCCGGCTTGTAGAGCTTTTGccgttctccagcgctttacag
gggttatcgcacttaagcctcggaacaactttaccagagtgggGTTTAAT
CTGGACTGAATTGGAGGAAAGGAACTGGCACCAGAGTGGAGGCTGGAAGG
ATGGTGGAACTGACACTGGGACAGAACACAGAAAACAGAATCTAATGCTA
TTGCTCTGGctatatcaaataaaagtgtcaagagtgagcatccttgcctt
gtgctgaatcacaaaggaatacctttcagtttttctccattgattatgat
agcagtgggcttttcacagtgggctttactgtgttgaggAGGAGGTCTGA
TGGCCGGGAGGACAGGAAGAAGGAACCCACAATGAAGCAAAAGTTGCGTT
TAACTCTGTCCTCACCATTCCTCTCCTGGACCTGTCCTAAACTGGAAGCT
GGGGGAGGATGGAGTGCTGGAATGCTGCAGAAGTCTCATGGGAGGGCGCC
TGGTGTTCACCACATGTGTACACTGTTGCACGACCAG
>LIT1927|Homo sapiens|BCMS|Homo sapiens mRNA for B-cell neoplasia associated transcript, (BCMS gene), splice variant C, non coding transcript|615
GCACATGCGCAGAATCATCGTGGTGCAGGGCTCTCCCTTTGCTTCTTCGG
TTGCAGTCCTCTTGCTTCTTGCGCGTGCGTGTAGCGCTTTTGCAAAGCCG
CGGAGGTGAAGTGAACTTAGAGGTTGTGGGGCCGAGGGGTCGTCTTATAG
CTACCAGCCCACAGGCATTTAGTCTACGTTGGAGGTAAACAAATACGGGT
CCTGCTTAGGAGAAAAGAAAAACGTCTTACAGCCAGTGTCTAAACTCCAA
ACAACGGAATGTATCAATGAGACCTTGTATATGGATACACGTGCATTTAA
AACCGCCCTGCCGGCTTGTAGAGCTTTTGccgttctccagcgctttacag
gggttatcgcacttaagcctcggaacaactttaccagatgaggacacctg
aggttcagattaagaaatctgccccaaagtcttagaactgtgggccgact
ctggaaccgagctgcctgggtgaatcccagctccactacttactagctgt
gccttgttgggtaaattatctgttggaccttttataaaacaagtactatt
aatacctcattggactgttgtaaggatgtaaatgagctaacatattaaag
gaatttcaacagtgG
>LIT1928|Homo sapiens|BCMS|Homo sapiens mRNA for B-cell neoplasia associated transcript, (BCMS gene), splice variant B, non coding transcript|1032
GCACATGCGCAGAATCATCGTGGTGCAGGGCTCTCCCTTTGCTTCTTCGG
TTGCAGTCCTCTTGCTTCTTGCGCGTGCGTGTAGCGCTTTTGCAAAGCCG
CGGAGGTGAAGTGAACTTAGAGGTTGTGGGGCCGAGGGGTCGTCTTATAG
CTACCAGCCCACAGGCATTTAGTCTACGTTGGAGGTAAACAAATACGGGT
CCTGCTTAGGAGAAAAGAAAAACGTCTTACAGCCAGTGTCTAAACTCCAA
ACAACGGAATGTATCAATGAGACCTTGTATATGGATACACGTGCATTTAA
AACCGCCCTGCCGGCTTGTAGAGCTTTTGccgttctccagcgctttacag
gggttatcgcacttaagcctcggaacaactttaccagatgaggacacctg
aggttcagattaagaaatctgccccaaagtcttagaactGTGATTCTACC
AGAAAGGAATGAAGAACAGAACCTTCAGGAATTGAGTCACAATGCAGACA
AATATCAAATGGGAGATTGTTGCAAGGAAGAGATTGATGATAGTATTTTC
TACTAGCCATTGGGAAGATAAAAGGAGACAGAAGATTGAAGCCTTTGCCA
GCCATTCTTTCCCTTTTTGCTTCCAAACTCCTCAACTGGGAACCTTCATA
TGTGCAGTATTTATATTGGATCATACTGGGGATTATAAAAGTTCCTAGGA
GGCTAGAAGAGCCAACCAACAGAGAAGGGAAAGCAGTCTGTTCTGAACAT
AGGGACATAAGTTCATTCATGCCAAGTATCTTTCCAGCATGTTTCTCCCA
TTTAGAATATCTAGCATGTAAGGCCTTTCAATATTAATATAAGCCCAATA
TCAGCTCTTTCTCTTTGTATTTCATCTCTTTCTACTCTCCTATTTGTATT
TTGTGTTCCTATCAAAGTGTCGTATCTGGGAGATGACCTGCCTTATCCTG
TTCTATAACAgttttgtttggtgctgtgtctttagaacagtgcctggcac
acagtaagcactcaataaatctttgatgaatg
>LIT1929|Homo sapiens|BCMS|Homo sapiens mRNA for B-cell neoplasia associated transcript, (BCMS gene), splice variant A, non coding transcript|979
GCACATGCGCAGAATCATCGTGGTGCAGGGCTCTCCCTTTGCTTCTTCGG
TTGCAGTCCTCTTGCTTCTTGCGCGTGCGTGTAGCGCTTTTGCAAAGCCG
CGGAGGTGAAGTGAACTTAGAGGTTGTGGGGCCGAGGGGTCGTCTTATAG
CTACCAGCCCACAGGCATTTAGTCTACGTTGGAGGTAAACAAATACGGGT
CCTGCTTAGGAGAAAAGAAAAACGTCTTACAGCCAGTGTCTAAACTCCAA
ACAACGGAATGTATCAATGAGACCTTGTATATGGATACACGTGCATTTAA
AACCGCCCTGCCGGCTTGTAGAGCTTTTGccgttctccagcgctttacag
gggttatcgcacttaagcctcggaacaactttaccagTGATTCTACCAGA
AAGGAATGAAGAACAGAACCTTCAGGAATTGAGTCACAATGCAGACAAAT
ATCAAATGGGAGATTGTTGCAAGGAAGAGATTGATGATAGTATTTTCTAC
TAGCCATTGGGAAGATAAAAGGAGACAGAAGATTGAAGCCTTTGCCAGCC
ATTCTTTCCCTTTTTGCTTCCAAACTCCTCAACTGGGAACCTTCATATGT
GCAGTATTTATATTGGATCATACTGGGGATTATAAAAGTTCCTAGGAGGC
TAGAAGAGCCAACCAACAGAGAAGGGAAAGCAGTCTGTTCTGAACATAGG
GACATAAGTTCATTCATGCCAAGTATCTTTCCAGCATGTTTCTCCCATTT
AGAATATCTAGCATGTAAGGCCTTTCAATATTAATATAAGCCCAATATCA
GCTCTTTCTCTTTGTATTTCATCTCTTTCTACTCTCCTATTTGTATTTTG
TGTTCCTATCAAAGTGTCGTATCTGGGAGATGACCTGCCTTATCCTGTTC
TATAACAgttttgtttggtgctgtgtctttagaacagtgcctggcacaca
gtaagcactcaataaatctttgatgaatg
>LIT1930|Homo sapiens|BCMS|Homo sapiens partial BCMS gene for B-cell neoplasia associated transcript, exon 47|543
gttctggaggttggaagtctgagaccagggtgtgactgtggttgggttct
ggcgggagcgtctttggtttgttgacagttcaccttcttgctgtgtcctc
atgtgaggggaagtagagggagaaaaagctctctggtgtctttttttata
agggcactaatcacatcatgaaagccccaccctcaaaacctcgtctaagc
ctatttatctcccaaaggccccatctccaaattccatcacattggagctt
agggcttccacctattaatctttctggggtgcagtatggttcagtctata
gcaGaaaaaaataataaaaaaaatatatatatGTACACACACACAtatat
atatataatttatattcatgtatacttgtatagttgaaagtctccaagat
aatgaacaaaatgctgaatggttatttctgggtcatagaaggagagcaaa
ttctagaacttttttctttttgtttctctgtgttttccaagttttattca
ctgagcatgtactaccattgtgtttataaaaTATTAAATTTTT
>LIT1934|Homo sapiens|BCMS|Homo sapiens partial BCMS gene for B-cell neoplasia associated transcript, exon 46|98
ATTAAATTTCTTCAAGTGGAAATATTAAGTCAAAGAAATTACCTATTTCT
AATAATTCTTACTGAAGAAGTGAAACCTAGCAGGAAGAATTGTATTTG
>LIT1935|Homo sapiens|BCMS|Homo sapiens partial BCMS gene for B-cell neoplasia associated transcript, exon 45|64
GTTTAGGTGCAGTCATCTTGGATTTGAGTCGTGCTTGTGAATTTTCATGT
GTTACAACAACCAG
>LIT1936|Homo sapiens|BCMS|Homo sapiens partial BCMS gene for B-cell neoplasia associated transcript, exon 44|668
GaaccttcagaaagggcagaaaggaagtttacttctgcctctacaATGGA
TTTGCCTACTTTAGACatgttttcaagatttatccacgtcatggcatata
ccagaacttcatttcttttatgattgaataatattacatggttttaatat
actatattttgtttatctgttcatcaattaataaatctttgggttgtttt
cacttttaggctataataattaacgctgttaggaatatttacttgtaagt
ttttgttatatgtttttaattctcctgggtagatacttagggataaaatt
gctgaattagattgtaactttatgtttagaaactgcccaactgttttcca
aagtaactatcattttaatatttcaccagcattgtatgacagttctggtc
tttccttatttaaactaatacttaattattgccttttattgtagctatcc
tagtagatatgaagtgttatctcattatggttttgatttgcattctctaa
tgactaataatatcaagcatcttttcatgtgtatacaagatatttgtata
tcttctttagagaaatgtctactcaaatcctgtgcctatgttttaattgg
ataatttatgtttttattgttgagttgtaatagtttttaaatatattctg
gatCCTAGACCTTTAACA
>LIT1937|Homo sapiens|BCMS|Homo sapiens partial BCMS gene for B-cell neoplasia associated transcript, exon 43|108
ACATAGTGCCTGTGGGTTTAATTTAAGCCTACCCAAATGTGCTTTTNTCC
CACCTATTTTGAACCTTGCATGTTTCCGGGATTAGAATTAAAATAAGCTA
TAAATATT
>LIT1938|Homo sapiens|ST7OT2|Homo sapiens clone IMAGE:782833 ST7OT2 mRNA, non-coding transcript|612
aaaccttgcaaagctctccatttcacccagagtaaaagctgaaatcctta
ctgtgatcaataagccctgtatgatctttaagctccctcccttctctccc
ctgggcttattctgttctatccacccaagattcctttgctgttgcttgaa
cactccagacatactgctgcctcagggcctttgAAAATACATCACATGAC
TAACTTTGGCATCTCCTTCAGTCTTCAGTCACATATGCCTTTACAGTGCG
ATGGCACTGTAGAAGTGTAGGTGATATCACAACTTCCTCAATTCTTTGAC
TTGTCACAATGAGCATAAATTACTTTTGTAATTTTATAGGACACTCATGG
Agggaaatctatacacagaaacacacacacacagggagaaagccatgtga
agacaggcagagactggggtaatgcagctacaagggaatgtcagagattg
ctagcaaacaccagaagctggaagaggcaattaaggattgctccctagag
cttttagagggaggacggctctgcacctgccttgttcttggactcctagc
ctccagaattgtgagagaataaatttctgttgtttaaactaaaaaaaaaa
aaaaaaaaaaaa
>LIT1942|Homo sapiens|BCMS|Homo sapiens partial BCMS gene for B-cell neoplasia associated transcript, exon 42|355
ATGGAAATTTGAATGCTGGGGCTCAGTGGAACACCTGAAGGAAGCTGGTG
AGGCAGATGTCCCGCTATGCCTTCCAAGTGTCATGCAACCAGTTCATGCC
TGTCAGCATCTCTGCCGGTGGACTCTGTGAGTCAGCAAATCTACAGAGCA
GAGAGCCACAAGTGGGGACAGATGTGGTCAAATGCCATTTAAATCAGTGA
TTCTCAACCCAGGAGTTGTCATGGCACTGGCCTTGAGTGAGCTGGACCAA
GGGAAGTGGTAGAATTCCCCATGAAGGACCAAGTGAGCAGATAGAAGTTT
CTCCATTTTAACTTTTTCTGAGTCAATTTAAAAAACACCTAGTGCCTTTT
TCTGT
>LIT1943|Homo sapiens|BCMS|Homo sapiens partial BCMS gene for B-cell neoplasia associated transcript, exon 41|115
GTTGGCACTTTGCATGTGGGAAACGATCAGAGAATGGTGGGGGATGCTTA
AGAGGCATCACTGGAATCCTACGGTACCACAGACCAGAGCCTTCCCTTCC
CTTCCTCTCCCACAG
>LIT1944|Homo sapiens|BCMS|Homo sapiens partial BCMS gene for B-cell neoplasia associated transcript, exon 40|199
GAGGAGGTCTGATGGCCGGGAGGACAGGAAGAAGGAACCCACAATGAAGC
AAAAGTTGCGTTTAACTCTGTCCTCACCATTCCTCTCCTGGACCTGTCCT
AAACTGGAAGCTGGGGGAGGATGGAGTGCTGGAATGCTGCAGAAGTCTCA
TGGGAGGGCGCCTGGTGTTCACCACATGTGTACACTGTTGCACGACCAG
>LIT1945|Homo sapiens|BCMS|Homo sapiens partial BCMS gene for B-cell neoplasia associated transcript, exon 39|365
GTATGGGTAACTGCACTGGCTATTGAGAGATCAAATGATATGCACCTTCA
GGAACTCTTCCAGCAAGAGCTACTCAGTGAGGAGACATTCATCATTAGCA
CATTCAGAAATTATAGCTCTGATATGTTTTCTGGGTGGCCGGATGCAAAG
GATCATCCATAGTTATGAAAACTCAAGAACAGGGAAGTCAATTAGTATAT
TTATAAATCTGTATTCCTCTCCTGTCAAGGAATCTCCCTGTATATGAATG
ATAGCTGTGTCCTTGATTTGAGTAACTCTTTTTCCTAATCAAAAGAAACT
CAAATGAACAGGCCCATATGTCTTATCAGAACAAACTATCCTGTAATAAA
ATGGAAAGAGGTTTT
>LIT1946|Homo sapiens|BCMS|Homo sapiens partial BCMS gene for B-cell neoplasia associated transcript, exon 38|321
CAGCTTAGGACTTGTCAACCCACTGCTTGTTCTGTGTTCCACACTGGTAT
TCAAAGATGTGAAAGCAAGAAGAAGGCTAGGATGAGCAACACAACAGAAT
AACTCAAGCAACAGAGCAATTCTGAAACACAAGGAAAAAGGACTTACTCA
TACTTCCCTCATGGATTATCTGAGAATTGAATGAAAACAATCAGTAATGT
ATTCAATTCATAACAAATGTCAGGAGTGAAAAGAACAGAGAACTGACAAA
AGCTAAAACTACCCAAAGTGAGATTTGCTCATGCCTTATGTAAACAGGAA
AAAATAAAATCCTGGGAATTT
>LIT1955|Homo sapiens|BCMS|Homo sapiens partial BCMS gene for B-cell neoplasia associated transcript, exon 33|111
GTACCCTAATGACAAGTTCACCCCAGTGTTTTCTGAGGAGTCTACCTGGA
AATGAGAACCATCTGTCCTTCCTATAGTAGTTCTTCTCAGAATGCCGACT
CTATGCTAATG
>LIT1956|Homo sapiens|BCMS|Homo sapiens partial BCMS gene for B-cell neoplasia associated transcript, exon 32|387
gctggagtgcaatggcgtgatctcggctcactgcaacctctgccttctgg
tttcaagcaattctcctgcctcagcctcctgagtagctgggattacaggc
acccaccaccacgcctggctaatttttgtatttttagtagagacagggtt
tcaccgtgttgttcaggctggtctcgagctcctgacctcgtgatccgacc
acctcagcctcctaaaatgctgggattacaggcgtgagccaccgcgccgg
ccAAGGCAATGATTTTTAATGGTTTTTGGGAAGCAGATTTTATAATATAT
TAAAGGAGgtgtgtgtgtgtgtgtgtgtgGGTACGTAATACATACAAATA
TATCCATTCATCTTTTAATAAACTAGGTTCAGCATCC
>LIT1957|Homo sapiens|BCMS|Homo sapiens partial BCMS gene for B-cell neoplasia associated transcript, exon 31|112
GGTATGCTATTAATGTGCCCTGTGACTGGGTCCATGCCCCAGTCCTATTT
TCCTGGCTTTATGGAAGATGCCACAACATCAGCTGAGCTGATATAAGAAT
TTCCTAACTCAT
>LIT1958|Homo sapiens|BCMS|Homo sapiens partial BCMS gene for B-cell neoplasia associated transcript, exon 30|300
AGTGGAATAAGGACAATGATGCAAAAAAGAGCCATTCTCGGAGGGAGTCA
GTCAGGGGCAAGCTCAGCGTGTCAGGAGACACCAGGGAGGCCCAGGTGGG
AACCTCTCATGCTTGCACTGCGAAGGGGAGCCAATGCCAAATGGAGTCCT
GGGGCCAGGACAGAAGTGAACCCTAGACTTGtgagagctgaatatacaaa
tggatgacggctggaccccacataaaaatagaactctgacccacagcctg
cagcaacctgcctaaaaaaccaatcctcttatctacaatGAAAAGCCCAG
>LIT1962|Homo sapiens|BCMS|Homo sapiens partial BCMS gene for B-cell neoplasia associated transcript, exon 29|138
TTGCTCTGGctatatcaaataaaagtgtcaagagtgagcatccttgcctt
gtgctgaatcacaaaggaatacctttcagtttttctccattgattatgat
agcagtgggcttttcacagtgggctttactgtgttgag
>LIT1963|Homo sapiens|BCMS|Homo sapiens partial BCMS gene for B-cell neoplasia associated transcript, exon 28|113
AGTGGGGTTTAATCTGGACTGAATTGGAGGAAAGGAACTGGCACCAGAGT
GGAGGCTGGAAGGATGGTGGAACTGACACTGGGACAGAACACAGAAAACA
GAATCTAATGCTA
>LIT1964|Homo sapiens|BCMS|Homo sapiens partial BCMS gene for B-cell neoplasia associated transcript, exon 27|154
AGGCACATTGATTTGAATAGTTAAAGATTTGTCTCATTTCCTTGCCAAGG
AGGATTATGTTTCCAGCTTTTTGTTAATTCTGGGCATTTCAACCACTGCT
TCTGATAACATCCTGCTTTACTGTGCTAGGCATTCCTTGGACCCAGGACT
GGGG
>LIT1965|Homo sapiens|BCMS|Homo sapiens partial BCMS gene for B-cell neoplasia associated transcript, exon 26|248
GTAATAAAATGCAACCAACTGACTCATTTTCTAAGTGAATGACATATTTA
CTCTACTCTTTAAGTTTAAACTCTAAGCAATTCCCCAATCCTTAGTTCCC
ATGAAATGTAATGTTCTCTTCCTAAAATGTTTGGCCAAGTTGGGGAAGGT
GGGCATGGCAGTGTGAGCCTGTAGCCAGGTTCCAaggttcgcttgaggtt
aggaggttgagactagcctgggcaatatggcaagactctgtatccaCG
>LIT1966|Homo sapiens|BCMS|Homo sapiens partial BCMS gene for B-cell neoplasia associated transcript, exon 25|216
ATATTGTTAACTTCTTAGTCCTTTGAAGAAAAATCAAATTTTTTCTTAAG
AAGAGACTTTTGAAACTCACAATATGAATTCAAGAAGCAAAAAAGAAAAT
CGAATTTCACAAATGGGATACCAATAGCTTGGAAAAATCCATTGCTTTTG
CAGGGTTTGTTATTGAGGGAACCCTGCCTTTCCCAGCATCCTTAACATTT
CTTCCTCAAATAAAAG
>LIT1967|Homo sapiens|BCMS|Homo sapiens partial BCMS gene for B-cell neoplasia associated transcript, exon 24|196
taggtactattatttttccttctttatagataagaacattgaggcacaaa
aatgctaaattacAGAGTGGGATCAATGTGTTGCTCGCTTAGAAAATGAG
TCAAGTTCCATATGTGTGAGTAAATGTGAACATTCCCACTTCCTTGTCAC
TTGGTTTTCTTTCTCAAGTTTGGTGTGTTTGCTCTGTGTTCACAGG
>LIT1968|Homo sapiens|BCMS|Homo sapiens partial BCMS gene for B-cell neoplasia associated transcript, exon 23|292
TGAGTGGAAACAGTCATGTAGAGCTGTGGATCTTGCTACCTGGATCAATA
ACTTCTTCTAGTTAAGCTTCTTGCCAAGGAAAAGCAAGGAATATCAAATT
TCATAGACCTAATGAACCACTGGAAACTGCTTGCACCCATGTGTGCAAGG
ATCGCTTTTTATGATTTATACAAACCAAAGCACTCATTGGAATAAGaata
atagctaacgtttatttatcatttattatcctggccactgtgccaagtat
ttatatacagtgagttatttaatccctgcaacaacccatggg
>LIT1969|Homo sapiens|BCMS|Homo sapiens partial BCMS gene for B-cell neoplasia associated transcript, exon 22|115
CTCCGAAGCAGGGTATGGATTCTGCTTTCATCTTCCAATGCAAGCCTGTT
TCCACAGGGTTGAGATCTGGCATGGACAATTTCAGCCTGAAACGATTACT
TTTGGAAATTTGCAG
>LIT1970|Homo sapiens|BCMS|Homo sapiens partial BCMS gene for B-cell neoplasia associated transcript, exon 21|97
tggttctctaacttgatgtatacaaattttctgagaagattatttaaaaa
gtagtttccacccaatccaaggattccgattcagcagggctgaggtA
>LIT1971|Homo sapiens|BCMS|Homo sapiens partial BCMS gene for B-cell neoplasia associated transcript, exon 20|175
GCTGCAGCAAACTAAGTGTTGCTTGCTAAAGAAAAATGAAAGCTGGAATT
TCAGCAGGGAAGAAAGTATATGCCCCACCGTGATGAGTACAAACACACAG
CATCAGGGAAGCCACACAGAATGAAGCTCTGAGAAGACTGTTAGCATTTT
CCCTCCACGCCCCAGGGGAAAAGGT
>LIT1972|Homo sapiens|BCMS|Homo sapiens partial BCMS gene for B-cell neoplasia associated transcript, exon 19|141
ATTCCAAGAACCAGGAGGTTGTTTGCTGTACTCTCCCTTGTACAGTTAGC
TGTCTCTAGTGCCTGAATGCACTAATTGTCCTTTGGGTATGGATGAGGTA
ATGAAGGAAAGGGATGCTGGGAAGAGAGGCCACATGAGAAG
>LIT1973|Homo sapiens|BCMS|Homo sapiens partial BCMS gene for B-cell neoplasia associated transcript, exon 18|453
cactgtggaagctttgttctttcgctctttgcaataaatcttgctactgc
tcactctttgggtccacactgcttttacgagctgtaacttaccgtgaagg
tctgcagcttcactcctgaagccagcgagaccacaagcccaccgggagga
aagaacaactctagatgcgcggccttaagagctgtaatactcacctggaa
ggtctgcagcttcactcctgagccagcgagaccacgaaccccaccagaag
gaagaaactccgaacacatccgaacatcagaaggaacaaactccagacgc
gccatcttaagagctgtaacactcacggcgagggtccacggcttcattct
tgaagtcagtgagaccaagaacccaccaattccggacacaatgtgactag
ttcttgccaatgcaatgtgagcaaagcagtgtgtcatttctaggccAAGG
CAG
>LIT1974|Homo sapiens|BCMS|Homo sapiens partial BCMS gene for B-cell neoplasia associated transcript, exon 17|94
GTATTCTccactggttgaatgcaaatggaagccagaggaaaagggaaccc
ttgacacagttttcatatagattggcctccagggcagacagcag
>LIT1975|Homo sapiens|BCMS|Homo sapiens partial BCMS gene for B-cell neoplasia associated transcript, exon 16|466
atgagaaaactgaagataagaaaaattctgcagcttgcctagaatatggc
tgctagcaaatgttgtaaaggaactcagatctgcccattcccagagcctg
aggtcttaatctattctgctGACTTAAATTCTGTATCATGAGTTTCACAA
CCTGAAGCTTGGGAACTCCTGTGGAGCCCTGGAGTGATGTTTAAGGAATA
CTTCAGTGAGCTGTACACACTACAACTCCCATATTGCATTTTAGTTTTTA
AAAATAGTTTCTTTAAAATAAATGCAAGAGGGGTCTCTGAACAATATGCT
CAGGTCTCCAAACTGGCTGAATTTACCACGGACTATTTTTCTAGCATTTG
GATTTTAACAGAAGCAGAGCAAAGTTGGGATGACCACACCCTTCCTGGGC
TTCAAGGACTTTAAAAATGTCCTGGCTGCCCCAGAAGTTGGAGAGCTCTA
CATTTCAGCGTTGGTG
>LIT1976|Homo sapiens|BCMS|Homo sapiens partial BCMS gene for B-cell neoplasia associated transcript, exon 15|159
GTGCTGCTGTGACGACCAGCTTTGTGTGGCCTCCAGTGGACTTCATATGG
ACATAGCCGACCATGCCTTGCCTTGTCAGTCCCACATCCCTCACCTTCGG
ACCTGGGCTTCCCTGTTGATACAGAGGCACTGGATATCTTGAGACTTGCT
CACCATGAC
>LIT1977|Homo sapiens|BCMS|Homo sapiens partial BCMS gene for B-cell neoplasia associated transcript, exon 14|170
GGTagatttctaaagaaaaggatctgtgaacatttaggaaagcaagcagt
ggtcaccaggaatttgtgtggattgctgataaagaagtctttctgcacta
acttcatctcttctttggcattatggctcatctgataaataaatgcaata
gacatatctttggatttcag
>LIT1978|Homo sapiens|ST7OT4|Homo sapiens ST7 overlapping transcript 4, mRNA sequence|781
TTCAAGTATCCCTCGGGATCGTGTCCTGGGAGGCGGATAGGATTCAGCAC
TCTAGAATTGTCTCACCATTTGAATAGGTGCTGCTCAGCCCTTTTGAGTC
TGTCATCGGAAAGACCATGGCTTTCTCGCTTTTCATCTTTTTGGATGGCT
GCTTGTCGCAATATTGTCTTCTTCGCTTTAGACAACCCTGTGGTGCTTAC
TCTTCCTGTGATGAAGGCAAGTGTGTTCCTGGAGAGGTTACTGAATCTGG
AGCTGCTTTTAGGGAGTTGCAGATGGCGCAGGCCTCCCTTCCTCCTCAAG
GAAGCCAAAGACACCATCACAATCAGGCAGCCAGGAGCCAGGGCTTCCAT
AGGCCCAGCTCTGTACCTGTAGGGGGATGGAATCTGCTAAAAGTGTTCTG
GAGTCGTTCTTGGATATCTGCTTGGTATCTTCTCAATATCTTGACCATCT
GTGACAATTTTAATCCTCATTTGATCATATTTTATGGACCAGCTGGCATG
CTGCCTTCTGATCCTTTCAGCTGCAGAAAAGAcaggcttaccttggagat
attgcaagtttggttcccggccactgcagtaaaTgtcttactatgttgac
cgtgctggactcgaattcctgggctcaagcaatccttctgcctcaacctt
ctgattatttcgactacgggtgtgcgccaccatgcctggcTTAGAAAAGG
ACTTTATGTTGAACCTCTTTTCTCTTACAATCAAATAATAAATTCATTGA
GTCATACTaaaaaaaaaaaaaaaaaaaaaaa
>LIT1979|Homo sapiens|ST7OT4|Homo sapiens ST7 overlapping transcript 4, mRNA sequence|912
CCGCCTCCGTGGCCGGAGTTGCGTCTTGCCGGGCGTGGGGCTGTCTCTCT
GGTTGGGTAGTGGGGAGAGGGGTTCCCGAAGGCACTCTTGGGAGTGTATG
GATGACGTGTCAGGTCACCAAATGGATTGTCGAAGGGACCGGAGGGAAGA
GGGGAGAGCTGGAATTTCTGAGGGTTTCGGTTGCAGTTTTCAGTGATCTT
TGCTCGTCTCCCTTCCCTGTAAAGCTACATATGCTCAGCAAGTGCCGCGT
GCCTCCCATCCTTGGTCGGTGGTAAATGCAGGAGGTAATTAACAGGATCT
TCACAAACTTGGAGCCAGCCCACTGAGTCGTTAAAAAAACACCCGCAAAG
AAAACACACGAGCCTTAACACTCCAGAGAGTTCCGAAACACAAAGTAAAT
TTCGAGCTAAGGGTTACAGTCCTTTAAATCTGGAAATTTCAAGTATCCCT
CGGGATCGTGTCCCTGGGAGGCGGATAGGATTCAGCACTCTAGAATTGTC
TCACCATTTGAATAGGTGCTGCTCAGCCCTTTTGAGTCTGTCATCGGAAA
GACCATGGCTTTCTCGCTTTTCATCTTTTTGGATGGCTGCTTGTCGCAAT
ATTGTCTTCTTCGCTTTAGACAAGACCAGCTGGCATGCTGCCTTCTGATC
CTTTCAGCTGCAGAAAAGAcaggcttaccttggagatattgcaagtttgg
ttcctggccactgcaataaaTgtcttactatgttgaccgtgctggactcg
aattcctgggctcaagcaatccttctgcctcaaccttctgattatttcga
ctacgggtgtgcgccaccatgcctggcTTAGAAAAGGACTTTATGTTGAA
CCTCTTTTCTCTTACAATCAAATAATAAATTCATTGAGTCATaaaaaaaa
aaaaaaaaaaaa
>LIT1980|Homo sapiens|ST7OT4|Homo sapiens ST7 overlapping transcript 4, mRNA sequence|429
CGAAACACAAAGTAAATTTCGAGCTAAGGGTTACAGTCCTTTAAATCTGG
AAATTTCAAGTATCCCTCGGGATCGTGTCCCTGGGAGGCGGATAGGATTC
AGCACTCTAGAATTGTCTCACCATTTGAATAGGTGCTGCTCAGCCCTTTT
GAGTCTGTCATCGGAAAGACCATGGCTTTCTCGCTTTTCATCTTTTTGGA
TGGCTGCTTGTCGCAATATTGTCTTCTTCGCTTTagacaatgtcttacta
tgttgaccgtgctggactcgaattcctgggctcaagcaatccttctgcct
caaccttctgattatttcgactacgggtgtgcgccaccatgcctggcTTA
GAAAAGGACTTTATGTTGAACCTCTTTTCTCTTACAATCAAATAATAAAT
TCATTGAGTCATACTAAAAAAAAAAAAAA
>LIT1981|Homo sapiens|BCMS|Homo sapiens partial BCMS gene for B-cell neoplasia associated transcript, exon 13|74
ATTATTTGGAAATTTCCAGCTTTGTGCACTAGACAGAAGACCTTTGACCT
CTGGGATGACAGCATAAAGGCGAG
>LIT1982|Homo sapiens|BCMS|Homo sapiens partial BCMS gene for B-cell neoplasia associated transcript, exon 12|79
CAGcatcatgtaagatgtgcctgctcccccttccgccatgattgtaagtt
tccctaggcctcctcagccatgtggaact
>LIT1983|Homo sapiens|BCMS|Homo sapiens partial BCMS gene for B-cell neoplasia associated transcript, exon 11a|36
ACTCACTATAGGGCTCGAGCGGCCTCCAGGGCAGGT
>LIT1984|Homo sapiens|BCMS|Homo sapiens partial BCMS gene for B-cell neoplasia associated transcript, exon 11|180
GTGGAAGGGTGGGGAAATAGAGGAAATGGAAGAGAAGAAAGAGAGTGATT
TTCTTCATCCTGTCCTGGATCTGGATCCCTTTTAATAGGATCTCTCCTGG
ACAGTTCTGAGCACTTCGAAGTGCATCCAATTCAGGTCACAGTAGGTGGG
CAAAGGACTTCAGACCCTGGAGACACAAAG
>LIT1985|Homo sapiens|BCMS|Homo sapiens partial BCMS gene for B-cell neoplasia associated transcript, exon 10|112
GTCGCTTAGACTCCTAAATGCAGTTCTTCTCTCTCGAGACCACCTTGGAT
TGGAGAACACCCAAATGAGCAGGATTGCTTTTGCTTTCAAAAGAGTGATA
CCTGGAGCACAG
>LIT1989|Homo sapiens|BCMS|Homo sapiens partial BCMS gene for B-cell neoplasia associated transcript, exon 9|115
GTGCTGCGTTGCCATCTTTAAAGTCATCACACTGGACCACATCAGTATTG
CAAGCTGCTTGGGTATCATTAATGAAGACAAAGTGGGATTATTATTTTCT
ATGATTTGGGCTTTT
>LIT1994|Homo sapiens|BCMS|Homo sapiens partial BCMS gene for B-cell neoplasia associated transcript, exon 8|78
atggagtctcactctgttacccagactggagtgcagtggcatgatctcgg
ctctacaacctccgcctcccaggttcaG
>LIT1995|Homo sapiens|BCMS|Homo sapiens partial BCMS gene for B-cell neoplasia associated transcript, exon 7|97
CCAAAGAAAAATTATCCTTATCAGTGATGTCTGCCTGGTGGCTGGTGAAT
GGTAAAAACTGGCAGGAGAGACCAATCCGATGGGAAATCAAGTTCAG
>LIT1996|Homo sapiens|BCMS|Homo sapiens partial BCMS gene for B-cell neoplasia associated transcript, exon 6|27
CTTCCAAACCAACATGTGTGAAACATA
>LIT1997|Homo sapiens|BCMS|Homo sapiens partial BCMS gene for B-cell neoplasia associated transcript, exon 5|191
atggcgggcgcccctcccccagcctcgctgccgccttgcagtttgatctc
ggactgctgtgctagcaatcagcgagactccgtgggcgtagcaccctccg
agccaggtgcgggatataatctggtggtgcaccgttttttaagctggtcc
gaaaagcgcagtattcgggtgggagtgacccgattttccag
>LIT1998|Homo sapiens|BCMS|Homo sapiens partial BCMS gene for B-cell neoplasia associated transcript, exon 4a|1246
ATTCAGCTGGCTACCCCACTTGGCTACAGAGTACTAAAGAAGAGACTGAA
CTTGATCCTGCTGCCCTTGCATACACAACACTCCCATTGACGCTAGTGAA
GACTTAAGCGCATGAAAGGATTCCAGGATCAAAAGGTTAGCTCTATGGGG
AGCTGTGTCTGGGCAATCCATTTTTTTCTATTGACAGTGAAAACGTTTTA
TAGTTCTTTTTCAAAGTTTTCCCAAACTTTTACAATAACAGGCAACTTGT
GAAAAAGTGAGAAGGCATCTAATTGAACTATATCCAGAGGAGATCATGGC
AGAGACCAACAGGAAGAAAAACATTTCCAAACCACAGCGATATTGGTCAA
ATCAATTGTATTTGAAGAATAAAGCATTTGAGGCGTCGGCTGAGAAAAAT
TTTCATTATGAAACTTGGTTGGACTATGAAGCAGAATGTGAGATAAAATA
AAACACAGAGCTCATGAGTTTTTATCTTTGTCTGCTAATGACTTATGCTA
GCAGGATTATACTTTTTTTTTGCATTTTATGAGATGTATGAACTAGGAAG
AAAATACATGCTATATCTAAATGGATTAGACGTGCAGATTCTTAACTAAC
ATTTAATTCATTGCTAGTAAAACAAATGCCTTAAAACATTTAAAAAAGTG
AAATTATCTTAAGGAGATAATTAACAAGCAGAGTAGAATAGCATTTTTGA
AGAAAGTGTAATATGGTTCTACACTGGCATTTTCTGCATTTATTGAAGAT
ACTTAGTCTATCCAACAATTCACTCATTCATTCTTTCAtgaaaccctgtc
tctactaaaaatacaaaaaaaaattagctgggcacgggggtaggcccttg
tagtcccagctactcgggaggctgaggcaggagaatggcgtgaacccggg
aggcagagcttgtagtgaaccaagatcgcgtcactgcactccagcctagg
tgacagagcgagactccgtctcaaaacaacaacaacaacaacaacaacaa
caacaacaacaacaaATTTCTTTGTGCACTTACTATATGCCCAATGCTAA
TCTAATAGTTTTACAAGACCTCAATTGAACAAGTGTCTGAGGAAATGGAT
TGCATCTAATAAAGCAAGACACACCAACTGTGGATGGGTGGTGTGTCTAG
AGTATTTTGCATTCCTAAATCACTCTTCTGGAGAAAATTTGTATCAATAA
TTTTGTCTAGCTTCACCTGGAGTTACACATTTTGATTGGTAAGTGG
>LIT1999|Homo sapiens|ST7OT2|Homo sapiens clone IMAGE:1645555 ST7OT2 mRNA, non-coding transcript|1299
gaagacaggcagagactggggtaatgcagctacaagggaatgtcagagat
tgctagcaaacaccagaagctggaagaggcaattaaggattgctccctag
agcttttagagggaggacggctctgccacctgccttgttcttggactcct
agcctccagaattaggtcacctgttgggcaatatcaccatagactgaata
cagaagcagatattagcctccagcctcctgctcatctggacactagagag
aGTGAGGTCAGCTAAAAACAAGAAAGAAATTTAAAGCATCCTGGGAAGTC
ATCATACCCTTTTTCTCCAAGAAAATCTAGTTTTGCTTGTTTTTGTGTAT
CCCACAACACCTGTGTTTGACTATCTTTTTCACTTTGGATTTGGATTTTG
GTGTGATATACACAGTTCCAAAAAATCAATGGATAGAAAACTCAATGGCA
TAAATAAGTGCTTAAAACAATACTTCAAGAAATGTTCAACATTCCACGAG
AACAATATCCACGTGAGATGAAAAGAAAAGTCTAAGTTAGTTCCTGATTC
CTGGAAGCTGGGAAAGTCTCATTCCAGTAACTACTTAATACCCCCTGTCA
GTCTCCTTCAAAGGCTGAAGCCAGCCTCTGACTGAAGCGCAGCCGCAATG
TTTCCTGTCTGGTGCCAGCACAGCTTGCCTGGACTTCTGAAAATTGCAAG
CGCTTGCTCCTTGCTAGTCACCACACTCCCCCTTTCTTAGTTGCAGACTC
CCTCTTGCTGTGGTTTACCAGGTGCCCTTATTGCCCCTCATGCTTGTGTG
CCACTTTGGACTTAATCTGGCACACTTAACTCCCTTCATCTACGCCTGAA
GCTGGACAAGCTGAAGTGACTGCGTCACTTTCTCAATTCTGGCTCCTGCC
CACCGACCTTGCTCTGCTAGGAGGAATTAGCTCTGCCTGGCCAGAACCCA
AGAAGTGACAAATCAAACTCGCTCAATAGGTGGTAATTAAACTTCTGGCT
CTAAAGCCCAGAATAGGTTGTCAATGGGATTTCACAGTGGCTCCCTGACA
CTAAGCAAGGATGTATTTCTACATCTAGTTTTAAATCTTAAACTCTAATA
GGATTCTCAGAAAAGACAGTAAAGACTAAGGCCAAAAAAAGTTGTTTAAA
GGGGAAAATGACAGTAAGTACAAAAGATAATCTGGGGAAGACCTGGCAAT
TCTGAAATCAAAACATCTGTTACTAAGTGGATCATGACTGCTTAGTTTCT
AGGTGAGCTGAATAAAAATACTAACTGaaaaaaaaaaaaaaaaaaaaaa
>LIT2000|Homo sapiens|ST7OT2|Homo sapiens clone IMAGE:1642027 ST7OT2 mRNA, non-coding transcript|1161
TCGAGGCAAGAATTCGGCAAGGTTCCTTAACTTTACCTGACAGAACTACA
AAGATTTAGGAGTGCTTAAAACAATACTTCAAGAAATGTTCAACATTCCA
CGAGAACAATATCCACGTGAGATGAAAAGAAAAGTCTAAGTTAGTTCCTG
ATTCCTGGAAGCTGGGAAAGTCTCATTCCAGTAACTACTTAATACCCCCT
GTCAGTCTCCTTCAAAGGCTGAAGCCAGCCTCTGACTGAAGCGCAGCCGC
AATGTTTCCTGTCTGGTGCCAGCACAGCTTGCCTGGACTTCTGAAAATTG
CAAGCGCTTGCTCCTTGCTAGTCACCACACTCCCCCTTTCTTAGTTGCAG
ACTCCCTCTTGCTGTGGTTTACCAGGTGCCCTTATTGCCCCTCATGCTTG
TGTGCCACTTTGGACTTAATCTGGCACACTTAACTCCCTTCATCTACGCC
TGAAGCTGGACAAGCTGAAGTGACTGTGTCACTTTCTCAATTCTGGCTCC
TGCCCACCGACCTTGCTCTGCTAGGAGGAATTAGCTCTGCCTGGCCAGAA
CCCAAGAAGTGACAAATCAAACTCGCTCAATAGGTGGTAATTAAACTTCT
GGCTCTAAAGCCCAGAATAGGTTGTCAATGGGATTTCACAGTGGCTCCCT
GACACTAAGCAAGGATGTATTTCTACATCTAGTTTTAAATCTTAAACTCT
AATAGGATTCTCAGAAAAGACAGTAAAGACTAAGGCCAAAAAAAGTTGTT
TAAAGGGGAAAATGACAGTAAGTACAAAAGATAATCTGGGGAAGACCTGG
CAATTCTGAAATCAAAACATCTGTTACTAAGTGGATCATGACTGCTTAGT
TTCTAGTCTAGAATCTTTAAGTAAGCCATTCAGAAGATGTGATACTATAG
AATGATACCAACTGAGGAATAGAGTGGAGAGGAAGGGCTGAAGATGACTT
CAGAAAAAGGCCTGAGGCGTGACAAATGTTGATCTCACTCACTGATCTAT
GCTGTATTTCTTTTAAGAATGTATTAATATAAATGTCCTTTTCTTCCCAC
ATCCAATCCCTATTACTACACCAAATACTTGTTCCTCTAGGAAATGTGAA
GTTGAAAAAAAATTTCCCCCATTAAATGAGAATTATTCTGCTTATGAAAA
AAAAAAAAAAA
>LIT2001|Homo sapiens|ST7OT2|Homo sapiens clone IMAGE:2097781 ST7OT2 mRNA, non-coding transcript|1393
GAGGCAAGAATTCGGCAGAGGGTTACAGGAAACTTGATAATGAAGATCTC
CACCCTGGTCAAGAACAGAGGAAAGACCTAAAGTGAGGTCAGCTAAAAAC
AAGAAAGAAATTTAAAGCATCCTGGGAAGTCATCATACCCTTTTTCTCCA
AGAAAATCTAGTTTTGCTTGTTTTTGTATATCCCACAACACCTGTGTTTG
ACTATCTTTTTCACTTTGGATTTGGATTTTGGTGTGATATACACAGTTCC
AAAAAATCAATGGATAGAAAACTCAATGGCATAAATAAGTGCTTAAAACA
ATACTTCAAGAAATGTTCAACATTCCACGAGAACAATATCCACGTGAGAT
GAAAAGAAAAGTCTAAGTTAGTTCCTGATTCCTGGAAGCTGGGAAAGTCT
CATTCCAGTAACTACTTAATACCCCCTGTCAGTCTCCTTCAAAGGCTGAA
GCCAGCCTCTGACTGAAGCGCAGCCGCAATGTTTCCTGTCTGGTGCCAGC
ACAGCTTGCCTGGACTTCTGAAAATTGCAAGCGCTTGCTCCTTGCTAGTC
ACCACACTCCCCCTTTCTTAGTTGCAGACTCCCTCTTGCTGTGGTTTACC
AGGTGCCCTTATTGCCCCTCATGCTTGTGTGCCACTTTGGACTTAATCTG
GCACACTTAACTCCCTTCATCTACGCCTGAAGCTGGACAAGCTGAAGTGA
CTGCGTCACTTTCTCAATTCTGGCTCCTGCCCACCGACCTTGCTCTGCTA
GGAGGAATTAGCTCTGCCTGGCCAGAACCCAAGAAGTGACAAATCAAACT
CGCTCAATAGGTGGTAATTAAACTTCTGGCTCTAAAGCCCAGAATAGGTT
GTCAATGGGATTTCACAGTGGCTCCCTGACACTAAGCAAGGATGTATTTC
TACATCTAGTTTTAAATCTTAAACTCTAATAGGATTCTCAGAAAAGACAG
TAAAGACTAAGGCCAAAAAAAGTTGTTTAAAGGGGAAAATGACAGTAAGT
ACAAAAGATAATCTGGGGAAGACCTGGCAATTCTGAAATCAAAACATCTG
TTACTAAGTGGATCATGACTGCTTAGTTTCTAGTCTAGAATCTTTAAGTA
AGCCATTCAGAAGATGTGATACTATAGAATGATACCAACTGAGGAATAGA
GTGGAGAGGAAGGGCTGAAGATGACTTCAGAAAAAGGCCTGAGGCGTGAC
AAATGTTGATCTCACTCACTGATCTATGCTGTATTTCTTTTAAGAATGTA
TTAATATAAATGTCCTTTTCTTCCCACATCCAATCCCTATTACTACACCA
AATACTTGTTCCTCTAGGAAATGTGAAGTTGAAAAAAATTTCCCCCATTA
AATGAGAATTATTCTGCTTATGaaaaaaaaaaaaaaaaaaaaa
>LIT2002|Homo sapiens|BCMS|Homo sapiens partial BCMS gene for B-cell neoplasia associated transcript, exon 4|592
TGATTCTACCAGAAAGGAATGAAGAACAGAACCTTCAGGAATTGAGTCAC
AATGCAGACAAATATCAAATGGGAGATTGTTGCAAGGAAGAGATTGATGA
TAGTATTTTCTACTAGCCATTGGGAAGATAAAAGGAGACAGAAGATTGAA
GCCTTTGCCAGCCATTCTTTCCCTTTTTGCTTCCAAACTCCTCAACTGGG
AACCTTCATATGTGCAGTATTTATATTGGATCATACTGGGGATTATAAAA
GTTCCTAGGAGGCTAGAAGAGCCAACCAACAGAGAAGGGAAAGCAGTCTG
TTCTGAACATAGGGACATAAGTTCATTCATGCCAAGTATCTTTCCAGCAT
GTTTCTCCCATTTAGAATATCTAGCATGTAAGGCCTTTCAATATTAATAT
AAGCCCAATATCAGCTCTTTCTCTTTGTATTTCATCTCTTTCTACTCTCC
TATTTGTATTTTGTGTTCCTATCAAAGTGTCGTATCTGGGAGATGACCTG
CCTTATCCTGTTCTATAACAgttttgtttggtgctgtgtctttagaacag
tgcctggcacacagtaagcactcaataaatctttgatgaatg
>LIT2003|Homo sapiens|BCMS|Homo sapiens partial BCMS gene for B-cell neoplasia associated transcript, exon 3|175
TGGGCCgactctggaaccgagctgcctgggtgaatcccagctccactact
tactagctgtgccttgttgggtaaattatctgttggaccttttataaaac
aagtactattaatacctcattggactgttgtaaggatgtaaatgagctaa
catattaaaggaatttcaacagtgG
>LIT2004|Homo sapiens|BCMS|Homo sapiens partial BCMS gene for B-cell neoplasia associated transcript, exon 2|53
ATGAGGACACCTGAGGTTCAGATTAAGAAATCTGCCCCAAAGTCTTAGAA
CTG
>LIT2005|Homo sapiens|BCMS|Homo sapiens partial BCMS gene for B-cell neoplasia associated transcript, exon 1|386
GCACATGCGCAGAATCATCGTGGTGCAGGGCTCTCCCTTTGCTTCTTCGG
TTGCAGTCCTCTTGCTTCTTGCGCGTGCGTGTAGCGCTTTTGCAAAGCCG
CGGAGGTGAAGTGAACTTAGAGGTTGTGGGGCCGAGGGGTCGTCTTATAG
CTACCAGCCCACAGGCATTTAGTCTACGTTGGAGGTAAACAAATACGGGT
CCTGCTTAGGAGAAAAGAAAAACGTCTTACAGCCAGTGTCTAAACTCCAA
ACAACGGAATGTATCAATGAGACCTTGTATATGGATACACGTGCATTTAA
AACCGCCCTGCCGGCTTGTAGAGCTTTTGccgttctccagcgctttacag
gggttatcgcacttaagcctcggaacaactttacCA
>LIT2006|Homo sapiens|ST7OT1|Homo sapiens ST7OT1 mRNA, non-coding transcript|1908
TACACTCCCAAGAGTGCCTTCGGGAACCCCTCTCCCCACTACCCAACCAG
AGAGACAGCCCCACGCCCGGCAAGACGCAACTCCGGGCCACGGAGGGCGC
CGCCCGGACAGCCCGGCCGGGTCAGGGGGCTTCGCCGCCGAGCACCCTCC
GGCAGCCGCCCTCGGGCCTCCGCGGCCGGGCGGGAGGGCGCCTCCCCGAC
CACACTTCGGCCGCTTGGCACCCACAGCCGGGAGGGCGTGAGGAAGGACT
CGGTCTAACTCCGGGGAACCCTCGGAGTTCCGGCGCAGACACCCGAGGGG
GTGTCCTGGGAACTCCTTCGCCCGCGACACCCGTTCTTCTCCGTCTCCCG
ACCACCAGCGACGCAGCAgggcggctgccggcccggcccggcccgccTTG
CGGGCTGTGCGCGGCGCAGCTCTTCCTCCGCGGGGCCGTGAAGGCCAccg
gccgcccccgcgcgcccagctgcccggccccgccgccTAAGCCGCCGCGT
TGCTGGCGGGTAgccgcgggcctccggtgcgcgggccccggcgcgtcccc
gagcgcgcgcctggccgcggccccgcgcgAGTTGCACTAACTTTccgggg
cgggggaggggtgggcgccgcgggcccggcTCCCAGGCCTTACCTGTGCT
CAAGTTGTCGTTGATTTTCAAAGGCACCCGCAGGATGTAGACCAGGAATA
GCACGATGAAGAACCACACGGTCCACAGATACGTCCAAGACCAAACTATG
CAGGACTTGAGCTGCTCCAGAAAGCCCGTGGCCGCTTCAGCCATGTTTCA
GCGCTCCTCTCTGCTGCCGCGGCTCTTGGTGTCTGCCGGGATGATTCACC
GGCCCGGAGGCGCAGCTcgcgccgccgccgccgccgcggcccgggcgccc
ccggagcccgcccgccgccggggacgcgggctcggcgggaaatcgcgcgg
gccgcgggcgcgccggcTTTTCCTTCTCCAGCCTTATTGCTAACTCTCTA
AAGGTCCCTACAAGTGGCTTTCGTGGAGCGATCACGTGGCCCCTGCCCCC
TCGCGTTCTGGGTCCATTTATATTTATTATGCTAATATTTAGAAAGAGAA
GGCCAAGTGGCGCGCCGAAGGAAACGCCTCAGGCAGTTACAACCCGCATA
AGttgagcgtttaccacacgccaggcgctgctccacgatccgtacaatct
catttaacccctgcaacaattccccactacgatcctctttctataggtag
ggaaactgaggctcacagcagctgcgtagtttaccttaaggtGGAACCAA
AATTCAATTGCAGTGGTGTATTCTGGGGTCCGAGGTCTTAAACCCTACTC
TGCTCCCTTATCAGGATTCAGGCTCAGGGAATGAATAAACCCGGGACAGC
TAGGAGAAGGGAGGAGGTGCGCTCCTGTCGCCGGCTAGTAGGCCTGAAGA
TAAATCACTCTATTCAGCAAGATTTGGGTGGCAGATGCTATTTACCTTTG
TTCTGTCTCTTTGAAGCAGCGCAGGGATTTTCCAGAGAAATCTTGACAGA
TGAATGTTTATCCTCCAGGTTTTTTGGTGATCAGAGGTCAAACTATTCTC
AGCCTGTTTTTAATATAAACAATTCTCTGGGATAATTTTGACTGTGAAAC
GGCCACCTCTAACAGAAAGTCCATTTTAAACATTGTTTTGTTGTTTTTGT
TTTGTTTTGACTGTGCTGAATAAAATGTTTCTTTTATTCTAAAATGTTTT
CTCAGCTGAAATTTTCAAGTCTGTTTCTGTCCGTAAGTGATTTGACTTTC
TATGTATTAGATGGTAATGAGGAAATTGCAGGTTTTCCAGTCTACATCTA
TTTTTAAAATTCTGAGCATAAAGAATATTTTATTATaaaaaaaaaaaaaa
aaaaaaaa
>LIT2007|Homo sapiens|ST7OT3|Homo sapiens ST7 overlapping transcript 3 (non-coding RNA) taken from suppression of tumorigenicity 7 (ST7), transcript variant a, mRNA|1665
ATGGCTGAAGCGGCCACGGGCTTTCTGGAGCAGCTCAAGTCCTGCATAGT
TTGGTCTTGGACGTATCTGTGGACCGTGTGGTTCTTCATCGTGCTATTCC
TGGTCTACATCCTGCGGGTGCCTTTGAAAATCAACGACAACTTGAGCACA
GTGAGCATGTTTTTGAACACATTAACACCGAAGTTCTACGTGGCCCTAAC
AGGCACTTCCTCACTAATATCAGGGCTTATTTTGATATTTGAATGGTGGT
ATTTTCGCAAATACGGAACTTCATTCATTGAACAAGTCTCAGTAAGCCAC
TTGCGCCCCCTTCTGGGAGGGGTTGACAACAACTCTTCCAACAATTCTAA
TTCCAGTAACGGGGACTCAGATTCCAATAGGCAAAGTGTCTCAGAATGCA
AAGTATGGCGAAATCCACTAAATTTATTTAGGGGTGCTGAATACAATCGG
TATACTTGGGTGACAGGACGAGAGCCTCTTACTTACTATGACATGAATCT
CTCTGCCCAAGACCACCAGACATTCTTTACTTGTGACTCGGACCATCTGC
GTCCCGCAGATGCAATAATGCAGAAAGCCTGGAGAGAGAGAAACCCCCAA
GCTAGGATTTCTGCAGCTCATGAAGCCTTGGAGATAAATGAGTGTGCAAC
TGCTTATATTCTCTTGGCTGAAGAGGAAGCAACAACCATTGCTGAAGCAG
AAAAATTATTTAAGCAGGCCCTGAAGGCTGGAGATGGCTGTTACCGACGC
TCTCAGCAGCTACAACATCATGGATCCCAGTATGAAGCCCAACATAGACG
AGACACCAATGTCTTGGTGTACATCAAAAGAAGGCTAGCAATGTGTGCCA
GAAGACTCGGGAGGACCAGGGAAGCAGTGAAAATGATGAGAGATTTAATG
AAGGAGTTCCCCCTTCTGAGTATGTTCAATATCCATGAAAACCTTTTAGA
AGCCCTTCTGGAACTACAAGCATATGCTGATGTTCAGGCAGTCTTAGCAA
AGTATGATGATATAAGCTTACCAAAGTCAGCAACAATATGCTACACAGCT
GCTTTGCTCAAAGCAAGAGCTGTCTCTGACAAATTCTCTCCTGAGGCTGC
ATCTCGGCGGGGGCTGAGCACAGCAGAGATGAATGCAGTAGAGGCCATTC
ATAGAGCTGTGGAATTCAATCCTCATGTGCCAAAATACCTACTAGAAATG
AAAAGCTTAATCCTACCCCCAGAACATATCCTGAAGAGAGGAGACAGTGA
AGCAATAGCATATGCATTCTTTCATCTTGCACACTGGAAGAGAGTGGAAG
GGGCTTTGAATCTTTTGCATTGTACGTGGGAAGGCACTTTTCGGATGATC
CCTTATCCCTTGGAAAAGGGGCACCTATTTTATCCTTACCCAATCTGTAC
AGAAACAGCAGACCGAGAGCTGCTTCCATCTTTCCATGAAGTCTCAGTTT
ACCCAAAGAAGGAGCTTCCCTTCTTTATTCTCTTTACTGCTGGATTATGT
TCCTTCACAGCCATGCTGGCCCTCCTGACACATCAGTTCCCGGAACTTAT
GGGGGTCTTCGCAAAAGCTTTCCTCAGCACTTTGTTTGCCCCCTTAAACT
TTGTCATGGAGAAAGTGGAGAGCATCCTCCCATCCAGTCTGTGGCACCAG
CTAACACGGATCTGA
>LIT2008|Homo sapiens|ST7OT4|Homo sapiens ST7 overlapping transcript 4, mRNA sequence|1588
GGCCCCGCGGAGGAAGAGCTGCGCCGCGCACAGCCCGCAAGCGGCCGGGC
CGGGCCGGCAGCCGCCCTGCTGCGTCGCTGGTGGTCGGGAGACGGAGAAG
AACGGGTGTCGCGGGCGAAGGAGTTCCCAGGACACCCCCTCGGGTGTCTG
CGCCGGAACTCCGAGGGTTCCCCGGAGTTAGACCGAGTCCTTCCTCACGC
CCTCCCGGCTCTACATATGCTCAGCAAGTGCCGCGTGCCTCCCATCCTTG
GTCGGTGGTAAATGCAGGAGGTAATTAACAGGATCTTCACAAACTTGGAG
CCGGCCCACTGAGTCGTTAAAAAAACACCCGCAAAGAAAACACACGAGCC
TTAACACTCCAGAGAGTTCCGAAACACAAAGTAAATTTCGAGCTAAGGGT
TACAGTCCTTTAAATCTGGAAATTTCAAGTATCCCTCGGGATCGTGTCCC
TGGGAGGCGGATAGGATTCAGCACTCTAGAATTGTCTCACCATTTGAATA
GGTGCTGCTCAGCCCTTTTGAGTCTGTCATCGGAAAGACCATGGCTTTCT
CGCTTTTCATCTTTTTGGATGGCTGCTTGTCGCAATATTGTCTTCTTCGC
TTTAGACAACCCTGTGGTGCTTACTCTTCCTGTGATGAAGGCAAGTGTGT
TCCTGGAGAGGTTACTGAATCTGGAGCTGCTTTTAGGGAGTTGCAGATGG
CGCAGGCCTCCCTTCCTCCTCAAGGAAGCCAAAGACACCATCACAATCAG
GCAGCCAGGAGCCAGGGCTTCCATAGGCCCAGCTCTGTACCTGTAGGGGG
ATGGAATCTGCTAAAAGTGTTCTGGAGTCGTTCTTGGATATCTGCTTGGT
ATCTTCTCAATATCTTGACCATCtgtgacaattttaatcctcatttgatc
atattttatgcaatgttcacagcatcttcaccaggagtagattctatctc
aaaacactttctttgctcatcaaaagaaacagctctttatccgttcaagt
tttacaaggaattacaacaattcagtcacatcttaaagcttcagttctaa
ttctagttattttgctgtttatggcatgcctgcagttacttTATCTTATA
TGAATTATGGTATATGTGTGTGATNTATGTGGGTCAGTGTTTGTGTATAT
ATGCATCTTTTTTTGTATATGTATGTTTTATTACTTCTTCTAGATTCTAG
TTCTTCATCTTCCAGTGTTAATTCCTTGTACAAAGTAGGTCCTTATCATT
CACTGGATGAATGAATATCCAAGTTACGGTGTATTTAGTGAGCTGGGATT
GGAACAATACAATTGATAAAATGCATTACTGAGTATGTGCCCCATCTAAG
TTTGCAGCTTTAGATTGTGGTCAGAGGCTGTTACAAGATCTTATATATTC
TATGATGGGCCATATGCATCTAAAGCATGGTGGTTCAGTTTATGAATATA
TAAAAGGACAATTTTTTGATTAATGTCAGCTTTGAGTTTAGAATGTATCC
CAGACATCTTAGTTGCCCTTAATTATTTTTGGAGATATTTTTCTCAGCCA
TTAATAAAGCAATCCGAATGACGAAAAAAAAAAAAAAA
>LIT2012|Homo sapiens|MALAT-1|Homo sapiens metastasis associated in lung adenocarcinoma transcript 1 long isoform, transcribed non-coding RNA, complete sequence.
GATCAGAGTGGGCCACTGCCAGCCAACGGCCCCCGGGGCTCAGGCGGGGA
GCAGCTCTGTGGTGTGGGATTGAGGCGTTTTCCAAGAGTGGGTTTTCACG
TTTCTAAGATTTCCCAAGCAGACAGCCCGTGCTGCTCCGATTTCTCGAAC
AAAAAAGCAAAACGTGTGGCTGTCTTGGGAGCAAGTCGCAGGACTGCAAG
CAGTTGGGGGAGAAAGTCCGCCATTTTGCCACTTCTCAACCGTCCCTGCA
AGGCTGGGGCTCAGTTGCGTAATGGAAAGTAAAGCCCTGAACTATCACAC
TTTAATCTTCCTTCAAAAGGTGGTAAACTATACCTACTGTCCCTCAAGAG
AACACAAGAAGTGCTTTAAGAGGCGGCGGAAGGTGATCGAATTCCGGTGA
TGCGAGTTGTTCTCCGTCTATAAATACGCCTCGCCCGAGCTGTGCGGTAG
GCATTGAGGCAGCCAGCGCAGGGGCTTCTGCTGAGGGGGCAGGCGGAGCT
TGAGGAAACCGCAGATAAGTTTTTTTCTCTTTGAAAGATAGAGATTAATA
CAACTACTTAAAAAATATAGTCAATAGGTTACTAAGATATTGCTTAGCGT
TAAGTTTTTAACGTAATTTTAATAGCTTAAGATTTTAAGAGAAAATATGA
AGACTTAGAAGAGTAGCATGAGGAAGGAAAAGATAAAAGGTTTCTAAAAC
ATGACGGAGGTTGAGATGAAGCTTCTTCATGGAGTAAAAAATGTATTTAA
AAGAAAATTGAGAGAAAGGACTACAGAGCCCCGAATTAATACCAATAGAA
GGGCAATGCTTTTAGATTAAAATGAAGGTGACTTAAACAGCTTAAAGTTT
AGTTTAAAAGTTGTAGGTGATTAAAATAATTTGAAGGCGATCTTTTAAAA
AGAGATTAAACCGAAGGTGATTAAAAGACCTTGAAATCCATGACGCAGGG
AGAATTGCGTCATTTAAAGCCTAGTTAACGCATTTACTAAACGCAGACGA
AAATGGAAAGATTAATTGGGAGTGGTAGGATGAAACAATTTGGAGAAGAT
AGAAGTTTGAAGTGGAAAACTGgaagacagaagtacgggaaggcgaagaa
aagaatagagaagatagggaaattagaagataaaaacatacttttagaag
aaaaaagataaatttaaacctgaaaagtaggaagcagaagagaaaagaca
agctaggaaacaaaaagCTAAGGGCAAAATGTACAAACTTAGAAGAAAAT
TGGAAGATAGAAACAAGATAGAAAATGAAAATATTGTCAAGAGTTTCAGA
TAGAAAATGAAAAACAAGCTAAGACAAGTATTGGAGAAGTATAGAAGATA
GAAAAATATAAAGCCAAAAATTGGATAAAATAGCACTGAAAAAATGAGGA
AATTATTGGTAACCAATTTATTTTAAAAGCCCATCAATTTAATTTCTGGT
GGTGCAGAAGTTAGAAGGTAAAGCTTGAGAAGATGAGGGTGTTTACGTAG
ACCAGAACCAATTTAGAAGAATACTTGAAGCTAGAAGGGGAAGTTGGTTA
AAAATCACATCAAAAAGCTACTAAAAGGACTGGTGTAATTTAAAAAAAAC
TAAGGCAGAAGGCTTTTGGAAGAGTTAGAAGAATTTGGAAGGCCTTAAAT
ATAGTAGCTTAGTTTGAAAAATGTGAAGGACTTTCGTAACGGAAGTAATT
CAAGATCAAGAGTAATTACCAACTTAATGTTTTTGCATTGGACTTTGAGT
TAAGATTATTTTTTAAATCCTGAGGACTAGCATTAATTGACAGCTGACCC
AGGTGCTACACAGAAGTGGATTCAGTGAATCTAGGAAGACAGCAGCAGAC
AGGATTCCAGGAACCAGTGTTTGATGAAGCTAGGACTGAGGAGCAAGCGA
GCAAGCAGCAGTTCGTGGTGAAGATAGGAAAAGAGTCCAGGAGCCAGTGC
GATTTGGTGAAGGAAGCTAGGAAGAAGGAAGGAGCGCTAACGATTTGGTG
GTGAAGCTAGGAAAAAGGATTCCAGGAAGGAGCGAGTGCAATTTGGTGAT
GAAGGTAGCAGGCGGCTTGGCTTGGCAACCACACGGAGGAGGCGAGCAGG
CGTTGTGCGTAGAGGATCCTAGACCAGCATGCCAGTGTGCCAAGGCCACA
GGGAAAGCGAGTGGTTGGTAAAAATCCGTGAGGTCGGCAATATGTTGTTT
TTCTGGAACTTACTTATGGTAACCTTTTATTTATTTTCTAATATAATGGG
GGAGTTTCGTACTGAGGTGTAAAGGGATTTATATGGGGACGTAGGCCGAT
TTCCGGGTGTTGTAGGTTTCTCTTTTTCAGGCTTATACTCATGAATCTTG
TCTGAAGCTTTTGAGGGCAGACTGCCAAGTCCTGGAGAAATAGTAGATGG
CAAGTTTGTGGGTTTTTTTTTTTTACACGAATTTGAGGAAAACCAAATGA
ATTTGATAGCCAAATTGAGACAATTTCAGCAAATCTGTAAGCAGTTTGTA
TGTTTAGTTGGGGTAATGAAGTATTTCAGTTTTGTGAATAGATGACCTGT
TTTTACTTCCTCACCCTGAATTCGTTTTGTAAATGTAGAGTTTGGATGTG
TAACTGAGGCGGGGGGGAGTTTTCAGTATTTTTTTTTGTGGGGGTGGGGG
CAAAATATGTTTTCAGTTCTTTTTCCCTTAGGTCTGTCTAGAATCCTAAA
GGCAAATGACTCAAGGTGTAACAGAAAACAAGAAAATCCAATATCAGGAT
AATCAGACCACCACAGGTTTACAGTTTATAGAAACTAGAGCAGTTCTCAC
GTTGAGGTCTGTGGAAGAGATGTCCATTGGAGAAATGGCTGGTAGTTACT
CTTTTTTCCCCCCACCCCCTTAATCAGACTTTAAAAGTGCTTAACCCCTT
AAACTTGTTATTTTTTACTTGAAGCATTTTGGGATGGTCTTAACAGGGAA
GAGAGAGGGTGGGGGAGAAAATGTTTTTTTCTAAGATTTTCCACAGATGC
TATAGTACTATTGACAAACTGGGTTAGAGAAGGAGTGTACCGCTGTGCTG
TTGGCACGAACACCTTCAGGGACTGGAGCTGCTTTTATCCTTGGAAGAGT
ATTCCCAGTTGAAGCTGAAAAGTACAGCACAGTGCAGCTTTGGTTCATAT
TCAGTCATCTCAGGAGAACTTCAGAAGAGCTTGAGTAGGCCAAATGTTGA
AGTTAAGTTTTCCAATAATGTGACTTCTTAAAAGTTTTATTAAAGGGGAG
GGGCAAATATTGGCAATTAGTTGGCAGTGGCGTGTTACGGTGGGATTGGT
GGGGTGGGTTTAGGTAATTGTTTAGTTTATGATTGCAGATAAACTCATGC
CAGAGAACTTAAAGTCTTAGAATGGAAAAAGTAAAGAAATATCAACTTCC
AAGTTGGCAAGTAACTCCCAATGATTTAGTTTTTTTCCCCCCAGTTTGAA
TTGGGAAGCTGGGGGAAGTTAAATATGAGCCACTGGGTGTACCAGTGCAT
TAATTTGGGCAAGGAAAGTGTCATAATTTGATACTGTATCTGTTTTCCTT
CAAAGTATAGAGCTTTTGGGGAAGGAAAGTATTGAACTGGGGGTTGGTCT
GGCCTACTGGGCTGACATTAACTACAATTATGGGAAATGCAAAAGTTGTT
TGGATATGGTAGTGTGTGGTTCTCTTTTGGAATTTTTTTCAGGTGATTTA
ATAATAATTTAAAACTACTATAGAAACTGCAGAGCAAAGGAAGTGGCTTA
ATGATCCTGAAGGGATTTCTTCTGATGGTAGCTTTTGTATTATCAAGTAA
GATTCTATTTTCAGTTGTGTGTAAGCAAGTTTTTTTTTAGTGTAGGAGAA
ATACTTTTCCATTGTTTAACTGCAAAACAAGATGTTAAGGTATGCTTCAA
AAATTTTGTAAATTGTTTATTTTAAACTTATCTGTTTGTAAATTGTAACT
GATTAAGAATTGTGATAGTTCAGCTTGAATGTCTCTTAGAGGGTGGGCTT
TTGTGATGAGGGAGGGGAAACTTTTTTTTTTTCTATAGACTTTTTTCAGA
TAACATCTTCTGAGTCATAACCAGCCTGGCAGTATGATGGCCTAGATGCA
GAGAAAACAGCTCCTTGGTGAATTGATAAGTAAAGGCAGAAAAGATTATA
TGTCATACCTCCATTGGGGAATAAGCATAACCCTGAGATTCTTACTACTG
ATGAGAACATTATCTGCATATGCCAAAAAATTTTAAGCAAATGAAAGCTA
CCAATTTAAAGTTACGGAATCTACCATTTTAAAGTTAATTGCTTGTCAAG
CTATAACCACAAAAATAATGAATTGATGAGAAATACAATGAAGAGGCAAT
GTCCATCTCAAAATACTGCTTTTACAAAAGCAGAATAAAAGCGAAAAGAA
ATGAAAATGTTACACTACATTAATCCTGGAATAAAAGAAGCCGAAATAAA
TGAGAGATGAGTTGGGATCAAGTGGATTGAGGAGGCTGTGCTGTGTGCCA
ATGTTTCGTTTGCCTCAGACAGGTATCTCTTCGTTATCAGAAGAGTTGCT
TCATTTCATCTGGGAGCAGAAAACAGCAGGCAGCTGTTAACAGATAAGTT
TAACTTGCATCTGCAGTATTGCATGTTAGGGATAAGTGCTTATTTTTAAG
AGCTGTGGAGTTCTTAAATATCAACCATGGCACTTTCTCCTGACCCCTTC
CCTAGGGGATTTCAGGATTGAGAAATTTTTCCATCGAGCCTTTTTAAAAT
TGTAGGACTTGTTCCTGTGGGCTTCAGTGATGGGATAGTACACTTCACTC
AGAGGCATTTGCATCTTTAAATAATTTCTTAAAAGCCTCTAAAGTGATCA
GTGCCTTGATGCCAACTAAGGAAATTTGTTTAGCATTGAATCTCTGAAGG
CTCTATGAAAGGAATAGCATGATGTGCTGTTAGAATCAGATGTTACTGCT
AAAATTTACATGTTGTGATGTAAATTGTGTAGAAAACCATTAAATCATTC
AAAATAATAAACTATTTTTATTAGAGAATGTATACTTTTAGAAAGCTGTC
TCCTTATTTAAATAAAATAGTGTTTGTCTGTAGTTCAGTGTTGGGGCAAT
CTTGGGGGGGATTCTTCTCTAATCTTTCAGAAACTTTGTCTGCGAACACT
CTTTAATGGACCAGATCAGGATTTGAGCGGAAGAACGAATGTAACTTTAA
GGCAGGAAAGACAAATTTTATTCTTCATAAAGTGATGAGCATATAATAAT
TCCAGGCACATGGCAATAGAGGCCCTCTAAATAAGGAATAAATAACCTCT
TAGACAGGTGGGAGATTATGATCAGAGTAAAAGGTAATTACACATTTTAT
TTCCAGAAAGTCAGGGGTCTATAAATTGACAGTGATTAGAGTAATACTTT
TTCACATTTCCAAAGTTTGCATGTTAACTTTAAATGCTTACAATCTTAGA
GTGGTAGGCAATGTTTTACACTATTGACCTTATATAGGGAAGGGAGGGGG
TGCCTGTGGGGTTTTAAAGAATTTTCCTTTGCAGAGGCATTTCATCCTTC
ATGAAGCCATTCAGGATTTTGAATTGCATATGAGTGCTTGGCTCTTCCTT
CTGTTCTAGTGAGTGTATGAGACCTTGCAGTGAGTTTATCAGCATACTCA
AAATTTTTTTCCTGGAATTTGGAGGGATGGGAGGAGGGGGTGGGGCTTAC
TTGTTGTAGCTTTTTTTTTTTTTACAGACTTCACAGAGAATGCAGTTGTC
TTGACTTCAGGTCTGTCTGTTCTGTTGGCAAGTAAATGCAGTACTGTTCT
GATCCCGCTGCTATTAGAATGCATTGTGAAACGACTGGAGTATGATTAAA
AGTTGTGTTCCCCAATGCTTGGAGTAGTGATTGTTGAAGGAAAAAATCCA
GCTGAGTGATAAAGGCTGAGTGTTGAGGAAATTTCTGCAGTTTTAAGCAG
TCGTATTTGTGATTGAAGCTGAGTACATTTTGCTGGTGTATTTTTAGGTA
AAATGCTTTTTGTTCATTTCTGGTGGTGGGAGGGGACTGAAGCCTTTAGT
CTTTTCCAGATGCAACCTTAAAATCAGTGACAAGAAACATTCCAAACAAG
CAACAGTCTTCAAGAAATTAAACTGGCAAGTGGAAATGTTTAAACAGTTC
AGTGATCTTTAGTGCATTGTTTATGTGTGGGTTTCTCTCTCCCCTCCCTT
GGTCTTAATTCTTACATGCAGGAACACTCAGCAGACACACGTATGCGAAG
GGCCAGAGAAGCCAGACCCAGTAAGAAAAAATAGCCTATTTACTTTAAAT
AAACCAAACATTCCATTTTAAATGTGGGGATTGGGAACCACTAGTTCTTT
CAGATGGTATTCTTCAGACTATAGAAGGAGCTTCCAGTTGAATTCACCAG
TGGACAAAATGAGGAAAACAGGTGAACAAGCTTTTTCTGTATTTACATAC
AAAGTCAGATCAGTTATGGGACAATAGTATTGAATAGATTTCAGCTTTAT
GCTGGAGTAACTGGCATGTGAGCAAACTGTGTTGGCGTGGGGGTGGAGGG
GTGAGGTGGGCGCTAAGCCTTTTTTTAAGATTTTTCAGGTACCCCTCACT
AAAGGCACCGAAGGCTTAAAGTAGGACAACCATGGAGCCTTCCTGTGGCA
GGAGAGACAACAAAGCGCTATTATCCTAAGGTCAAGAGAAGTGTCAGCCT
CACCTGATTTTTATTAGTAATGAGGACTTGCCTCAACTCCCTCTTTCTGG
AGTGAAGCATCCGAAGGAATGCTTGAAGTACCCCTGGGCTTCTCTTAACA
TTTAAGCAAGCTGTTTTTATAGCAGCTCTTAATAATAAAGCCCAAATCTC
AAGCGGTGCTTGAAGGGGAGGGAAAGGGGGAAAGCGGGCAACCACTTTTC
CCTAGCTTTTCCAGAAGCCTGTTAAAAGCAAGGTCTCCCCACAAGCAACT
TCTCTGCCACATCGCCACCCCGTGCCTTTTGATCTAGCACAGACCCTTCA
CCCCTCACCTCGATGCAGCCAGTAGCTTGGATCCTTGTGGGCATGATCCA
TAATCGGTTTCAAGGTAACGATGGTGTCGAGGTCTTTGGTGGGTTGAACT
ATGTTAGAAAAGGCCATTAATTTGCCTGCAAATTGTTAACAGAAGGGTAT
TAAAACCACAGCTAAGTAGCTCTATTATAATACTTATCCAGTGACTAAAA
CCAACTTAAACCAGTAAGTGGAGAAATAACATGTTCAAGAACTGTAATGC
TGGGTGGGAACATGTAACTTGTAGACTGGAGAAGATAGGCATTTGAGTGG
CTGAGAGGGCTTTTGGGTGGGAATGCAAAAATTCTCTGCTAAGACTTTTT
CAGGTGAACATAACAGACTTGGCCAAGCTAGCATCTTAGCGGAAGCTGAT
CTCCAATGCTCTTCAGTAGGGTCATGAAGGTTTTTCTTTTCCTGAGAAAA
CAACACGTATTGTTTTCTCAGGTTTTGCTTTTTGGCCTTTTTCTAGCTTA
AAAAAAAAAAAAGCAAAAGATGCTGGTGGTTGGCACTCCTGGTTTCCAGG
ACGGGGTTCAAATCCCTGCGGTGTCTTTGCTTTGACTACTAATCTGTCTT
CAGGACTCTTTCTGTATTTCTCCTTTTCTCTGCAGGTGCTAGTTCTTGGA
GTTTTGGGGAGGTGGGAGGTAACAGCACAATATCTTTGAACTATATACAT
CCTTGATGTATAATTTGTCAGGAGCTTGACTTGATTGTATATTCATATTT
ACACGAGAACCTAATATAACTGCCTTGTCTTTTTCAGGTAATAGCCTGCA
GCTGGTGTTTTGAGAAGCCCTACTGCTGAAAACTTAACAATTTTGTGTAA
TAAAAATGGAGAAGCTCTAAATTGTTGTGGTTCTTTTGGAATAAAAAAAT
CTTGATTGGGAAAAAAGATGGGTGTTCTGTGGGCTTGTTCTGTTAAATCT
GTGGTCTATAAACACAGCACCCATAATTACAGCATAATCTTCAAGTAGGG
TACGGACTTTGGGGGATTGGTGCGAGGGTAGTGGGTGAGTGGCCTACTAA
AAAGCCCAGTAACCCCCACAGGAAAATAGGGAACTTCTTTTTAAGTAGCC
TCCTTTCCACTATTTAGTAATTGGCTGTGAGCTGGGCTGGGGGAGAAATG
GGGCGGGGTGTGTGTGTCATTGGAAAGCTCTCttttttgtttttttgaga
cagtctcactttgtcccccaggctggagtgtagtggcatgatctctgcaa
actgcaacctccacttgtggggtccaagtggttgtcctgcttcaccctcc
ctgtagctgggactacaggtgcacaccaccacgcctggctaatttttgta
tt
>LIT2013|Homo sapiens|MALAT-1|Homo sapiens metastasis associated in lung adenocarcinoma transcript 1 short isoform, transcribed non-coding RNA, complete sequence.|8110
GATCAGAGTGGGCCACTGCCAGCCAACGGCCCCCGGGGCTCAGGCGGGGA
GCAGCTCTGTGGTGTGGGATTGAGGCGTTTTCCAAGAGTGGGTTTTCACG
TTTCTAAGATTTCCCAAGCAGACAGCCCGTGCTGCTCCGATTTCTCGAAC
AAAAAAGCAAAACGTGTGGCTGTCTTGGGAGCAAGTCGCAGGACTGCAAG
CAGTTGGGGGAGAAAGTCCGCCATTTTGCCACTTCTCAACCGTCCCTGCA
AGGCTGGGGCTCAGTTGCGTAATGGAAAGTAAAGCCCTGAACTATCACAC
TTTAATCTTCCTTCAAAAGGTGGTAAACTATACCTACTGTCCCTCAAGAG
AACACAAGAAGTGCTTTAAGAGGCGGCGGAAGGTGATCGAATTCCGGTGA
TGCGAGTTGTTCTCCGTCTATAAATACGCCTCGCCCGAGCTGTGCGGTAG
GCATTGAGGCAGCCAGCGCAGGGGCTTCTGCTGAGGGGGCAGGCGGAGCT
TGAGGAAACCGCAGATAAGTTTTTTTCTCTTTGAAAGATAGAGATTAATA
CAACTACTTAAAAAATATAGTCAATAGGTTACTAAGATATTGCTTAGCGT
TAAGTTTTTAACGTAATTTTAATAGCTTAAGATTTTAAGAGAAAATATGA
AGACTTAGAAGAGTAGCATGAGGAAGGAAAAGATAAAAGGTTTCTAAAAC
ATGACGGAGGTTGAGATGAAGCTTCTTCATGGAGTAAAAAATGTATTTAA
AAGAAAATTGAGAGAAAGGACTACAGAGCCCCGAATTAATACCAATAGAA
GGGCAATGCTTTTAGATTAAAATGAAGGTGACTTAAACAGCTTAAAGTTT
AGTTTAAAAGTTGTAGGTGATTAAAATAATTTGAAGGCGATCTTTTAAAA
AGAGATTAAACCGAAGGTGATTAAAAGACCTTGAAATCCATGACGCAGGG
AGAATTGCGTCATTTAAAGCCTAGTTAACGCATTTACTAAACGCAGACGA
AAATGGAAAGATTAATTGGGAGTGGTAGGATGAAACAATTTGGAGAAGAT
AGAAGTTTGAAGTGGAAAACTGgaagacagaagtacgggaaggcgaagaa
aagaatagagaagatagggaaattagaagataaaaacatacttttagaag
aaaaaagataaatttaaacctgaaaagtaggaagcagaagagaaaagaca
agctaggaaacaaaaagCTAAGGGCAAAATGTACAAACTTAGAAGAAAAT
TGGAAGATAGAAACAAGATAGAAAATGAAAATATTGTCAAGAGTTTCAGA
TAGAAAATGAAAAACAAGCTAAGACAAGTATTGGAGAAGTATAGAAGATA
GAAAAATATAAAGCCAAAAATTGGATAAAATAGCACTGAAAAAATGAGGA
AATTATTGGTAACCAATTTATTTTAAAAGCCCATCAATTTAATTTCTGGT
GGTGCAGAAGTTAGAAGGTAAAGCTTGAGAAGATGAGGGTGTTTACGTAG
ACCAGAACCAATTTAGAAGAATACTTGAAGCTAGAAGGGGAAGTTGGTTA
AAAATCACATCAAAAAGCTACTAAAAGGACTGGTGTAATTTAAAAAAAAC
TAAGGCAGAAGGCTTTTGGAAGAGTTAGAAGAATTTGGAAGGCCTTAAAT
ATAGTAGCTTAGTTTGAAAAATGTGAAGGACTTTCGTAACGGAAGTAATT
CAAGATCAAGAGTAATTACCAACTTAATGTTTTTGCATTGGACTTTGAGT
TAAGATTATTTTTTAAATCCTGAGGACTAGCATTAATTGACAGCTGACCC
AGGTGCTACACAGAAGTGGATTCAGTGAATCTAGGAAGACAGCAGCAGAC
AGGATTCCAGGAACCAGTGTTTGATGAAGCTAGGACTGAGGAGCAAGCGA
GCAAGCAGCAGTTCGTGGTGAAGATAGGAAAAGAGTCCAGGAGCCAGTGC
GATTTGGTGAAGGAAGCTAGGAAGAAGGAAGGAGCGCTAACGATTTGGTG
GTGAAGCTAGGAAAAAGGATTCCAGGAAGGAGCGAGTGCAATTTGGTGAT
GAAGGTAGCAGGCGGCTTGGCTTGGCAACCACACGGAGGAGGCGAGCAGG
CGTTGTGCGTAGAGGATCCTAGACCAGCATGCCAGTGTGCCAAGGCCACA
GGGAAAGCGAGTGGTTGGTAAAAATCCGTGAGGTCGGCAATATGTTGTTT
TTCTGGAACTTACTTATGGTAACCTTTTATTTATTTTCTAATATAATGGG
GGAGTTTCGTACTGAGGTGTAAAGGGATTTATATGGGGACGTAGGCCGAT
TTCCGGGTGTTGTAGGTTTCTCTTTTTCAGGCTTATACTCATGAATCTTG
TCTGAAGCTTTTGAGGGCAGACTGCCAAGTCCTGGAGAAATAGTAGATGG
CAAGTTTGTGGGTTTTTTTTTTTTACACGAATTTGAGGAAAACCAAATGA
ATTTGATAGCCAAATTGAGACAATTTCAGCAAATCTGTAAGCAGTTTGTA
TGTTTAGTTGGGGTAATGAAGTATTTCAGTTTTGTGAATAGATGACCTGT
TTTTACTTCCTCACCCTGAATTCGTTTTGTAAATGTAGAGTTTGGATGTG
TAACTGAGGCGGGGGGGAGTTTTCAGTATTTTTTTTTGTGGGGGTGGGGG
CAAAATATGTTTTCAGTTCTTTTTCCCTTAGGTCTGTCTAGAATCCTAAA
GGCAAATGACTCAAGGTGTAACAGAAAACAAGAAAATCCAATATCAGGAT
AATCAGACCACCACAGGTTTACAGTTTATAGAAACTAGAGCAGTTCTCAC
GTTGAGGTCTGTGGAAGAGATGTCCATTGGAGAAATGGCTGGTAGTTACT
CTTTTTTCCCCCCACCCCCTTAATCAGACTTTAAAAGTGCTTAACCCCTT
AAACTTGTTATTTTTTACTTGAAGCATTTTGGGATGGTCTTAACAGGGAA
GAGAGAGGGTGGGGGAGAAAATGTTTTTTTCTAAGATTTTCCACAGATGC
TATAGTACTATTGACAAACTGGGTTAGAGAAGGAGTGTACCGCTGTGCTG
TTGGCACGAACACCTTCAGGGACTGGAGCTGCTTTTATCCTTGGAAGAGT
ATTCCCAGTTGAAGCTGAAAAGTACAGCACAGTGCAGCTTTGGTTCATAT
TCAGTCATCTCAGGAGAACTTCAGAAGAGCTTGAGTAGGCCAAATGTTGA
AGTTAAGTTTTCCAATAATGTGACTTCTTAAAAGTTTTATTAAAGGGGAG
GGGCAAATATTGGCAATTAGTTGGCAGTGGCGTGTTACGGTGGGATTGGT
GGGGTGGGTTTAGGTAATTGTTTAGTTTATGATTGCAGATAAACTCATGC
CAGAGAACTTAAAGTCTTAGAATGGAAAAAGTAAAGAAATATCAACTTCC
AAGTTGGCAAGTAACTCCCAATGATTTAGTTTTTTTCCCCCCAGTTTGAA
TTGGGAAGCTGGGGGAAGTTAAATATGAGCCACTGGGTGTACCAGTGCAT
TAATTTGGGCAAGGAAAGTGTCATAATTTGATACTGTATCTGTTTTCCTT
CAAAGTATAGAGCTTTTGGGGAAGGAAAGTATTGAACTGGGGGTTGGTCT
GGCCTACTGGGCTGACATTAACTACAATTATGGGAAATGCAAAAGTTGTT
TGGATATGGTAGTGTGTGGTTCTCTTTTGGAATTTTTTTCAGGTGATTTA
ATAATAATTTAAAACTACTATAGAAACTGCAGAGCAAAGGAAGTGGCTTA
ATGATCCTGAAGGGATTTCTTCTGATGGTAGCTTTTGTATTATCAAACTT
TTTTCAGATAACATCTTCTGAGTCATAACCAGCCTGGCAGTATGATGGCC
TAGATGCAGAGAAAACAGCTCCTTGGTGAATTGATAAGTAAAGGCAGAAA
AGATTATATGTCATACCTCCATTGGGGAATAAGCATAACCCTGAGATTCT
TACTACTGATGAGAACATTATCTGCATATGCCAAAAAATTTTAAGCAAAT
GAAAGCTACCAATTTAAAGTTACGGAATCTACCATTTTAAAGTTAATTGC
TTGTCAAGCTATAACCACAAAAATAATGAATTGATGAGAAATACAATGAA
GAGGCAATGTCCATCTCAAAATACTGCTTTTACAAAAGCAGAATAAAAGC
GAAAAGAAATGAAAATGTTACACTACATTAATCCTGGAATAAAAGAAGCC
GAAATAAATGAGAGATGAGTTGGGATCAAGTGGATTGAGGAGGCTGTGCT
GTGTGCCAATGTTTCGTTTGCCTCAGACAGGTATCTCTTCGTTATCAGAA
GAGTTGCTTCATTTCATCTGGGAGCAGAAAACAGCAGGCAGCTGTTAACA
GATAAGTTTAACTTGCATCTGCAGTATTGCATGTTAGGGATAAGTGCTTA
TTTTTAAGAGCTGTGGAGTTCTTAAATATCAACCATGGCACTTTCTCCTG
ACCCCTTCCCTAGGGGATTTCAGGATTGAGAAATTTTTCCATCGAGCCTT
TTTAAAATTGTAGGACTTGTTCCTGTGGGCTTCAGTGATGGGATAGTACA
CTTCACTCAGAGGCATTTGCATCTTTAAATAATTTCTTAAAAGCCTCTAA
AGTGATCAGTGCCTTGATGCCAACTAAGGAAATTTGTTTAGCATTGAATC
TCTGAAGGCTCTATGAAAGGAATAGCATGATGTGCTGTTAGAATCAGATG
TTACTGCTAAAATTTACATGTTGTGATGTAAATTGTGTAGAAAACCATTA
AATCATTCAAAATAATAAACTATTTTTATTAGAGAATGTATACTTTTAGA
AAGCTGTCTCCTTATTTAAATAAAATAGTGTTTGTCTGTAGTTCAGTGTT
GGGGCAATCTTGGGGGGGATTCTTCTCTAATCTTTCAGAAACTTTGTCTG
CGAACACTCTTTAATGGACCAGATCAGGATTTGAGCGGAAGAACGAATGT
AACTTTAAGGCAGGAAAGACAAATTTTATTCTTCATAAAGTGATGAGCAT
ATAATAATTCCAGGCACATGGCAATAGAGGCCCTCTAAATAAGGAATAAA
TAACCTCTTAGACAGGTGGGAGATTATGATCAGAGTAAAAGGTAATTACA
CATTTTATTTCCAGAAAGTCAGGGGTCTATAAATTGACAGTGATTAGAGT
AATACTTTTTCACATTTCCAAAGTTTGCATGTTAACTTTAAATGCTTACA
ATCTTAGAGTGGTAGGCAATGTTTTACACTATTGACCTTATATAGGGAAG
GGAGGGGGTGCCTGTGGGGTTTTAAAGAATTTTCCTTTGCAGAGGCATTT
CATCCTTCATGAAGCCATTCAGGATTTTGAATTGCATATGAGTGCTTGGC
TCTTCCTTCTGTTCTAGTGAGTGTATGAGACCTTGCAGTGAGTTTATCAG
CATACTCAAAATTTTTTTCCTGGAATTTGGAGGGATGGGAGGAGGGGGTG
GGGCTTACTTGTTGTAGCTTTTTTTTTTTTTACAGACTTCACAGAGAATG
CAGTTGTCTTGACTTCAGGTCTGTCTGTTCTGTTGGCAAGTAAATGCAGT
ACTGTTCTGATCCCGCTGCTATTAGAATGCATTGTGAAACGACTGGAGTA
TGATTAAAAGTTGTGTTCCCCAATGCTTGGAGTAGTGATTGTTGAAGGAA
AAAATCCAGCTGAGTGATAAAGGCTGAGTGTTGAGGAAATTTCTGCAGTT
TTAAGCAGTCGTATTTGTGATTGAAGCTGAGTACATTTTGCTGGTGTATT
TTTAGGTAAAATGCTTTTTGTTCATTTCTGGTGGTGGGAGGGGACTGAAG
CCTTTAGTCTTTTCCAGATGCAACCTTAAAATCAGTGACAAGAAACATTC
CAAACAAGCAACAGTCTTCAAGAAATTAAACTGGCAAGTGGAAATGTTTA
AACAGTTCAGTGATCTTTAGTGCATTGTTTATGTGTGGGTTTCTCTCTCC
CCTCCCTTGGTCTTAATTCTTACATGCAGGAACACTCAGCAGACACACGT
ATGCGAAGGGCCAGAGAAGCCAGACCCAGTAAGAAAAAATAGCCTATTTA
CTTTAAATAAACCAAACATTCCATTTTAAATGTGGGGATTGGGAACCACT
AGTTCTTTCAGATGGTATTCTTCAGACTATAGAAGGAGCTTCCAGTTGAA
TTCACCAGTGGACAAAATGAGGAAAACAGGTGAACAAGCTTTTTCTGTAT
TTACATACAAAGTCAGATCAGTTATGGGACAATAGTATTGAATAGATTTC
AGCTTTATGCTGGAGTAACTGGCATGTGAGCAAACTGTGTTGGCGTGGGG
GTGGAGGGGTGAGGTGGGCGCTAAGCCTTTTTTTAAGATTTTTCAGGTAC
CCCTCACTAAAGGCACCGAAGGCTTAAAGTAGGACAACCATGGAGCCTTC
CTGTGGCAGGAGAGACAACAAAGCGCTATTATCCTAAGGTCAAGAGAAGT
GTCAGCCTCACCTGATTTTTATTAGTAATGAGGACTTGCCTCAACTCCCT
CTTTCTGGAGTGAAGCATCCGAAGGAATGCTTGAAGTACCCCTGGGCTTC
TCTTAACATTTAAGCAAGCTGTTTTTATAGCAGCTCTTAATAATAAAGCC
CAAATCTCAAGCGGTGCTTGAAGGGGAGGGAAAGGGGGAAAGCGGGCAAC
CACTTTTCCCTAGCTTTTCCAGAAGCCTGTTAAAAGCAAGGTCTCCCCAC
AAGCAACTTCTCTGCCACATCGCCACCCCGTGCCTTTTGATCTAGCACAG
ACCCTTCACCCCTCACCTCGATGCAGCCAGTAGCTTGGATCCTTGTGGGC
ATGATCCATAATCGGTTTCAAGGTAACGATGGTGTCGAGGTCTTTGGTGG
GTTGAACTATGTTAGAAAAGGCCATTAATTTGCCTGCAAATTGTTAACAG
AAGGGTATTAAAACCACAGCTAAGTAGCTCTATTATAATACTTATCCAGT
GACTAAAACCAACTTAAACCAGTAAGTGGAGAAATAACATGTTCAAGAAC
TGTAATGCTGGGTGGGAACATGTAACTTGTAGACTGGAGAAGATAGGCAT
TTGAGTGGCTGAGAGGGCTTTTGGGTGGGAATGCAAAAATTCTCTGCTAA
GACTTTTTCAGGTGAACATAACAGACTTGGCCAAGCTAGCATCTTAGCGG
AAGCTGATCTCCAATGCTCTTCAGTAGGGTCATGAAGGTTTTTCTTTTCC
TGAGAAAACAACACGTATTGTTTTCTCAGGTTTTGCTTTTTGGCCTTTTT
CTAGCTTAAAAAAAAAAAAAGCAAAAGATGCTGGTGGTTGGCACTCCTGG
TTTCCAGGACGGGGTTCAAATCCCTGCGGTGTCTTTGCTTTGACTACTAA
TCTGTCTTCAGGACTCTTTCTGTATTTCTCCTTTTCTCTGCAGGTGCTAG
TTCTTGGAGTTTTGGGGAGGTGGGAGGTAACAGCACAATATCTTTGAACT
ATATACATCCTTGATGTATAATTTGTCAGGAGCTTGACTTGATTGTATAT
TCATATTTACACGAGAACCTAATATAACTGCCTTGTCTTTTTCAGGTAAT
AGCCTGCAGCTGGTGTTTTGAGAAGCCCTACTGCTGAAAACTTAACAATT
TTGTGTAATAAAAATGGAGAAGCTCTAAATTGTTGTGGTTCTTTTGGAAT
AAAAAAATCTTGATTGGGAAAAAAGATGGGTGTTCTGTGGGCTTGTTCTG
TTAAATCTGTGGTCTATAAACACAGCACCCATAATTACAGCATAATCTTC
AAGTAGGGTACGGACTTTGGGGGATTGGTGCGAGGGTAGTGGGTGAGTGG
CCTACTAAAAAGCCCAGTAACCCCCACAGGAAAATAGGGAACTTCTTTTT
AAGTAGCCTCCTTTCCACTATTTAGTAATTGGCTGTGAGCTGGGCTGGGG
GAGAAATGGGGCGGGGTGTGTGTGTCATTGGAAAGCTCTCttttttgttt
ttttgagacagtctcactttgtcccccaggctggagtgtagtggcatgat
ctctgcaaactgcaacctccacttgtggggtccaagtggttgtcctgctt
caccctccctgtagctgggactacaggtgcacaccaccacgcctggctaa
tttttgtatt
>LIT2014|Homo sapiens|Y1|Human gene hY1 encoding a cytoplasmic Ro RNA.|113
ggctggtccgaaggtagtgagttatctcaattgattgttcacagtcagtt
acagatcgaactccttgttctactctttccccccttctcactactgcact
tgactagtctttT
>LIT2019|Homo sapiens|Y3|Human Ro RNA (scRNA) hY3 from small cytoplasmic ribonucleoprotein particles.
ggctggtccgagtgcagtggtgtttacaactaattgatcacaaccagtta
cagatttctttgttccttctccactcccactgcttcacttgactagcctt
t
>LIT2021|Homo sapiens|Y4|Human hy4 Ro RNA (associated with erythrocyte Ro RNPs).|92
ggctggtccgatggtagtgggttatcagaacttattaacattagtgtcac
taaagttggtatacaaccccccactgctaaatttgactggCT
>LIT2023|Homo sapiens|Y5|Y RNA {clone Y5-125, small RNA known as Ro RNA}|118
GGCGAATTCGAGCTCGGTACCCCGGGATCCTCTAGagttggtccgagtgt
tgtgggttattgttaagttgatttaacattgtctccccccacaaccgcgc
ttgactagcttgctgttt
>LIT2024|Homo sapiens|Y5|Human Ro RNA (scRNA) hY5 from small cytoplasmic ribonucleoprotein particles.
agttggtccgagtgttgtgggttattgttaagttgatttaacattgtctc
cccccacaaccgcgcttgactagcttgctgtttt
>LIT2030|Homo sapiens|vault|Homo sapiens vault-associated RNA 3, complete sequence|88
GGCTGGCTTTAGCTCAGCGGTTACTTCGCGTGTCATCAAACCACCTCTCT
GGGTTGTTCGAGACCCGCGGGCGCTCTCCAGCCCTCTT
>LIT2031|Homo sapiens|vault|Homo sapiens vault-associated RNA 2, complete sequence|88
GGCTGGCTTTAGCTCAGCGGTTACTTCGAGTACATTGTAACCACCTCTCT
GGGTGGTTCGAGACCCGCGGGTGCTTTCCAGCTCTTTT
>LIT2032|Homo sapiens|vault|Homo sapiens vault-associated RNA 1, complete sequence|98
GGCTGGCTTTAGCTCAGCGGTTACTTCGACAGTTCTTTAATTGAAACAAG
CAACCTGTCTGGGTTGTTCGAGACCCGCGGGCGCTCTCCAGTCCTTTT
>LIT2034|Homo sapiens|HFE-AS|Homo sapiens HFE antisense RNA from cDNA clone IMAGE:2305638 3, mRNA sequence.|446
GCAAGCTTAAAGTTaagtttattgaagcacaataatacactctgagggac
agcgggcttatttctgcgaagtgaactcagcACTTCTTTACAGAGCTCAA
GGTGCTTTTATGGGGTTTGTGGGGAGGAGTTGAGGTTTGGGCTGTATCTG
AGTGACAGGATGATGTTATTTGATTGAAGTGTATAGCTATACAATCTAAA
ATTAAACTGTGCATGGTCTTACCTATAATTTGTTAAGAAAAGCCTCCCAG
GGATGGGGGGGCAAAACTGTATGTAAATTCTATTATAATGATGGCATGAT
GAACTTGGGGTGAACTTGAAGACAGGCTTTTGTGTTGTTGGGCATGTGCC
ACCTTAGGGAATTTCCACCTGTACCCTCCTTTCTCTTTCTCCAGGATATT
TTGGCCACAGACTTTATCATAAACTCCATCCCTTAGGGTGGCATTA
>LIT2035|Homo sapiens|HFE-AS|Homo sapiens HFE antisense RNA from cDNA clone IMAGE:2293728 3, mRNA sequence.|411
TTTTTTTTGCAAGCTTaaagcaaagtttattgaagcacaataatacactc
tgagggacagcgggcttatttctgcgaagtgaactcagcACTTCTTTACA
GAGCTCAAGGTGCTTTTATGGGGTTTGTGGGGAGGAGTTGAGGTTTGGGC
TGTATCTGAGTGACAGGATGATGTTATTTGATTGAAGTTTATAGCTATAC
AATCTAAAATTAAACTGTGCATGGTCTTACCTATAATTTGTTAAGAAAAG
CCTCCCAGGGATGGGGGGGCAAAACTGTATGTAAATTCTATTATAATGAT
GGCATGATGAACTTGGGGTGAACTTGAAGACAGGCTTTTGTGTTGTTGGG
CATGTGCCACCTTAGGGAATTTCCACCTGTACCCTCCTTTCTCTTTCTCC
AGGATATTTTG
>LIT2036|Homo sapiens|HFE-AS|Homo sapiens HFE antisense RNA from cDNA clone IMAGE:2475717 3, mRNA sequence.|133
GCAAGCTTaaagcaaagtttattgaagcacaataatacactctgagggac
agcgggcttatttctgcgaagtgaactcagcACTTCTTTACAGAGCTCAA
GGTGCTTTTATGGGGTTTGTGGGGAGGAGTTGA
>LIT2045|Homo sapiens|RFPL1S|Homo sapiens RET finger protein-like 1 antisense transcript (RFPL1S), partial.|5112
TGGGGGCTTATTTGGCCTCCCCAGGATGGACTGGAGCATCAGTAGTGCCC
GGGTTTATCACAGGACAGATACTCAAGACACTCTTATCACCATTAGGTGG
ACTTGGAGGAGCAAAAAACAAGTGCAGTGGCTCCTCAGCAGAGACACTCC
TGAATGTATAGACATGGGAACCACCTTCAGCATCAAAAAAGGAAACGTTC
TGCATGCCCATATCCAGAAAAATCCCCACTCGCTGTAACTTGCGGTCTAC
GAAGAGGAAAGTCAGCGGCACCGTGCTGGCAGAGAGGCGGCTTCCATCCC
TCAAACTCACAGTCCAGAATCCACGCTCTGTGGTCAGATGGATCCTCCCT
TTGCGGTGAACAGATTCTCTGCAGACTCCCAGGTCCCATTCTGTGCTTGT
TCCCACGTCCACCTCCCAGTAGTGGCGGCCACAGGTAAAGCGAGGGGAGC
CCAGGATGCAAATGGACACGTCAAATCTCTCGGCAAGGTCTTGCCGATTC
TGTGTGATGCACCCACTTCGGACGCTCCTGAGGTCGTCAGAAATGAGGAG
GAAGTTGTTGGCTGTGTCGGCATCCAAGGTCATATCCACTGTGAAAAGGA
AAAAAAGTTGATCAGAAAATGGACAGAAGCCAACCCCATGCCTCTCCTCT
ACTTCAAAGGCCCAAATATCTCTTGACTTTGGTTTCTTTAATTCTCTTCT
TCCCCCAAAATCAAAACTTTTCATGAGGCAACTTCCCTGACTAGTTCAAA
TTCTCATAGGTATGCTTTGTGGCAATACCCAACTCTTATTCACAGTAGCA
ATTATTTTACTTTATGTCACGTGTTTGCTTCATTGGACTTTTCTTCATTT
AGAGTGGAGGGTCTCTGAAGGCAGACACCATGACCCCCTTTCTACCACCT
TGATGCATGAAAAAATGAATGATAATTAAGACAATGCAAATGGTCGATGT
TAAATATGTTTCTGCTTCCATCTTGTATTGCTCAACTCAGTATATAGAGC
ATGATTCCAGGCCTTTGTTTTCCATGTTTGTAAGCAAATTAATTGTGCAT
GGTTCTGACAGCAGGTAGGGTATCTCTGCAGCTGACAATGTGATGACAGA
GGTGCCGGTCCTGGACATTAGGAGGCTCCAAGGCCAGGAGGAAGAGGGGG
GCCTTAGATGAAAGAATGTTTTCCATCCTACATGGGAGGTGAAACCTTAA
GCAAAACAATGGTAAATTTTGGAGTGAAGAGAAAGGTATTTGAAAGTTGT
TTGTTggctgagcgcggtggctcacacctgtaatcccagcactttgggag
gccgagacgggtggatcacgaggtcaggagatcgagaccatcctggctaa
cacgtgaaaccctgtctctactaaaaaacatacaaaaaaattagccggac
atggtggcgggtgcctgtagtcctagctacttggtagactgaggcaggag
aatggcatgaacccaggaggcggagcttgcaatgagcagagatcatgcca
ctgcacctccagcctaggcggcagagcgagactccatctcaaaaaataaa
aaaaaaaagaaaGTTGTTCGTCATAACTGACTGATCGTAGAGAATAAGGG
CAGTAAATACAAAGGTCAATAATTTAATGCATTGGGTATGTGGTTGATAG
GTGAAGCTGCCAATTCTCATGGAGGAGGCAGTGTGATCTGGCCTAAAGAA
AATTAATTGTCCAGAGCATTCTGAAAAAAAAATCTACAGAACATATGATC
CTTCAAGTCAAAAAACTGATGATCACCAATATAGATTTTATAGATTACAG
TAAGACTTGAGGAGACTGATTGCTGTTTGATGGTGAATTAGGGAATGAAA
TGAGATGAGTGGACATGGACAAGGAAGGAGGAAGAGGGTTCCAAACATGA
CTTAGGCAGGGTGAATCTGTCCTCCATATTTCAGCAGAGACACAGTCAGG
TATGGGTAGGTGGATGAGTAGAGATCATGGGTGTCAGGGCAGAAGCCACC
ACCATTTATAGGTGTAATTCTTTGCCCAGGCTGACCATAACCTCTTCATT
TAAATGTCCCTATTCCCCAGAGTTATGGAGAGTGATAGTATTTCCTGTAG
CCAGGACCCCTGTTGAAGTCCATGGCACACCGATGAGGAGACCAGCGTCT
GCAACTCGCCCCACTCACAGAAACAAACACCATAGGTGCTCCATTCCAAA
CTCTTCCCAACCCTGGGGTGAGGTTGTTTGGTACAGTGGGTGCCAATACT
CACTGTGCATTAGAATTACCAGGCCCATTTAAATGTCAGAGTCCTGGGAA
CCTTTGCTAGAGAGAAATTCAAATTAAGTTGCTCTGTGTTTTTGCTACTC
AGCAAAGTCCCCAAGCCAGcgggatcaatcctgagacttcccagttcagc
atctgcattttaacaagatccccaggtaatctgagcacactaagtttaga
gaaTCCCTTGTCTAACCCATgacatagacatcaggtttttttttttgaga
cggagtctcactctgtcacccaggctggagtgcagtggtgcaatcttggc
tcactgcaagctccgccccccccaggttaacgccattctcctgcctcaac
ccccaagtagctgggactacaggcacccaccaccaagcctggctaatttt
ttgtatttttagtagagacagggtttcaccgtgttatccaggatggtccc
gatctcctgacctcgtgatccacccgcctcggcctcccaaagtgctgaca
ttacaggcatgagccaccatgcccagccagccttttttttggagatcacc
aggtgattctgtatgttgtcagggctgagaatcTGATGATGAAGAAGCAT
CTCAATTTTAGGTGCCAGACAGCAGCTAATCCCCATATGGAATGAGGGGC
CAGTTGCACAGATGATTTTTCCTGGTCTGGTCGTAGGAAGGGGGCAGTGT
ATACAGATCCCTCACCTTGGAACTTCCGCATCCTTGGGTTCATCTGCAGA
ATCTTCTTCAGCTTGGGCTCCAGTTCCTTGATGTGGGAAGCCAGCCTCTC
TAGCTGCCAACTGGGCCTGATTTTGTTCTTCTGAGAGACCATGGAACAGC
AACAGCAAAGTAGATCCTCCCCATGGGGCTCCTTCTGCAGTGAATTGATG
CACTTGAAGCAGACAGCGCATCCACACTCCAGGGACATTGGTTTCTCTAG
ATAGTCTGAGCAGACGGGACAGCTGCTTGCTTCTTGGAAGAGTGCAGCCA
TGTCCACTGCCAGGGGAAAAGTGCACAAGGGAAGAAAATTTCCGTGAGGT
GAAAGCCTGTTAGTTGTGACAAGTGACAACCTTTTCATGCATAAAGGTAT
TGCGTCCCAGCTTTGTCACTTCTAGAACAAGACCATGAGTACAAACACTC
AAGCACATCCCCCCACCCCCCGTCTTCAGAGATTTGAAGTTCTATTGGGA
AAGAAAGTCACGAATCATCACTGTGCTCTGAACTGAGGTGGAGGAAGGGT
CCATTCTACTGGTGACCCAGCAACTGAGCCTGAGCCAGTGACACGGCAGC
ACCCATGTGAGGAACAGCGAGCTGGGGTCATTTCACCTCCTCCTAGGGGA
ACCCCAGCAAGAGATTGATTGATGAACATAAGAATTAGGGGCTGGGAggc
cgggcgtggtggctcaggcctataatcccagcactttgggaggctgacgt
gagtggatcatctgaggtcgtcaaaagttcgagaccagcctgatgggtga
aaccccatctctactgaaaatacaaaagaattagccaggcgtggtggcac
acgcctgtaatcccagatacttgggaggctgaggcaggagaattgcttga
acctgggaggcaaaggttgcagtgagccaagatccagccattgcactccg
gcctggacaacagagtgagacaccatctcaaaaaaaaaaaaaaaaaaaaa
GAGAGGgactggatgcagtagctcacatctgtaatcccagcactttgcga
ggccaaggctggaagatcccttgagccaaggatttgagatcagcctgggc
aacacaggaagaccccctctctacaaataatagaaaaattagcagtgagc
agagatcacaccaggtcactccaacctggacaacagagttaagaccctgt
ctcaccaaaaaaaaaaaaaaaaaaaTCACATCCTTCTCCAGCCTTGGAAA
TGAATACCAAATTGACTGCCACCACTCCTAGACTGGAGATCTGGGGATCC
AGGGTGACTGGTTTTCAACTCTGAGGCAGCACTCAGACAGCCTTTGTTGA
ATTCATTAATTACGAATTTCTCTCATTCATCCCCCAAGGCATAACCCCCA
TTTCTAGGCATCTAAGGAGGAAAAACACACACACAGGCATGGGCTCACCT
CTTCTGCTGGAAGCTCCTCTGTCCTCCAGCTGCTTCCACTGGGCGCTCAG
GTCTTGTGCGGAAGGGGCACATGAGGGCGTTTTATTGGTGAGATTCCCAC
CTCCCACTGGGTCATGCCCTTCCACACCCTCTAACCTAATGAGGCTTTGA
TTTAATTATAACAGGGAATTAGGTTTTTACTGGTGATATATCTCCAGTTA
ATTGTAACTTTAGTAAATCCTTCATCCTGACAGTGTATTTTTCTTTCATA
TGAAGATAAGATTAAATTGCCTTTATATTAAATTAGGCTTAATGTACTAA
CTTCAAAAGCTTATTTTAGAGATGTTTCCATCAGTTGTCAGTAAAGATAA
TTCCTGTAATATGTTGTAGGCTTCAAGCTTTGCTTGGAAACCTGAAGTAT
TAAGTATGATTGGATTTGCAATTTTACAAAATGGTTTAAATTCATATACA
TCAGACTCAAAGGTAATAGGGGCATGCATTCCATTGAGGAAATTCTAGGG
AATTTTTATTTATTTTCATTGGTTTATTTCTGGTTTTGAAAAAATTTCAT
AATTCATAGGAAAAAATTGGATAATTACTATTTTGACAAATGACCATTAA
GCTTCTTGGACCTTGAGTACTTCACACAGTGTTAAGATAAAAGTCACAAT
TTAAAAAAAAAAGATGATTTTCTTGTGAAACTTGTGTTCTCAAATAAAAA
TTGTTACCCGTG
>LIT2055|Homo sapiens|PAR1|Homo sapiens PAR1 gene, complete sequence.|2418
GGCACAAGGCTATGTTCATGCACTACTTCGGTATAATCTCAAAATAATTG
CCAGCTCCCCAGTGGAACGCCTGCCTTGGTCCATGTGGAATGTGGGCATA
TGGTAGGATTTCCTTGGAGGAACTAGAAGAGGAACATAAAGAATGTTAGG
CATATAAATTATTGTTTCTTTTTCTTCTTGTTTCTTTCCACTGAGTTATG
TGTGAGCCCCCACACCCACCCTACCTTCCTGTCCTCTACCTTACTGATGC
TATTTTCAGGCTGTTGTAGAATTGGGTGTGTAAAATTAAATTAGCCTTTC
TCCTCTTAATATCTGTAAAATGAACAAATTTGACAAAGAAACTACCTATC
TGATATATAAGAAGGTTATTAGCCTGTACCACAAGTGAAAAAGTTTCATC
CTGATATATCAAAATAGNACCACTTGAAGGAAAACGTTGGGGCCATCTGT
TTCTCTCATTGNAGTTAGAGTACAGATTTTTAAAATATGAGCCTCAGGCA
TAAAAATGCAGTATTAGCAACTCAACTTGAAGAAGCAGTTACTAGTGTCC
TGGGTGGGCCACAGGGAAAATAGTACCAACTGCCTGTTATATTTAACTGC
AATTAAAAATGGCAGTGCTGGGTATCTTCTGTCTCTGGGTCATCTCCTAA
AGATCCTGCAGAGGGAGCCATAGCTAGTGTAGAGGCCAGCCATAACTAGC
CATGGCAAAGACCACAGGGGAACGCTCTTCAACATGCTCTGCACTGATCC
TCTACCCTGGTGTGGAGAAATGTCAGATTCATCACTAACAAGGTTAAAGG
TGTAAATTGAGGGAAAAAAATGAGAAAAGTTATCTTTCACATAAGACTTC
AGAAAGAAATTGCGTCGTCAGGTTTGGAACTGGTTTGGTAATTTCATCCA
GTTATTTTCATTTTAATTACTGTCACTGTTTTCTTCATCCTTGACAAACT
ATGAGCTCTTTGAGATTGTCTTTTTCATATCCTGATGTCAGAGCTTCCTG
TATTTTCTGATCATGGTATGTGCTAAGTAAATGCAATTTTTAGCATTNGG
AATGGTTTATCAAATGATTGAAGGAGTGGGTAATAATATAGATTACATAT
ACAGTCAGCCACatatgtgtatgtatgtgtatttgtgtgtgtgtgtgtat
atgtatatACTgncgaccctccgtatcaatgggtttcacatgtgtggatt
canccaatcatggatcaaaaatattctttaaaaatatggttgcatctgta
ctgaacaggcacaaactttttttcttatcattattccctaaacaatgcag
tatgacaactatttatcatagcattgacactgcattagatatgataagta
atctagagattaaagtatataggaggatgcatgtggatcatatgcaaata
atacactacatcttatataagggacttgaacatccatggagtttggtatg
tggtgggtGATACCNCCNCCTTGAGGAGGTGAGTATCAGAGACGCAGGTA
AATATGATCCAGAGGGCACAGAGGCATTNCCANCCTCACACTGGCTGTCA
ACACCATGCTGAGTTCCACGAAAGCAGCGAGGAGAGGGTGGTGTTCTTGT
TTCTGGTACAATACCTGGCATAGAGAAGATGTCACACCAATGTTCGTCTA
TTGAATAAGTCACCAAAATTGTGAATGACTGAATAAATGGGCAAAGGGAT
TTGTTCCCTACTTGCTGTGGGAAGTTTCTTGTAGTTATGACCTCCATGAA
AGAGAGACTCGTATCTGGAGAAAGTTCATAGCTGAAACCATGAGATTTAA
CTTTTGAAGTTATAATGGATCTATTTTTTTAACATCATAAATGAAGATTA
TGCAATACTGTATGTGCTTCAATTGACACAACCCCTTCCCATTCAGGGCT
GATTTATGTTCTGTACTGAATGACAGGCACAGAAGTAAATGTGATAATCC
TGTCCCGTCGTTACCCTTTATTGTGGTCTTGCTGTGTCCCAGCCACACAC
TTCATACTGTATCTGTGTCATCATTCTCATATACATCTATATAGGTACAC
TTCCATAGACTTAGGCCCATTTAATGGAGGAGCAACTCCAACATTTAGAG
ATCATGAAAGGTACCTCATGACATATATTGACCTAGTGGCAGAGCTGCTT
AGTTCTACAGCCTCTGAGTGGAATCCTCACGACAGTAAAAACACAAGCTT
GGTTTCTCACACACTCTACCTGCTTTTTCTCATCCCCTTTAGTCTCTATT
CCTTGCTGAGATGTGTTAGGCATTAAATGGTTACAGTCTACTTCTGTGTG
TAGTCTCCAAACACTCAGAAACCTCAAAATTTAAAAAAATACAGAACAAT
ATGTTATTAAATAATCAGGGACAAGTTAAAATGGTAAAGAGAATAGGCCA
CTTTGTGAAATCATATCC
>LIT2056|Homo sapiens|EMX2OS|Homo sapiens EMX2OS mRNA, complete sequence.|7126
GGATCCGGGCCGAGAGTGGAACGGAGTCGGCGCCGCCGCCTCGGCTGAGC
CTTCTGCCGCCCACCGGGCGGCCGGGcttctcctcttcctccagtttctt
cttctcctcctcctcctcttcttcctcctcctcctcttcttcctcctcct
ctttccccacctactccccctcagccaccgcctcctcctccACCAGCACC
ACTCCCTCCGGGGCACCCCGGTCCCTGCAGAGTCCCTGGCCGGCGCCGCC
TCCGCTGCGGCCCCCTGAATCCCGAGCCTGCCTCGCCCAAGCTGGTAGGA
CAGAAGGACAGACAGATTCCTCTAGCCTAGCGCTCCGCCGCTGCTGCCTT
ACGCGGCCCCGCGTCGGGAGAACTGGGATCGCCCCAAGAGCACCGCGAGG
GGTCATCTCAGGCTGGCTGCATGCCTCAGCTGAAGATCCCAGCTCCTGTC
AATGCCACCTCTCTGCTTGACTGTCTCCTTCCAGATTCGAGCAGGTATGA
GCTGGGAAGAATGAAGGCAGGGCATGCCCGTGTGCCAGCTCTGCACAGCT
GGATAGCTGAGGAAAGATGTGGAGGAGAAGCCGGGGATTGTGTGGAAGTC
TAAGGGTGTTGTTTGCCCTTTGGGTTCCAGAAGATGCATGCCAGGACCCT
GGGTGGCACTGCCAGGAAGCAACAGAGAGGAGATAAAACTCACAGCAGAC
AGACTTGCCTTAACAACAACTCCCTTGAATTAAAACACGCTTTTCAAGAA
AACAAATTATCAGTTCGATCAGCAAACAGCAGAGAAGTTTCTCTCATAAT
GGCAAAGAAGGGCCGGGTTGCTGACCAGTGAAAGAGCTTCAGAAAAGGAG
AGGGGAGATGAGATGGCCAGAAGGAGCAAGAGCACCGTACATCCCTGGAC
AACCTCATTCTAATGGGTCAGGGGCTGGGACGTGCATTTTGGAGTGCAGG
AGAAGTGGCAACTCACAAATGCTAGATTTTCTTCTAGAGATGACCAAGCT
GTAGTTCTTAAAGCAGTGGCACTAGGGCAGAAAACtctcacactttgatg
tgcacacacagcccctggggatcttgttgacatgtagattctgattccgt
aagtcgggctgagattctgcatttccaacaagctcctagatgaggtccat
tttgctggtccatgaaacacacttagaataagtagcaAGGTATAGGAGGA
TACTGACTTTGCTCAGTGATGCTTGGGCTTCCGTCCAAACTAAAATAAAA
CAAAAGCAGACATAAATGGCCCAATTCAACAGCCTGAGAAGTTTGGTGAT
AATGACCCAAGCCCTGGCCTGGTGACCAAGTGGCTGCTCAGAGAGCTCTA
TCTCCAAACTCCTTCCCTTCCTGCCTCCCCTCCAAGAGTGAGTAATGTGC
CAGAGTTCATTGGGGTCTGCTGTCCCCAGGGAAAGGTGGCCCAGTTGCCA
AGTGCAAGTGTATAGAACGGCTTACCTGTGCAAAGCTATCAGCCCTGGAC
CTATGGGCCTAGAAACATTACTTGCCACTCACTCACTCACTATCattcat
tcatttctgcaacaaacacttcctgagcatatgctatacaccaggccctg
agctcagctctggggatacaggatgaatggcagaTTGTGCCATCAGGAAG
CCGACTGCACAGTCAGCCCGCTGGAGCACATATGAAAAACAATACGGATG
TTTTGATTTATTATCATATTGATCATTATGATGGTAGCGTatacttttgg
aaggcttgccatacattaggcattgtgctaagcacattatatggttaatc
tcatcaatcttcacaacctatgtggcaggtactattattaaacccacttc
aaagaggagggaactgaacctcagagagggtaagtgacttgcacaaggac
acaagctagtgaggagaggaactgagaggaatggccagacagGCCATCAG
CCTCTGTCCCCACATGCTGGGTCTGAGTGTCTGACGGTGGACACATTCCC
TTCCTGGAGGGAGAGCTCCTAGGGAGCTGATGGCAGCACTGAGTCTGGAA
TGTGATGGGAGTGCATTAGATGACGTGGGTGATCTGATGAGTACAGAGGC
GTCACACTGCAATGACTTCATGCACATATCTCCCCTTGAATGCACAGAGA
TTCAGCAGAGGCCAGGAGCTCAAGTTTCTGGCCCAGTGTCCCCCTCTTCC
CCTGGGGAAAGCCAGGGACACACTGCCTGGCTTTGCTACACCTTTCTAGG
CAAAGGCAGTATGCTCTCCCTCTCCTTGGCCTCCCTGGCTGTCcacacat
ccacacccactcacacacacatgcacatgatcatacacattacacaagcc
cacatgcccacagacatgctcacactcacactcacatgcatacactgcca
tacacaacacacatacatacattcacacacacttgcacacacacacacac
acacaGTTCTGATGGCCAATCTTTTGGGGCTATGTTGACACTGTGAAGCA
GGTGAAACAAAGTCTTTGCCACTCCCTGCTTTGGGCCTATTATGTTTGTT
TTATAGTTTAACTCTCAAAAGACAACTTTATTTTCCAAAATTATTCAGGT
TCCCagccaggtgcagtggctcacacctgtaatcccagtactttgggagg
ccaaggcgggcagatcacctgaggtcaggagtttgagaccagcttggcca
acatggtgaaacccagtctctactaaaaatacaaaaattagccagacatg
gtggcacacacatgtaatcccagctattcgggaggctgaggcaggagaat
cgcttgaacccgggaggcggaggttgcagtgggccaagatcgtgccactg
cactccagcctgggcaacagagcaagactccatctcaaaaaacaaaaaca
aaaTCATTCAGGTTCTGTAGGGGACCCTCACTGTGTCCTGGATTCCATTC
CACTTTTAAAGTCCCAAACAGCATGTATGGCCACTTCCCTTGACACCCAA
ACCAGATAGGAGTCTTAAATGACACAGAGTATTGATGGTTTCTTTAAAAG
GAAATCCACTCTCAATGGGAAGCTGGATAACTTCGCATCCAGATTTCATC
CATCTTGGGCTTTGGTGGCTGCTGTTTGTTTTTGTGCAGGAGAATCTCTC
CCAGCCAACGTCGATTTCACTAACACAGTGGTTAACCTTTGCTCTCTACT
CCTGCATCAATCTTCCGCCTACCGCATGTTGAGCCATGCTGCTTTCTGGC
ATTCCTTTTGGATTTTCAGTTTACTACCCAACTACCAGTCCTAATAACAT
CAGATAAAAGGGCTTCCGCTGTGCTGCACTTGTTTTCAAAAACTATAAAT
GCCATCGACCCAGAGTTAAGTCCAGCCTCAGAGAGACAGAATATAAATAC
CCAAGTGGCCCTGGGCCACTGAGTTCCTCAGACATTATGTGCTATGGGAG
TTCCAGAAAGGGGGATTGCCTGGTTTTGAGTGCAGAAGGCTTCCTGGAGG
AGGCGAGATTTCTGATGGGCCTCtgttatgagctaaattgagtccacccc
aaaattcagatgttcaaatcctaacctgtagtacctaagcatgtggcctt
atttggaagcagaagcataacagaggtaattcgttaagatgaggtcacag
tggaagagggtggaccccaatctgatataactcgtgtccttataaaaagc
agaaatttgaagacagacacacaagaagatgaaggcagagacctggctga
tgcggctataagccaaggaacgccaaagattgccagcaaagcaccagcag
ccagggagaggcctcgaacaaattctccctcccagcaaaaaggaggaagg
aaggaacctccaaaagaagcaggccaggcacagtggctcacgcctgtaat
cccagtactttgggaggttaaggcaggcggatcacctgagatcaagagtt
caagaccagcctggccaacatggtgaaacctcatctctacagaaaaatac
aaaaattagtcaggtgtagtggcgtgcacctgtagtcccagttactcggg
aggctgaggcaggagaatcgcttgaacctgggaggtggaggttgcagtga
gccaagatcgtgccattgcactccagcctgggtgacagagcgagactcca
tctcagaaaaacaaaaaagaaccctactgacacctggatttcagacttcc
agcctccagaactgtgagatgttacatttctgtcatttaaacacccagtt
tgtagtactttgttgcaacagctctagtgagctaatacaGCCTTGTAGGA
CAGGTAGGAATTTGTAATGCACAGAGAAAGCCAACTGGCCACAGTTGTTG
AAAATAATAGAATCGAAGCGCCCCTATCACTACCACCCCAGGCCATCACT
TTCAAAGCTGTTCAAAATGATGCAGCCGCGTGAGAAGGCCGGAAGGCCAG
GGCGGGAGATGGGCTCCAGGTGGGCCCAGGCTGCCTGCAGAACCAGCTTG
CCTCACTGCCTGGTTGCCAAGGAGCACCTGTGGCTAGGAGGAGATGCCCA
GGAAGAAAATTTGGCCACATCCCTGCCTGCCTCCCTGGCAATGGGTGATG
CTCTCTGCCAGCTGGCCCAGCTCCCCCACCACATACCTGGCTAGGAGTCA
GTAGGAAAACAGTGTGTGTTTGTAGGGCTCTGCACTGAAGGGCATTAGAT
CCATGCAAAGGCTAATAAATTAGAGATAAGTGGGATTTGTAGATTTGCTG
GAGGTTAGAGCTGCAGGGTCTGGCATCAGCTCTGGGTCTTTTCCATGGCC
CCAGGCTGGCTCAGGTGTGAGCTGAAGAGGCAAAACTGTCtgtttaggtt
gcattgggttcccctgaaagatctgttgaagtcctaacctcgggtacctc
tgtttgtgctatttgcaaacaggctctttgcagatgtaatcaaggaaaga
tgaggcaacgctgatttagtcaggccttaatccagtgactggtgtcttca
taagacaaggaaatctggacacagacacacaaagaggaaaaagccaaaga
cacagagacacatgtacacagggagaactccatgggacaacgcaggcaca
gatcggagtgacgcggctgcaagccaaggagcgccaagattgccagcaac
cccctggggctgcaagaggtgagaaggagccttcggagggaacatgcact
gctgattccttgattccagatttctgacctccagaagcatgggagaacag
atttcccttgtttgaaggcacccagtctgtggtccttcatcatggcagcc
ctcaggaatggatacaGGCCCTTCCCTGCCTGCCTGGTGGAGCAGCCTCC
AAGGGGAGCCTTTGCTAGCAGGAAGAGGCATCGCATGGAGCTCAGACCCG
CCTCAGAGGAACTTCTCTCAGCCTCCTCTCTCCGCACACCCGACCAAGGT
GTGAAATCCCTCCCCTTTACCTCTGCCACTTGCAGGTGGCAGGATGCTGG
AGCTGTCCCTGCCTCTTTGTAAAGTGAGGGAAGGGCAGCCCTCTCTGCTC
tttttttttttttttttgggacagagtctcgctctgtctcccaggctgga
gtgcagtggcacgatctcggctcactgcagcctccgcctcccgggttcag
gcgattctcctgcctcagcctcctgagtagctggaattgcaggtgcctgc
caccacgcccagctaattttgtattgttggtagagccagggtttcaccat
gtcggccaggctggtctcaaactcctgacctcaggtgatccacctgcctc
ggcctcccaaagtgctgcgattgcagacgtgagccaccacgcccggccTG
CTCCACTTCTAAGGCTTCTTGTGACAATGTAAGAGAAAGGAGATGACAGA
GCTTTGCAACGGGAGGAGGGCTATGTGTTCTGGTGACCAATTCACTGTCT
TGTGTCGGGACAGGAAGAAGCCCTTCATACGGGCAGCAGGCTGGGAGCCA
GGGAGGAGGAAAGATCACGATCCACTCCCTGGTACATGGCCCTTCTGCAC
CCCGCAGTCTCCTTCCAGGTGCCACAACGAGAAGGCACACATCCTTGGCA
CAGCACTTGAGGCTTTTCACCACTGGCTGCACTCACCCCTCCAGACTCAC
TGCCTTGCACCAACCCTTTTCCGCCCACTCCACTCTATGCTGTCCACAGC
CTCCACCCCAGCCACCTGATTCTGCAGGCCAATGTCACATTCTTCCAGTC
CAGGTTCTATTCTGGCATTTCTTGTCATTATTTTGCTGAGAATGTGTCTC
TCTTGACTTTGAACTTATTGAGAGCAGGAATCATGACTCAGCCATATATC
CCAGCATTTGGCCCAGGGCCTGTCGTTTCCAGGGTAGGTGGTCTAGGCTG
ATTGAAGGAATGGCATTTAGTCTTTAAAATGAAAGCATGTTGCCTAGCTT
GGTTATTTTTGAACTCTATAATCAAGGACTACGTTTACCTGAATAGCCTC
TGCAGAACACCAATTCCGTAAGGTGCTTCACACACACACACCaattctat
catttaatacattttggaaaggctacatactactacagcctcttttacag
attagcaatgtccatgagcgcactaaaggttgagacattctgcagtgaag
atgcctatttcattttgtttaaccaagtatttctcaaatttatttgatca
tAtgtggcagaaaatgctgtgtctggcattcttcatttccctcttcctcc
tttaacatggaacccctgatgtctttagcttggcacatcgccacccagaa
taaaaactacctttcccagctcttcctgcagctaggggcagccctgggat
aaattctggacaatgaaatacaggcagaagtaaatcatatacgatttcca
tgaagggaccttaaacagaagtgtgcccttctcttccccacacattcctc
ctcctgtctgaaatgtagatgcaactgctggcatttgagcagccatcttg
ggccatgtggtagCTTCTTATGGATGATCTAGGACTAATTCAAGGGTCTA
GATTTACCTCCAAACTTTGTTTATCTACAAAAAATAAAACTCTATCTTCT
TAAAGCCAAAAAAAAAAAAAAAAAAA
>LIT2057|Homo sapiens|PCNA-AS|Homo sapiens proliferating cell nuclear antigen (PCNA) antisense|384
GTTCACGCCCATGGCCAGGTTGCGGTCGCAGCGGTAGGTGTCGAAGCCCT
CAGACCGCAGGGTGAGCTGCACCAAAGAGACGTGGGACGAGTCCATGCTC
TGCAGGTTTACACCGCTGGAGCTAATATCCCAGCAGGCCTCGTTGATGAG
GTCCTTGAGTGCCTCCAACACCTTCTTGAGGATGGAGCCCTGGACCAGGC
GCGCCTCGAACATGGTGGCGGAGTGGCAACAACGCCGCTACAGGCAGGCG
GGAAGGAGGAAAGTCTAGCTGGTTTCGGCTTCAGGAGCCTCAGAGCGAGC
GGGCGAACGTCGCGACGACCGGCTGAGACCTAGAAAGACAACGACCACTC
TGCTACGCCTGCAACCGTTTAATGCCGCCGCGTC
>LIT2116|Homo sapiens|PSZA11q14|Homo sapiens SZ-1 mRNA (PSZA11q14), complete sequence|10156
Agacgggttgataggtgcagtacaccaccatggcactttatacctgtata
acaaaccagcacgttctgcacatgtatcccacaaaagtaaaaaataaaat
aaaaTACATCTACATGTTGaataattttaaaaaacaaagacattaaaaaa
agaaaattaaaaaaatattGTTCACATATCAATCTCCATTCCTCCACTTC
TCCTCACTAATTACTGACAATATCCCTTCACCTGTGTGGGTAGAAGAAAA
ATTCTAGCAGTTCAAATCCTTGGCCTAAACCATCATTGCTAAAATATTCA
CTTTTTAACTTCCAAGAAGTTAGTTAAATCATATTCTCACTCAAAATACA
AGTAATTTAAATGAGTTTTTATCAGTGAGTTTCTTCTGGAGGCTTTGTTT
CTTTCATTACTCTCAGCAGCATGTAAGAAGCAATAGGGTGATACTAAAAT
GGTTTTGTCTAACCTGAACGCTGTGTGTCTGGATCTTCATTCACTCTGTG
GAATCTGTATTCTATGGAATTTTAAGTCCTTTTGGCAGGAAATTGTAAAG
TGAACAGAAACATGGGTCCCATGAGACTTCTTGTGCCAAAACACTATGCA
TTATCCTGGTACCTTTAAGTCCAAAGAGAATTGTTTAACTTCTTCATTCT
TAATATTATGTTGATAACAATAACAAATAAAGGATTCTAAGCTACTCACA
CATGACATATAAATTAAAGAGTGTTTTTTGTCACCCAAAGTCAAAACACA
AATTAGGATATTTACTCTCTTGCTTTCCGAGGGTGATTTCTATTGCTGTA
GACAATTTTTAGAGAAAATAAAAGCTTTTAATTTTAAGTGACCTGATAGT
CTGATGTTAGTTATCTCTGTTGAGCATTTTCTGTTGAAGATAGGCTCACT
TTATCTTTAGGCTATGAGGTCTTAGTGTGATGGATTTGTCTAAATGTaaa
acaaaacaaaacaaaacTATGCTCTCTAAGTAACCACTAAATTCTGTTTA
TAAATAGAAGGCTAAAAAATGAAGGGTGATATGCTACTTGGAATTCAATT
AAAAGGAACtaaaaaataaattataatattatGCAGAAGCATCCTCAGAT
CTATTTAAGTATTTCAGCTTTATAGTCCTAAGGAAATTCAAAAGCAGTGA
CAGTAATGGGTGACCATTCAATGTAACCTTGATTGGACAACTTTGACTAT
ACAACTAACTTCAGATTAATTTTTAGTGGGAGTTTTTAAATTGCTCTTTG
TAAGGTGGACAGTGATGTGAGTGGTCCTTTTAGAAGTTTTTTTTTTCCTG
ATCTCAACCACTAGTATATTTTATTTTCATTAGCATATCCAGGGGATAca
gtagtgccttcttatctgcagattctctttccacaatttcagttacttgt
ggccaaccatggctaaaaatattaaatgaaaaattacaacaataaacaat
tcatcagttttacattgtgtgccttttgagtaacatgctgaaatcatgtg
ctatcccactctatgccacaaggaatgtaaaatgtccctttgtccagggt
attcacactatataaactagctgcccattagccattaacattgtttgatc
ctgacatctaaccaacaacatcatcatggcttgaagatccaggatcacct
aaagctatgtcgcaatgcctgcatcactcacctcacttcatcttatcata
caggcattttgtcatctcatatcatcacaagaaggttgaggactactgta
aaatGGAAAGCATATCCATTAACCTCACAGAGATCAGTACCCTGGCAAAG
GTTGTTTGCATACTGGAGGACAAATATTTTATCGTAAAGAACTTAGAAAA
CTTTCAAAAATGTTTTGGAAACAATTTAATGAACCAGAATTTTTTAAGCA
TCTAATGATTTTCTGGCATGCACAAAGGTATGCACATTAGGAAAGCAATA
CAGAATAAtttttttaagagatggggtcttgctctgtcacccaaggatag
attgcagtggcatattcatagcttattgcggcctcaaactcctgggctca
agtgatcctcctgcctcaacctccaaagtgttgggattacaggtgtgagg
ccatgcctggcCTGGAATAATGTTTTGtaatggtttatagtatggaaatc
agagttggaaataatgactttaattctttggtcctgcatattactggctc
tggatgtccaggcaaccacttagttccttaaagcttcagttttcatacct
gcaaaatgggagattaaaatacccatctcatagggataaatgtgtgtagc
acagtacctggtgcatagtaggtattcatgaaatgtggctcCCGCTATAA
GCAATGAAAACCAGCACCACCTTAACATTGACCCTTTTAGGATACAACGT
TCCAAGGAAAAGTTTAATTTTGCACTGGTTAAAGGAATTTCAAATCATTA
CCAGGGGAAAAGTGTAATAAACTGCCAAGATAACTCAATAATATTGAGTT
ATTCTCAATAGATACACGAAATAATATTCTACTTGGAAATTCAATTAAAT
AAGCtccacaaatgtttattgaatgcccactattcactaggtattgcatt
gggttcaggagatttaaacattagttaagacagggatcttgtttccatgg
ggcttacaatctcatgagggagacagattcacaaacacaaaaatccctta
aaggagtttcaaagaaggggaggcaacagcttaacctgggaaggtcagga
aaagctttgaagaaTGGATAATACTGAAATATAAGCTAGGTTTAGTTGTA
GAGTGTAACAGGTTTTCTTTATCATCAATCTCTGTCAACTGCCTCATCCT
CTGCCACAACCCCAAGATATTTCCTAGAGCTACTTTCAAATTTTCATGTG
CTTTTGGGGAGCAGAAAAGACAATATGCTTATTGATTATCATATTTATAG
AAGAAACAACAAGATCATTTTCTTTACTGTTACTCATTGTCTACCAATCT
ATTATGGTAATGAATGAGAAGAAAAAATAAGGAAGATGTTTAGAGGTTAT
TTTCCTTAAAGGGAGATTCCACATCCTGTGCCTGCCTTGGAAGCCTTGAA
GAAAAGACTATGCTTACCCACAAACATCTCTTGGCACCACTGTCAGGTTT
GAGTGGACCACAGCAACAACTCATGAGATCATTTATATTTGTATATTCTT
TGTGTATAAACTTGGAATTTATCTAAAAATAGCACATTAGAAGGTGCAAA
ACCATTTAATTTGCCAAGTACTTGTCATAACCTTAATGAAGCAGTTCACT
TGGTTGGGAACCAATAATAATATAGACAGGTAGAAAACACAGTGATCAGG
TGAGGACATGAAGAATGTTTGACAGAATGTATTTATTTCTGTTTATCTTC
ACATGCAACCTTGTCAAACACGGTCAAATTTTCAATGCAAAAGATTAAGC
ATGCTAATGCATAATTCTGAGATACCTATTTTAAACTGCAGGTTGCATGA
AATTAATCTTTTTAAACTACTCATCTTCAGGAGTTCTCACCCTTCTATCA
AAGTAGTATATAAGCTCAGATTCTCATTCAGATTCTAATTATATCAAACA
ATCACAAGAATGCTACTAAACTGAAGAGATTCTCTCTCTGTTAAGGGAGA
AGTGTTGATGTGGACTTGAAACTATACAGTCACTTTTCCTTTTCCATATA
TTTTCAGTTATACAATGTTAAATTCATACTTTAGGTTCTGATATGAAAGA
GATACAGAGCACCTTTAAAAAGACACTGAAAAGCACCATCTGTTCATGCT
CAAATCTTGAAGAAAAAATTTTTAACTTGTTAATCATAAATTGCTCTACA
AATAGTATACTGGAAACATCCGGATGTGAGGTTATAATTAAAAATGAAAG
CAAAACAGCTTCCCTGAAAAGAAAGAAAACTCTTAATTCAAACCTACCAG
ATAGCTGATTTATGAAAGTGAAAATGCTGGCATGTATAGATATTGGGAAG
TCTTGGGATCTGGATTTTATCACTGACCATCTGGTTATAGTCAGAGTGAA
ATTTTAAAATAGCAAAATATTCATTAAAAGCCTAAAGAAGCTCATACCAA
CTTGACATGCCACAATTAGTTATATATCCCATGTATCCCCTTCTGATATC
AATTATGTCAGTTCCATTGGTGACATCCCCGTTAATATTTGATGACACAT
AAACGTCCAGCCACTTTAATTAGGATCAAGAGAATGGGCATCAAATGAGT
ATTTTTCCGTCAAGCTGGGAATAATAATACTttatcaagaccaccttttg
atccctacatgtgggaaaactgaggctcagacagttaaattacttgccca
tagtcacatttctagagattgggagaggaggaaatcaaatctaggtctat
ctgcctccataccgtttcttcacAAGAAGAGACTATCGATTCCCTGAGCT
GCATAATGGGATTTGTTTGTTCCTTTCAGTTTCCTCAAGCATGACCACTA
CATCTGCTGTAACTAGTATCCACAATTACCCAGCTGCATTTAACTAATTT
AAAGCTCCTCATACCAATTCATTACCTCAAAAACTATTTGAGAGTTGAAG
AAGTTTCTCAGAAATTAATGTTGTAATAAACAACAACAACACCAATACTG
GGCCCTCTCATTGATTCATATTTTCTTATTTATCCCTTCTCCATAGAACA
CTGCAAATTGATAACCAAACAGAAATTTCTCTTtgtgatagtttatttta
catgtcaacttggctgggctaagagatgcccagatagctgataaaacatt
gtttctgaatgtgtctggagggtgtttcggagtaaattagcatttgaatg
agtagaatgagtgaaaaagatcgactctcaccaatgtggacaggtattat
ccaatcgattcagggtctcaataaaacaaaaaggcaaaggaagggtgaat
ttttgctctcccttcttgagctgggctatctatcttttcctgccctcaga
catcggacctgcttgttcttggtcctttggactctaggacttaaaacagc
accattcctacttttcagttcttaggcttttggagtgaaattgaatgata
ccattttccaacttgcagacagcaagtgatggaatttcttggcctccata
atcatgtgagccaattctcataataaatctctttctctcctttttatata
tctcctattggctatttctctggaaaaccctaaTATACTCTTGTTCATAT
ATTTTGTTACTTTTTAACTCATTTGCATCTCAGGCAAAAAAAAATCTTTT
CTTATTAGCTTCTATCCTCCAATTTCTTTCCCTTGTCTCCAAGAAAGTCA
CTACCACCCTTTTTCTTCCTTCATTCTTTCCAAGATGTCAACCCATGTGG
GCTGGTCTGCTATCATCTAAATCATTCTGCTATTACTGTGGTCAGTGGGA
GGCAGAAGTGATAAGCAGCAAATATACATCATCTAGAACTTCAGTTCTGA
CCCACTGGCAAAGCGTCTTCACCACAACtgaaaaggttctgaggtagatc
tgggtttattatgaaagattgacacaattgaatattaatgtcttccactg
aagaagaaaggtaatgatacctatgtcttatgttttctatccttgGCATA
AGGCCTCAATAATCTCAATTCAAATCCAAAAGTTTTCAGGAGGAAACCTC
TGGACACATTAAAATCTCTTATATTAAACTTACAGATATTTATTTAGACC
TTTTCATGGAGTCTACCATGGCTTATCACTGACAAACGGACAAAGAAATA
TAAAGGCACGATCCTCATCTCTATAGTTACTTAAAAGGGCAAGACAAACT
CTACAGCATTATGGATTGTTAAGCGCTAGGTAATAGCAAATAGAATAAAC
AGTATAAGAATGCATTAGATGATAACACTACTGAGGGCTGTAAAAATCTC
TGAAGGCTTCAGGTGAGGGGGAGATTTAAACTGGGCCTTAACTGATTTGC
AAAACTAAACAAGAAGACAGATATGGGTGTTCCAAGATAGAGTGGGAAGC
TTTAGCGGTGGTATTTGGGGAAAATTAATTGGTCAGTATTCCTACGGCAT
CCATTCTACAGACAGCAACAGTATAGACAAGGAACTGTCTGAAGGGACAA
AAGTGAGATGTTCAGCAGGGTAAATAGGGGATGGTGTGATAATGATAATT
TCTTTGATTATAGCTATCTGCTAAGCCCTGTGCtaatttaattttttaaa
ttaaattaaaaCTGCATAATTCAGAGATAATTATTATCTCTTTTTCTTAT
CAGAAAATTATAAACAGTTGAGGTCTTCCAAGGCAAAGCCCTTGTTGTTA
CCCATCATGCTGAGGGTTAGTTCAGGTGCTTGCGCAATGGCATGTACATC
TATCTCCTTTGTTTTGATACATCCATCCTTGACTCAGGAATAGACCTAGA
GACCTACAAAAGTCTCGAGTTTGCCGAGACACATGGCAGATGAGGGAACA
CACCACTGTGGTTCCCTCAGGAAACAGATTCTAATCTGGCTTTACATTTT
CCATTGTAATCTTGAGATGcctcatagtcaaataatagttcctcagtgaa
atatatggatagtcatatgatagtagaatgaataaagaccttatatagct
acttggcatttcaggccaagttttattgacagactagtttgctacaaact
tatgaacccatttttattttctagatagcaaaatgttaacaattagggac
ctgattgaagggtataaaggattgactgaattattgttgcagtttttatc
taagCTTATtttttagtactttttggatattggaaatgtggctaagagac
tgtggacACTTAAGCGTTCAATAACTGTTAGTTCCCTTCTCTTGTGCTGT
AGAAAAAGTACAAAAGGTCCAAGTTACCTCTCAGATATCAGGCAGATGAT
TAATTGTACTGTGAAGCGGTCAAGTCCTCCAGAATACTGCATTTTGGGAA
CACTGATTAGTCATATTCTTATAAGAATTGGGAGCTGCCATTTTTAACAG
TTTGAATAAGAAAGTTGCATTGCCAATTCTGTACCTATCTGATATGTTCT
CTCCCCGGAGGAGAAGAAACAGGCCTTATTCATCTCCCCCTCCCCAACCC
TAAACATTCTTCCCAAGTCCTGAATATGCCTGAAAAGACATGTCATTATG
GTTTTTCCTGTGGAGTCTAGAGTTCCCCCACCTGCACCCTACTGAAGTCA
TTCATAGGAAAAGGCAATGACAGCCAGATCTTGACAGATCACCCCTAGCA
CAGTTTCACTGTGATCCCACAGGGGCTTTACTGAATATCAGTCCCAGAGC
TGTCTGTCTTTTCCATTTGGGCTGCTGCAGACTGAGCTGAGTAGGTCAGG
GATATGTTTTACAGGCATTACGCAGGCCAGTCTTCAGAGGCCAGTGTGCA
TGGTGGGTCCAGCCATCCTCAGACATACTCTGCACATGTCATGCTGGGGG
ACAGAGCAGCGTGTGTGCTGTCTGGATGATTCCTCTTGGAATGTTGGTTG
CCTAGCAACAAGATCATGCTTTGCTCTTAAGTCCAATTCTCAGGACTTTG
GCTTAGTTACTTCTGATCCTTAGACTTTTTCTTACCATCCCTCACCCGGG
TTCCCAGAAAGTCAGGGGCTTCAAATTCCAAATAATGTAGTTATTTTAGC
TACGTGGTGGCAGTCTATATGTTAGATTTCCCTTTGGCATCCTACCTGTA
CTTTATACACACCAACATTTCTCTAACAGTTTTAAATATGCTACATTTTA
AAAGACTACACAGTTGGCTTTCCTTTTTTAACACAGACACATGTACAGCA
TATGTATGTATTAGAAAAAGAATGGAAGGATAACCACAATATAAAATAAC
AGCAGCTTTCCCTTTATGGTAGGAATATTAGATTTTTAAATTATCTTCAA
TAAATGTGTTAATTTTGTAATAAGGATAAATATTAGCATAATATATATTG
GGATTATATGCTATTAACTGACATTTAAAAATATATACAAAGTAATGGTA
AAGGAAGAAATACTGTCACACATAAGTACACCACAATTTCAACCCTATAT
ATGTGGAAAAATATGACAGGAAATTAATGAATGAAGAGGGTTTCATCAGG
ATAACAGTAATTTTTTCTTAAATTCTTGAATTTTAATTTAAAAATAACAA
ACCTTAAAAATATATAGTATTGGCATATTTACAGCCATATGTTTTAAAAG
GCAGAGGAAATCATCTTTATCATGGCAACAAGGGTCATTTGGGCAGATTC
CCATAGTAAAAGATTAAAATATATTTTGGACCCAGAGTTTGTTCCAATCA
TTCCACTTCttcattcactcaaaaagccatgtttaagcatctgctttgtg
ccagatatgtgaccagccctgtgaatacagacctaaagcagagcatctct
gccctcaaagaatctatattAAAAGTCAGATGAGGGATAAAAAAATAGGA
TGCACCATTTATTATAATACTTCTCAAACCATGTTTTGTGGGTGTTTTCA
AGTGAATTTTAGATTTCTCTACAAGTCTTAATTTTATATTTATATGGTAA
TCTATTTAATTAAGCAAGTTTTTCAGAATCATTTAAATGGCACCTTATAA
CTGAGTGCTAACACAGGACTTCAAGGTCTACAGTTATACTTGGGAATATA
ATTGCATAGTACTGAGTATTATTTCATAGTCTTGGCTAATGAGAAAGGGA
CCTAAATATAAATGATATGTTGTGACACATGAAAGGCAACTGATGTCATA
GGATATTTGCCAATAATTTGAATAGTGACAAATGGCCAGATAATTGAGTC
ATATTGGGATGTGCAGGATGGCATGGTCATGCCAAACTCAAAAGCTGTTA
AGACTATATTCATGCTGTAATCAGAGATCTTGTTTCAGCAAAATGTCATT
CTTTATATTAAATAACCAttgttaatgttaatttcattccactagaatgc
agctctatggcaaaaaaaaggctttatctgttttatctgctgctataccc
ctaggacctggctcataactgcctattaaacatttgctggatggattaat
AAATAAATTGAGtatttttatttatttatatatgttttctaaatttatGC
TTATAGTTTAATAAAAGTTATGCCTGTTTTGTGTTGACATGTGtttaaat
atattttataataaaaataaCACTGGTGGACTTAAGAGAATTTTTCTCCT
TTAAAGAAGAAATATTTAATATTAATTAAGGGTGCTGTTGGCCCTTTAAA
AACCATAGGGTTAAACCTAACTCTTCCTTTTTCTGTGATATCCGTTTTCT
GGCTCTTCTCTTCTACTTTTGCTTCCCACCAATTCACTTTTCAAAATTCC
CACATGCCCTTTCTCCCTCTTACCCTTTTACTTCCTATACTTGCCAACCC
TAGCAACTTCCTCACTCTATCATCATACACTAAAACAGAGGAAGAGAAGA
GAAGAAAAAACAAACCAGAGAATAAGGCAGGTTTTCCACAGCCCCCCAAG
ACCGTCAAAGTGAAGGTAAGAGACTCAGAAGTTACCAGCTAAGGGTTCAA
ATGCTAATTTCACCATTTATATACTGCCCATCAGAACCGAGTAGACATTA
ACCAATTTTGACGGCGTACTCTTCTTGTCAATAAAAATTTTAAGCGCTTA
GCATATTACTTGCAATAGCTCTGGGCTGGAGCATCCGTTTCCTCTGTTCA
CATActttagaaggtctcactccgatctttctctgataagaactcctcct
catcaggtgaggagcttgtaggatcaaggggatgtgcccatctggtgcct
aagcaccacctcatcaagagttcgaccctgcatcctgcccaaattgtcct
gtttctagaccctagatatgtgcctaattcattttttaatggtggaccat
ctctgcgggtgtgtgtactcctaagTATCACAATGGGTTTCAAATGGTGT
GGCTTAAAAGCATGTGCTAAAGTGTCAATAGCTCTAAATGTGAGTCATGA
GACAGTGCAGAAGAAATCTTCATGGGGAGGGAAGAAAACGAGGTGGTTCT
TAGCCCAGGAGCTCAGGTCCCTTCTTCCTATGCTACCTCCTTATGGCTAG
GAATTC
>LIT2117|Homo sapiens|telomerase RNA|Homo sapiens telomerase RNA component (TERC) on chromosome 3|451
GGGTTGCGGAGGGTGGGCCTGGGAGGGGTGGTGGCCATTTTTTGTCTAAC
CCTAACTGAGAAGGGCGTAGGCGCCGTGCTTTTGCTCCCCGCGCGCTGTT
TTTCTCGCTGACTTTCAGCGGGCGGAAAAGCCTCGGCCTGCCGCCTTCCA
CCGTTCATTCTAGAGCAAACAAAAAATGTCAGCTGCTGGCCCGTTCGCCC
CTCCCGGGGACCTGCGGCGGGTCGCCTGCCCAGCCCCCGAACCCCGCCTG
GAGGCCGCGGTCGGCCCGGGGCTTCTCCGGAGGCACCCACTGCCACCGCG
AAGAGTTGGGCTCTGTCAGCCGCGGGTCTCTCGGGGGCGAGGGCGAGGTT
CAGGCCTTTCAGGCCGCAGGAAGAGGAACGGAGCGAGTCCCCGCGCGCGG
CGCGATTCCCTGAGCTGTGGGACGTGCACCCAGGACTCGGCTCACACATG
C
>LIT2121|Homo sapiens|GA3824|Homo sapiens noncoding RNA GA3824 implicated in autism|1649
ctcattttctcttgctgctaccatggaagaagcgactttcgcctcccgcc
gtgattctgaggcctttccagccatgtcaaactgcatccactgaaggtct
tggaatgtatacctgatggataaggaggaactactATTGCATGTGATTCA
ACAATTCTACTTCTGACAAAATGTGACTGAAAAACAGAAGCATTTGGAAT
ACCGTAACAGAAGTCATTAAAAAGAgccatgtaatatgtgcctgcttccc
cttctgccatgattgtaagtttcctgatgccttctcagccatgcagaact
acagagttttgctcttgttgcccaggctggagtgcaatggcacgatctca
gctcactgcaaccaccgcctcccgagttcaagagattctcctgcctcagc
ctcccgagcagctgtgattacaggcacctgccaccatgccaggctaactt
ttttgtatttttagtaaagacaaggttttgccacgttggccaggctggtc
tcaaactcctgacctcagctaatccacctgtataggcctcccaaagttct
gggattacaggcgtgagccaccatgcctggccAACTATTTGTTTTCTTGA
TCTTGTCCtgtgtgtgtgtgtgtgtgtgtgCACGTGCACACGCGTGTGCT
ATGAAGCATAGAATTCATAGATTTAGAAATCTGTATTCTAGGATCTATTT
TTTCACACTTCAAATATCCCACTATGAGTTATATCATGATTATTTGTTCA
CATATTTGCCTTCTCCTGAAACTAAACTTTTGGAAGATGTGAATCACATG
TTATCTACGTTTTGTCTCCCAGAAACCTATATGTCTAGTTGGTAGTTGAC
CGTTGCCGGGTGAAAGCTCTAAAGCCTGACTGAACTCCTGGAATGACAAA
TAAATGGATAGGATGATAACCTAAGTAGTCTAATATCAGCACTTAGGGTG
GTCTCTAAGTGGAAAACTTAGAGAACTGCTACAAAGTCATTGTAATTGTA
TACACGTGCTACACTTTGGAGATTACTGCTAAATAAAGATCAAGTTAGTG
TTTGTATTTCCCCAGAGAAAATAGAGAATTGAATCTCAAAGACAAGTTGT
TGCTTTGGAGGTAGAAGAGGGGTTTTNTCNGCAATGAGAAGAAAAAGAGT
AAGAAATGTAATCTTCTACCCAATCTCTAAGTTAAATCATTTTACCCTTT
TAGACATATTCCTCATAGTTTTCACAGAGGGAAAAGGGAAAAAGTAATTC
CCNTCATTGCTTCCTGTTCCCCTGGCAGTCTCTATATTAAAGATGCTGGA
CTGCAGATCCTCNCTGCTGAGGGAAAATATTAACCTCATTCTCTCCAAAC
ACAGTATGAAGCCTAGAAAATGTCCTTCCTCATTTTGGAACTTAAGGTTG
TGTACAGAACAGTCTTACAATGACAGTGTTTAGAACTGTAAGAAATCATC
AAAATGAGGTAAGTCTTTGTGAGGTAGCTGTGGAGCTNATTTTTGAAAGT
ATTGCTGCCTATGATTTTGGAGGTGCATCATATTGTCAGGAAAGGTCTAA
TGTGCTTTTTAAGTTATGAAATTTTGGTGTCACATTTGTCTTGTGGGCTG
CAGAAATAAAAAATAGGTTGNTNATGGaaaaaaaaaaaaaaaaaaaaaa
>LIT2197|Homo sapiens|IC-SNURF-SNRPN 3 prime noncoding transcripts|Human SNRPN mRNA, 3 prime UTR, partial sequence incorporating IC-SNURF-SNRPN transcript noncoding exons 10a, 11 and 12|3229
AGGTACTGTTGTATATATTTTTTTGCCTGTTGATTTTGATGAGATCTTAA
GTTACTGTGGATGAGGGTGATGCCTATTAAGCAGTTGATTCAAATCATAT
TCTCTTTAATTCTTAGGATAAAAAGGTTTTCTGCTATCTAACTTTCACTT
TGTGCATTGACTGGTGTTGGTTAATAATGTTTTCATGACCCGGGGGTTTA
AGTGGTTGTGCTGCTTCACACATGGCCTCCTGCTTCTCATGTTGCTATGT
CACATTATCTGAAGGGAAGTGGGGATGGGATGAAAGGCCTTGTAAGGCCA
CCTATATACTGAAGGAAGTTGTAGTGAATCACAGTCCATGCTCATTACAT
ATCAAGGCATTTGAAATAGAAGTTACCCTTTTTCTTGGGATGTTGACCTC
AGTTGATCAGGTTTTACAGTGTCCTATGATCAGAATAGAGGATGTGATAC
TGGAATAATCATTTTCTACCATTGAGTAAGTATTTATTTATAAATTACTA
AATGAGTGGAAGATCCTGGGTACTGGGAGGCAGGAGGTTGCATATTTGAG
TTGATAAGTTGTACTACTGATAATAAAGATAACTGACACACTAAAACATA
CTTGGTACACTGAAATACAAATTACGGTTATGTCCAGTGGTATCACCAAG
TGACAAACTGGGAGCTAAATAGTTCAGAAATGCCCTAGTCTCTAGGTCCA
GTTTGAATTGGTTATGGAACAAAGAAGCCATTTATAAAAGGGAAGAGATT
TTTAGGTTTTGCAGCTAAGGTTTATAGTAGGCAGCGAGGGAATGATTCAT
AGTGATTGTAGCAGTTGGTTTACCAAGCACTAAAGAGATTGGTGTTAACT
CCATAATACTGATAGACTGATTGGAATTACATTTTTTCTCTTGAATTTAC
CAGGAGTGGTTGTGAATGTCACCTTTTCCATCTTTTAAATTACATCCTTG
CAGGTGGTAATCACTCAAGGAAAAGGAATTATCAGAGTAACAATAGTTCC
TGTTACTGACTTGATATGGTCTCTGCCAGAATAGCTTCTCAGATTAATGG
CCACTCTCAGGGGAAGCATTTCTCCTTGCATTGGTTTGCTGGTATGGATG
GCCCTTAGATTTTGGCATGAGTGATTATGCAGCCTATTTGAAGAAAACCT
GTTTTCAGGACCTTTTTAATTAAATATGGCCTGTTACATGAGTTAAAGTG
TCATACGATACCATTTTTTGACCACTTAGTTGATGCCTCTGAAAGGAAGA
GAGAATCAGATCGCTAAAATTTGATGTGTCGTCAGTGTGGATCCTACTCA
GTAGTGTCACAACGAGGCTGAAAATCATATTAAGTGCTTTTAGGACAGAA
ACGTAAACTGCTCAGGTAAAATAACCTTATAAAGAGAAATAAGCATATAT
TGCAGAGGCCTTGGCTAGGTTCATGATGACACAGGACCTTGTCTGAACAT
AATGATTTCAAAATTTGAGCTTAAAAATGACACTCTGAAATCCAGTCAGT
GTGCCTCACTAGACTTTTCGATTTCAAGATTTTCTGCAGAAAATGTTTTG
AAAACTTTGAATACTTAAAAATGGCAGGTGTAGTATTGCACTTTGCTAGT
TGCTCAGATACCCTTTTTTATTTGTATAGATATTCTGAGTTCCTTTTTTT
TTCTACATGTTGTACGTTGTCGAAAGCTAAAAGGAAACTTATCCTTGGAT
CACGGAAGGCAGAGGCATTTGGTGAGATGGAGACAAGGATGTGTAAAAAT
GAGACGACCACCTCTCGGATTAAAAAAAAAAGTGCCAGAGTTCTAGGGTT
CTAAGTGATGTCCAGGAAGGAGGAGGAATAATATTTATGGAGCATATATT
ATGGAACACAGTGAGTATAGTACCTGCCTTTAAATGAATACTGTTGGTTT
TTTAGGACAGATGCTTTtttttcttttttcttcagctgtgtgcagttgat
taacttgtacagagcctatcacacaatagatgtttaagaaatattaagtg
aatgaatgaGGCAGCATTGCTAATTTTTGTATAGtgagacggtatctcac
agtccaggctggagttcagtggcattaacataactcactgcagccttgaa
cacctgagctcaaacgatcctttcaccttatcctccagagtagctgggac
tgcagtcgcgtgtcaacatgcctggctaattttagttttctaattttttt
agagttgggatctcactatgttgcttagactggtcctgaactcctggcct
catgccatcctcttgcctcagctggtattgtaggtgtgagccactgtgcc
aggTACTAATTTTTTTTATGTTAGAAAACAAGTTTTTAGGTATTTTATAG
TTACTTCCTTATGACAATATCTCATCAGAATCTAGCCTATCTGATATCTG
ACTCCATACGTTTAATACCGTGTAGTCAGCCATTCCCAGATAGAGGTCAT
TTGAGTTACTTAGTGTTTACCAGCACTTGTTTACTACCTTGCGATGATAT
TTACAGTGTATTTTTGGGTATGGTTTTGGGGTTATTTGGTTGTTGTTAAA
atgcctgtaatcccggcactttgggaggttgaggcgggtggatcacctga
ggtcaggagttcgagcccagcctggccaacatggcgaaaccctacctcta
ctaaaaatacaaaaattagcctggcgtggtggcaggcacctgtaatccca
actacgcaggaggctaaggcaggagaattgcttgaacccgggaggcggag
gttgcagtgagccgagatcgcgccaatggcactccattcagcttgagtga
cagaggtgagactcccatctcaaggtaaaaaaaaaaaaatagaaaTCAGC
ACCTGCTATTTGAGTTTACAGGAGTGAGAAGTCCTCTCTTGCATGGTGAG
ATGGGGAACATTTAATTCAATAGAAATATTTGAgaccaggtatggtggct
caagcctgtaatcccagcactttgggaggctgagttgggtggatcacctg
acatcaggagtttgagactagcctggccaacatagcaataccctgtctca
aagatacaaaaattacccaggcttggtggtgtgtgtctgtggtcccagct
actcaggaggctgaggcaggagaatcacttgagcctgggcggcaaaggtt
gcagtgagccgagaccatgccactgcactccagcctgggtgacagagtga
gactccgtcttgaaaaaaaaaaaaaaaaa
>LIT2203|Homo sapiens|IC-SNURF-SNRPN 3 prime noncoding transcripts|Homo sapiens IC-SNURF-SNRPN transcript noncoding exons 12, 13d, 14, 15, 16, 17, 18, 19 and 20|2253
CAGGACCTTGTCTGAACATAATGATTTCAAAATTTGAGCTTAAAAATGAC
ACTCTGAAATCCAGTCAGTGTGCCTCACTAGACTTTTCGATTTCAAGATT
TTCTGCAGAAAATGTTTTGAAAACTTTGAATACTTAAAAATGGCAGGTGT
AGTATTGCACTTTGCTAGTTGCTCAGATACCCTTTTTTATTTGTATAGAT
ATTCTGAGTTCCTTTTTTTTTCTACATGTTGTACGTTGTCGAAAGCTAAA
AGGAAACTTATCCTTGGATCACGGAAGGCAGAGGCATTTGGTGAGATGGA
AACAAGGATGTGTAAAAATGAGACGACCACCTCTCGGATTAAAAAAAAAA
AGTGCCAGAGTTCTAGGGTTCTAAGTGATGTCCAGGAAGGAGGAGGAATA
ATATTTATGGAGCATATATTATGGAACACACCATTATGAATGGTTTTTGA
TTGATCTCACAAAGAGCATGTGCTTTAGACATTAATGCAGCGACTACCAT
GAAACAGAGTATTGGATTACCTAAGGAAAGAAGCAGAGGATGGAATTTGA
GGCAATCAGGATGAGTGAAAAATTGATTTGCAGCTGACCTGCAAATGGAA
TCATCAGGAACATCCCTTTCTCATGGAGTCCCTTAATTTACAAGTTAACT
GCAAACATAGGAGATGATAGTTCCAAGAAGGAACATTTTATCGTCTTTGT
TTTTAATCTCAAGAATGGTACCTACCATCAGTGAATGACCTGTTGCAGTG
CTTTCATTGAAGTGTTCTTCGTTCCCTCAGCAATATGATTGTGATGACTG
AAAAAGGGAAACTGTGCCACTATTTGTACCATCATTTTCACCAAAATCTA
AAAATGCTTTTTATGACGTATGGAGACATTCTTCATGTTTGTTTCAGTGG
ACACTCCTTGCAGATGTAAAAAACTGAGAAAACTCACTTTTGGAAAGTGA
CCTAAAGAGTGTCATTGAAGTGAATTTTAAGTAGGCACGATGATTGTTTT
CATGGTTGCTGTTGGATCATATCTCAGGAGCTGGAATGACAGACATTATT
GAACAAAGAAATCAGGATAGTGGAACTTAAAGGGCTTCATCTCAGTGCTT
TCATAAGTATGAAGTGCATATATTTATAATTTTCACTAATCACAGGAATA
TTCCCTCTGTATACTTGCATTTTTTTCTATCAATTGACGCTTACAATTAT
TTTTGCAAGTTGGAAAAAAATGCAGTATTAATTTCATttgcaacaaattt
aatagattaattaggagagaatagatatctttaaaattgagtcttcTGTC
CAACTGCAAGTTATAGCTGAGGTGGTACCAGTTTAAGAAGTGAGAACTTC
TTCACTGACTGAAATTTGCATATCAATCCAAATCATTGTGCTTATTTACT
ATTTTTGTAGACGTCATTCTTCAAAAGTGCTGCATCTTCAATAGTCAAGG
AGGACAAAGACATCTTTCCTGCAGGTGGTGACCATGTGGATAATAGGATC
ATAGACAAATGGTGGTTCCATCTACAGCATCACCGAAATGCTGTTGTTAC
TGCTTCTTTCTGGGATCTTCTTGCATCTTTGCTTCTAAAGGGGCACACCT
TTTATAGAAGTACGTCCAGGAATAGAAGTGACCTGCTTTTTCGCAAGTAA
TTGCCTGGAATGTTTTTATGTACTTCTCTGCACTCTCAATACATTTCATG
CTTCCCTCTATTTTTGTATATTAACTCATTGTATTTCTTAAATTTATATT
TTACTTTATGAATGGAAGTGAGATTTGTGTATGGTAAATATAATTAATTC
AACCCCATGGATACGTTAGTCACTGTCCAGATGATGGCAAGTCTTTCTCA
GAAGCAGAGGGCCTTGGTGTGCCAGTGATTTTTTTTCCCCATGTGTAAGA
TACTTTTTTTCCTCATTTGAATCAGGAGCCCACAGTTTTTAGACAAGTCC
CAAATGAAATCTTAAGCATTTGTGTTATCTGGACTAGACCTTCTGTAGTA
TCCTTTTTGTTAGACCTAGTATATCTCATTGCAGATCAGGATCTGAGATT
GACTATAGTTCACCTCTTTCCAAGTACACAAACTTGGATGACATGACAAC
TGAGTGTGTAAGGGAGAGCGAGACCCTTGCACTGCCATTTGAGCCCTTGT
GATCTCATCTTGTAGAACATGTTGTACAATCATTTTATTGGTATCATTAG
TGTTATTTGGGGCTGGAATAAAAATCTCAGTGCACCAAAAAAAAAAAAAA
AAA
>LIT2204|Homo sapiens|IC-SNURF-SNRPN 3 prime noncoding transcripts|Homo sapiens IC-SNURF-SNRPN transcript noncoding exons 73-6|812
GACCCCAGAGGAAGACGTGCATTGGGTCCGCTGGCCCCAGGCCAGTGTCT
CTCAGCCATGTGCTCAACACCTGGTGAGCTGAAGCTCAGGCCCTTCCTGG
CATCCTGGTCTCCTGCACTGAGCTGTGGTCTGCAGCGGCATCTGGCATCC
AGGCCAGCCTCCTTGGTGGGCCGTGAACTGAATGGTGGCGCTGGCCTGTG
CCCAGTATATCTGGGTTCGGTGGCTGAGAGAGCTTTTGTTGCCCTGTGTC
CGTGACGGGCCAGTGTTCTGCATGCATCCCATCACATGGATCCATGGAGG
ATGTTGAGCCCAGAGGAAGACTTGCACTGGGCCCAATGGCCCCAGGTCAG
CGTCCATCAGCCAGGTGTCCAGCCCCTGGTGCACTGAAGATCGGGCCCTT
CCTGGTGCCCTGGTCTCCTGCATTGAGCTGTGGTGAGCACATCCGGATCC
TGCTGGATGCGTGTGCGGGGAAGGGGGTGCCCTGGGTTGGGTCAATGAGA
ACCTTATATTGTCCTGAAGAGAGGTGATAACTTAAAAATCATGCTCAATA
ATAGGATTACGCTGAGGCCCAGTCTAGGTGAGAGGTTTGGAAGAGGATGC
TGGGATTCCGAGGTCCCCAGGAGGGCCCCTGTATTTTTGGCTGGAGACCT
GGAGGCCCTGAAGGGCATCTTGTGGGTGCCCAACCCTGTCTCTGCGCTCC
TCCTTGAGGCAGCCCAGGCTCCCTGTGCAGGCTTGGTGTCAGCCCTCCAG
TTCCCTGGGTTTGAGGCACATGGGAAGCTCCTTTCTGAGCCCCGTTCTCC
TCTTGTGTCTTT
>LIT2205|Homo sapiens|IC-SNURF-SNRPN 3 prime noncoding transcripts|Homo sapiens IC-SNURF-SNRPN transcript noncoding exons 88-102|2098
AAAATGTCCCTCAGCCAGGTGCTTAGCCCCTGGTAATCTGAAGCTCAGGC
CCTTCCTGATGCCCTGGTCTCCTGCACTGAGCTGTGTGAGCTCTTCAGCC
CAGGTGGGCTCCCTGACACTGATGCGCATAGATGGTGAGCCTGGAGGAAG
ACTTGCATTGGGGCCCAATGGGACCCAGGCCAGTGGGCCATCAGCCAGGT
GCCCACCCTGGTGTGCTGAAGCGCGGGACCTACCTGTTGTCCTGGTTTCC
TACACTGAGCTGAGTGAGCTCTTCAACCCAGGCGGGGCACCCTGGCATTC
ACCAGCATAGACTGTGAAATGGGAGGAAGAATTGTGTTGGGCCCAATGGC
CCTGGGCCAGTATCCGTCAGCCTGGTGTCCAGCCCCTGGTGTGCTGAAGC
TCATGCCCTTCCTGGTGCCCTAGTTTCCTGCACTGAGCTTGTGAGCTCTT
TTGCCCAGAAGACTCCCTGGCATTGATCGGCATAGATGGCAGCGCTGGAG
GAGGACTTGTACTGGCCGCTGGCCCCACATCAGTGTCCGTCATCCCGGCG
TCCAGCCCCTGGTGTGCTGAAGCTCAGGCCCTTCCTTGTGCCCTAGTCTC
CTGCACTGAGCTTGTGAGCTCTTCTGCTCAGGCGGGTCCCCTGGCATTGA
CCAGCATAGGTAAGTGGATCCTGCTGGGTTCATGGGCCATGAGCCAGACC
ACATGGAGTGACTGAGGGTCAGCCTTCAGGACAGGAAGATTTCCTCGGGG
AGCCAACCTGAATCCCCACCGTGGAGGGATGTGTTAGTCCTCCAGGAGGG
TGGCTTCCTAGGGAATCTGACCCCAGGAGGACACCTTTGCTGAAGCCCTG
CAGGGGTGATGGTGGTCCAGGCTGGAAAGTTTTCCTTCAGTCTCATGTGG
GGCAGCTCCCTGCTGACATTCCGTGCCTGCGTCTGACCTTGAGGACTGCC
CGGGCCACATGAGTGGGGCAACAAGGGCTCCAGGGTGCCACGGGGATTAT
GAGTGGGGCTCTCCATCCCCGGAGAGAGGTGGGCAATCAGGCCCATGTGG
TCAGGCTTGTAGGGTTCGGTGGTGGGGAGAGCCAAGGTTTCCCTGGGTCC
ATTACCGTCACTGTTTCACCTGGATCCCATCACATGGGTCCATGGAGGGA
GAGCATGTGTGAACAGGCACCCCTTGCTCCCTTTCCCACATGAGCCCCTG
GTTGGACATATGTCCTCCTCCTGTCCCCCCAGATGGTGGCCCTGGAGGAG
GACTTGTATTGGGGCCACTGGCCCCACGTCAGTGTTCGTCAGCCTGGCAT
CCAGCCCCTGGTGTGCTGAAGCTCAGGCCCTTCCTGTTGCCCTAGTCTCC
TGCACTGAGCTTGTGAGCTCTTCTGCCCAGGTGGTCCCCCTGGTCTTGAT
GGGCATAGGGTGAGGCCCTGTTTGGACCCATCTTCCAGCTATCTCACCAG
ATGGTGAGCCCAGAGGAAGACCCCGTGGCTCTGGGCCAGTGTGCGTCAGC
CAGGTCCCCAGCCCCCAGTGTGCTGAAGCTCAGGCCCTTCCCAACGCCCT
GGTCTCCTGCACTGAGTGAGCTCTTCCGCCCATTTGGGCCCTCTGACATT
GACCGGCATAGATGGTGAGCTCGGAGGAAGACTTGCATTGGGCCCAATGG
AGCTGGGCCAGTTTCTGTCAGCCAGGTCCCCAGCTCCTGATGCACTGAAG
CTCAGGCCCTTCCTGGAGCCCTGGTCTCCTGCCCTGAGCTGTGATGGTGA
GCCTGAAGGAAGACTTGCATCAGGACCAATGGACCCTGGCAAGTGTCCGT
CAGCCAGGTGCTCAGCCCCTGGTGCACTGAAGCTCAGGCCCTTCCTGGCC
CCTTGATCTCCTGCACTGAGCTGTGTGAGCTCTTCTGCCAAGGGGGGGCC
TCCTGGCATTGACCAACATAGATGGTGAGCCTGGAGGAAGATTTGCATTG
GGCCCAATGGCCCTGGGCCAGTGTCTGTCAGCCAGTTTCCCAGCCCCTGG
TGCACTGAAGCTCAGGCCTTTCCTGGCATCCTGGCCTCCTGCACTGAGCT
GTGTGAGTGCTTCTGCCCAGGCAGGCCACTTGGCATTGACCGGTATAG
>LIT2206|Homo sapiens|IC-SNURF-SNRPN 3 prime noncoding transcripts|Homo sapiens IC-SNURF-SNRPN transcript noncoding exons 59-60, 63-66 and 68|569
GTGGCTCTCCATGCCTACCTGTGGTCTCTTGGACACCCTTGCAGAAGATG
ACTTCCTGGGAACTCTTCTGGGAGTGAATGTTATCAGCAAATTCCCAAAA
CAACACCCCTTAGACAAAAAGCCTCCTCACCTATGCATTGCCTAGACCAC
CCACTAAAGATGGTGACCACAGAGGAAGACTTGTGTTGGGCCCAATGGCC
CTCGGCCAGTGTCCGTCTGCCAGGTGCCAGCCCCCAGTGCGCTGAAGCTC
AGGCCATTCCTGATGCCCTGGCCTCCTGCACTGAGTTGTGTGAGCTCTTC
TGCCCAGGCAGGCCCCCTGGCATTGACCGGCATAGACAGTGAGCCTGGAG
GAAGACTTGCCCTGGTCCCACTGTCCCTGGGCCAGTGTCCATCAGCCAGG
TGCCCAGACCCCAGTGTGCTGAAGCTCAGCCCTCCCTGGCACTCTGGTCT
CCTGCACTGAGCTGTGTGAGCTCTTCCGCCCATGAGGGCCCCCTGGCCTT
GAGCAGCATAggtccctccgtttggggtccctgacttccctcaacaCTGG
TCTCTTCCACTGAGCCTTG
>LIT2208|Homo sapiens|IC-SNURF-SNRPN 3 prime noncoding transcripts|Homo sapiens IC-SNURF-SNRPN transcript noncoding exons 78-82|444
GGAAGAATTGCGTTAGGCCCTTTGGCCCCGGACCAGTGTCTGCCAGCCAC
GTGCTCAGCCTCCCGTGCGCTAAAGCTCAGGTCCTTCCTGTCATCCTGGT
ATCCTGCACTGAGGTGTGTGAGCTCTTCCCCCCAGCAGGCCCCCTGGGAT
TGACTGGCAAAGGTGAATGGTGTCTGTGGAGGAAGACTTGCCATTGGGTT
GCTGGCCCCAGGCCAGTGGTTGTCATCCAGGTGCCCAGCCTTGGTGCACT
GAAGCTCAGGCCCTTCCTGGTGCTCTGGTCTCCTGCACTGAGCTGTGTGA
CCTCTTTTGCCCGGCAGACCCCCTGGCATTGACCAGCATAGATAGTGAGA
CTGGAAGAAAACTTTCATTGGGCCCGCTGTCCCGGGGTGAGTGGTCATCA
GTCAGGTGCCCAGCCCTTGGTGTGGTGAAGCTCAGGCTCTTCCT
>LIT2209|Homo sapiens|IC-SNURF-SNRPN 3 prime noncoding transcripts|Homo sapiens IC-SNURF-SNRPN transcript noncoding exons 22-37, 40, 42-44, and 46-58|4724
GAATTCGGCACGAGAGATGCTCAATTCTTCTGAGCAACGAAGGCCACACG
GAGTCCTGGATTCTGTGTGGCCTGGCATCCATGGCGCACTGTGTGCTGGC
AGGTGGCTCAGGACGGGGCAGTTATCATGGGACACCCGCCATATGCTGGC
AAGGAAGATGGTCAGTTCTTCTGAGCCACAAAGGCCCCCAACATCCTGGA
GTTGGTGTTGCCTAGCATCCACGGTGCGCCCCCTGCTGGTGGATGGCTCA
GGATGGGGCAGTTGCCGTGGGAGGCCCGCTGCCTGCTGGAAGGAAGATGG
TCAGTTCTTCTGAACCACAAAGGCCCTGCAGAGTCCTGGAGTCTGTGTGG
CCTGGCTTCCAGGGTTCACCTCATGCTGGTGGATTGCTCAGGATGGGTGC
CGAAGGTCTTTAAGGTCGTCAGCTCACCTACTGCCCAGCCTGTGGTGTCA
AATGTCCTGCCTCTTCAAATGTGTTTGGATCGATGATGAGTCCCCCCAAA
AAAACATTCCTTGGAAAAGCTGAACAAAATGAGTGAAAACTCATACCGTC
GTTCTCAGCGGAACTGAGGTCCAGCGCGTTGCCTCCAGCAGGGACTGTTG
GAGTGAGGGAGAGCTTCCACTAGTCCCTATAGGTTCCACCACCCAGGGCA
TCCGCAGGGACAGTTGCCGTGGGAGGTCCGCTGCCTGCTGTCAAGGAAGA
TGGTCGATGCTTCTGAGAAACAGGCCCTGCGGGTTCCTGGATTTGGTGTG
GCCTGGCATCCACGGTGCACCCCGTGCTGGCGGGTGGCCCAGGACGGGGC
AGTTGCCTTGAGAGGCCCACCGCCTGCTGGCATGACAGATGGTCAGTTCT
TCCGAGCAGTGGAATCTCCATGGAGTCGTGGAGTCGGTGTGGCCTCGCAT
CCACAGTGCACCCTGTGCTGGTGGATGGCTCAGGACACAGTTGTCATGAG
AGGTCTGCCGCTTGCTGGCAAGGAAGATGGTCAATTCTTCTGACCAACAG
AGGCTGCCTTGAGTCCTGATTTGGTGTGGCCTGGCATCTATGGTGCACCC
AATGCTGGGGCAGTTGCCGTGGGAGGCCTGCCGTCTGCTGAAAGGAAGAT
GGTTGATGCTTCTGAGCAATGAAGGCCCCATGGAGTCCTGGATTCGGTGT
GGCCTTGCATCCGTGGTGCACCCCGTGCTGGTGGATGGCTCAGGACGGGG
CAGTTGCCATGGGAGGCGCAGGCCTGCTGGAAGGAAAATGGTCGATTCTC
CCAAGCAACAAAGGCCACGTAGAGTCCTGGTTTCAGTGTGGCCTGGTATC
CACAGTGCACCCCGTGCTGGTGGGTGGCTCAGGACGCACACTCATTTCCT
CTGCACCTTCCTGGTGTCATTGGCATGGAAGGAAGGCCCTTGTCCAAGAA
GGATGGTCTTCGTCTTGTGTGATCTTTGAGATGCCATGAGGCCCCTGGAT
ACAAATGGTGTGGGCTCCTTTGGAGGCTTTTGGATTTCTCCTGAATGTGG
CGTTGGTATGGAAGGAAGGCCAGTGACCGCAAGGGATGACTTTGATCTTG
GGAGATTTTTGGAGATGGCAAAGTGCTTCTAAACATGTTTGGCATGGTCT
CCTTCAGGCTGGTGGATACCTCAGGATGGTGGCGTTGGCATGGAAGGAAG
GACTGTGTCTGTGAGGGATGATCATCCTCTCATGTGATCCTTGGAGATGC
CAGGAAGCCCCTTGACACATGTGGCATGGGCTCTTTCAGAGGCTTTTGGA
TCCGTCGTGAATGTGGCATGGGCATGCAAAGAAAGACAGAGGCTGCAAGG
GATAAACTTCATCTTGGGAGATCCCTGGAGATGGCAGGGAACCCATGTAC
ACATGTGGCATGGGCTCCTTTGGGTGCCGGTGGATCCCTTCATACGGTGG
TGTGGGCATGGAAGGAAGGCCAGTGGAGACAATGGATGATCTTGTTCTTA
GCAGATCACTGGATGTGGCAGGGAGTCCTAGGACATGTGTGGTGTGGGCT
TCTTCAGGTGCTGGTGGTGTTGGCATGAGGAAAGGAGGTATCTTCGAGGG
ACAATCTTCTTCTTGTGCGATCCTTGGAGATGCCATGAGGCCCCTGGACA
CATGTGGTGTGGGCTCCTTTGGAGGCTGTTGTATCCCTTCTGAATGTGGC
GTGGGCATAGAAGGAAGGCCAGTGGCCACGAGGGACAATCTTGGTCTTGG
GAGATCCCTGGAAATGATAGGGAGTCCCCTTGATATGTGTGGCATGGGCT
CCTTCAGGTGCTAGTGGATTCCTTAGGATGGTGGTGTTGGCATGAAAGGC
AGGCTTGTATCATGAGGAATGATTGTCATCTTGTCTGATTCTTGGAGATG
GCAGGAAGCCCCTGGAAACACATGGTGTGGACTCCTTCACAGGCTGTTGA
AACCCTCCTGAATGTGTTGTGGCCATGGAAGTAAGGCCAGTGGCTACGAG
GGACAGTCTTCATCTTGGGAGATCCCTAGAGAGGGCAGGGAGCCCCTTGA
CATGTGGAATGTGATCTCTGTTGGGTGCTGGTGGATCCCACAGGTGGTCT
GGCATGGAAGAAGGCCAGAGGCTGCGATGGATCATCTTTGTCTTGGGAGA
TTCCTGGAGATGGTGGGGAGCCCCTGGGCACGTGCAGCGTATGTGGCGTG
GGCTTCTTCAGGTGCTGGTGGATCCCTCAGGATGCTTTTCAAGGTTTTTC
TATGAGTTCTGTTAAAGAGTCTGAAAATGGAGCGTAGAAGACATGCTTCG
ATTTCCAGGATGGTTGTGTTTTCCAGAGAGGCGGAGGTAAACCACTGGCG
CAGCCCTGCCTCCCACAGATAATTCCGGGTGCAGTGTTTCATATCTAGAC
TTGGACTTCTATCCTACCATACTTCTTTGTGTGCAGTTCATTGTGGAACC
AGCACAGATTTTCATACGAAAGTTATTTCTTTTTAACCTCAAAAAGTGAC
AGAATGGAGTGTATCATGAAAAAGTCTGACATCAAAACCTCAAAATGTGA
TATTGATTGGGTGAGATAGAATTCCATGGAATTTCATTGCCAAACCAGTG
AAGTGCTAATTTTGACATTTGTACCAGCTAACCGTAGCTGTGAAGAAACA
CACCAATACACTTCTAAGGACAGCATAGACCAAGATCTAGGTTTCATATG
GATGAATTTATTCTTCCCTTTGAGGCAAGACAAGAAGGAAAGAAAGTATT
GGGAATAATGCTGCCCTCCCATCCTCAAGGGCCAGTGGGAACTCTAATAT
TGATTGGTTTTCACAGAATTCCATGGACTTTAACTGCTGAACCAATGATG
CACTGATTTTGTCACTTGTACCAGCTAACGCATCTGGGAGGCAACAAAAC
AATACTCTCCTGAGGTTAATGTGGACCAAAAACTAGATTTCATATAAAAG
AGTTTATTCCTTCTACTTGAGGTGTGACATGAAGGAAAGTAATGGAAATA
ATTCTGCCCTCCCATTCTCAAGGGCCAGGGGGAATTCAAATATTGAACGG
AAGTGATTTTGGAATTGCATGGAATTCTCACTGCCATCCCAAAGAAATGC
TGATCTTGTCACTCTTACCTGTTTCATTCCCTGGGGGCAGAACAAAAGGA
CGCACTCCAAAGATCGGCATGAACCAAGAACTGGGTTTCATATAAAATAT
TTTATTCTGTCCTCTTGAGATGTGACATGAGAAAAGTATTGAGAATACTT
CTATCACCTCATCTTCAAGAATCCGTAGGAATTCTCCCATGGTGGACTTT
ACGGTTAACCTGAACAGGTCTTGGAAAAAGGACTTTAAACATTCTCCTGT
TCTGTGGAATAAGTATACTTTTTTCTGGACATACACCTTGTCAGTGAGTT
CCATGTGATACTAGAGTTGCATAGATTTTTAACCTTTACGCCAATGAAGA
TCTGAGGCAAACATTGCCCCTTTTTTAGAAGTTTGCATTTGTCACTGATA
ACTGTAATAATTGATCTTGTTGAAAAGCCTGGGAAATGAAGATCTGATAT
GTCACTTTTACCGGCTTCCTCAACTGAAAAAGAATACAATGAAACACGCT
GAGAATTTTTGTGCTTTCTCAGTCTTGCTGATGATCTTTCTATGGGCCTG
AAGCGTGGAGAGTGCCAGAGAGGCTGATCCTCAGCAGTGTGGCAGAGAAA
AGTTGGGTGCGACTAAGGGGTATGCGGGTGCCCACATGCCACTGGGTCCT
CAGCAGTACCACCTGATTGGAAGTGATATTGGTGGAAGACAACATTTTGC
CGCTTGGAATTCTCACCTCCACACCAAAGAAGTACTGTTTTTGTCATTTG
CACCAGCTTCTTTCTCCAGGAAAGATCAAAACGATGCACTGCAagtgtga
ttggtccagatagctgccttatccaactgcctcctttggaccacttcatc
atgggacagcttgatgcaatctacttgacaagaccctggaaccccacacc
cctcatggaaccagtgtccacctcccagtcacagtgtgaccccagggaac
tcttgcctgcttgctttaaacccaccacttaaaagtctccacagaaaacc
tgtttgaatagtacccttgacccaataagggcattggcccctgggtgtct
ctctctctctctctctctctctccctctctctccctctctctctctcgct
ccctGACCTCTGCGTGTGGACTCCAGGCATGCCATATACCCCTCAGGACC
TGAAGCAAAAAAAAAAAAAAAAAA
>LIT2210|Homo sapiens|IC-SNURF-SNRPN 3 prime noncoding transcripts|Homo sapiens IC-SNURF-SNRPN transcript noncoding exons 102-104a, 105-107|529
CTGGTGCACTGAAGCTCAGGCCTTTCCTGGCATCCTGGCCTCCTGCACTG
AGCTGTGTGAGTGCTTCTGCCCAGGCAGGCCACTTGGCATTGACCGGTAT
AGATGGTGAGCCTGGAGGAAGATGTGTGGGACCCGCAGGCCGAGGGCCAG
TGTCTCTCAGCCAGGTGCTCAGCCCCCAGTGGGCTGAAACTCTGACCCTT
CCTGGCACCCTGCTCTCCTGCACTGTGCTGTGATGGTGAGACTTCTGTTG
GGCTTGCTTTTCCTGGGCCAGTGTCCATCAGCCAGGTGCTCAGCCATCGG
TGCGCTGAAGCTCCAGCCCTTCCTGGTGCCCTGATCTCCTGCACTGAGCT
GTGATGATGAGCTCTTTCACCTAGGAGGGCCCCTTGGCATTGACTGGCAT
AGATGGTGACCCTGAAGAAAGACTTCAGTTGGGCCTGAAGGCCCCGGGCC
AGTGTCCATCATCCAGGTGCTCAGCTCCCAGTGCACTGAAGCTCAGACCC
TTCCTGGTTCCCTGGTCTCTTGCACTGAG
>LIT2211|Homo sapiens|IC-SNURF-SNRPN 3 prime noncoding transcripts|Homo sapiens IC-SNURF-SNRPN transcript noncoding exons 66, 68-73, and 75|608
GCCTTGAGCAGCATAGGTGAGCGGATCCTGCTGGGCTCATGGACCAGGCC
ACATGGGGTCACTGAGGGTCAGCCTTCAGGACAGGAGGGATTCCTCAGGG
AGACAACCTGAATCCCCActggtccctccgtttggggtccctgacttccc
tcaacaCTGGTCTCTTCCACTGAGCCTTGTGAGCTCTTCCACCAAGGAGG
GCCCCCTGGCATTGACTGGCATAGTGAGCTCTTCCCCCCAGCAGACCCCT
GGGATTGACGAGCATAGATGGTGACTGTGGAAGAAGACTTGCTTTGGGAC
CGCTGGCCCCAGGCCAGTGGTTGTCATCCAGGTGCCCAGCCCTTGGTGCA
CTTGAGCTCAAGCCCTTCCTGGTGCCCTGGCCTCCTGCCCTAAGCTGTGC
GAGCTCTTCTGCCCAGGGGGACCCCTGGCCTTAAGTGGGATAGATGGTGA
CCCCAGAGGAAGACGTGCATTGGGTCCGCTGGCCCCAGGCCAGTGTCTCT
CAGCCATGTGCTCAACACCTGGTGAGCTGAAGCTCAGGCCCTTCCTGGCA
TCCTGGTCTCCTGCACTGAGCTGTGGGTTCGGTGGCTGAGAGAGCTTTTG
TTGCCCTG
>LIT2212|Homo sapiens|IC-SNURF-SNRPN 3 prime noncoding transcripts|Homo sapiens IC-SNURF-SNRPN transcript noncoding exons 86-88|544
CCTGAGTTGGGTCGATGATGAGAACCTTATATTATCCTGAAGAGAGGTGA
TGACTTAAAAATCATGCTCAATAGGATTACGCTGAGGCCCAGTCTAGGTG
AGAGTTTTGGAAGAGGATGCTGGGATCCTGAGGTCCCCTGGTAGAGCCAA
TTGTATTTTGGGCTGGAGACCTGGAAGCCCTGAAGGGCATCTGGGAGGCC
CAACCCTGTCTCTGTGCTCCTCCATGAGGCAGCCCTGGCTCCCCATGTAG
GCTTGGTGATGGCCTTCCTGTTCCCTGGGGGTGGGGCACATGGGTAGCTC
CTCCCTGACCCCCATTCTCTCCTGTGTCTTTCAGTGAGCTCTTCCCCACA
GGTGGGCCCCCTGGCATTGACTAGCATCGTGAGCTCTTCTGCCCAGCAGC
CTCCCTGGCAGTGACCAGCATAGATGCTGACCCTGGAGGAAGAATTGCAC
TGGGCCCACTGGCCCCGGGAAAATGTCCCTCAGCCAGGTGCTTAGCCCCT
GGTAATCTGAAGCTCAGGCCCTTCCTGATGCCCTGGTCTCCTGC
>LIT2213|Homo sapiens|IC-SNURF-SNRPN 3 prime noncoding transcripts|Homo sapiens IC-SNURF-SNRPN transcript noncoding exons 44-48 and 50-61|2892
TCTGTCACACTCAAGTCACAAAATATTTAACCACTTATTTTTTTATCTCT
GGAGGAATAATCCAAAAGATTGTACTGGTAAAGCCAGAACAATTTCCAAT
TATGCTAATTATTTGTATAATACTTAGTTGGCTTTATCTGTGGTTTGTTG
GCTTATTTTCCTGTAGCTTTTCAAGGTTTTTCTATGAGTTCTGTTAAAGA
GTCTGAAAATGGAGCGTAGAAGACATGCTTCGATTTCCAGGATGGTTGTG
TTTTCCAGAGAGGCGGAGGTAAACCACTGGCGCAGCCCTGCCTCCCACAG
ATAATTCCGGGTGCAGTGTTTCATATCTAGACTTGGACTTCTAtcctacc
atacttctttgtgtgcaggccatgttttcgcaggcagtcttgctatcaga
gctgaggggatgctgttttgatcacttagtttatctgatgttgctgggcc
tccaactggtgctgactggtacttcctgagatggcgaaggtttttctgta
ctctgagatgccgtgtatctctatgtaaggggaggAGACTCTGGACCACA
GGAATGAAGAGAACATCTTAGTTCATTGTGGAACCAGCACAGATTTTCAT
ACGAAAGTTATTTCTTTTTAACCTCAAAAAGTGACAGAATGGAGTGTATC
ATGAAAAAGTCTGACATCAAAACCTCAAAATGTGATATTGATTGGGTGAG
ATAGAATTCCATGGAATTTCATTGCCAAACCAGTGAAGTGCTAATTTTGA
CATTTGTACCAGCTAACGTAGCTGTGAAGAAACACACCAATACACTTCTA
AGGACAGCATAGACCAAGATCTAGGTTTCATATGGATGAATTTATTCTTC
CCTTTGAGGCAAGACAAGAAGGAAAGAAAGTATTGGGAATAATGCTGCCC
TCCCATCCTCAAGGGCCAGTGGGAACTCTAATATTGATTGGTTTTCACAG
AATTCCATGGACTTTAACTGCTGAACCAATGATGCACTGATTTTGTCACT
TGTACCAGCTAACGCATCTGGGAGGCAACAAAACAATACTCTCCTGAGGT
TAATGTGGACCAAAAACTAGATTTCATATAAAAGAGTTTATTCCTTCTAC
TTGAGGTGTGACATGAAGGAAAGTAATGGAAATAATTCTGCCCTCCCATT
CTCAAGGGCCAGGGGGAATTCAAATATTGAACGGAAGTGATTTTGGAATT
GCATGGAATTCTCACTGCCATCCCAAAGAAATGCTGATCTTGTCACTCTT
ACCTGTTTCATTCCCTGGGGGCAGAACAAAAGGACGCACTCCAAAGATCG
GCATGAACCAAGAACTGGGTTTCATATAAAATATTTTATTCTGTCCTCTT
GAGATGTGACATGAGAAAAGTATTGAGAATACTTCTATCACCTCATCTTC
AAGAATCCGTAGGAATTCTCCCATGGTGGACTTTACGGTTAACCTGAACA
GGTCTTGGAAAAAGGACTTTAAACATTCTCCTGTTCTGTGGAATAAGTAT
ACTTTTTTCTGGACATACACCTTGTCAGTGAGTTCCATGTGATACTAGAG
TTGCATAGATTTTTAACCTTTACGCCAATGAAGATCTGAGGCAAACATTG
CCCCTTTTTTAGAAGTTTGCATTTGTCACTGATAACTGTAATAATTGATC
TTGTTGAAAAGCCTGGGAAATGAAGATCTGATATGTCACTTTTACCGGCT
TCCTCAACTGAAAAAGAATACAATGAAACACGCTGAGAATTTTTGTGCTT
TCTCAGTCTTGCTGATGATCTTTCTATGGGCCTGAAGCGTGGAGAGTGCC
AGAGAGGCTGATCCTCAGCAGTGTGGCAGAGGAAAGTTGGGTGCGACTAA
GGGGTATGCGGTGCCCACATGCCACTGGGTCCTCAGCAGTACCACCTGAT
TGGAAGTGATATTGGTGGAAGACAACATTTTGCCGCTTGGAATTCTCACC
TCCACACCAAAGAAGTACTGTTTTTGTCATTTGCACCAGCTTCTTTCTCC
AGGAAAGATCAAAACGATGCACTGCAagtgtgattggtccagatagctgc
cttatccaactgcctcctttggaccacttcatcatgggacagcttgatgc
aatctacttgacaagaccctggaaccccacacccctcatggaaccagtgt
ccacctcccagtcacagtgtgaccccagggaactcttgcctgcttgcttt
aaacccaccacttaaaagtctccacagaaaacctgtttgaatagtaccct
tgacccaataagggcattggcccctgggtgtctctctctctctctctctc
tcccctctctctCCCTCTCTCTCTCTCGCTCCCTGACCTCTGCGTGTGGA
CTCCAGGCATGCCATATACCCCTCAGGACCTGAAGCAAAAGAATGAATTA
AAGAAAACTCCAGAGAATGAGCTGACAACCTACTCCCTGGTCAGTGGCTC
TCCATGCCTACCTGTGGTCTCTTGGACACCCTTGCAGAAGATGACTTCCT
GGGAACTCTTCTGGGAGTGAATGTTATCAGCAAATTCCCAAAACAACACC
CCTTAGACAAAAAGCCTCCTCACCTATGCATTGCCTAGACCACCCACTAA
AGGTGATGGCCACAAAGAGGTGGATTTGTTGAGTTGGTGCCATTCCTTCT
ACTGCCAGCTTCACCAAAACAATGACACAGTCTTCCTTCCGCATGGAGAC
TCTTCTCTTTCCTGTGTTGCAGTGGATGCCTCCTGCAGATAAGAAATGCT
TAACTGAGAAATGCTCATGTTGGGATATCATCGATGAGACTTTAATTTGG
GCATGGTGACTGTTTCCCTTGCTGCCACTTGACTCAATCCCAGGAGCCTC
AGTAGAGGATATAATATTACACAAGATGCTCAAAATGGTGGA
>LIT2214|Homo sapiens|IC-SNURF-SNRPN 3 prime noncoding transcripts|Homo sapiens IC-SNURF-SNRPN transcript noncoding exons 106-144 and 146|6087
CCATGGAGGGGGAGCAAGCGTGAGCTGGCACCCAACACCCCTTTCTCCAC
ATGGAGGGTGGTCACATGTTCTCCACCTGTTCCCCTAGATGGTGAGACTT
CTGTTGGGCTTGCTTTTCCTGGGCCAGTGTCCATCAGCCAGGTGCTCAGC
CATCGGTGCGCTGAAGCTCCAGCCCTTCCTGGTGCCCTGATCTCCTGCAC
TGAGCTGTGATGAGTACATCCGGGTTCCACTGGATGCATGTGCGGGAAGG
GGGGTGCCCTGGGTTGGGTCAGTGATGAGAACCTTATATTGTCCTGAAGA
GAGGTGATGACTTAAAAATCATGCTCAATAGGATTACGCTGAGGCCCAGC
CTGGGGGAGAATTTTGGAAAAGGATGCTGGGATCCCAGGGTCCCCAACAG
GGCCACTGTATTTTGGACCTGGGACCTGGTGGCTCTGAAGGGCATCTGGA
GGTGGCCCAACCTGTCTCTGCACTCTAGTTTCCCTGTGTGGGCTTGGTGT
CGGTGCTCCAGTTCCCTGGGGGCAGGGAATGTTGATGGCTCCTTCCTGAG
TCCCTGTTCTCGCCTTTGTCTTTCAGTGAGCTCTTTCACCTAGGAGGGCC
CCTTGGCATTGACTGGCATAGATGGTGACCCTGAAGAAAGACTTCAGTTG
GGCCTGAAGGCCCCGGGCCAGTGTCCATCATCCAGGTGCTCAGCTCCCAG
TGCACTGAAGCTCAGACCCTTCCTGGTTCCCTGGTCTCTTGCACTGAGCT
CTGATGGTGAGACTTGAGGAAGACTTCCACTGGGCCTGCTTTTCCTGAGC
CAGTGCCCATCACCCAGGTGCTCAGTCCCTGGTGCACTGAAGCTCCAGCC
CTTCCTGGCGCCCTGGTCTCCTGAACTGAGCTGTGTGAGCTCTTCTGCCA
AGCGGTTCCCCTGGCATTGACCAACATAGATGGTGAGCCTGGAGGAAGAC
TTGCGTTGGGCCCAAAGGCCCTAGACCAGTGTCTGTCAGCCAGGTTCCCA
ACCCCCGATGCGCTGAAGCTCAAGCCTTTCCTGGCACCCTGGTCTCCTGC
ACTGAGCTGTGTGAGCTCTTCTGCCCAGGCGGGCCCCCTGGAATTGATGG
GTATAGATGGTGACCCCGGAGGAAAATTTGTGTTGGGCCCACTATCCCTG
GGCCAATGTCAGTCAGCTAGGCACCCAGCCCCCAGTGCGCTGAAGCTCAG
GACCTTCCTAGTGCCCTTGGCTCCTGCACTGAGCTCTGATGGTAAGCCTG
GAGGAAGACTTGTGTTGGGCCCACAGGCCCCAGGCCAATGTCTGTCAGCC
AGGTGCTCAGCCTCTGGTGCGCTGAAACTCTGACCCTTCCTGGCACACTG
GTCTCCTGCACTGAGCTGGGATTTTCCACCTAGGAGGTCCACCTGGCATT
GACTGACATAGATGGTGAGACTTCTGTCGGCCTCGCTTTTCCTGGGCCAG
TGTCCATCAGCCAGGTGCTCAGCCCCAGTGCACTGAAGCTCCAGCCCTTC
CTGGCGCCCTGGACTGAGCTGTGTGAGCTCTTCTGCCAAGGGGGTCCTCC
TGGCATTGACCAACATAGGTGGTGAGCCTGGAGGAAGACTTGCATTGGGC
CCAATGGCCCTGGACCAGTGTCTGTCAGCCAGGTTCCCAGCCCCCGATGC
GCTGAAGCTCAAGCCTTTCCTGGCACCCTGGTCTCCTGCACTGAGCTGTG
TGAGCTCTTCGGCCCAAGTGGTCCCCCCGGCCTTAAGCGGCATAGATGGT
GAGCCTGGAGGAAGACTCGTGTTGGGCCCACAGGCCCCAGGCCAGTGTAC
GTCAGCCAGGTGCTCAGCCCATGGTGTGCTGAAGCTCTGACCCTTCCTGA
CTCCGTGGTCTCCTGCACTGAGCTGTGATGACCATATCCAGTGAGCTCTT
CCAAACAGGTGGGCTCCCTAGCATTGACCGACAGTGAGCTCTGCCACCCA
GGACATCCCCCTGGCATTGACTGGCATAGTGAGCTTTTCCACCCAGGTGG
GCCCCCTGGCATTGACCGACATAGATGATGAGACTGGAGGAAGACTTCCA
TTGGGCCCACTTTTCCTGGGCCAGTGTCCATCAGCCAGGTGCTCAGCCCC
TGGTGTACTGAAGCTCCAGCCTTTCCTGGTGCCCCAGTCTTCTGCACTAA
GCTGTGTGAGCTCTTCCACCCAGGAGGGCCCCTTGGCATTGACTGGCATA
GATGGTGAGACGGGAGGAAGACTTGTGTTGGGCCTGCTGTTCCTGGGCCA
GTGGCCATCAGCCTGTTGCCCAGCCCCTGAGGCGCTGAAGCTCAGGCCCT
TCCTCACACCCTGGTCTCCTGCACTAGCTGTGTGAGCTCTTCTGCCCAGG
TGGGGCCCATGGCCTTACACGACATAGGAGCACGCATTTCTTGAAGTCCT
GCAAAGGTGATGGTGGTCCAGACAGGAGAGGGTTCCTTCAGCCCAACATA
GCGCAGCTCCCAGCTGAAACTCGGAAGGCTGGTCAGGCCTCGAGGACTGC
CCAGGCCACATGAGGGTTTGGTGGCCGGGAGGGCCAATGATGCTCTGCGT
CTGTGTTGGATCAGTGTTCTTCATGGATTCCATCACATGGTGAGCCTTGA
GGAAGACTTGTATTGGGCCCCCACAGGCCCCAGGCCAGTGTCCGTCAGCC
TGGTGCTCACCCCCAGTGTGCTGAAGCTCAGACCCTCCGTGGCACCCTGG
TCTCCTGCACTGAGCTGTGTGAACTTTTCCTCCCAGATGGGCCCCCTGGC
ATTGACTGGCATAGATGGTGAGACCGGAGGAAGACTTGCATTGGGCCTGT
TGTTCCTGGGCCAGTGGCCATCAGCCTGTTGCCCAGCCCCTGATGCGCTG
AAGCTCGGGCCCTTCCTCGCGCCCTGGTCTCCTGCACTGAGCTGTGGTGA
GCTCTTCTGCCCAGGTGAGGCCCATGGCCTTAAGCGGCATAGGAGCATGC
ATTTCGTGAAGCCCTGCAAAGGTGATGGTGGTCCCGGCAGGAAAGGGTTC
CTTCAGCCCAACATAGAGCAGCTCCCAGCTGAAACTCAGCGGGCTGGTCA
GGCCTCGAGGACTGCCCAGGCCACATGAGATGGTGAGTCTGGAGGAAGAC
TTGTGTTGGACCCCCACAGGCCCCAGGCCAGTGTCCATCAGCCTGGTGCT
AATCCCCCAGTGCTCTGGAGTTTGGACCCTCCCTGGCACCCTGGTCTCCT
GCACTGAGCTTGAGCTCTTCCACCCGGGCGGGCCCCCAGCATTGACTGGC
ATAGGTGGTGAGCCCGGAGGAGGACTTGCGTTCGGCCCGCTGGTCCCAGt
gtgtccggaattggtgggttcttggtctcactgacttcaagaatgaagct
gcggaccctcgctatgaTGATATGGAAGAAAAGCACTCTTTGGCCTGTTG
TGACTGGGACAGTTGACAGCACCCAGGTGTCCTTTAATGAAAATGCTCTT
GACACCAATGCATCCTAGCATCACAGCTTCAGGAAGCCTTCTCAAGTGTG
CATGGGGAGTACTATGTCTTTCATCAATAATGAAATCTTCTGATTTGTAA
GACATGCTGCCAAGAGATGTGCCATTCTATTATAAAAGATCAGTAGCTTC
CTTTACCGACGTGTATATTCTATCTAGAACATTGAGCTATGGAAGACTCC
CACCTAAGGGAATTAGTTTTACACCTTCAGATAAAGACTGCTGAGAAGAG
CACCCTCTGGTGTTGTCACAGAGGCAAGTGCTACCGCACAGGCATGCTGC
AGTGAATTTAACTGATCCTCTGTCCCTGCAACCGTTGTTTAAGGATGCTA
TTCTGAAAAGACTGTGGAGGAAGAAAACCCTTTACCCTGTTGTTCAGGGA
GAAACTGACACCACTCAACTGCCTGGCACTGAAAATGTGGCATCCAGTCC
ACTTTACCATCAGTGTTTAAGGAAACCATCTCTGATAAGGATGACTGAGG
AAGAGTACTCTTTGGCTTGTTGACACCAGCACAGCTGACACACCCAGATA
TCTGTTTGGTCTCCTGTGAACTTTCAACCAGGATTTAAGGATGCCACTCT
GGTTAAAAGCTGAAACAACTTCAAGGAAACTTCAGGGAAAAGAGAAGGCC
TGGAATCTGATCCTCCACTTCAGAGAACAGGggttggaatgcagtggcac
catttcggctcactgcaacttctgcctcccgggttcaaacgattctccta
cctcagcctcccaagtagctgggactacagatgcacgccaccacaactgg
ctaatttttttgtatttttagtagagagggggtttcaccacgttggccag
gttggtctcgatctcttgacgtcgtgattcgcccgcctcagcctcccaaa
gtgctgggattacaggcgtgagccactgtgcctggccTGTAGTGTTTAAT
ATGTTAAACTGAATTTTTCAGGTATATAGATAAAAATTAGTCAAAAAACA
CTGTAATTAGATATGAACATTCAAAAAGTTTGGTTTATTGATACAGGTGT
TCTACTGAGAAAGACATTTTTATAAGATTTCTTGTGATAAATGTGTCCCT
GAAAATACTCAATCTTTTAAATTTTGCACTTAAAAACCTCCTACGCAAAA
ACAGTTTGGTGCAGACTACTTAATACTTATGCAACTTTGTAATTAGTGTT
AACAAACATAATTAATAATCAAAATAAGAGTACTAGTGTACAGAAAGCAT
CTCTAATTTCCAATATACAATAGTAACTATAGAACAATGCAAAAACAAAA
ACAAAAAAACCAGTAACGAACAGGGAACAGTAACAGTAGCATATTAGAAA
ACAGGGATAAGGAAAGGTCACAACTGCTATAATGCAGACTTGAGCAAAAA
GAGGAGGGGGCATAAAGACTGGATAAAGCCACACAATAAGCACCTCTAAG
ATGGAGCACGTGGCCAAAAGAGCAGATGAGCACATTCCTCATGTACCACA
TCCCCCGCAGCTGGCTGCATTCCACTGTGCCAGCACTCTACATTCAGTTA
CTGGTACTCTCTGGTGCACACTTACTGGAGAACTGTGTACAATAAAGTCA
ATGCAGCTTCCACATTATACTGACACACTATATATACAGACAACATTTAC
CTATTTTCCCATAGTGTGTGAACTAATTCATGAAACAGAATTATACACTC
TGAAGCAACAAAGTTGTGTAAAGTGACGAAAATAATTTTATTGTGGAAAC
AGAGTAGAGGTTATAACACAATGCCACTTCACTAATTCTTTCAAACTTGA
TTCAAATGATGTTAGTGAAAGTTTTAGAGGCAAATGCCTCTAAAATTCTC
TGACTTGTATGTCATAAAAAAAAAGCTTTCTCTCTTAAAATACAATTGCC
TCTGGGTGTGTGTAGGGGTGAGAGTGGAGGGGCGCTAAGCCCTGGTAGTC
ATTCAAAAATTTGATTACTTTGTTACTAATTACCTTCACTGAAGAAAATA
ACTTGGAGTTTTAGTATTAGCGACAAGGTAATCGAATTCTGAATTTTGGA
CGTAGGACCATTTAGAAAACAAAAGACCTGAGTGAAGACTGTCATTGGTA
GGTCATGATCCTTGGCAGCATGACTGTACCAAATGTCCGGAAGGAGAGTG
AGAAGCATATATCTGAAGGAAACGTAGAATTCTCACATAACTATCACAAA
ATTTTGTCTTGCCTTCAAAAATGGAAAAAACCCACTGTTTCCTCTTTCTG
CTTCTTTCATCACATCATCCTGAGGTTCCAGAACTCATGCCAGATACTTA
GTCCAGTTATTCTATAACTTAAATAGATGTTGTGGCCTAGTTTTGGAGAT
TCACTACCACTTAATACATTTTTCCTAAGAATTTTAAAAAGTTCAAATCA
ATCTATTAACAAATGAACTTTTGGCATATGATCTGCTTCTAATTAGCAAT
GATTAGACCTGTAAAATGTAGTTATTATTCCTGTCCGTTACCACAATAAA
AAATTGGTTCTACGATATCAAAATGTCTTTATGTCACAGAAGAAAAAACA
AATAAAAACTAATACATTTAAATCTCCCACATGGTTTTCAGGCAACAATT
CTCAATTGAAAATAAAACATCTTACCTTTAAAATCAA
>LIT2215|Homo sapiens|IC-SNURF-SNRPN 3 prime noncoding transcripts|Homo sapiens IC-SNURF-SNRPN transcript noncoding exons 76-79|345
ATGGAAGACCCCTGTCATTGACTGGCATAGGGTTCAGTGGCGGAGAGAGC
ATCAGGTGGCCCACGTCTGTGATGGGCCAGTATTCCACATGGATCTCATC
ACATGGGTCCATGGAAGGCGAGCATCCCTGAGCTGGCACACCCCACCTTC
TGCCAGCATGGAAGGATGGTGAGCACAGAGGAAGAATTGCGTTAGGCCCT
TTGGCCCCGGACCAGTGTCTGCCAGCCACGTGCTCAGCCTCCCGTGCGCT
AAAGCTCAGGTCCTTCCTGTCATCCTGGTATCCTGCACTGAGGTGTGTGA
GCTCTTCCCCCCAGCAGGCCCCCTGGGATTGACTGGCAAAGGTGA
>LIT2216|Homo sapiens|IC-SNURF-SNRPN 3 prime noncoding transcripts|Homo sapiens IC-SNURF-SNRPN transcript noncoding exons 18, 19, 20a, 21 and 22|552
GAGGTGGTACCAGTTTAAGAAGTGAGAACTTCTTCACTGACTGAAATTTG
CATATCAATCCAAATCATTGTGCTTATTTACTATTTTTGTAGACGTCATT
CTTCAAAAGTGCTGCATCTTCAATAGTCAAGGAGGACAAAGACATCTTTC
CTGCAGGTGGTGACCATGTGGATAATAGGATCATAGACAAATGGTGGTTC
CATCTACAGCATCACCGAAATGCTGTTGTTACTGCTTCTTTCTGGGATCT
TCTTGCATCTTTGCTTCTAAAGGGGCACACCTTTTATAGAAGTACGTCCA
GGAATAGAAGTGACCTGCTTTTTCGCAATTGTCATGGGAGGCCAGCCGCC
TGCTGGCAAGGAAGATGGTTGATTCTTCTGATCAATGGAGGCCCTGCAGA
GTCCTGTAGTCACTGTGGCCTGGCATCCATGGTGCACCCAATGCTGGTGG
ATGGCTTAGGACGAGGCAGTTGCTGTGGGAGGTGTGGTAACTGCTGGAAG
GAAGATGCTCAATTCTTCTGAGCAACGAAGGCCACACGGAGTCCTGGATT
CT
>LIT2220|Homo sapiens|TTTY16|Homo sapiens TTTY16 mRNA, partial sequence.|192
GAGTGTGGATTATGCCCTGGCCATGTCCTCATGTTTCCCAACGGCTGGGA
GTCAGAAATTGAGTGACCTGGGAGCACCTTTGTTGTGCCATCTATAGCAA
AAAGACACTTGGGTGCAAGTGGGAATCTTGAGTCACTTTGAGGAGCATTG
CACAAAGCCCTATGTCTTCAGCCAAGTGCACCCTTTCCTTTT
>LIT2221|Homo sapiens|IC-SNURF-SNRPN 3 prime noncoding transcripts|Homo sapiens IC-SNURF-SNRPN transcript noncoding exons 88-95a, 95b, 96 and 100-102|1190
AAAATGTCCCTCAGCCAGGTGCTTAGCCCCTGGTAATCTGAAGCTCAGGC
CCTTCCTGATGCCCTGGTCTCCTGCACTGAGCTGTGTGAGCTCTTCAGCC
CAGGTGGGCTCCCTGACACTGATGCGCATAGATGGTGAGCCTGGAGGAAG
ACTTGCATTGGGGCCCAATGGGACCCAGGCCAGTGGGCCATCAGCCAGGT
GCCCACCCTGGTGTGCTGAAGCGCGGGACCTACCTGTTGTCCTGGTTTCC
TACACTGAGCTGAGTGAGCTCTTCAACCCAGGCGGGGCACCCTGGCATTC
ACCAGCATAGACTGTGAAATGGGAGGAAGAATTGTGTTGGGCCCAATGGC
CCTGGGCCAGTATCCGTCAGCCTGGTGTCCAGCCCCTGGTGTGCTGAAGC
TCATGCCCTTCCTGGTGCCCTAGTTTCCTGCACTGAGCTTGTGAGCTCTT
TTGCCCAGAAGACTCCCTGGCATTGATCGGCATAGATGGCAGCGCTGGAG
GAGGACTTGTACTGGCCGCTGGCCCCACATCAGTGTCCGTCATCCCGGCG
TCCAGCCCCTGGTGTGCTGAAGCTCAGGCCCTTCCTTGTGCCCTAGTCTC
CTGCACTGAGCTTGTGAGCTCTTCTGCTCAGGCGGGTCCCCTGGCATTGA
CCAGCATAGATGGTGGCCCTGGAGGAGGACTTGTATTGGGGCCACTGGCC
CCACGTCAGTGTTCGTCAGCCTGGCATCCAGCCCCTGGTGTGCTGAAGCT
CAGGCCCTTCCTGTTGCCCTAGTCTCCTGCACTGAGCTTGTGAGCTCTTC
TGCCCAGGTGGTCCCCCTGGTCTTGATGGGCATAGATGGTGAGCCTGAAG
GAAGACTTGCATCAGGACCAATGGACCCTGGCAAGTGTCCGTCAGCCAGG
TGCTCAGCCCCTGGTGCACTGAAGCTCAGGCCCTTCCTGGCCCCTTGATC
TCCTGCACTGAGCTGTGTGAGCTCTTCTGCCAAGGGGGGGCCTCCTGGCA
TTGACCAACATAGATGGTGAGCCTGGAGGAAGATTTGCATTGGGCCCAAT
GGCCCTGGGCCAGTGTCTGTCAGCCAGTTTCCCAGCCCCTGGTGCACTGA
AGCTCAGGCCTTTCCTGGCATCCTGGCCTCCTGCACTGAGCTGTGTGAGT
GCTTCTGCCCAGGCAGGCCACTTGGCATTGACCGGTATAG
>LIT2222|Homo sapiens|IC-SNURF-SNRPN 3 prime noncoding transcripts|Homo sapiens IC-SNURF-SNRPN transcript noncoding exons 61-66a and 67-8|752
GTGATGGCCACAAAGAGGTGGATTTGTTGAGTTGGTGCCATTCCTTCTAC
TGCCAGCTTCACCAAAACAATGACACAGTCTTCCTTCCGCATGGAGACTC
TTCTCTTTCCTGTGTTGCAGTGGATGCCTCCTGCAGATATTTTATCTTGC
TGGGCAGGACTCTGCTGGGGGTGGTATCAGGTCTTATTCCCAATAGATGG
TGACCACAGAGGAAGACTTGTGTTGGGCCCAATGGCCCTCGGCCAGTGTC
CGTCTGCCAGGTGCCAGCCCCCAGTGCGCTGAAGCTCAGGCCATTCCTGA
TGCCCTGGCCTCCTGCACTGAGTTGTGTGAGCTCTTCTGCCCAGGCAGGC
CCCCTGGCATTGACCGGCATAGACAGTGAGCCTGGAGGAAGACTTGCCCT
GGTCCCACTGTCCCTGGGCCAGTGTCCATCAGCCAGGTGCCCAGACCCCA
GTGTGCTGAAGCTCAGCCCTCCCTGGCACTCTGGTCTCCTGCACTGAGCT
GTGTGAGCTCTTCCGCCCATGAGGGCCCCCTGGCCTTGAGCAGCATAGAT
GGTGACCCTGAAGGAGGACTTGTGTTGGGCCCAATGGCCTGGGGCCAGTG
TCTGTCAGCCAGGTGCCCAGCCCCTGGCGTGCTGAAGTTTGGGCCCTTCC
TGGTGCCCTGTTCtatcgggggaacccgcccccaataattcaacgtccct
ccgtttggggtccctgacttccctcaacaCTGGTCTCTTCCACTGAGCCT
TG
>LIT2223|Homo sapiens|IC-SNURF-SNRPN 3 prime noncoding transcripts|Homo sapiens IC-SNURF-SNRPN transcript noncoding exons 82-86|610
GTGGTGAAGCTCAGGCTCTTCCTGGCGCCCTGGTCTCCTGCACGGAGCTG
CGTGAGCTCTTCTACCCAGGCGGGCCCCTGCCCTTGAGCGGCATAGATGG
TGACCCCAGAGGAAGACTTGCGTTGGGCCCACTGGCTCTGGGCTCAGCCC
CTGGTGAGCTGAAGCTCAGGCCCTTCCTGGCACCCTGGTCTGCTGCACTG
AGCTGCGTGAGCTCTTCCACCCAGGTGCAACCCCCTGGCATTGACCAGCA
TAGGTATTGAGCCTGGAGGAAGACTTGAATTGGTCCCAATGGTCCCAGGC
CAGCATCCATCAGCTAGGTGCTGAGCCCCTGGTGCACTGAAGATTGGGCA
CTTCCTGGCACCCTGGTGTGCTGCACCGAGCTGTGATGAGCACATCCGGG
TCCTGCTGGATGCATGCGCCGGGAAGGACGTGCCCTGAGTTGGGTCGATG
ATGAGAACCTTATATTATCCTGAAGAGAGGTGATGACTTAAAAATCATGC
TCAATAGGATTACGCTGAGGCCCAGTCTAGGTGAGAGTTTTGGAAGAGGA
TGCTGGGATCCTGAGGTCCCCTGGTAGAGCCAATTGTATTTTGGGCTGGA
GACCTGGAAG
>LIT2224|Homo sapiens|IC-SNURF-SNRPN 3 prime noncoding transcripts|Homo sapiens IC-SNURF-SNRPN transcript noncoding exons 33, 34, 34.2, 35, and 36|574
GCATGGAAGGAAGGACTGTGTCTGTGAGGGATGATCATCCTCTCATGTGA
TCCTTGGAGATGCCAGGAAGCCCCTTGACACATGTGGCATGGGCTCCTTC
AGAGGCTTTTGGATCCGTCGTGAATGTGGCATGGGCATGCAAAGAAAGAC
AGAGGCTGCAAGGGATAAACTTCATCTTGGGAGATCCCTGGAGATGGCAG
GGAACCCATGGACACATGTGGCATGGGCTCCTTTGGGTGCCGGTGGATCC
CTTCATACGGTAGTGTTGGTGTAAAAGGCAAACCCGTGTCATGAGGGATG
GTCATCATCTTGTGTGATCCTTGGAGATGGCAGGAAGCCCTGGACATACA
TGGTGTGGGGGCTCCTCCAGAGGCTGTTGGGATCCTCCTGGATGTGGTGT
GGGCATGGAAGGAAGGCCAGTGGAGACAATGGATGATCTTGTTCTTAGCA
GATCACTGGATGTGGCAGGGAGTCCTAGGACATGTGTGGTGTGGGCTTCT
TCAGGTGCTGGTGGTGTTGGCATGAGGAAAGGAGGTATCTTCGAGGGACA
ATCTTCTTCTTGTGCGATCCTTGG
>LIT2225|Homo sapiens|IC-SNURF-SNRPN 3 prime noncoding transcripts|Homo sapiens IC-SNURF-SNRPN transcript noncoding exons 36-40, 42-44, 46-48, and 50-61|4489
GGAGATGCCATGAGGCCCCTGGACACATGTGGTGTGGGCTCCTTTGGAGG
CTGTTGTATCCCTTCTGAATGTGGCGTGGGCATAGAAGGAAGGCCAGTGG
CCACGAGGGACAATCTTGGTCTTGGGAGATCCTGGAAATGATAGGGAGTC
CCTTGATATGTGTGGCATGGGCTCCTTCAGGTGCTAGTGGATTCCTTAGG
ATGGGACAAACACTGTGCGTGGATCGATGATGACTTCCATATATACATTC
CTTGGAAAGCTGAACAAAATGAGTGAAAACTCTATACCGTCATCCTCGTC
GAACTGAGGTGGTGTTGGCATGAAAGGCAGGCTTGTATCATGAGGAATGA
TTGTCATCTTGTCTGATTCTTGGAGATGGCAGGAAGCCCCTGGAAACACA
TGGTGTGGACTCCTTCACAGGCTGTTGAAACCCTCCTGAATGTGAGGCCA
GAGACAGGCAGACAGCAGATGTATTGCAGGGAGCTGGATGACATGGCCCT
TGGAACCTGTGCACATGCCTGCCTTTCTGATGCACGTCCATGTTTTCTCT
GCACCTCCCCGGTGGTGTTGGTATAAAAAGCAGGCTTACATCAGCAAGGG
ATGATTGTCGTCTCATGCGATCCTGGGAGATGGCAGAAGTCCCGGGACAC
ATGGAGTGTGGGCTCTTTCGGAGGCTGTTGGATCCCTCCTGAATGTGTTG
TGGCCATGGAAGTAAGGCCAGTGGCTACGAGGGACAGTCTTCATCTTGGG
AGATCCCTAGAGAGGGCAGGGAGCCCCTTGACATGTGGAATGTGATCTCT
GTTGGGTGCTGGTGGATCCCACAGGTGGTCTGGCATGGAAGAAGGCCAGA
GGCTGCGATGGATCATCTTTGTCTTGGGAGATTCCTGGAGATGGTGGGGA
GCCCCTGGGCACGTGCAGCATATGTGGCGTGGGCTTCTTCAGGTGCTGGT
GGATCCCTCAGGATGCTTTTCAAGGTTTTTCTATGAGTTCTGTTAAAGAG
TCTGAAAATGGAGCGTAGAAGACATGCTTCGATTTCCAGGATGGTTGTGT
TTTCCAGAGAGGCGGAGGTAAACCACTGGCGCAGCCCTGCCTCCCACAGA
TAATTCCGGGTGCAGTGTTTCATATCTAGACTTGGACTTCTATCCTACCA
TACTTCTTTGTGTGCAGTTCATTGTGGAACCAGCACAGATTTTCATACGA
AAGTTATTTCTTTTTAACCTCAAAAAGTGACAGAATGGAGTGTATCATGA
AAAAGTCTGACATCAAAACCTCAAAATGTGATATTGATTGGGTGAGATAG
AATTCCATGGAATTTCATTGCCAAACCAGTGAAGTGCTAATTTTGACATT
TGTACCAGCTAACGTAGCTGTGAAGAAACACACCAATACACTTCTAAGGA
CAGCATAGACCAAGATCTAGGTTTCATATGGATGAATTTATTCTTCCCTT
TGAGGCAAGACAAGAAGGAAAGAAAGTATTGGGAATAATGCTGCCCTCCC
ATCCTCAAGGGCCAGTGGGAACTCTAATATTGATTGGTTTTCACAGAATT
CCATGGACTTTAACTGCTGAACCAATGATGCACTGATTTTGTCACTTGTA
CCAGCTAACGCATCTGGGAGGCAACAAAACAATACTCTCCTGAGGTTAAT
GTGGACCAAAAACTAGATTTCATATAAAAGAGTTTATTCCTTCTACTTGA
GGTGTGACATGAAGGAAAGTAATGGAAATAATTCTGCCCTCCCATTCTCA
AGGGCCAGGGGGAATTCAAATATTGAACGGAAGTGATTTTGGAATTGCAT
GGAATTCTCACTGCCATCCCAAAGAAATGCTGATCTTGTCACTCTTACCT
GTTTCATTCCCTGGGGGCAGAACAAAAGGACGCACTCCAAAGATCGGCAT
GAACCAAGAACTGGGTTTCATATAAAATATTTTATTCTGTCCTCTTGAGA
TGTGACATGAGAAAAGTATTGAGAATACTTCTATCACCTCATCTTCAAGA
ATCCGTAGGAATTCTCCCATGGTGGACTTTACGGTTAACCTGAACAGGTC
TTGGAAAAAGGACTTTAAACATTCTCCTGTTCTGTGGAATAAGTATACTT
TTTTCTGGACATACACCTTGTCAGTTCCATGTGATACTAGAGTTGCATAG
ATTTTTAACCTTTACGCCAATGAAGATCTGAGGCAAACATTGCCCCTTTT
TTAGAAGTTTGCATTTGTCACTGATAACTGTAATAATTGATCTTGTTGAA
AAGCCTGGGAAATGAAGATCTGATATGTCACTTTTACCGGCTTCCTCAAC
TGAAAAAGAATACAATGAAACACGCTGAGAATTTTTGTGCTTTCTCAGTC
TTGCTGATGATCTTTCTATGGGCCTGAAGCGTGGAGAGTGCCAGAGAGGC
TGATCCTCAGCAGTGTGGCAGAGGAAAGTTGGGTGCGACTAAGGGGTATG
CGGTGCCCACATGCCACTGGGTCCTCAGCAGTACCACCTGATTGGAAGTG
ATATTGGTGGAAGACAACATTTTGCCGCTTGGAATTCTCACCTCCACACC
AAAGAAGTACTGTTTTTGTCATTTGCACCAGCTTCTTTCTCCAGGAAAGA
TCAAAACGATGCACTGCAagtgtgattggtccagatagctgccttatcca
actgcctcctttggaccacttcatcatgggacagcttgatgcaatctact
tgacaagaccctggaaccccacacccctcatggaaccagtgtccacctcc
cagtcacagtgtgaccccagggaactcttgcctgcttgctttaaacccac
cacttaaaagtctccacagaaaacctgtttgaatagtacccttgacccaa
taagggcattggcccctgggtgtctctctctctctctctctctctctccc
tctctctccctctctctctctcgctccctGACCTCTGCGTGTGGACTCCA
GGCATGCCATATACCCCTCAGGACCTGAAGCAAAAGAATGAATTAAAGAA
AACTCCAGAGAATGAGCTGACAACCTACTCCCTGGTCAGTGGCTCTCCAT
GCCTACCTGTGGTCTCTTGGACACCCTTGCAGAAGATGACTTCCTGGGAA
CTCTTCTGGGAGTGAATGTTATCAGCAAATTCCCAAAACAACACCCCTTA
GACAAAAAGCCTCCTCACCTATGCATTGCCTAGACCACCCACTAAAGGTG
ATGGCCACAAAGAGGTGGATTTGTTGAGTTGGTGCCATTCCTTCTACTGC
CAGCTTCACCAAAACAATGACACAGTCTTCCTTCCGCATGGAGACTCTTC
TCTTTCCTGTGTTGCAGTGGATGCCTCCTGCAGATAAGAAATGCTTAACT
GAGAAATGCTCATGTTGGGATATCATCGATGAGACTTTAATTTGGGCATG
GTGACTGTTTCCCTTGCTGCCACTTGACTCAATCCCAGGAGCCTCAGTAG
AGGATATAATATTACACAAGATGCTCAAAATGGTGGAATTCCCATAAATA
TACATTTATAATTTTCATTTGCCACACGGTAAACTGAAAAATACAGACTA
TATTAAAAAGAAACTGCATGATTTTTTTTCAAAAATTCAAAGCatattta
aataatatataaattaaatGCCCTCCTCTCTTCCAATTCTGTCCCTATAG
TTTTCCTCTATTAAGTGAACTACATGCATTCTTTTAGTGGATAGATGCAC
ACAAACACACAAGCCATTATGGGGAAGGATCCACGTGTGTGGCcatattg
taacacatttttctgcaaatcacctctttcatttaacagcccttattcaa
tggcctttttctttttcagtagtacatacacatctgtgtcatttgttgaa
tgacgacatgaatgttttgtagataaaatataattaaatgttttaagcat
ttctcactcatagatatttatgttagcaccaaatttctgtgcaatgaacc
tccctatatatcagtaattttgcatttgtctataatatcataataaatta
cttataagttgaattactgggattaagtatgtgcacactttatatttata
ttttgaaaattattgcaagattgccttcaaaaatgtggttaacaacttta
tcttcaaatggcaatgaatgagattgccagctttcctacagcctcacaat
ggattttataaatatttaacatttttgccaatgtgatcacccaaactatt
gtcttaaattgtatctcttttgtttttgagtttggtcattttttcatgtt
tattagccatctgtattttttaatttcttctttATGTCCAATTTTGTGGG
TGGGAGGAGGATTTAGTCTCTTCCTGATTTCGAAGAGCTCATTTACTATT
TCGGGAAATAAGATTTGGATTGTCAACCATTATAGCTATTTTTTACACAC
TTTTCAACTTTGTTTTTGTTATAAGAATGTGTATGATTGTTACATGTCCA
AGTATAACCATGTTCGCttttaaaaaaaaaaaaaaaaaa
>LIT2226|Homo sapiens|IC-SNURF-SNRPN 3 prime noncoding transcripts|Homo sapiens IC-SNURF-SNRPN transcript noncoding exons 36-40, 42-44, 46-48, and 50-61|893
TATGGAAGAAAAGCACTCTTTGGCCTGTTGTGACTGGGACAGTTGACAGC
ACCCAGGTGTCCTTTAATGAAAATGCTCTTGACACCAATGCATCCTAGCA
TCACAGCTTCAGGAAGCCTTCTCAAGTGTGCATGGGGAGTACTATGTCTT
TCATCAATAATGAAATCTTCTGATTTGTAAGACATGCTGCCAAGAGATGT
GCCATTCTATTATAAAAGATCAGTAGCTTCCTTTACCGACGTGTATATTC
TATCTAGAACATTGAGCTATGGAAGACTCCCACCTAAGGGAATTAGTTTT
ACACCTTCAGATAAAGACTGCTGAGAAGAGCACCCTCTGGTGTTGTCACA
GAGGCAAGTGCTACCGCACAGGCATGCTGCAGTGAATTTAACTGATCCTC
TGTCCCTGCAACCGTTGTTTAAGGATGCTATTCTGAAAAGACTGTGGAGG
AAGAAAACCCTTTACCCTGTTGTTCAGGGAGAAACTGACACCACTCAACT
GCCTGGCACTGAAAATGTGGCATCCAGTCCACTTTACCATCAGTGTTTAA
GGAAACCATCTCTGATAAGGATGACTGAGGAAGAGTACTCTTTGGCTTGT
TGACACCAGCACAGCTGACACACCCAGATATCTGTTTGGTCTCCTGTGAA
CTTTCAACCAGGATTTAAGGATGCCACTCTGGTTAAAAGCTGAAACAACT
TCAAGGAAACTTCAGGGAAAAGAGAAGGCCTGGAATCTGATCCTCCACTT
CAGAGAACAGGGGTCAGCTTACTGTATGATTAAGTAACACAAGGCACAGT
AGCCATCTTTTTCATTATGTTGCAACACTGATCACGTGCCTCGATAAAAT
GGCTGATTCAACAAGATGATGGCAACACGAAGGGGAGACTTTG
>LIT2227|Homo sapiens|TTTY12|Homo sapiens testis transcript Y 12 (TTY12) mRNA, complete cds|996
GTATGTTcctggcagaaaagttgcataacttgggggttaaagacaggaat
atggcacaatgcccattgtgggcagtgtccagacagaagaagagactcat
atcacctaaatgacaaacccagaatatgtcacaatgtatcctgttgaaag
gaccagaaacgaggatgaattgccacatcatctggTTctgagttctgaga
tattcacaagtccccttagaaaacaactcaggcaagagagttacatcacc
taggagcccgttccacccttatgtcacagtgcttcatgtgtacaggacta
agaagaaagtcacatcacctagatgatagacccagagacacgtcacaaag
ccttcctgaaagcatggccctggcaaaatagtacaatcacctttgtacct
ggtctagcaatatgtcattattcaagtgtgcaggtaccaaggagaggagc
catactacctatgttatatgccctgtgctatgtcaaaatgccttcttttc
agcatggccctggaagaatgtatcatctcacatgTGACTggcctaggaag
atgtcactatcctgccatgtgtgcagggcccattttagagattagagtta
tgtcttcttctaagtcatggacccagtgatatatcactatgatgtctgtg
agaatgggcaggcaggaatgtaatgtcacttgcattctagatccagtgat
gtcacaattcttactgagggcagagcccagtcagaagagtcatatctttt
acaggttggcccaagtagatgtcaaaaacccctatggATTAGATTTACAA
TACCACACATCTCTTGTTTTCATGTAGGAGagttgcctgcattcatctgt
gatgatgaaagtccttactgtcagccaagtgtgcatatgagactcacaat
ttcctctgtttgctaaccactattatgacactctctattcaacccaacgg
ttttataaaacatttgtcattgttataaAAAAAAAAAAAAAAAAAA
>LIT2228|Homo sapiens|TTTY18|Homo sapiens TTTY18 mRNA, partial sequence.|221
CCACAGTTTGATGTATGGCAACACTGCTCCACTTTGGACATGCCTTTGTC
GTGGTTCCTGCCTTTCCCAGAGAGCCCCTCGGAGGCCCAAAATGAAGAGA
GGCAATGAAGTCAAGGGCCCGGCTATCATTCACTGACACCCACTTTTGGG
GATCTTAGGCAGGGTGACAGCTCTGAGAGCCAGGAGCCCGAGTCTGTCTC
AAGAACTTGCACATGCCTGTC
>LIT2229|Homo sapiens|TTTY19|Homo sapiens TTTY19 mRNA, partial sequence.|269
GACAGTCCCATTGAGCAACACTTCAATGAATGCACCCCTCCAAATTGAGA
AGGCCATGAAGATGAAATGAAATAGTCTAGATTCCCAGATGAAGTTGCAA
GACATCTTCTACCCCTCAACAGACTGTATCTTCACCTCTATCTGACCTTA
TTGCTGCTCACATTATTTGTCTCAAGATAAAATCCCAAAACTCTGGAGGG
GTGCTGCCTCACAAGATGCATCACCTGCTCAGTTGGGAACCAAATTTGAG
GTAAATTCAAGGTGCCCTG
>LIT2230|Homo sapiens|TTTY11|Homo sapiens testis transcript Y 11 (TTY11) mRNA, complete cds.|837
GATGGAGCAAGAATCATCTTGTAACAGGAATAGTCAGCATTTCACATAAA
TTAACCTTGAAGAGAGAAATGCAAAAGAAGAAGGAAATTTTCCATCTTAC
AAAACTACATTACTTTAAAAGGGACCTCTCATGGTGCACCACCTGAGCGA
GGGCCTTGGATGTCTTATGGTGGAAGCAGCTGCCATGATTATAACAATAC
ATGAGATAGATACGGCAGAAGTCAGGAAAGTTGCTCAAGGAGCTATGGCG
ATTTTTATTCTTGTGGTCATGAGAACATTGGCAGAAAAGACCAAAGGAAT
CCACCTTCTCTGGATAGGGTGCACTCTGCTCCTCTTGAAGCATATGGTAG
TTCAAGTTATGTGCCATCTACAGGAGATGGTGGGGAAAGTCAATCTGAAA
AAGGCGACTAAAGCGGATTTTAAACCAGAGAGGTGCTGTTTCAGAGAAAC
TAGGCAACAACATCATTCTGCAACAACCAGCCGTGGTTGATGGGTCTGCC
AGGCTCAAATCATTGGCCAACTGCCAAATCCCATCCTGGTTTTTTTCTGC
AAAACAGCCAATGCTGTGACAAAGTGGCAGCTTGGTGATTATCCACAGAA
GGGGCATGTGACCCCACCCCATTGCAGCAGCCATACTTTTGACCATCCTA
GCCCTGTGTGCTCCATCCATCCCCAGGCTGAAAATCGGAGGCAATTTAGT
GGTTAAGGATGAAGTTTCTGGCCCTACCTGGACCCAGCAGAATCAAAGTG
GATCCAGTGTCAGCTCCAGCCTATTCAATTTCAATTTTTGAAATGGAGTC
ATTACTAATAAATAACCTACCAGCCAAAAAAAAAAAA
>LIT2231|Homo sapiens|TTTY20|Homo sapiens TTTY20 mRNA, partial sequence.|259
GGTGGCAGGATGATTTCCTTTCATCCCAACCTTTATTTCCACAGTGAAAT
CATCATGAAGGAGCACTGTGTTGGCATCCTCGAGCTCCAGCTGTTCTGTA
GAGAAACTGGCGTGAATTGAAGAAAAAAAAACTGGACGATTGAAGGTTAC
TTACGGGCCACTCTTCATTTACTAAGACTATGTAATTCTCAGAGAGGACA
CACAACCTGTGAAGAGTTGGATGTAAATGATGAAGAGTCATTGAGAAAAG
GCTGCCTGA
>LIT2232|Homo sapiens|TTTY15|Homo sapiens TTTY15 from cDNA DKFZp434I143 (from clone DKFZp434I143).|5263
GGCGCCATATTGAAGAGGACGGGTCTAATAGATCGCTGGAGACACAATTT
AACTGAACCCCGCCCGTTGTGGACTGACTTTGATGCTCTGAGTCCCTCCC
TCCTTCACGCCGCTAGCAGGCCCTGATGTAGATTGCCTTTGTCTTACTTG
GGACGTTTACCTGAGCGCTTGGTGCTGGTGTCGGGACCGGGAGATAGGAG
TGTCTCAGGAGAGACCTGGCCGAAAACCGCGAGAAAGAAAAGTGAAGCCT
AGTGAAACTGCCTTTGCAGTGACTCAAGAAAAACTCATCACCTGGAGTCC
GTGTAAGCTCGGCGACAGCCCTAGCAGCGAGGCCAAAACAGTTTGGGAAG
AAAGAAAACCTAAAGTATTTGCCGTTGGTGATTCAagggaatcaaacttg
acgtatggagccaagaaagcccttggaaaaactggcctcatattttgtgt
acacagtccctgtacagggtttctgacctgtgagtcactgaaaactaagc
tgcgctttcctaaagtcctgcgaactgaagccagacaacttaaacctcag
aagaaaataacagcaacctatttatatacataagccactttcatacctgc
ctactgttgtatagacttcagagtaatgtggcctgtatcgattttccagg
agtattcttttgtgtgttgttttttctcaattcctcctattttctcttta
caggatgtgagacttcacaacctgctaaaaatgagctttcaggacctacc
catataggaataaaccatcctagccatgagagatcagatgaaacctgaga
ccagagagactcatttgtttcaaaatagtttctccaaaagattttataaa
agaaaaggctggggggagtgggatatgaaaggaaaatgaatcttggggcc
cccaaatcactaagctcaagggataagtcaagttagaaactgttcagggc
caacttaccttgcattctattcaaattcacccctctgctcacttagatgc
atatctgattgtaatcagaaactcaaaagaatgcagcagtttgtctctca
cctatctatgacctggaagcccccttccccgtttgagtcttcctgccttt
gcttcactttatccctgcctttctagactgaaccaacatacttcttagat
atattgattgatgtctcatgtctccctaaaatgtataaaactaagctggg
ccccaaccaccttgggcacatgtcgttaggacttcctgagactgtgtcac
aagtttgtgtccacaactttgacaaaataaactttttaaattaactgaga
cctgtcctaaatttttagggttccatcagatatgcatttctctcacctga
gcatcagagggatgatttcgagttctctgtgTTTTTTgtccacaggaatt
tccttgtgggcaaattctgagggagggatgtagcttttttatgtttggag
ctattttatttagaaataaaatgggaggcaggtttgcctgagtcagttgc
ctgcttgacttcctttggcttagtcattttggagtcctgagatttatttt
cttttcacaTACCTGTTTTATTTATGATGGTTTATGGTCATTGAACCTTG
TAACATTGATTACATTTCTTTTCACTGGTCTTTTTTCTTAAGTAGATAAA
CTTATTTTTAACTTGGGCACAAGAGAGCATAAAAATTATATGAGGTACAT
AGCCTGCTTAAATAGAATATTTAAAATACGTTTTGTCCACAGAGCTGGAA
TTCTTTGTAAATGAAAACCAAATTTTACTTAAtttttagagatgggatct
tggctttgtcgcctaggctagagtgctgtgggggcaatcatagcccactg
caacctcgaattcctggcttaagtgatcctcccatctcagcctcctgggt
gcttggacaacagacatgacaccttacctggctagttaaaaaaaattttt
tttgtagagatgggctttgcctgtgtggcccaggctgctcttgaactcct
aggttcaagtgatcctccagcttgggccttccgaagtgctgggattacaT
TGCTTCCAGCTTTAGTTTTTTAAATGTTTAACTTGTTTAACTTATTTAAC
TTGCTGTTTATTATTTAATGGAGAGCTTTtagtgtttgtcttttgaggtg
ggatcttgccatgcccagactagccttgaagtcctacagtcaagtgatct
ttgcatctcagtctcccaagaagtagtggTAGAGAATTTTTATGTTACAT
TCCTTTCTCTGTGTATATGTTTGTGGGAGGACATATGTCCCTTTGTATGT
TTGGGCATATATATTTTTTGTGTGAAAGTTATGCATGTTATTGTTGATCA
ATACAAGAGGTTTAGAGGCCAGAGAAGAGAAATAAAATGGGAAAAACTAC
AAACATTCTACCTCCCATGATACCATGCTATAATGGCAATCATAATATTT
ATGTATTTTTTACTTTTTTGTGTTCATTTTTAAAAATTAGATAAAAATAG
TTTAAGCTAGAGGCTTCTCTCTTTCATCTTTTTTTTTCTAATTTAAGTTT
TCCCTAAGTAGGAATTTTGGtaatacttcattatattgatgtatcaagat
ttctttagtttctcctttgttgtctttaggttgtctacaatattttttgt
cattgtgaatatgctgtcatgaacattttGATGCTGATTATTACCAGATT
AGTGTGTTGTGTCAAAGTTTTCATCAGTTGGATTATTTTTCAGTTTAGTA
AGTGATGCAAGCCAAAACTAAAACTCTAAGGCACCTTCTCCCCACCCAAC
CAGTCATCTGAGTAGACTTCCTCCTCAGCCAGGGCAGTCATAGCCCACTG
CAACCAGCCAGCCCCTTTCCATTCCAGTATCCCTTTCCCTTTAATAAAAT
TTAAggccaaacatggtggttcaatgcctgtaatgccagcactttgggag
gctgaggtgggcggatcatgaggtcaggagataaagaccattctgggaaa
catggtgaaacactgtctctactaaaagtataaaaattagctggatgtgg
tggcatgtggctgtggtctcagctactcgggaggctgctgaggcaggaga
atcgcttgaacctggggaggcagaggttgcagtgagcagagatcatgcca
ctacactttagtctggtgacagaatgagactccatctcaaaaaaaaaaaa
aTGATTTGTGAGATGAATTTGTTTTGAAAATATTAGCTTGTTTTCAGTTG
TGATACATTTGAAGTTGGTACAGAGTCCATTTTCTTTTATGTGTTAATGT
ATTGACAATATAGTTGTGTTGACAACTTCTTTTCTTATTTCCAGTTCAGT
CTTTACAGAAGCTGACGAGAGATTTCCTTGTATTTTATGGTGGTATGATT
GGCCTTAGAGCACTTCAGTTTTGAGATCTCTGCTGTATTTGTATACAAGT
ATTTTGGAAGGTCAGTTGATAGGATGAATGAAAAACAAAAATTGGAAGTA
ATGGTACTAGTAATAAGTGGGGATTTTCATGTAGGTAAAGGAACTGATAA
GTCATAGGGAATCCGTGAGTTCTTAATCTTACTGAGTTTAGTTGTGTTCT
TTGATTATTTTGGATAGCTTTGTTTAACGGTGAATGAAATGATTAAAATG
GAAAAATTAAGTGCAGAAAATATGTTTAACATTATATAGGATGTCTTGTT
TTAGGCATTTATTGCTAGATAACATATgtccattcttgtattgctataaa
gaaatattggatactggctaatttataaataaaagagatttattggctca
tgattctgcaggctgtacaggaaatatgattctggaatccgcttggcttc
tggaaaggcctcaggaaacttagaatgatgacacaaggcagaggggaagc
aggcacatcttacatggcaggagcagggagcaagaaagagtgaagcggga
ggtgctacacacttttaataatccagatctgagtcaggcatagcagctta
tgcctataatcccagcacttttgggaggccaaggcaggcagatcacctga
gggtcaggagttcaaggccagcctggccaacatggtgaaacctcatgtct
actaaaagtacaaaaattagctgggtgtggttgcacctgcttataatccc
agctgctcaggaggctgaggcaggagaattgcttgaacccgggaggcaga
tgtttcagtgaaccaagattgcaccactgcactccagcctgggtgaacag
agtaagactctgccttaaaagtaaaataaaattaaattaaaattaaaaac
cagatcttgcaagaactcactgtcagaagaacagcaccaagggtatggtg
ctgaaccattcatgaaggagccatcctcaagatccagtcatctcatacca
ggtccacctccatctaatattgggaattacaattcatcatgagggttggt
ggagacatggatccaagccatgtcacatattatcctgactgtagtggttt
aagataacaatttttatctcacaatttattttgaatacaggcatgattta
gctgtgtcctttggttcagtatctcttcaaagctgtaatcaggtttttca
tgtgtttgtcatcaactgaaagattgactgagtatggttctgagatctct
caggtgattattggcagaattaagttccttttcgattcttggtcttattt
cttcacccatctactatagtgcattcttgccatgcagccctttttatgga
gcaagtcacaatacagcagcttgcttcattagggcaagcaagcaagacaa
gctgcagcaaatgcaagtaacatggaagtctttataatctaatcatggaa
ttgacatAGTTAAAAACAAATCATTAGGTAGGCTCCAAATTGATCAGAAC
ATGGTTATTGGACAAAACCATGACTGTCAGGAGGCTGCATCATGGGGAGC
CATTTTACAAGCAGCACCATGGGTGTTATGGGGGATTTTATTACATTTGT
TCTGCTCTTAAGAGTTGAAAGTCTTTAAAAATGTGTAAGTCTGTCGTTTG
TTCTTGACTTCTGTCATGTTTTCAAGAATGCATTATGCAATGATGTAGAA
TACTGTTTGTAAAGTAGTTGTCTAGACTCTAGTGAAAATAATTACAGATA
ATCTCAGTTCATCAACGAATCGGTATATTAATGTCATATTTAACAGTTAT
AGGAATAAACTAAGCATAATAATAAATGATGATTTGAATGTTaaaaaaaa
aaaaaaaaaaaaa
>LIT2233|Homo sapiens|CYorf14|Homo sapiens CYorf14 from PRO2834 mRNA, complete cds.|1505
CAAAAGCAACCCTTCTTGCTCCAGGCATGTGCAGGAGGTTTTTTGGTTTC
AGCATTTTGTTGCATGCTGACTATGTCCTTTACCTTCTCTTAAATTATGT
ATCAATTCATGCTGGTTTATTCACTTCCTGATGTCTATATGAAGAGGCTG
TCTGCCAACATCTTTCATCACTCTGCCTGCAACTATGAAAAATTTAGTTC
TAAAAAATGCAACCTTGCTAAATTGAGTACTAATAGGATTGGTTCAATTA
TGTTCTATGTCTGTTCCATATTGACATTGTGTGCATCTTTGCCATGCAGG
CTTTTTAGGAATTATCGCATCTCTAACTTCCCACGAGTGTTTATGAAAAT
GTTTAGATTTAAAGAACTTTATTGCTTTAGACAGAATAAGGCATGCAGTT
CTAACAGAAAGATCCATGAATTCCAGAAATATCACTGAAAATTATTGACA
TTTAAGATTATTTTCTGTTTGTTACTATGGTTCACAATTCAAGAATAACT
CTggccaggtgcagtagctcacaccctgtaatcccagcactttgggaggc
tgaggtaggcagatcacttgagctcaagagttcaagaccagcctgggaaa
catggcaaactcccaccattacaaaaaaatacaaaaattagttggtcatg
gtggtgttcacctatagtcccagtgacttgggaggctgggatgggaggat
ctcttgagcccaggagatgcaggcttgcagtgagccatgatcatgccact
gtactgcagactgagtgaaacagcaagatcttgtctgaaaagaaaaaaaa
agtaaaagaaaaagaaaAGAAAATAACTCCCATTGCTAAAGACATATATG
CTTATCAGGTTAAGATAAAGTGAATTTTGTTCTTCCCAATGACATTTCAG
GATATTTGTTCACAGGAAAGAACATGTTGGGAATTGGTACTGGCTAGAAA
TTTCTGTTGAGTATTTATTACCCCATGGTAATAATGGTAAACCACAGTTT
AGAAAGATTTTTTTTGACAGCCACAGCATGTTCCGAAGAGATGATTGGAA
GATGGAAGTGGAGGGTTAAATAATGAAATGCAGCTAACATTTCGGAAAGT
TTCTAAAAGTTGTACAACATGCCCTACAGCTACTCTTTAAATCTCCAAAT
CAAATGAGTTTCaggtggagcctctgggaggtgatgaggtcatgagagtg
gagcctcatgaatgggatgagcactcctacaaaaaggattccagagagct
cgcttgctccttccacagtgtgaggacacagagggaaggctctgtctatg
aatgagaaagtgggtccccaccagacattgaatctgccgcatcttgatac
tggacttccagtctccagaactgtgggcaataaatgtctgttgtttatta
cctgtccagtatctttggtattttgctatagcaacccaaatggactaaga
AAACACCAGAGGCCATACCTAATAAAAATATTGACATCACAAAAAAAAAA
AAAAA
>LIT2234|Homo sapiens|TTTY14|Homo sapiens testis transcript Y 14 (TTY14) mRNA, complete cds.|515
GGGGCGGGCCAATGGCTGTGACGGATAAGGGGTGTGGGGTGCGGGGACAA
TGGGCCAGAGCTTCTCATGCAGCCTGCACCAGCGCCGGGTCGGAGAGTCA
GAGGCCACCCTGAGATGGACCGAGATCTTCAGTTGGGGAGGCGCCTCCGG
TGAGCTTGCGGCCAGATGCCCCCTCAGTAGTCCTCCGCAACAGGTGCCGC
GCAGCCGAGTGGCGGGCTAGCATACCGCCTGCCCGCAATTCGGCCAGGCC
TCGAGCCTGCTCCGCCTTCCCGCTGCGGTAGCGCCGCCGGGGAAACGCCG
CCACGGGCTGCATGGGCAGCGCTCGCGCCCCGCCGCTGAGCCGCCGGGGA
GCCGTCCAGTCTTCGAATCCCAGCTTggtggcatgcatgtttagtcccag
ctacacagcagggaggctgaggctgaaggaatacttgagcccaggaattc
aagactagcctgcacaacatactgagaccctgactttaaaataaatttaa
aaaaaTTAAAAGCAA
>LIT2238|Homo sapiens|TTTY10|Homo sapiens testis transcript Y 10 (TTY10) mRNA, complete cds.|1628
AGGGCAGTGAACCTAAGCCAGGAGCTGCTTAGGCATTAAGGCTTCTATAC
CCAGAATCGTGTGCTAAGCTTTCTCTCCAAGTCAGCACAACAAAGCAAAC
CAGAGCATCGTACCAACAACCTGAAAGGTCACCTGACTCCTTCCTTCTCA
CTCCCATTCTGTACTTCTGCATACGTGGGCAGGCAAGTGAATGGTAAGTA
AGCCTGCAAACAGCCTTTCTTTGTATAGGGAATGACAGGCATTTCATCAG
CAACTCCAGGATGGCAGGCCGTTATCCTGAAACCTATCAGAACAGCTCCT
GCTTGGCTTCCAAAATATCACAATTTTGGAAATGTACAAAGGTTAGTTTT
CACAGTCCTTGAAGCCTCTTTCCACCCTGGCCATAGCCCATGTCAGCAGT
AACCTATGTCTTTGTTTTACATATCATGTTGTTTTACTCACCTGGTGCCT
CCAGTGCCCTATAGGGTCCCTGAGCTGTCCTGATACTCTTTCTTAGATCC
TGTCAAAACACTCACTTCAACAAATTCTGCCCTTGGACTCTGATGGGAGG
TTCTGATAAAGAAAATTATTGAAAACCGCATTATTTAAATGTGGTTATAT
TTCAGCTGGACCTGGAAATAAAGACGAAATACTGCTTCGTGACTGTGCTT
TAAGGAATTTTTGCTTCTAGGAGATGATTGTGAGCCAGGCAGAGGTGAAG
GAGCAGGAGCAAATAGCCAAGGCACAGTTCACAGTGCTGGATTTTCTTGT
GGATATAGCTGCATTGTTGTTCCTTCTGCCTTGTCCAACTGCTTCCTGGT
ATCCCTACCCTCACCTTTTCGTTATCTTTTCATCTCTCTAATCATTGAGA
AAAAGAGTACAAAAAGCCAGATTTTGCAGTTCCCTATTTTGTATTCCAGG
TTGAAGAGTGCTCTGGCTGTAGAGGGTCCCCACGATCTGTCATCTAGTAA
CTCACCAGATACATAAGATATTTTGCCTGCTATGAAGCCATTGGAGAATC
AGGTCCAGCTGTGTCCTACAGATTTATACCCTCACTTTGGATGCACTGTG
AATCTTGAAACAATTCATTTTATACTTAACCCTTTAAGTATAAAGTATAT
ACTTCAAGTATAAAGTGTAAGGTTGCTTCATTTCATGGGCCCACCCAGGA
Tttaaaggtgtattccctgaaagaattggttccttccggtgggttcctgg
ctgacttcaagaatgaagctgcagacacttatggactgggaggaggccca
cgagaaaaacaggaagaacaagagaaaggctgaggctctagtggctgctt
tgcagacttgcagagtccaggatcccccaggaacttccactgattgctac
ctgttaccagtgttaaagccagggcactttaagaagaattgcccaagcca
caagaaaaagccaccttgaccacttttgtggtgaagaccactggagattg
cactacTGACcaccaagacagagacacaatagcgaatctagaagtggaag
tgtgagagatacctgcagctgttaagatgtctgggaatagacacacaaac
tctctctcccagataagcaacacaaagcagcacagagcaacagagactga
aagtctgcctacctgatcagggaataag
>LIT2239|Homo sapiens|TTTY8|Homo sapiens testis transcript Y 8 (TTY8) mRNA, complete cds, alternatively spliced.|542
GCCTGTCTTTTCTGTGGGATACACAGGACAGTGCCATGATTCTAGTAGAT
GGTAGATGTGAGCCAGCCCGAAGGAACATCAAGGAGAGTTCCAGGAATGA
ACCGTGAAATCCCTAAGGATCCAAAAGGATATGCAGAAAGAAGAGCAGCA
CGTCATACCCAAGACCAACATCTCTCAGTGTTTCACGCTAACCCAAGGAG
AGACACTAGCAGTCTTCTCTGCAGGACCCCTTGAATTTACATTGAATTCC
ATCCCCAGCCGAGCAGGTGCTTAAAGTCAACAGGGGACACTCCATTTTCT
TGGAATTTCATTCTGGCAAAGAGGGTGTGAGCAGCAATAAGGTGGGTCTT
CCTGAAGAACCAACCAAACTCAGGAGCTACCAGGCTGCTTGTTTCTGTGA
AAATGTTGTGAGTGTTGGATGTCTGCATGTGTGTGTGCCATTGTGTGCTT
AGGGgtgtgtgtgtgtgtgtgtgtgagtgtgtgtgtgtTTGCCTTTAACT
GGAGTCTGCTTAAAGGACTGTGGATAATGCAAAAAAAAAAAA
>LIT2244|Homo sapiens|TTTY8|Homo sapiens testis transcript Y 8 (TTY8) mRNA, complete cds, alternatively spliced.|540
GCCTGTCTTTTCTGTGGGATACACAGGACAGTGCCATGATTCTAGTAGAT
GGTAGATGTGAGCCAGCCCGAAGGAACATCAAGGAGAGTTCCAGGAATGA
ACCGTGAAATCCCTAAGGATCCAAAAGGATATGCAGAAAGAAGAGCAGCA
CGTCATACCCAAGACCAACATCTCTCAGTGTTTCACGCTAACCCAAGGAG
AGACACTAGCAGTCTTCTCTGCAGGACCCCTTGAATTTACATTGAATTCC
ATCCCCAGCCGAGCAGGTGCTTAAAGTCAACAGGGGACACTCCATTTTCT
TGGAATTTCATTCTGGCAAAGAGGGTGTGAGCAGCAATAAGGTGCTTCAC
ATCATGAAGGGATATTTTTCCATCATCTTGGGATTTCATTCTGGGACATA
GAGTATGAGCCACAATAAGGTCAGAGAGGAGTGAGGATACAATCTTGTGA
GGGGTGAACTGGGTCCAGCAACTTTGCCTGCAAAaataaataaattaatt
aattaattaataaatGaaaaaaaaaaaaaaaaaaaaaaaa
>LIT2245|Homo sapiens|TTTY9|Homo sapiens testis transcript Y 9 (TTY9) mRNA, complete cds.|1637
Aacaacagccctgctctggtccctccaaaagccgacgaatccacacaaga
ctaaagatgaagaagaggacaacaagcccagctctaatcacactccagaa
gataactagtctacgcacagccaaaacttaaaaactcatcagTCTTTCCC
AGAGACAGATTGAACTTCAAGGTAAAAGTGAATTTTCAGATGCGGACAAG
CTAACTTCTAAGGATTATGAGTAATTCGACTCATCTTTTAAATATCCAGA
AAACCTCATTTTTAGTGAAAGAGTGGAGATAAAAGAATATTAAGAGTCCA
GAAACTGGTGTTCTGGCTGTGGCCCTGCCTTAGACTGTCTCACTTTGTAG
TCACTTTATGCAGGAAACGTGCCCGGGCATCTTGAAATGGATGAGTTCTC
TTCTGGAGATATGTCTCATGTGTACGCATATCTGGAGATATGCCTCTTGT
GGGTGCTGCTGCAGCTGCTGTGCCCATCTCATATCAATACCCAAGCTTTT
CTCATGACGAACCAGATGACTCTTGGTAACCAGGTTTGCTCCCCAGCTTC
TAATTTCAATATGATGAGAAGTTACATAACATTTACTCCTTTGTAAAGGT
TTCTCTGTCATCAGACAAAACTCTGAATAGAAACCGGTGGGTAATCCAGT
GTACTGGTTTTTCCTAATGTATTTGGTACTATAGTGTATGAACCGAGAAT
AATCGAGTCAAGTGAAACCCCCTTTTCCAGTCATAAAATGTCTCATTCAT
TATACTAAAAGGAGCTGTTCTTTTAAAAAAGCCTTCTTATTTTTCTACTA
AATTTTTAGATAAGTATAACCTACTATATTCCTCAAATCTAGGCTTACAT
TTGAGAAGGGTAAGCTGTGTTTTTTCCTCCGAAGAGTTGGGCTGTGATCT
TTACAACGAGACGTCGTTTTTCCCAGCATATTTCTGTTTTCTACCTAAAC
ATTAAGATACACATTTTTCTAGGCATTAGAAATAGTACAATATTGCCTGT
GGTCTTTCCATTTGACACctgtggctggaatatatgtgtcgctccagaat
ttatatgttggaatttaaatgcccctgtgtgatagaattaaaaagtgggg
actttgggaggaggttaagagtgcaattagagaccttataaaagaactca
atggaagtagctaggctttttagcccttccaccattagaggacactgtat
ttgtcctctctggagaacacagcaacaaggtgccatcttggaagaagaga
cccaccttcaccagacattggacctattagtgccttgatcttggacttcc
cagtgtctaaaactgtaagaaatttatttctttccagtttcataagttac
ccagtccaaggtactgtgttatagcatcaggaacatactgagaTGGCATA
TTTATTGTGGAAATTTTGGTCCTCATACTTAATGAATGGGCTTCAAGTAT
TTCGTTAGTTTTTAAAAACAGGGCTCCTCCTTTACAATTGATCTCATTTT
TATTTTTTAAAAGTTAGCTTTTACAACATAGAACTGGAAAAAATCTCTAC
TCAGACCTCTAGAGTGTCCTAGATTTTGTGGCAGAATCACTATGGATAAT
TTATAGGTGCTTGTGATCTCATCTGTGTATTATTTAC
>LIT2246|Homo sapiens|TTTY6|Homo sapiens testis transcript Y 6 (TTY6) mRNA, complete cds.|536
TCAGGCCTGCCTAGATGTTGTAGGGGATCATGAGACTATCCTGTGTATCC
CACAAAGAAGACAGGCAAGATTCCTTGGCTGATGCACCTCCACAGAGGTC
TCCTTCTCAGCCAAGCCTCAGGGAATTGTGGCATTCATGCTGTACCCGTG
ATCTGTTCCCACTGGAGGAGGAGATGTCTAGACTGTGATGGGGTCTCTGA
GAACTGCTCTTCTGACTTTATTCCTGAAAGAGGCTGTGTGCAAGAATTGA
GTCCCAGGGGGACTGGAATGTTGTCTGGTGAATGTGTGGGACCGCATCCA
CCCCTCACCAGCTTGTATCCTCACCTTTATCTGATGTTATGGCTGCTCAA
AGTATCTGTCCCAAAATGAAATTCCAAGACAATGAAGGAGTGACGTGAAG
GTCCTGCTCAGCTAGGAACTGAATATGAAGTAAATTCAAGGGGCCCTGAG
GACTGGACTGCTAGTGTTTCTCCATGGGATGTACACTGGAGAATAAAGCA
GTGAAATATTTCTGTTaaaaaaaaaaaaaaaaaaaa
>LIT2247|Homo sapiens|TTTY17|Homo sapiens TTTY17 mRNA, partial sequence.|166
GATGCCTTGTTGAGCTTTGAAGCACATTGAGAAGAATCTGAAATCCTTCC
TCATTATGGGGTGTGTTCAGGCTGCTGAGGTGCCCATTCTCAAGATTTTC
ACTGGACATTCTGGGGTCCCAGTTCAAGTATTTTCCAATGTGAGTCAAGG
TGAACCAGAGCCTGAA
>LIT3313|Homo sapiens|TncRNA|Homo sapiens TncRNA/trophoblast STAT utron mRNA (TSU)|481
AAGCGGCGAGGTGCCTTTACTACATGTGTGATCTGAAAACCCTGCTTGGT
TCTGAGCTGCGTCTATTGAATTGGTAAAGTAATACCAATGGCTTTTTATC
ATTTCCTTCTTCCCTTTAAGTTTCACTTGAAATTTTAAAAATCATGGTTA
TTTTTATCGTTGGGATCTTTCTGTCTTCTGGGTTCCATTTTTTAAATGTT
TAAAAATATGTTGACATGGTAGTTCAGTTCTTAACCAATGACTTGGGGAT
GATGCAAACAATTACTGTCGTTGGGATTTAGAGTGTATTAGTCACGCATG
TATGGGGAAGTAGTCTCGGGTATGCTGTTGTGAAATTGAAACTGTAAAAG
TAGATGGTTGAAAGTACTGGTATGTTGCTCTGTATGGTAAGAACTAATTC
TGTTACGTCATGTACATAATTACTAATCACTTTTCTTCCCCTTTACAGCA
CAAATAAAGTTTGAGTTCTAAACTCATTAAA
>LIT3317|Homo sapiens|AAA1|Homo sapiens AAA1 variant IB mRNA, complete sequence; alternatively spliced|1407
GACACAGAGAAGACCACTCCCACCTCCCCGAGTGCAAGGTGTGAAGGGAC
AGATCTTTTAACCATGCCTGCCCCCTTATACTTGCTGTTCATAGAATTGC
AACTGAAAGTGACCATGAGGATCCACTGGATGGAGTTACTTCTTTCTTAA
GTGAGGAGGCTAAGAtctgagttcttcacatctctctgtagataaaattt
ccggtctggtttcacattcctctgtcagaagaactttctttaatgtttct
taaagtacaggtctgctgcttatgTGAGAAGAAACGCAGGGAGACAGTTC
AGTCACTGCAATCTTCATGCCCATCAGTTTCTTGTGAGAAGAAAACAAGA
GCTCCAATCTGTTAGATGGTATTTTGAAGCAGGTCTTTGGGTAAAGGACA
CCTAGACCCAGTGAAGGTCATGGTGATTATTATTGGACAATGGGACATCA
CTCTGCTATTAAGTGAGAAAATGAGACAGGTTGCACTGAGGGCTGTTAGC
CAGACAGAGTCTCGAACTGGAAGTCCATCTAGATGTTTTGCATAAGAGAA
TGGAAACAATCTGTCTGTGATTTAGGGACATACTCTGGCAGCAATATGGG
AATACAGTTTCAATCCTCATTAACAAAACAGGTATGAAATACATATTTAT
TTAGTAAGGTGCCAGCTGTATGAAAAATCCATTTCTTATTTCCCATAATG
TTTCTGAAATGTCTTAGCAGTGCATAGAGACAGCATGTCATCATTTTCTA
GGGACTGTGTGTTATTGCATTTTTCCTAGGGAAGATCTTTTCTAGGTCAC
CTGCTCCTTCGCTAAAGCTCTGACCAATCTAGCTTGCTAACCTGTGACTC
CATTTTCCTAAGTCCTGAGAGAGAAAAACGCTTTGCAGCAAATTATGCCA
GGCATCCTTGTGTCTAAATGAAAAAAGGAAAAAGCCTCCTTCCTTCCCTC
TGTTGAGAAGTGCACGGTCCACATATGCATGCACAGCATATACTGTGAGG
GTATTTGCAGTCCCTTGGGTTGCTTTGATAACTGGCCAGGTTGCTGTTCT
ATTTTTCCACATTCTATTAATCCTCCTACAGGCAGTTATTAGGTATTGAG
TGCTCACACACCCCTGGCATAGTCACCACATGCCATTAGCTCCAGATAAA
CTTCCAGAAAAAAGTCCATCCCCCACTTCTCTCAGCTGCCTGCCAACGCT
GGACACCTTCTCACCAAGCCAGCAGGACAgagaaaagcctgggctttaag
atcaaacaaacacagcttcaaattaggactctgtcacttcctgtgtactg
ggcactttgctgagtatgtggtttctcatctgtaaaacagagaaagatga
ttatctcccaatctttctatgttatatgtttgaattaaataaggtaCTCT
CCATGAA
>LIT3318|Homo sapiens|MEG3|Homo sapiens maternally expressed 3 (MEG3), misc RNA.|1236
GACTGACTCTGTCATCACCCTTATGATGTCCTGAATGGAAGGATCCCTTT
GGGAAATTCTCAGGAGGGGGACCTGGGCCAAGGGCTTGGCCAGCATCCTG
CTGGCAACTCCAAGGCCCTGGGTGGGCTTCTGGAATGAGCATGCTACTGA
ATCACCAAAGGCACGCCCGacctctctgaagatcttcctatccttttctg
ggggaatggggtcgatgagagcaacctcctagggttgttgtgagaattaa
atgagataaaagaggcctcaggcaggatctggcatagaggaggtgatcag
caaatgtttgttgtattTATTCTCCAACAGCACTCCAGGCAGCCCTTGTC
CACGGgctctccttgcatcagccaagcttcttgaaaggcctgtctacact
tgctgtcttccttcctcacctccaatttcctcttcaacccactGCTTCCT
GACTCGCTCTACTCCGTGGAAGCACGCTCACAAAGGGCTAATCTCGGGCC
TTGTCGAAGGAAGAGGCTGCAGACGTTAATGAGGTTAGCTGCTGGATTCC
AGTATTCGTCGCATAAGGATCCTTCTTTGTCTGCGAAGGAAAAACACACT
GATTATCATAATGAGTTCCTGACCTGGCCATCCCGGGGTGCCCTTGACCA
GCCCCGTGTCTCCTCAGGGTGTCCCAGCACCAGCCTGGCACAGAGTGGGG
CTCAGTTAGAGTATGTGGGATGTTGGTTTCGCCAGTAAACTGCAGGCACG
TGGGCCGTGGCCCGGCTGGGTCGGCTGAAGAACTGCGGATGGAAGCTGCG
GAAGAGGCCCTGATGGGGCCCACCATCCCGGACCCAAGTCTTCTTCCTGG
CGGGCCTCTCGTCTCCTTCCTGGTTTGGGCGGAAGCCATCACCTGGATGC
CTACGTGGGAAGGGACCTCGAATGTGGGACCCCAGCCCCTCTCCAGCTCG
AAATCCCTCCACAGCCACGGGGACACCCTGCACCTATTCCCACGGGACAG
GCTGGACCCAGAGACTCTGGACCCGGGGCCTCCCCTTGAGTAGAGACCCG
CCCTCTGACTGATGGACGCCGCTGACCTGGGGTCAGACCCGTGGGCTGGA
CCCCTGCCCACCCCGCAGGAACCCTGAGGCCTAGGGGAGCTGTtgagcct
tcagtgtctgcatgtgggaagtgggctccttcacctacctcacagggctg
ttgtgaggGGCGCTGTGATGCGGTTCCAAAGCACAG
>LIT3319|Homo sapiens|NCRMS|Homo sapiens non-coding RNA in rhabdomyosarcoma (RMS) (NCRMS), misc RNA|1881
TTTCATTTGTGATTCGGATGATGCAGCTCTAGGTGGATTGACTATGAAAG
GCGCTGAATATCTTCAGGAAAATGGGTTCCATGAGAAGTGACATCCTCCT
CGAATCAAAAGATTCTCAGGATGATGGAGTGAGTGATGGAATAGGTTGCC
AACTGTAGTTACTCCACTCAGCACAGAATGGCTGCGGGGAAATATAATCA
GACATGCCCAAAGAAGTCTGCTTAGGGTGAAACAAATACCTTTGAGGTTT
AAATCAGGAAGGAGAGACTGTTTCTACAGGTGTCATACAAAAATCAATAC
TGAGCCAAGGATTATTGGATCCCATAGAACCACGGAGACTTGGTAGTGAA
ATTCTTCCAAAGCATTCCATCCGTGCAGGCAGATGGTGTTCCTAGGTTTG
GAAATATAAATCCCATGGGAAGTCAGCTGAAGACCATTTTATGCATCACT
CATCCTGTTAGAGCCCTGTGCTGTTCTGTCTCTCTATAAGACTGGCTGAA
ACCACCACGGTTGTTTACAATTTATGCTCTAACTTTGGATCACCTAGTTA
ATACTCTAACTCCGATTATTACCAAAGACAATGTTCTATAAAAGATATTG
TCTATTAGAAGGATGCTTCTGCATTATTAATAAAATCACAGGGAAAATGC
AACATTTTGGATGTCACATCTGATAAGTTGGCAGTTAAAGAACAGAAACA
GCAATAAGACTGCGTGGCTACATTTTCCCAGTGCCACCAACTGGGATTTA
AGCTGACTAACATTTTGAAAGCCCAGCCCATTTCATTCACAGCAGGATGG
CAGTGGGTGACTGATCGTACCCGCCAGCTGGCTAATGTCATAATTAACAA
AGTTGCTACTACATCTGCAAAGTTTAATCGAAAAATTTGCCAGTGATATG
ATGGCCTTGTCACAGAGATCACAAGGGACACGGAGTTGACTTTTGCTCAA
GGTGGAACGACAGAGCTGTGTAGGCAAGATGAGAAATTGCGAACTTGTTC
GGCCAAAGGAGGCTAATAATGAAGGGGCCGGGAAGGAGGCCAGTGCTACC
AGGGTTATCTCACAACCTCAGATGCTGGATAAGTCGACGGAGGCAGAATC
GCTTTGGGATGACATTCAGAAAGCCTGGAGTGATTACTTGCAAGAGAAAA
GCCTACCTATTCTTTCCAAGGTGCAGGAATATTCCCCTGACCTGCTCATC
CAGTGGTCCAGTAATGAATTACTGGAGACCTGCCTTAGACAAAGAATGCA
CTCGGAGCCCCAACACACCTAAAGCCATGCTTTGAAGGATCTGCCAAGCT
CACTTTTAATCATGAGAAAGAAATTACCCACACGGAGTCAGCAGAAAATG
AGAAAGTAGAGCTCGTGCTGTGAATAATTCCAGCAAGTGCCAAGGGGCTA
GTTGAGGAATGGCTTCATGAGAACATGCTCTAGGGGAACTATTAATAGCC
CACCAGTCGGGTAGGCAGCATTCAATCCTTCTATGCCTTCTTTCGCCACC
TGTTGAGGTCTTTCTTCTGAAACAAAGAAGAAATAGACAAATCAGACTTG
CCCTCTTGGAAATGTGGTCCAGATTTCTCTACTCCCAAGCTCCAAAAAAG
ATGTTAGTCTAAAACAGCACCTTGGATCTAAGCAGCACCTTTGAGAAAGA
AAAGACTGCTTCAAGAATGTCTAGTTGCACCTCCTTTCCGTATGTGGCCT
AAATGCCTAGGTTGGATCAATAGTTTAATTTTTTTATTGAACTGTTTAAT
ATTGACTATGGACTTACATTCACTTTTACTGTTTTCTGTATATTTACTTT
TGCTTGAAGTGTTTTAATATTGACTATTTACCTCTGCTCATTTTTATTGA
TTTTCTGTATTTTTTCAATGAAAATTATAAT
>LIT3320|Homo sapiens|SCA8|Homo sapiens SCA8 mRNA, repeat region.|1472
ATCCTTCACCTGTTGCCTGGCTAGAGTTGTCTGGCTCCACTTTGAGCTCT
TGCAGAACCAGCCCTTTTTCGTGTGGTCCAGGAAAGTCCATGCCTGGCAC
CACCTCCTCCTCTAGTGACTCCACGTAGAAGAGAGTCCTGGCTGGCTGCT
GAGTGCCCTGCCCAGGAGCCCCTTGCTGCAGCCTCGTGGCAACTGGAAGC
AGGGTGCCATTCAGCGGATTGAaggaagaggaggaagaggacggggagga
cgatgaagaggaagaggaggaAGGCTTCTTCCAGAAAGTGCTCACACCGC
TTCTCTCTTGGCTTTTGAGCAGGCGACTCTGGCTGGGTCCCCAGTGCTCA
AAGCTGCCACTGCCGTCCTGTTGCAGGCAGCCTCCCCCCGCCGGGCCGCC
GGTGGAAGGAGACGGGTGGCTGAAGAGTTTCCAGCGGAGTCGCAGAATGT
GCTTCACATCGAAGTCTTTTCGCCCAGAGCCTGACATGCTTTACGCACAG
AAGGCAAAAGGCTGGCAgctcacgcagggttctggaggctgggaagttca
agaccaatgcacgagaatttggtctaaagagaatcttcttgctctgaaca
cacatagtagaaggcagaagggcaagagagagaacaaagtctgtgtctcc
acatggcagaagagcagaggagacagaaCCTACTCCTCTATGGCAACCAC
CCCATCAATGACAAAAATCCTAGAAGGATGTATGTATAGGAAGTTGAAGT
GTTGAGAAGAGAATGGCTCAGAGTCAAGCGGGAACAAGATTCAAACTTCA
GAGAGAGAGGGAAGAAAAACATTTAAATATATCTGGCATAATCCAAGACT
ATTTACGACAAGTGTTCTGTGTTTCTAATAATAAAACAGACTTCACCTCG
GAGTACCTGCAGAACTGGGACCCCAATGACCAGGGAGAATGAAGAACAAC
TTGTTTGAAGATTGCCTTTTCTGACTCCCAGCTTCCACGGAGAGATTAAC
TCTGTTGGCTGAAGCCCTATCCCAATTCCTTGGCTAGACCCTGGGTCCTT
CATGTTAGAAAACCTGGCTTTActactactactactactactactactac
tactactgctactgctgctgctgctgctgctgctgctgctgctgctgctg
ctgctgctgctgctgctgctgctgctgctgctgctgctgctgctgctgct
gctgctgctgctgctgctgctgctgctgctgctgctgctgctgctgctgc
tgctgctgctgctgctgctgctgctgctgctgctgctgctgctgctgctg
ctgctgctgctgctgctgctgctgctgctgctgctgctgctgctgctgCa
ttttttaaaaatatattatcttattttactatttgatgttataattgtta
tatatttttCCATACTTCCTCATACTGCTTATCTCTTACTTAAGAATTTA
TGAATAAAGAATTGATTTTTCA
>LIT3321|Homo sapiens|MEG3|Homo sapiens maternally expressed gene 3 (MEG3) mRNA, complete sequence.|1730
GCAGAGAGGGAGCGCGCCTTGGCTCGCTGGCCTTGGCGGCGGCTCCTCAG
GAGAGCTGGGGCGCCCACGAGAGGATCCCTCACCCGGGTCTCTCCTCAGG
GATGACATCATCCGTCCACCTCCTTGTCTTCAAGGACCACCTCCTCTCCA
TGCTGAGCTGCTGCCAAGGGGCCTGCTGCCCATCTACACCTCACGAGGGC
ACTAGGAGCACGGTTTCCTGGATCCCACCAACATACAAAGCAGCCACTCA
CTGACCCCCAGGACCAGGATGGCAAAGGATGAAGAGGACCGGAACTGACC
AGCCAGCTGTCCCTCTTACCTAAAGACTTAAACCAATGCCCTAGTGAGGG
GGCATTGGGCATTAAGCCCTGACCTTTGCTATGCTCATACTTTGACTCTA
TGAGTACTTTCCTATAAGTCTTTGCTTGTGTTCACCTGCTAGCAAACTGG
AGTGTTTCCCTCCCCAAGGGGGTGTCAGTCTTTGTCGACTGACTCTGTCA
TCACCCTTATGATGTCCTGAATGGAAGGATCCCTTTGGGAAATTCTCAGG
AGGGGGACCTGGGCCAAGGGCTTGGCCAGCATCCTGCTGGCAACTCCAAG
GCCCTGGGTGGGCTTCTGGAATGAGCATGCTACTGAATCACCAAAGGCAC
GCCCGacctctctgaagatcttcctatccttttctgggggaatggggtcg
atgagagcaacctcctagggttgttgtgagaattaaatgagataaaagag
gcctcaggcaggatctggcatagaggaggtgatcagcaaatgTTTGTTGA
AAAGGTTTGACAGGTCAGTCCCTTCCCACCCCTCTTGCTTGTCTTACTTG
TCTTATTTATTCTCCAACAGCACTCCAGGCAGCCCTTGTCCACGGgctct
ccttgcacagccaagcttcttgaaaggcctgtctacacttgctgtcttcc
ttcctcacctccaatttcctcttcaacccactgcttcctgactcgctcta
ctccgtggaagcacgctcacaaaggttcccagtgcccccGACAAGCCCCT
GCTGGTGTCTCCATCTCCTGCCAAGCATCCTCCAGTGCCTCCTCCTGTGG
GCCTGGCCTCAGGGCTATGGACAGACTCCTGTCCCATCCCAGAGACCCCT
CGTGATCGTGCCCTGGCACGTGGGCCGTGGCCCGGCTGGGTCGGCTGAAG
AACTGCGGATGGAAGCTGCGGAAGAGGCCCTGATGGGGCCCACCATCCCG
GACCCAAGTCTTCTTCCTGGCGGGCCTCTCGTCTCCTTCCTGGTTTGGGC
GGAAGCCATCACCTGGATGCCTACGTGGGAAGGGACCTCGAATGTGGGAC
CCCAGCCCCTCTCCAGCTCGAAATCCCTCCACAGCCACGGGGACACCCTG
CACCTATTCCCACGGGACAGGCTGGACCCAGAGACTCTGGACCCGGGGCC
TCCCCTTGAGTAGAGACCCGCCCTCTGACTGATGGACGCCGCTGACCTGG
GGTCAGACCCGTGGGCTGGACCCCTGCCCACCCCGCAGGAACCCTGAGGC
CTAGGGGAGCTGTtgagccttcagtgtctgcatgtgggaagtgggctcct
tcacctacctcacagggctgttgtgaggggcgctgtgatgcggttccaaa
gcacagggcttggcgcaccccactgtgctctcaataaatgTGTTTCCTGT
CTTAACaaaaaaaaaaaaaaaaaaaaaaaa
>LIT3322|Homo sapiens|GNAS1as|Homo sapiens GNAS1 antisense transcript RNA|1155
TAGGGGGCGCCGCGTTGGAACGCCCGAAGAGGTGCTGCTGGGGTGGTTGG
AAGCCGGTGGGGGGCGGGTGTATGGCGGCTAGGCCTGGAAGACCACGAGG
ACCGCTAGCGCCGTGGGGTCACTCTTCCTCATGCCACAGGTTGCCGAGCC
TCGGGGGAGAGGTGGGGTCCCAGGGGCCAACCCTTGGGTGTGTTGATGGC
GGCAGGCTAACCCAGCCAACGGGGTGCCACTGCCGGGCAAGGTGAGGAGC
AAGAAGATTTCCAGGGCTGGGAGGTAGAGGGCCAGGATCCCAAGGAGAGG
GCTTACTGCGAGGAGCAGCCCAGGATGGATAAGGAGTTGAGGCCCCAGGG
ATGCTGAGCCTGCACAAGTGGAAGTGACTGGCTACCAGACTCTGAAAAAC
CTAAGTCCTTTAGGGAAGACCACAAAAGCATCCAACCACAGTCTGCGCTG
CAGCCCGGCAGAACTAAGTCTTGGGCGCCGCGACGCCTTTCCTACGGAAT
AGGTCCTGGAAGGAAGACCATTTAAGTCTTTCCCCCCAGGACTGGCGAGG
AGAGCACGCCTTCCCTTCCGAAGGTGCGTTACCAGATTGCTGCCGTTTTT
GTGCTGGGTCATCAGAGCAGATTCCCCTCCAGGTTACAGATTAAACTTAA
CTCTACCCGTGCTGAAAATGGCCGGAGCACGCCGCCTCGCCTCCCCTCCC
CAAGGCTGCCGGAGCCGCCGGCCCCTGCCTCCTTTTCGACGACTGATCGT
CCAAGGACTGGCGCCGGATCCAACACCTTTCCCCAGCTCTGCGCGTACCG
CGCTCTTTGGGAACGAATTGGTCCCTGTCTGCTTCCAAGGGTCCCTGGAA
CCTTCTGCAGCTGTGCCTCTCCAGAGCTCCGCCTCATTAGTGCCACGTTC
CTGGTTTGAAAACCATAGTACTTCAACCTCTTCTAGATGGGAGTTAACCT
TTGCCCTCTGAAAGAAAGGTTTGATAAGCAAAGAGAGTTTGGTGAGCAAG
ATCCTTGAGGTAAGAGCTGATCTCTGACGTCCGCTGGGAACTGGCCGCTC
TGCAGGTTTCTGTATCACATTTTCTGCACATGTCCATTAGAATTGGAGAT
GGGGCGTATCTAGTGTTGAATAAAGGCCCGGCAGCCTCCCAGATGCACCC
TGTCT
>LIT3326|Homo sapiens|AAA1|Homo sapiens AAA1 variant II mRNA, complete cds; alternatively spliced|341
GCTGATGGTGGAAGGAGAatgagtctctgatgcctttggacttgatgctg
gaaagacttaagactttgggggactactggaaaggagtgactTCTCCCCA
GATTTTTGTATACCTGACTCTGTTTCAGCATCCGCTTCCCAAAGAATGCA
GTGTGAAGCAGGAGCTTATGTGAGAAGAAACGCAGGGAGACAGTTCAGTC
ACTGCAATCTTCATGCCCATCAGTTTCTTGTGAGAAGAAAAcaagtggat
atacactgttccaagcagcatgtgttgaaaagatttgtcttttccccatt
taatggtcttggtacctttctcaaaaattgaccatatatgA
>LIT3327|Homo sapiens|AAA1|Homo sapiens AAA1 variant III mRNA, complete cds; alternatively spliced|710
TCTAGGACTCAGAAATATAGATGTTAGTAAGAGCAAACAGACataacaga
taacacatacaaagtgcctaccacatgctaaccactgctgcaggcacttt
ctatagaagaactaatttaatcatcaccataaccctatggggtagatgat
atttttacaacctccattttacagatgaagaaactgaagcatagaCCTGC
TTATGTGAGAAGAAACGCAGGGAGACAGTTCAGTCACTGCAATCTTCATG
CCCATCAGTTTCTTGTGAGAAGAAAACAAGAAAACAAGGACTGAAATCCA
CACAGGAAGGTGGCAGTGAACTCCACAGACGGACCTGGACGCCTCAACAC
TCCTGGCCTTACCTCCCTTGCTGAACGTCTCAAGTTTCTCTGCGTTCAGG
ACTGGCAACGCCTGCTTCCTCCTCTGAGCTGTCAAGTAGGAAGTCCGGGC
TGCTCTGCTAGAAAGAGAAGTCATGTGCAGGAGCACTGAGGCATCCCAGG
TGTGACACTCTTCCACCTAGAGCATTCCGTCTCTCATCCTCTGCCATGTG
ACGCTGGGCTTCTTTAACAAATTAATCCCAAGTGCAAGACATTTATTTCT
TCTGTACCTAATGACCTGAGCAATCCTTCTCTGCTGAACCTGGTAGTGTC
ATCTTTAGAAGTGAAGACACAATTAACACATGGTCATTTCTTCATTATAT
CGTTGTTACT
>LIT3328|Homo sapiens|AAA1|Homo sapiens AAA1 variant IV mRNA, complete cds; alternatively spliced|949
TCTAGGACTCAGAAATATAGATGTTAGTAAGAGCAAACAGACataacaga
taacacatacaaagtgcctaccacatgctaaccactgctgcaggcacttt
ctatagaagaactaatttaatcatcaccataaccctatggggtagatgat
atttttacaacctccattttacagatgaagaaactgaagcatagaCCTGC
TTATGTGAGAAGAAACGCAGGGAGACAGTTCAGTCACTGCAATCTTCATG
CCCATCAGTTTCTTGTGAGAAGAAAACAAGACTGGCAACGCCTGCTTCCT
CCTCTGAGCTGTCAAGTAGGAAGTCCGGGCTGCTCTGCTAGAAAGAGAAG
TCATGTGCAGGAGCACTGAGGCATCCCAGGTGTGACACTCTTCCACCTAG
AGCATTCCGTCTCTCATCCTCTGCCATGTAGCAAACTGCTATGCAtcctt
cagctgcaagggattgaatgctatcaacaaccatacaagtggagaagcag
atgcttccctagctgagcctcAGGCTTTTTGATGGAATTGCTACAACTTG
GTGCATGCCTGCTCCTAAAAGAAATACTCAGGAATTGTCTCATAAAGtcc
tcacctactggcaaaaacaagatgttctactcccaggttgactttttcaa
gccccaagatgttgagtcagccattctccaaggatctcgatttcctttta
atggaaaataacattaaacaccaaatataagcctcgctgtcccacatgcg
tattggggacaagatgaaacctgcttccaggctactttggcagcagaact
gaaaaaGGCTTTTTTTCCAGATATATGATTTCTCATCGACAGGGTTGCAC
AGCCCTCTTTATTGTTCGTGTAAATGACACCCTTGGATCTGAACAATACA
CACCAGGACAATTGTGTGCAACAGTTCTACAAACTGATATTTCTAATTA
>LIT3330|Homo sapiens|RFPL3S|Homo sapiens ret finger protein-like 3 antisense (RFPL3S) on chromosome 22.|11078
caaagttcatagcaggttgaacatgcttgctgtcattttcacagattctg
gtctttcttatggggaacctgagttcctgcattaaaggtatgttcacatt
ggcctgttgaatgctgtcctctcaaatgtactagttaatatttaaaaata
tattttattaaaaaattctcctctgtatttttcatatgcagttataaatg
tgtttcccggttatgttttattcctcaatttatatatttgattctagtat
caagcaggatgcctttgagcttttcctttatttaaaagacatgtCTTATT
TCCTGTTACATCTGGCACCCCTCAAACCACCCAATTAGGTATCCTTCTGG
GAAAAATATGGCAAAGTATGTTTTAATGCAGTTTTTACCTAATTAAGAAC
CTATTAAAATCATTAATTTTAAAAATTAGGAGCAAAGCTAGAATGATGCA
GATGTCTTTGAGGCTTTTAACACAACGAAGTGTGTCCATCtttgtctttt
gttgttgtttttttgtttgtttgtttgtttttgagatggagtctcactct
gtcgcccaggctggagtgcaacggtgcgatctcggctcactacaacctcc
gcctcccgggttcaaatgattctctcgcctcagcctcccgaatagctggg
atttcaggcacccaccatcatgcccggctaatttttgtatttttgtagag
acaaggttttaccatgttggccaggctggtcttgaactcctgacctcagg
tgatccacctgcctcggcctcccaaagtggtggtgttacaggcgtgagcc
accacaccaggccCTGGCCTGTTTTTAGTATGTCTTTCCTCTCTCCTTTT
TCATGAAATGTGTATTCAGTTTAGTAAATTTGGAATATGTCATTTATATT
CACATATTAACTTTTTGAAAAGAAGTAAGAATGTGTATTGTCTATGTGTC
AGTGTGTGAAACAAAACACACTTATTTTTATGATTGGGGTTTATCCAAAA
TGATAGAGATAACAATTATAGTCAATCACCCAAACCACTTACCTTTCCAA
AGGTAAATATAATCAAGTGTAATCATTTTTTCTCATCCAGAGAGTAGTTC
ATATTTCAACATACAAAGATAGAGAAGTGAAATGAATCGGTAAACACTAT
TAACCAAGAACATACAGATTTACTCACACCAGGAAACACGTAGGTCACAT
ACATATATGTAAAGATACATTTAAAAATAATAAGATGATAATTGTACAAG
TTTGCATATAAAGTGTAACTTTGAAAAACTGTTAATACTGTTTCTGATGG
ATTGTGTGACTTAGTTCTCCTGACCTATCCTTCAGAGTTCTTTCTAAGGA
GGTTGTTCGTTCCATGACTTGGAAACAATCGAAAGTTAGAGGCACTTACA
TGTGTTAAGAATAAATAAGGCagctgggcgcggtggctcatgcctgtaat
cccagcactttgggaggccgaggcaggcagatcacctgaggtcaggagtt
caagaccagcctgaccaacatggagaaaccccatctctactaaaaatgca
aaattagctgggcgtggtggtgcacacctgtaattccagctactcaggtg
gctaaggcacaagaatcacagaacacaggaTACCACTTCACAATTAGCCT
CAGGTGTCACCCTTGTGGCAACTCTCCTGTACAGCTGGGTTAAAGAGCCT
CGGTGCTCACATGGGGTCATCTCCTCACTCTGCCTTCCTTCACTGTGGGT
AGCTTGGGCTGAAACTAGACCTCATATGGCTAGGTGAACTAGACCTGGCT
GAAACTAGGCCCCCTCATGCAATGATTGCAAACACAAGGGATAGGAAGGG
AAGACTAAAAGGAAGATCTTTGATTTACAGTGGATATTTTAACATGTATT
TCAGTATTTTCCAGTTTTTAATAATTGATTTATAACAAAGAATTGAGTAA
ATATAATTAGCCCTGGTACCTGATATTGAATTTAGTTCCTCAATAAAAAT
TTACACATAAACAGGGGCTGAATCCTATACCCCAGATGTTAAATGTTACA
GCAGCAGATGGGGGTCTGTGGAGGTTGAAAGGGAGTTGGTCAATATCAAG
GAGTCAGTGGCAGTTCTGCTGGACTTTAAAATGGGCTGAGGGAGTGACAG
GACTCTGTGGTTGAATTCTAGCATGCATTTTAGTAGTTGCTCATTTGAAG
TTTGAGTATTTCGTGTCGCTTTCATCTGCTATTACCTGGAAAGACAAAGG
CTCTATTTCTCATTTCCTTTCTGCCCGTCTCTCTGCCTTCCTTGGTCCAT
AGAAGAGGATGGCCCAGGAGAAGCTCAATTCATGCTTGTTAACCAACCAC
ATCCATAAGTTCTAGCCCTTTGTTCATGTCACCACCAATGAACTGACAGT
CATGTTGTGTCCTTTCAGTTCCCCCAGAAGATCAATGGAAGGTGGATTCC
AAAGAGTGGGCAAGTGAGGACCCCTTCTCTGTTACCAAGGTAAAGTAGCC
TGTCTTTGCCTAACATGTGTGTAATTTTCTTGGTTATTTCATTTTTCAAT
TGATATCAGATAGAGAAAAATGATCAGGTGCGTTATAGGTGTTAGATGAT
GTTTCCTTGGGGATGGAGGGGTGCACCCCACCCACTGACACCTGATTGAA
GAGGACATCTGGAATTGGCAGGGCTGGGTCACACACAGCATGTTAGGGGA
CACTTTCCTCTGCAACAAGCTTTCCACTTTAGATTAAGTATTTTGTAACT
GCTACTTCAAAATGGTCTTGACAAAGAtttttttttttttttgagacgga
gtcttgctgcgtagcccaggctggagtgcagtggtacgatctcggctcac
tgcaagctccgcctcccgggttcacgccattctcctgtctcagcctcctg
agtagctgggactacaggtgcccgccaccacatctggctaattttttttt
ttttttgtatttttaatagagacagggtttcaccatgttagccaggatgg
tctcgatctcctgacctcgtgatctacctccctcggcttgccaaagtgct
gggattacaggcgtgagccactgagcacggccAACAAAGATACTTTTCAA
CAAAAGCTATTGTGCTTTCTACAGATGAACTCTACTCTAGATGTTGGGGC
TTTAGACTTAAACATTCTTTCCCATCTTGGTTACCAAGAGCCCCTAAGAG
AACGAAAGACCTGTGCAAACAGCCCACAGTATGATCTCATCCTCAGAGTG
TTTTCTTTCTTCTAATTGCAGGTGACCCCAAGGAACACAGTAAATGGTAT
GTATTCTGGAATCATTCACCAGGTGTAAAAAAAAAAAGTGTATGTATAAG
AAATGTGGAACTTAATTGCTGACTTTCATCTAGACCATCTCCATGATCCA
AGACACCTGGAAAGAACGAGAATTTGGGGTGAACTAAAACTGGTTTTTCA
GGTGACAAACTCTTGTCACCTATGTGCAATCCCTGGAAACAGGCATATTC
ACTTTAGGTGGGGTGGATTTGTGTGCACCAAGGCAGAAGGTGTCTATGTG
TAGGTCTGTGTGATGTGTTTGTGAATGTGTGTCTAACACACAGGTGAGTG
CAAGCTTAAGGGGTCTGCACACTCAATGAACTTACACACAGTATTGAAAG
TAAGACTGGACTTCATTATTTATACATTTTCAATATATGGTCTCTGTAAC
ATAAAATTAATGATGTAATACCATAGAATATTTCCCTAGTATTGAATCTT
GTCTCTCAATATTGAAAGAGTTGCTTAAAAGCACATGAGAAGTGCTACTC
AACACATGATATGTACTGTAGCTGCAGTTAAAGCATTCATTTGGGAAGTT
ATAAGACTTATGACTAAACTGATGACTTATGCTCTAAACTCAGGCATGAG
CTTTGTAAGACAATTGAAGGGGAGGATAAAAGACCTCATTTGCCTCCTCT
CTTCAGTGGTTTTATGTGCCTTGTGGAGTGTGGTTATGTGCCTTGTGGAG
TGCAGTTACACAGGAAGTTGATGGAGTAAACACAAAAAAGAATTGAACAG
GTTAATTGAATCCATAAGACCGTGGTGAGGTTAGTCAATAAGACGGGTCA
TTTATTTTTTAACTtttattttattttttatttatttattttttgagacg
gagtcttgctctgttgcccaagctggagtgcagtggcacgatctcggctc
actgcaagctccgcctcctgggttcacaccattcttctgcctcagcttcc
caagtagctgggactacaggcgcccaccaccatgcccggctaattttttg
tatttttagtagagatggggtttcaccgtgttagccaggatggtctcgat
ctcctgacctcatgatccacctgccttggcttcccaaagtgctgggatta
caagcatgagccaccgcgcccggcACAAttttttttttttttttttttga
gatggaggctcactctgtcgcccagctccatccatgttcctgcaaaggac
atcatctcattctcttttatggctgcatagtattccatggtgtatatgta
ccacattttctttatccagtatgtcattgatgggcatttgggtctttgct
attatgaatagcgctgctgtgaacatatgtgtggatgtctttagggtaca
atgatttatatttctttgggcatataaccagtaatgggatggctgggttg
aatgacatttctgtttttagctctttgaggaatcaccacactactttcca
caatggttgaactaatttacacagtctctaagagtatataagtgctccct
tttctctgcaactttgccagtatctgctgttttttgactttttagtaata
gccgttctgactggtgtgaaatggtatctcattttgTCCCACCAGttttt
ttaactgttaagttcaggggtgcatgtgcaggtttgttacataggtcaac
ttgtgtcatggggatttcttgtgcagattatcttgtcacctgggttttaa
gcctagcgcccattagttatttttcctgatcctccctcctcccaccgtcc
cccatccgatagccccgtgtgtgttgttcagctctgtgtgtccctgtgAG
ATTGGTCATTTTTAGGTCAAATTTTACATAGTATGTTCTTTATGTGCTTT
CTTCTAGAACTTTCTATGTTTTATTAACTAGGCAACTGTTGCTAAAATCT
CTACTAAAAGTGGGCACATCTTTATAATAACAAATAGAAGCTTGTAAAGT
TGTGATACCTTAAATTTTGCCAAGTTATGAGGGCTTTGCCTGAGACCTGG
ATGACAGAGTTGTGTAAGAATGTGGGTTCCTCTGAAGACTGTTGAATTTT
CTGAGAATAAAGATCTTATTTGTTTCTATTACATAGGGTTAAAGCAGGGA
CACGGTGGTCTCTAAGGCACATAGGAGGCTCTGAGAACGGAAAATGAGAT
CTTTCCAAACAGTAATGCAAATCTCCATTTCTGTATTTAGGATCCCTCTG
AGAGCAAGCAGGGGTTCACAGAAGGATATAGCTCACTAAGAGAAACAAAT
AATGGGAAACACAGGTTTATAGCATTTAGAAGAAAATACCAAGATGAACA
TATTAATATCTAAAGTGAGTTTTGATGAAAACAATATAAAAATTTTTAAA
ACTCAAAATGTAAATATCAGGACCATGTGACTTACTTTTATTTCTACCAA
ATAATAAAGACTGGCAATCCTGGGCACACACTTCCAGAGAATACACAGCA
AACACAGCCATAGTGCTTTATCATTTTAGGAGAATCTTGATTCCACTCCT
GCAATAATAGACTTGACTGGAAAGTGGAAGGACAGAAACATTCCTCTGAA
TGTGGAACCCAAAATCTGAAAACAAATGTTAGTGATCTAGAGGTGGACTT
AAAAAAATAGGATGAAGAGTGGTATTTTATGAGAAGACTTTCAGAGGGCT
CACGAGAGAGAATCAGTGGCATTTTCACTGGTGAAGGATTGGGAGAAGAG
GCAGAGCCATTGGGTTAATGGAAGGGACATCTGGAGTCAGAGGGAAAGGG
GGATCAGAGTGAACCTTGAATGAGAGTCCTGGGGCAGAGTCCTGGGGCAG
AGGTTTCCAGGCTGTGGCTATGGAGGGttttttgtttttttttttttttg
agacagagtcttgctctgtctcccagactggagtgcagtggcgcgatctc
ggctcactgcaagctccaccccctgggttcacgccattctcctgcctcag
cctcccgagtagctgggactacaggcgcccgccaccatgcccggctaaat
ttttgtatttttagaagagacggggtttcaccatgttagccaggatggtc
tcggtctcctgacctcatgatccgcccacctcggcctcccaaagtgctgg
aattacaggcatgagccactgcgcctggccGGAGGGGTCTTTCTGACAGG
AGATAGGACTGTCCCCTGCCACGGCAAGGTCAAGAAATGGATGTGGAGTT
TGTAAAATAGAAAGTGATCTTTGATGGGGAAAGAATGAGCTGATAAGGTG
TACACTCCCTGCTGGTGCACCTGCTGCCCATTCTTAGCCACACCTTTTTC
CAGGTGGCTCAGATCAGCAGTCAAGGAGAAAGTGGGGGTGGCAGACTAAA
TTCATTAAACCACCAAAGCACCAGCCCAGATGGCCTCTTTTTCAGTTAAT
TCGCATTAGCTACTTATTCAGGTTTGATAAGTGGGAGAGAAGTTGTTACT
TGCAGAAGCATCTTGTGATAGATGTTTTGCATTGTTCTAAGGCCTGAGCA
GTCTTGGAGACAGGCAGACACTGGTCGCTCACTGTGATCACTGGAGGAAA
CAGTTACTGAGAGGCAGCTGACAGGGTGAAGGGAGTGGGGGAGGAAGGCC
ACGCATTTGTGCTTCCCAAGGTCCCACAGGTGACATCCTTTAAAGGAAAC
TGTGTCATACTTGGGGTGGAAGATTTGAAAGGCAGAGGAAAAGAATGCTT
TATAATTAGGGACCTGTCTTCATCTCAGGCGACTCTTCCCGAGCACGAAC
TCTGTCTTTCCACACACCTTGGGAATAAAAGTATTGGAGAAAGAGAGTGA
AAGGGTCCCTTTGATCAGTGGTCCAGGGCACGATATAGAGGTCTCAGTTG
TTCAGGAATCTCTGTCTCTAGGGAACCAAATTTATTCCAACCCCCAGATC
CTTCACTCATTAGAATGGGATTCTGCAAATCTCTCACCATCTCTAAGTGA
TACTCAGCCCCTCCTGTGCCCACCCTGCCGGGCTGATGTGGGGAGTCCCG
GAGATAATAGGAGATGTCCTCCAGAAGTTGTAAGGCATCACACCCACGTA
AAAGATGAACAGGGAACCACCCTCCACTGGCCTGGAGCCACCCAAGCAGC
CTCTCTGTGTTCAGCCACTACTAAGTCTCCGGCTTATTCCTTCTGGCATT
TAGTAAACCCTTACACATCACTACTGAAGTTCTGATTCTCTTTCTTAATA
TTCTCCTGCATTTAGTGATTTTTCTAGCCCCATACTGTGAGATTAATAAG
TAGGCCCTATGAAAAGTTTAACATGACAGCGCAGAGATCTGAGGGCCGAG
GGATTACATGACCTTCCCAGGTCTACGTGGCTCTAGTGGGATTGGGGTGC
AGGTCCCTCACTACACCAGCCCTCTGCCTTTCTGTATCGTCTCACCTATG
TGAAGCCATCGCCCACGCAGTCTTTCTAATCCATGTATAAAGTGCTCACT
GAACTCCACGATCTTCCTGAGACCTAACTTTGATTCAGATGGCTCTGCTT
GGAAGCCAGTAAACAATGGGATCAGAAGTTAGAACCAATTATCACAATTC
TCCCTCTGGTCTTCTGTCAGTAACATGTCATTAGTTCTCTGCATTGCAAA
AAGATTAACCAGGCTCTTCTCTGATAGAAATTTTAAGAAGATATAGCCTC
TACACCAAGAGGCACATGACACAACCTGGACTCTGGGCAAACCACCGGGT
GCACTCACATGAAGGTACCGTGGAAATTTATTAAGTTGATTTAAGAATAA
CAATTGTGGATTGTATTCAGTGTCCCATATGTTAGAAGAAGCTATAGAGG
AGGTTAAGCCATATGTTTAAATGTGCCAAAATTTTTATTTGCCTAATCAA
GAGGTATTGCTGAAATCACAAAATTAAATATACATTTAAAAGTCAATTTT
GATTCACATTTAATAGTAAGACAATCTTTCAAACTAATCTCTAGACGTTA
CTCAATTGTTGAACATTATTGTGATCTCCCTGAAACAGTGGAGCTATAAT
TTTAAAACTGAATGTTTAACCAAGGGagttttagattgacataaaaatct
agcatgtaatacacaaagttcccacatcattctattctctcaccctacct
tataattccacctaatattcatatcttacattactgtgttatatttgcta
aaagtaatgggcaaatattgatacattagtacctaaagtctgtcattctc
atagtgttctttttcctgttacacatttctatgaattttgaaatatttac
tgttatgtttaccatttcgatctcgtaaggaatactctcaccgctccaaa
aattccctcttctttacttatgaatctctgtcctctttctccagaaacct
tgccaactattggtatttttaccatcccctttgttttgccttttccagaa
tgtcatacagttggagtcatatattagattggtgcaaagtaattgcggtt
tttccattcttcaactggcaaaaaccacaattacttttgcaccagcccaa
tattatgtagctttttcagctgaacttacttcactcatcaatatacttaa
agtcaccctgctctgctgcctgtgtggtctcatccacatgaatgcatgcc
cccacagtctttctgatacatgccattgtcttttctatgctttgatggag
aactcctttaaatcacagaataatattgtgttttatagatggttgttttt
tcattcacctcttaaacatcttgctcgcttctagtttgggtggttataga
taaagctgctgtaaacattcctgtgcaggctttgtgtggacgtaactttt
catctcaactgagtacgtacctaagagcgcaattttcggattatattgtg
aaaatatgttgggattcgtaagaatttggtggatttcgtaagagaaatca
tttggttctggtgttgtcttttttggaatgttcttaatgttaattcactt
aataggcagaggcttgttcagattgtctgtgttcctagtgtgaccttgag
aagattatgtctctcaaggaattgatacatttcacctagttatcaaactg
tgggaatagagtcattcataatagtccttgattatccttttaatgaccaa
cagtttggtagatatggcccctcttttatttctgatattagtaatgtgtg
ttatctttttttgctttgttagcctgcatatttattaatctctgcataaa
gatttaattattaattaatttattaatttaataaattaataaaatgaatt
tattaattttattGCAATTACAATTAATAATTGCAATAACTAATTGGGGG
GAATTTTCATTAATGCAGGAACACACATCCAGGAAAATGTTACCCACACT
GAGCAATGATGGCGATAACTTTTCAGTTCTGGATAGGACATAGGCATTTA
TCCAGCTCTCCGTTCAAATacacacacacccacacacgcacacacataca
cacacacTCATGTTTTTACTATGAATAAAATCTATTGCACTCCTATCATT
TAGAAAATCACATGATGCATTAGGTGATATCCAAATGTTTATTTACCTCA
TAACTTCTATAATTTAAACATTGATTTGAACTTACAGAAATGAAAAAGTA
AAGCATTTGGAAATTGATCCGAGAATACAGAACATTTCTATAGGAAACAA
GATGTGAACCATAAGACTCAATGAGTTGGATGGTGGCAATAATTAATACT
TACGACTCAATAATCGAATCAAATTAGAATATAGATTATAGAAATGTCCC
ATATCTTTCTCCTATGACTGTATAATGCTTTTACCAAGTAGAAAATTCCT
AAGTCTACCCACCCAAGTAATTTTCTGACCCTGTTTTTTTTTGCAGTGGC
GGCTTATTTGGCCTCCCCAGGACGGACTGGAGCATCAGTAGTGCCTGAGT
TCATCAAAGGACAGATGCTCAAGACACCTTGATCACCATTAGGTGGAATT
GAAGGAGCCAAAAATGGGCGCAGTGGCTCCTCAGCAGAGACGCTCCTGAA
TGTATAGACATGGGAACCACTTTCAGCATCAAAAAAGGAAACGTTCTGCA
TGCCCATATCCAGAAAAATCCCCACTCGCTGTAACTTGCGGTCTACTAAG
AGGAAAGTCAGCGGCACCGTGCTGGCAGAGAGGCGGCTTCCATCCCTCAA
ACTCACAGTCCAGAATCCAAGCTCTGTGGTCAGCTGGATCTTCCCTTTGC
AGTGAACAGATTCTCTGCAGACTCCCAGGTCCCATTCTGTGCTTGTTCCC
ACGTCCACCTCCCAGTAGTGGCGGCCACAGGTAAAGCGAGGGGAGCCCAG
GATGCAAACGGACACGTCAAATCTCTCGGCAAGGTCTTGCCGATTCTGTG
TGATGAGCCCACTTCGGACGCTCCTGAGGTCGTCAGAAATGAGGAGGAAG
TTGTTGGCTGTGTCGGCATCCAAGGTCATATCCACTGTGAAAAGGAAAAC
AAGTTGCTCAGCAAGTGGACAGAAGCCAACCCCATGCCTCTCTTCTACTT
CAAAGGCCCAAATATCTCCTGACTTTAGTTTCTTTAATTCTGTTTCTTCC
TCCAAAATCAAAACTTTTCATGAGGAAACTTCCCTATTTCAAATTTTCAT
AGGTATGCTTTGTGGCAATACGTGACTCTTATTCACAGTAGCAATTCTTA
TTTTACTTTACGTCACGTGTTTGCTTCACTGAACTTTTCTTCATTTAGAG
TGGAGGGTCTCTGAAGGCAGACACCATGCCCCCCTTTCTACCACCTTGAT
GTGTGAACAAATAAATGATAATTAAGAC
>LIT3331|Homo sapiens|AAA1|Homo sapiens AAA1 variant IX mRNA, complete cds; alternatively spliced|369
GCTGATGGTGGAAGGAGAatgagtctctgatgcctttggacttgatgctg
gaaagacttaagactttgggggactactggaaaggagtgactTCTCCCCA
GATTTTTGTATACCTGACTCTGTTTCAGCATCCGCTTCCCAAAGAATGCA
GTGTGAAGCAGGAGCTTATGTGAGAAGAAACGCAGGGAGACAGTTCAGTC
ACTGCAATCTTCATGCCCATCAGTTTCTTGTGAGAAGAAAACAAGTTTAG
GAAAACTTCCTACACCTTCTTTGTTGGGATGTTCTCTGGACTAATGACTC
CAGGCGAGACCACCGTTGATCATGAACTCACTTTGAAACAGAAGCTGGGT
TGGTAAGACTGGAGCTACT
>LIT3332|Homo sapiens|AAA1|Homo sapiens AAA1 variant V mRNA, complete cds; alternatively spliced|799
TCTAGGACTCAGAAATATAGATGTTAGTAAGAGCAAACAGACataacaga
taacacatacaaagtgcctaccacatgctaaccactgctgcaggcacttt
ctatagaagaactaatttaatcatcaccataaccctatggggtagatgat
atttttacaacctccattttacagatgaagaaactgaagcatagaCCTGC
TTATGTGAGAAGAAACGCAGGGAGACAGTTCAGTCACTGCAATCTTCATG
CCCATCAGTTTCTTGTGAGAAGAAAACAAAGCAAACTGCTATGCAtcctt
cagctgcaagggattgaatgctatcaacaaccatacaagtggagaagcag
atgcttccctagctgagcctcAGGCTTTTTGATGGAATTGCTACAACTTG
GTGCATGCCTGCTCCTAAAAGAAATACTCAGGAATTGTCTCATAAAGtcc
tcacctactggcaaaaacaagatgttctactcccaggttgactttttcaa
gccccaagatgttgagtcagccattctccaaggatctcgatttcctttta
atggaaaataacattaaacaccaaatataagcctcgctgtcccacatgcg
tattggggacaagatgaaacctgcttccaggctactttggcagcagaact
gaaaaaGGCTTTTTTTCCAGATATATGATTTCTCATCGACAGGGTTGCAC
AGCCCTCTTTATTGTTCGTGTAAATGACACCCTTGGATCTGAACAATACA
CACCAGGACAATTGTGTGCAACAGTTCTACAAACTGATATTTCTAATTA
>LIT3333|Homo sapiens|AAA1|Homo sapiens AAA1 variant VI mRNA, complete cds; alternatively spliced|834
GCTGATGGTGGAAGGAGAatgagtctctgatgcctttggacttgatgctg
gaaagacttaagactttgggggactactggaaagCTTATGTGAGAAGAAA
CGCAGGGAGACAGTTCAGTCACTGCAATCTTCATGCCCATCAGTTTCTTG
TGAGAAGAAAACAAGACTGGCAACGCCTGCTTCCTCCTCTGAGCTGTCAA
GTAGGAAGTCCGGGCTGCTCTGCTAGAAAGAGAAGTCATGTGCAGGAGCA
CTGAGGCATCCCAGGTGTGACACTCTTCCACCTAGAGCATTCCGTCTCTC
ATCCTCTGCCATGTAGCAAACTGCTATGCAtccttcagctgcaagggatt
gaatgctatcaacaaccatacaagtggagaagcagatgcttccctagctg
agcctcAGGCTTTTTGATGGAATTGCTACAACTTGGTGCATGCCTGCTCC
TAAAAGAAATACTCAGGAATTGTCTCATAAAGtcctcacctactggcaaa
aacaagatgttctactcccaggttgactttttcaagccccaagatgttga
gtcagccattctccaaggatctcgatttccttttaatggaaaataacatt
aaacaccaaatataagcctcgctgtcccacatgcgtattggggacaagat
gaaacctgcttccaggctactttggcagcagaactgaaaaaGGCTTTTTT
TCCAGATATATGATTTCTCATCGACAGGGTTGCACAGCCCTCTTTATTGT
TCGTGTAAATGACACCCTTGGATCTGAACAATACACACCAGGACAATTGT
GTGCAACAGTTCTACAAACTGATATTTCTAATTA
>LIT3334|Homo sapiens|AAA1|Homo sapiens AAA1 variant VII mRNA, complete cds; alternatively spliced|550
TCTAGGACTCAGAAATATAGATGTTAGTAAGAGCAAACAGACataacaga
taacacatacaaagtgcctaccacatgctaaccactgctgcaggcacttt
ctatagaagaactaatttaatcatcaccataaccctatggggtagatgat
atttttacaacctccattttacagatgaagaaactgaagcatagaCCTGC
TTATGTGAGAAGAAACGCAGGGAGACAGTTCAGTCACTGCAATCTTCATG
CCCATCAGTTTCTTGTGAGAAGAAAACAAGACTGGCAACGCCTGCTTCCT
CCTCTGAGCTGTCAAGTAGGAAGTCCGGGCTGCTCTGCTAGAAAGAGAAG
TCATGTGCAGGAGCACTGAGGCATCCCAGGTGTGACACTCTTCCACCTAG
AGCATTCCGTCTCTCATCCTCTGCCATGTGCCATGTTTTGAACCACTAGA
TTAGAGGGTCAAGCAATTTCTTGGAATTTTACTCTGAATTCTACGTAGAC
CATTTTCATGTGTATACCTCCTCTGAGTCACCCTCAGGTAGGGACATTTT
>LIT3335|Homo sapiens|AAA1|Homo sapiens AAA1 variant VIII mRNA, complete cds; alternatively spliced|376
TCTAGGACTCAGAAATATAGATGTTAGTAAGAGCAAACAGACataacaga
taacacatacaaagtgcctaccacatgctaaccactgctgcaggcacttt
ctatagaagaactaatttaatcatcaccataaccctatggggtagatgat
atttttacaacctccattttacagatgaagaaactgaagcatagaCCTGC
TTATGTGAGAAGAAACGCAGGGAGACAGTTCAGTCACTGCAATCTTCATG
CCCATCAGTTTCTTGTGAGAAGAAAAcaagtggatatacactgttccaag
cagcatgtgttgaaaagatttgtcttttccccatttaatggtcttggtac
ctttctcaaaaattgaccatatatgA
>LIT1001|Mus musculus|Ftx|Mus musculus Ftx noncoding RNA, exons 1-5|676
CCGAAGCAGAAGGCCTCTGCGCGGGAATGAAAGTGCGCATGCGTAAGAGG
GAGCATGTTGGCCGTTTAACACTAGATTTTATTGGCTGCAGACACACGCA
GCATCTTCTTGCGCTCCTCCTTGAGGGGGATGGGCAGCTAGCTGGAGATG
ACACAGGATGATGCGCATCTTTCGCACGCTGGCTCCAAGATCTCCGCTGC
CAGATGCAGCAACAAAGCTTCTTTGTACAGACAGCCCTGGACACACTTCC
AGCAGCAATTCTTCTTGCAGGAACTGGTGCAAGAACAGGATTTATTCGTG
GCACAGGAGCAGTTGGTGTCCACTGGGAGTGGAGGCAGAAGAGAGACCAG
AGCGGGTATGTTAGGAGAGAAAGCAGTGACTTCAACAGAAGTGGAGTAAA
TAAAGATGATCACAGAACTTGGAAGCTGACGAAATTAATTTTGGAAAAGA
GCTGGCTTGGAGCATGACAGAAGAATTCGATGGAAAGAGTGCTGGGAGCC
CAACTCAAGACTGATGTGTGTTTGGCAGGCAGTCTACCCCCGATTTCAGT
CCTCCAGCCTTTCGGCCTTTTTTCCTTTTTGGAGACAGAATTGCATCATA
TGGCATCCTACACAGtcctgcctcagtctctgcagtgctgggattgtagg
cctatgccacctagcctTTCTACAAT
>LIT1002|Mus musculus|Ftx|Mus musculus Ftx noncoding RNA, exons 1-5|237
TTGAACAAGAACTGGCTTTGGAGCATGACAGAAGAATTCGATGGAAAGAG
TGCTGGGAGCCCAACTCAAGACTGATGTATGCTTGCCAGGCAGTCTACCC
CCGATCTCAGTCTTCCAGCCTTTCGCCCTTTTTTCCTTTTTGGAGACAGA
ATTGCATCATATGGCATCCTACACAGtcctgcctcagtctctgcagtgct
gggattgtagccctatgccaccTAGCCTTTCTACAAT
>LIT1003|Mus musculus|Ftx|Mus musculus Ftx noncoding RNA, exons 1-5|631
AGAAGTATAGCAGGTTTCGTACCTGGTGTTCATCGCCGTTAAGTCATCGC
TGCTGCCACCCAGGCACGGCTCTCTATGCCGCCGCTCCCTCCACCCTCTA
GGCACTGCCTGCCGTAAGAATTTTAACTGCGACACTCGCTTCAGCAGGAG
ATTTTATTGGCTGCAGACACACGCAGCATCTTCTTGCGCTCCTCCTTGAG
GTGGATGGGCAGCTAGCTGGAGATGACACAGGATGATGCGCATCTTTCGC
ACGCTGGCTCCAAGATCTCCGCTGCCAGTGACTTCAACAGAAGTGGAGTA
AATAAAGATGATCACAGAACTTGGAAGCTGACGAAATTAATTTTGGAAAA
GAGCTGGCTTGGAGCATGACAGAAGAATTCGATGGAAAGAGTGCTGGGAG
CCCAACTCAAGACTGATGTGTGCTTGGCAGGCAGTCTACCCCCGATCTCA
GTCCTCCAGCCTTTCGGCCTTTTTTCCTTTTTGGAGACAGAATTGCATCA
TATGGCATCCTACACAGtcctgcctcagtctctgcagtgctgggattgta
ggcctatgccaccttacctTTCTACAATACAAACAAATTTGAAAAGAAGA
GGGACTTCTTTGGAAAGGAGTACAGGGACTA
>LIT1004|Mus musculus|Ftx|Mus musculus Ftx noncoding RNA, exons 1-5|650
TGGCAGCACAGCGCAGCGCTCCTGGAGAGGCTGTGGGTTCGTGGCATCCG
CGCCGCGGCCGCAAGTATAGCAGGTTTCGTACCTGGTGTTCATCGCCGTT
AAGTCATCGCTGCTGCCACCCAGGCACGGCTCTCTATGCCGCCGCTCCCT
CCACCCTCTAGGCACTGCCTGCCGTAAGAATTTTAACTGCGACACTCGCT
TCAGCAGGAGATTTTATTGGCTGCAGACACACGCAGCATCTTCTTGCGCT
CCTCCTTGAGGTGGATGGGCAGCTAGCTGGAGATGACACAGGATGATGCG
CATCTTTCGCACGCTGGCTCCAAGATCTCCGCTGCCAGATGCAGCAACAA
AGCTTCTTTGTACAGACAGCCCTGGACACACTTCCAGCAGCAATTCTTCT
TGCAGGAACTGGTGCAAGAACAGGATTTATTCGTGGCACAGGAGCAGTTG
GTGTCCACTGGGAGTGGAGGCAGAAGAGAGACCACAGCGGGTATGTTAGG
AGAGAAAGCAGTGACTTCAACAGAAGTGGAGTAAATAAAGATGATCACAG
AACTTGGAAGCTGACGAAATTAATCTTGGAAAAGAGCTGGCTTGGAGCAT
GACAGAAGAATTCGATGGGAAGAGTGCTGGGAGCCCACTCAAGATGATGT
>LIT1005|Mus musculus|Ftx|Mus musculus Ftx noncoding RNA, exons 1-5|614
GCCGCCTGAAGGAAGCTTCTTTTCCCGCGCCTCGCGCGCTAGCGCGGGTG
GCAGAGAAGGAAGTGACGCACCGGGATTTTATTGGCTGCAGACACACGCA
GCATCTTCTTGCGCTCCTCCTTGAGGTGGATGGGCAGCTAGCTGGAGATG
ACACAGGATGATGCGCATCTTTCGCACGCTGGCTCCAAGATCTCCGCTGC
CAGATGCAGCAACAAAGCTTCTTTGTACAGACAGCCCTGGACACACTTCC
AGCAGCAATTCTTCTTGCAGGAACTGGTGCAAGAACAGGATTTATTCGTG
GCACAGGAGCAGTTGGTGTCCACTGGGAGTGGAGGCAGAAGAGAGACCAG
AGCGGTGACTTCAACAGAAGTGGAGTAAATAAAGATGATCACAGAACTTG
GAAGCTGACGAAATTAATTTTGGAAAAGAGCTGGCTTGGAGCATGACAGA
AGAATTCGATGGAAAGAGTGCTGGGAGCCCAACTCAAGACTGATGTGTGC
TTGGCAGGCAGTCTACCCNCGATCTCAGTCCTCCAGCCTTTCAGCCTTTT
TTCCTTTTTGGAGACAGAATTGCATCATATGGCATCCTACACAAGCCTGC
CTCAGTCTCTGCAG
>LIT1006|Mus musculus|Ftx|Mus musculus Ftx noncoding RNA, exons 1-5|792
CGGGATTTTATTGGCTGCAGACACACGCAGCATCTTCTTGCGCTCCTCCT
TGAGGTGGATGGGCAGCTAGCTGGAGATGACACAGGATGATGCGCATCTT
TCGCACGCTGGCTCCAAGATCTCCGCTGCCAGATGCAGCAACAAAGCTTC
TTTGTACAGACAGCCCTGGACACACTTCCAGCAGCTAATTCTTCTTGCAG
GAACTGGTGCAAGAACAGGATTTATTCGTGGCACAGGAGCAGTTGGTGTC
CACTGGGAGTGGAGGCAGAAGAGAGACCAGAGCGGTGACTTCAACAGAAG
TGGAGTAAATACAAGATGATCACAGAACTTGGAAGCTGACGAAATTAATT
TTGGAACAAGAGCTGGCTTGGAGCATGACAGAAGAATTCGATGGAAAGAG
TGCTGGGAGCCCAACTCAAGACTGATGTGTGCTTGGCAGGCAGTCTACCC
CCGATCTCAGTCCTCCAGCCTTTCGGCCTTTTTTCCTTTTCTGGAGACAG
AATTGCATCATATGGCATCCTACACAGtcctgcctcagtctctgcagtgc
tgggattgtaggcctatgccacctagcctTTCTACAATACAAACAAATAT
GACAAGAAGAGGGACTTCTTTGGAAAGGAGTACAGGGACTATGGAAGAGA
TGACACCGATCCTATTGTCAGACCCTTATGCCGCTCTCGCAAGAAGATCA
CCTGGACCTCTTGATTCTGGTGAGGTTATTACAGACATCTTCATTCTCCA
CATCACGGTCACCATCTTGACTCAGCAACCCCTTGAGGTCAC
>LIT1008|Mus musculus|Jpx|Mus musculus Jpx mRNA, partial sequence|493
TTTTTTTTTTTTTTTTTTAGATAaaaaaagagtttatttgggcttacagt
tccatgacagagtggaggtggcaggcagcaggcatggtagctggagcagc
caagttgaacatcttgaaaggtgagccagcaagccgtattcctccatggt
ttcttcttcaagtccctgcttgagtttctgctctgacttccttcagtggt
ggattaatgatctCAAAACACGATCTCTCCTAGGAATGAGCCTCCCCAGC
CTGACAGGTTCATCCGTGGAGGTCCGGTGATGTGGGCACTGATCACTCAT
CTATTGTGGGCGGAATAGGGGAGAAATCCGGAGTGCCAGCCGCCGACTAC
TCGTCCCGCTCGGCAGACCATGCGGTCGGAGTGGTGACCGCTGCGGCGGG
TCGGCGTGGTGACCGCTACGGCGGCCATCTCTCTGACAGCGCGAGACCCG
GCACTCACCAGGGCATGTTCATTAATTGGCCAGTTTCTCCACT
>LIT1009|Mus musculus|Jpx|Mus musculus Jpx mRNA, partial sequence|259
TAGCCAGGCAGCTAGAGGATGACTTAATAAGGAGAGTGGAGAAACTGGCC
AATTAATGAACATGCcctgatcattaatccaccactgaaggaagtcagag
cagaaactcaagcagggacttgaagaagaaaccatggaggaatacggctt
gctggctcacctttcaagatgttcaacttggctgctccagctaccatgcc
tgctgcctgccacctccactctgtcatggaactgtaagcccaaataaact
cttttttTA
>LIT1010|Mus musculus|Jpx|Mus musculus Jpx mRNA, partial sequence|277
TTCTGTAACTTATAAAATGGCGGCGTCCACATGTATACGTCCTTCCCGGG
ATTAGCCAGGCAGCTAGAGGATGACTTAATAAGGAAAGTGGAAAAACTGG
CCAATTAATGAACATGCCCTGGTGAGTGCCGGGTCTCGCGCTGTCAAAAA
AATAGCCGCCGTAGCGGTCACCACGCCAACCCGCCGCAGCGGTCACCATT
CCAACCGCATGGTCTGCCAAGCGGGACAATTAATCCGCGGCTGGCACTCC
GGATTTCTCCCCTATTCAGCCCACAAT
>LIT1111|Mus musculus|EMX2OS|Mus musculus empty spiracles 2 opposite strand (EMX2OS)|5045
[truncated: 4,087,425 more chars]
