# Supplementary material for: The Abundance of Short Proteins in the Mammalian Proteome
Source: PLoS Genet. 2006 Apr 28;2(4):e52. doi: 10.1371/journal.pgen.0020052 (PMC1449894; doi:10.1371/journal.pgen.0020052)
Supplement: Dataset S5 — (5.6 MB TXT) [file pgen.0020052.sd005.txt]

# SignalP-NN euk predictions	# SignalP-HMM euk predictions
# name Cmax pos ? Ymax pos ? Smax pos ? Smean ? D ?	# name ! Cmax pos ? Sprob ?
0610005A07 0.306 17 N 0.382 17 Y 0.831 13 N 0.533 Y 0.458 Y	0610005A07 Q 0.006 27 N 0.009 N
0610005A19 0.013 24 N 0.008 5 N 0.016 1 N 0.013 N 0.010 N	0610005A19 Q 0.000 0 N 0.000 N
0610005A21 0.067 17 N 0.091 46 N 0.586 41 N 0.107 N 0.099 N	0610005A21 A 0.000 17 N 0.000 N
0610005B05 0.915 22 Y 0.052 27 N 0.276 3 N 0.082 N 0.067 N	0610005B05 Q 0.020 22 N 0.020 N
0610005B19 0.915 22 Y 0.052 27 N 0.276 3 N 0.082 N 0.067 N	0610005B19 Q 0.020 22 N 0.020 N
0610005C11 0.140 26 N 0.030 42 N 0.191 32 N 0.065 N 0.048 N	0610005C11 Q 0.000 48 N 0.000 N
0610005C16 0.269 17 N 0.392 17 Y 0.902 13 Y 0.662 Y 0.527 Y	0610005C16 A 0.028 61 N 0.060 N
0610005C21 0.132 24 N 0.032 4 N 0.152 1 N 0.099 N 0.065 N	0610005C21 Q 0.000 22 N 0.000 N
0610005C23 0.737 21 Y 0.762 21 Y 0.987 4 Y 0.959 Y 0.860 Y	0610005C23 S 0.421 26 N 1.000 Y
0610005D07 0.088 21 N 0.123 21 N 0.532 2 N 0.263 N 0.193 N	0610005D07 Q 0.014 21 N 0.016 N
0610005D09 0.879 18 Y 0.871 18 Y 0.978 3 Y 0.954 Y 0.913 Y	0610005D09 S 0.955 18 Y 1.000 Y
0610005G15 0.072 34 N 0.045 17 N 0.272 2 N 0.109 N 0.077 N	0610005G15 Q 0.000 0 N 0.000 N
0610005J03 0.083 17 N 0.197 17 N 0.849 12 N 0.485 Y 0.341 N	0610005J03 Q 0.005 17 N 0.005 N
0610005K03 0.826 23 Y 0.786 23 Y 0.998 14 Y 0.954 Y 0.870 Y	0610005K03 S 0.498 23 N 1.000 Y
0610005K13 0.285 23 N 0.269 43 N 0.856 14 N 0.500 Y 0.385 N	0610005K13 A 0.038 43 N 0.100 N
0610005L09 0.067 17 N 0.091 46 N 0.586 41 N 0.107 N 0.099 N	0610005L09 A 0.000 17 N 0.000 N
0610005M07 0.022 17 N 0.024 5 N 0.097 1 N 0.058 N 0.041 N	0610005M07 Q 0.000 0 N 0.000 N
0610005M11 0.023 32 N 0.013 32 N 0.027 30 N 0.013 N 0.013 N	0610005M11 Q 0.000 0 N 0.000 N
0610006A03 0.692 16 Y 0.724 18 Y 0.979 6 Y 0.949 Y 0.836 Y	0610006A03 S 0.364 18 N 1.000 Y
0610006A11 0.198 20 N 0.097 20 N 0.388 3 N 0.149 N 0.123 N	0610006A11 Q 0.236 22 N 0.307 N
0610006B16 0.069 52 N 0.162 52 N 0.863 41 N 0.191 N 0.177 N	0610006B16 A 0.000 52 N 0.000 N
0610006C01 0.096 31 N 0.081 12 N 0.591 11 N 0.324 N 0.202 N	0610006C01 Q 0.022 64 N 0.049 N
0610006C19 0.232 28 N 0.114 28 N 0.452 24 N 0.115 N 0.115 N	0610006C19 Q 0.000 28 N 0.000 N
0610006D06 0.038 13 N 0.049 13 N 0.169 2 N 0.075 N 0.062 N	0610006D06 Q 0.000 15 N 0.000 N
0610006E04 0.045 34 N 0.034 34 N 0.123 1 N 0.042 N 0.038 N	0610006E04 Q 0.000 22 N 0.000 N
0610006E16 0.060 24 N 0.090 41 N 0.489 32 N 0.088 N 0.089 N	0610006E16 Q 0.000 41 N 0.001 N
0610006E19 0.064 30 N 0.026 36 N 0.087 5 N 0.034 N 0.030 N	0610006E19 Q 0.000 30 N 0.000 N
0610006E21 0.276 24 N 0.275 24 N 0.748 21 N 0.379 N 0.327 N	0610006E21 Q 0.234 24 N 0.296 N
0610006F02 0.317 24 N 0.428 24 Y 0.998 13 Y 0.981 Y 0.705 Y	0610006F02 S 0.648 24 Y 0.998 Y
0610006G05 0.836 24 Y 0.772 24 Y 0.970 11 Y 0.840 Y 0.806 Y	0610006G05 S 0.990 24 Y 0.997 Y
0610006G08 0.285 16 N 0.104 16 N 0.269 32 N 0.089 N 0.097 N	0610006G08 Q 0.000 16 N 0.001 N
0610006G09 0.057 69 N 0.066 24 N 0.387 4 N 0.172 N 0.119 N	0610006G09 Q 0.001 22 N 0.002 N
0610006G10 0.188 34 N 0.111 34 N 0.276 5 N 0.087 N 0.099 N	0610006G10 Q 0.000 34 N 0.000 N
0610006G13 0.077 24 N 0.059 36 N 0.270 27 N 0.089 N 0.074 N	0610006G13 Q 0.000 0 N 0.000 N
0610006G15 0.202 31 N 0.170 24 N 0.642 13 N 0.252 N 0.211 N	0610006G15 Q 0.000 23 N 0.001 N
0610006G17 0.057 37 N 0.055 37 N 0.104 33 N 0.049 N 0.052 N	0610006G17 Q 0.000 0 N 0.000 N
0610006H08 0.065 29 N 0.058 12 N 0.381 2 N 0.175 N 0.116 N	0610006H08 Q 0.001 23 N 0.005 N
0610006H10 0.265 23 N 0.101 23 N 0.554 3 N 0.183 N 0.142 N	0610006H10 Q 0.260 23 N 0.261 N
0610006I04 0.052 39 N 0.032 3 N 0.159 1 N 0.130 N 0.081 N	0610006I04 Q 0.000 39 N 0.000 N
0610006I08 0.255 20 N 0.196 20 N 0.638 4 N 0.321 N 0.258 N	0610006I08 A 0.001 20 N 0.002 N
0610006I15 0.207 33 N 0.380 33 Y 0.986 23 Y 0.780 Y 0.580 Y	0610006I15 A 0.063 31 N 0.143 N
0610006I17 0.253 38 N 0.240 17 N 0.900 12 Y 0.696 Y 0.468 Y	0610006I17 A 0.003 62 N 0.007 N
0610006J10 0.152 32 N 0.250 32 N 0.888 12 Y 0.546 Y 0.398 N	0610006J10 S 0.221 32 N 0.617 Y
0610006J14 0.314 29 N 0.057 16 N 0.352 2 N 0.141 N 0.099 N	0610006J14 Q 0.000 16 N 0.000 N
0610006K04 0.553 18 Y 0.399 18 Y 0.718 17 N 0.393 N 0.396 N	0610006K04 S 0.510 18 Y 0.893 Y
0610006K08 0.077 24 N 0.059 36 N 0.270 27 N 0.089 N 0.074 N	0610006K08 Q 0.000 0 N 0.000 N
0610006K12 0.096 30 N 0.049 30 N 0.369 12 N 0.105 N 0.077 N	0610006K12 Q 0.002 14 N 0.002 N
0610006L21 0.151 29 N 0.106 17 N 0.460 1 N 0.233 N 0.170 N	0610006L21 S 0.372 59 N 0.958 Y
0610006M05 0.147 19 N 0.136 19 N 0.379 1 N 0.185 N 0.161 N	0610006M05 Q 0.003 19 N 0.003 N
0610006N12 0.192 24 N 0.051 5 N 0.411 1 N 0.269 N 0.160 N	0610006N12 Q 0.007 21 N 0.012 N
0610006N17 0.038 29 N 0.027 52 N 0.158 51 N 0.047 N 0.037 N	0610006N17 A 0.000 0 N 0.000 N
0610006N18 0.097 38 N 0.065 38 N 0.209 34 N 0.055 N 0.060 N	0610006N18 Q 0.000 47 N 0.000 N
0610006O05 0.915 22 Y 0.052 27 N 0.276 3 N 0.082 N 0.067 N	0610006O05 Q 0.020 22 N 0.020 N
0610006O08 0.262 16 N 0.340 16 Y 0.988 40 Y 0.857 Y 0.599 Y	0610006O08 S 0.398 16 N 0.914 Y
0610006O14 0.219 24 N 0.341 24 Y 0.984 12 Y 0.904 Y 0.623 Y	0610006O14 A 0.045 24 N 0.094 N
0610006O17 0.114 34 N 0.114 34 N 0.221 25 N 0.109 N 0.111 N	0610006O17 Q 0.000 34 N 0.000 N
0610006O18 0.415 39 Y 0.099 39 N 0.060 37 N 0.019 N 0.059 N	0610006O18 Q 0.000 0 N 0.000 N
0610006P19 0.268 26 N 0.040 3 N 0.227 1 N 0.184 N 0.112 N	0610006P19 Q 0.000 0 N 0.000 N
0610007A03 0.056 21 N 0.036 27 N 0.185 20 N 0.050 N 0.043 N	0610007A03 Q 0.000 21 N 0.000 N
0610007A07 0.421 18 Y 0.559 18 Y 0.983 2 Y 0.836 Y 0.698 Y	0610007A07 S 0.585 16 Y 0.998 Y
0610007A15 0.515 19 Y 0.265 23 N 0.993 12 Y 0.799 Y 0.532 Y	0610007A15 Q 0.086 19 N 0.287 N
0610007A16 0.285 16 N 0.104 16 N 0.269 32 N 0.089 N 0.097 N	0610007A16 Q 0.000 16 N 0.001 N
0610007A18 0.026 17 N 0.051 4 N 0.499 2 N 0.439 N 0.245 N	0610007A18 Q 0.000 16 N 0.000 N
0610007A19 0.378 38 Y 0.578 38 Y 0.989 31 Y 0.851 Y 0.714 Y	0610007A19 A 0.018 38 N 0.046 N
0610007B04 0.063 37 N 0.028 37 N 0.089 3 N 0.019 N 0.023 N	0610007B04 Q 0.000 0 N 0.000 N
0610007B07 0.094 17 N 0.227 17 N 0.962 12 Y 0.620 Y 0.424 N	0610007B07 Q 0.034 17 N 0.089 N
0610007B09 0.542 23 Y 0.149 23 N 0.404 1 N 0.106 N 0.128 N	0610007B09 Q 0.044 23 N 0.076 N
0610007B10 0.056 25 N 0.093 16 N 0.483 12 N 0.272 N 0.182 N	0610007B10 Q 0.005 16 N 0.006 N
0610007B22 0.054 26 N 0.018 28 N 0.051 1 N 0.014 N 0.016 N	0610007B22 Q 0.000 0 N 0.000 N
0610007C02 0.172 25 N 0.175 25 N 0.624 10 N 0.341 N 0.258 N	0610007C02 Q 0.001 25 N 0.002 N
0610007C05 0.260 16 N 0.191 16 N 0.468 13 N 0.171 N 0.181 N	0610007C05 Q 0.003 16 N 0.003 N
0610007C21 0.670 26 Y 0.664 26 Y 0.981 19 Y 0.719 Y 0.692 Y	0610007C21 S 0.901 26 Y 0.999 Y
0610007D03 0.052 32 N 0.058 32 N 0.229 5 N 0.093 N 0.076 N	0610007D03 Q 0.139 32 N 0.321 N
0610007D04 0.954 18 Y 0.908 18 Y 0.984 1 Y 0.933 Y 0.920 Y	0610007D04 S 0.956 18 Y 1.000 Y
0610007D19 0.165 32 N 0.080 40 N 0.187 29 N 0.047 N 0.063 N	0610007D19 Q 0.000 0 N 0.000 N
0610007E03 0.034 18 N 0.019 36 N 0.046 7 N 0.019 N 0.019 N	0610007E03 Q 0.000 0 N 0.000 N
0610007E07 0.059 37 N 0.029 37 N 0.026 30 N 0.015 N 0.022 N	0610007E07 Q 0.000 0 N 0.000 N
0610007E11 0.253 36 N 0.090 36 N 0.163 10 N 0.054 N 0.072 N	0610007E11 Q 0.000 18 N 0.000 N
0610007F01 0.164 18 N 0.054 18 N 0.146 1 N 0.050 N 0.052 N	0610007F01 Q 0.000 18 N 0.000 N
0610007F03 0.023 31 N 0.015 3 N 0.040 1 N 0.031 N 0.023 N	0610007F03 Q 0.000 0 N 0.000 N
0610007F04 0.684 21 Y 0.248 21 N 0.422 2 N 0.168 N 0.208 N	0610007F04 Q 0.015 21 N 0.015 N
0610007F07 0.256 30 N 0.032 30 N 0.070 1 N 0.023 N 0.028 N	0610007F07 Q 0.000 0 N 0.000 N
0610007F09 0.045 59 N 0.033 12 N 0.241 2 N 0.099 N 0.066 N	0610007F09 Q 0.000 20 N 0.000 N
0610007F11 0.152 32 N 0.250 32 N 0.875 12 Y 0.532 Y 0.391 N	0610007F11 S 0.221 32 N 0.617 Y
0610007F13 0.971 20 Y 0.774 20 Y 0.998 13 Y 0.976 Y 0.875 Y	0610007F13 S 0.954 20 Y 0.995 Y
0610007G06 0.174 30 N 0.076 22 N 0.612 1 N 0.167 N 0.122 N	0610007G06 Q 0.014 18 N 0.029 N
0610007G19 0.171 16 N 0.229 16 N 0.715 5 N 0.343 N 0.286 N	0610007G19 Q 0.016 16 N 0.016 N
0610007G24 0.068 31 N 0.047 31 N 0.135 12 N 0.063 N 0.055 N	0610007G24 Q 0.001 31 N 0.001 N
0610007H07 0.081 55 N 0.204 55 N 0.866 37 N 0.267 N 0.235 N	0610007H07 Q 0.000 55 N 0.000 N
0610007H08 0.387 24 Y 0.035 4 N 0.227 2 N 0.180 N 0.108 N	0610007H08 Q 0.000 24 N 0.000 N
0610007H10 0.088 44 N 0.048 5 N 0.521 2 N 0.377 N 0.212 N	0610007H10 Q 0.002 44 N 0.004 N
0610007H13 0.248 28 N 0.099 28 N 0.094 26 N 0.045 N 0.072 N	0610007H13 Q 0.000 28 N 0.000 N
0610007J01 0.040 19 N 0.076 35 N 0.705 12 N 0.201 N 0.138 N	0610007J01 Q 0.001 35 N 0.001 N
0610007J10 0.691 30 Y 0.499 30 Y 0.888 12 Y 0.592 Y 0.546 Y	0610007J10 S 0.697 30 Y 0.897 Y
0610007J12 0.214 26 N 0.299 24 N 0.997 13 Y 0.903 Y 0.601 Y	0610007J12 S 0.533 24 Y 0.947 Y
0610007J15 0.356 31 Y 0.537 31 Y 0.998 12 Y 0.965 Y 0.751 Y	0610007J15 S 0.671 31 Y 0.809 Y
0610007K12 0.272 19 N 0.023 49 N 0.051 25 N 0.021 N 0.022 N	0610007K12 Q 0.000 0 N 0.000 N
0610007K15 0.127 19 N 0.147 19 N 0.631 3 N 0.290 N 0.218 N	0610007K15 Q 0.063 58 N 0.098 N
0610007K21 0.068 26 N 0.026 33 N 0.151 2 N 0.036 N 0.031 N	0610007K21 Q 0.000 0 N 0.000 N
0610007K22 0.051 26 N 0.035 3 N 0.197 1 N 0.152 N 0.094 N	0610007K22 Q 0.000 0 N 0.000 N
0610007L01 0.127 32 N 0.273 34 N 0.987 28 Y 0.423 N 0.348 N	0610007L01 A 0.002 34 N 0.005 N
0610007L03 0.305 23 N 0.034 37 N 0.109 3 N 0.041 N 0.038 N	0610007L03 Q 0.000 17 N 0.000 N
0610007L05 0.815 20 Y 0.782 20 Y 0.983 2 Y 0.827 Y 0.805 Y	0610007L05 S 0.704 20 Y 1.000 Y
0610007L08 0.562 20 Y 0.653 20 Y 0.984 13 Y 0.869 Y 0.761 Y	0610007L08 S 0.687 20 Y 0.997 Y
0610007L12 0.073 24 N 0.067 24 N 0.338 3 N 0.138 N 0.103 N	0610007L12 Q 0.002 22 N 0.002 N
0610007L13 0.269 29 N 0.218 29 N 0.556 3 N 0.293 N 0.256 N	0610007L13 Q 0.028 29 N 0.057 N
0610007M09 0.548 21 Y 0.626 21 Y 0.976 2 Y 0.822 Y 0.724 Y	0610007M09 S 0.611 21 Y 0.999 Y
0610007M12 0.415 39 Y 0.099 39 N 0.060 37 N 0.019 N 0.059 N	0610007M12 Q 0.000 0 N 0.000 N
0610007M20 0.053 28 N 0.014 11 N 0.084 4 N 0.039 N 0.026 N	0610007M20 Q 0.000 0 N 0.000 N
0610007M21 0.119 15 N 0.130 30 N 0.924 12 Y 0.451 N 0.290 N	0610007M21 Q 0.016 15 N 0.021 N
0610007N03 0.151 23 N 0.186 23 N 0.611 1 N 0.301 N 0.244 N	0610007N03 Q 0.034 21 N 0.036 N
0610007O07 0.377 25 Y 0.522 30 Y 0.969 20 Y 0.834 Y 0.678 Y	0610007O07 S 0.644 30 Y 0.992 Y
0610007O13 0.222 25 N 0.227 25 N 0.889 6 Y 0.501 Y 0.364 N	0610007O13 S 0.370 25 N 0.979 Y
0610007O17 0.050 19 N 0.131 16 N 0.860 12 N 0.578 Y 0.355 N	0610007O17 Q 0.117 22 N 0.441 N
0610007P06 0.114 16 N 0.245 16 N 0.865 2 N 0.578 Y 0.412 N	0610007P06 S 0.309 16 N 0.603 Y
0610007P08 0.052 37 N 0.031 37 N 0.078 9 N 0.029 N 0.030 N	0610007P08 Q 0.000 0 N 0.000 N
0610007P14 0.744 20 Y 0.663 20 Y 0.880 1 Y 0.651 Y 0.657 Y	0610007P14 S 0.990 20 Y 0.994 Y
0610007P22 0.103 69 N 0.024 35 N 0.086 8 N 0.036 N 0.030 N	0610007P22 Q 0.001 43 N 0.001 N
0610008A10 0.785 20 Y 0.536 20 Y 0.993 44 Y 0.864 Y 0.700 Y	0610008A10 A 0.421 20 N 0.448 N
0610008A19 0.145 20 N 0.109 33 N 0.380 1 N 0.166 N 0.137 N	0610008A19 Q 0.006 33 N 0.016 N
0610008A20 0.033 34 N 0.028 34 N 0.050 26 N 0.020 N 0.024 N	0610008A20 Q 0.035 37 N 0.088 N
0610008B10 0.067 42 N 0.080 18 N 0.418 5 N 0.228 N 0.154 N	0610008B10 Q 0.011 42 N 0.013 N
0610008B13 0.292 32 N 0.227 32 N 0.552 11 N 0.190 N 0.209 N	0610008B13 Q 0.014 32 N 0.045 N
0610008B15 0.120 20 N 0.076 29 N 0.258 26 N 0.069 N 0.073 N	0610008B15 Q 0.000 27 N 0.000 N
0610008B16 0.082 21 N 0.056 28 N 0.349 2 N 0.114 N 0.085 N	0610008B16 Q 0.000 0 N 0.000 N
0610008B20 0.276 25 N 0.161 25 N 0.478 2 N 0.199 N 0.180 N	0610008B20 Q 0.037 22 N 0.065 N
0610008C05 0.107 26 N 0.024 36 N 0.154 30 N 0.030 N 0.027 N	0610008C05 Q 0.000 0 N 0.000 N
0610008C10 0.104 17 N 0.056 17 N 0.176 2 N 0.073 N 0.065 N	0610008C10 Q 0.000 17 N 0.000 N
0610008D06 0.055 23 N 0.068 14 N 0.688 3 N 0.345 N 0.206 N	0610008D06 Q 0.000 0 N 0.000 N
0610008D10 0.321 35 Y 0.091 35 N 0.195 31 N 0.026 N 0.059 N	0610008D10 Q 0.000 35 N 0.000 N
0610008D13 0.314 29 N 0.057 16 N 0.352 2 N 0.141 N 0.099 N	0610008D13 Q 0.000 16 N 0.000 N
0610008D19 0.027 28 N 0.071 16 N 0.607 3 N 0.232 N 0.151 N	0610008D19 Q 0.000 22 N 0.000 N
0610008E11 0.098 23 N 0.026 29 N 0.080 4 N 0.037 N 0.032 N	0610008E11 Q 0.000 0 N 0.000 N
0610008F02 0.130 27 N 0.167 27 N 0.846 8 N 0.468 N 0.318 N	0610008F02 Q 0.002 18 N 0.005 N
0610008F10 0.074 20 N 0.032 32 N 0.088 12 N 0.025 N 0.029 N	0610008F10 Q 0.000 18 N 0.000 N
0610008F14 0.350 28 Y 0.307 28 N 0.769 10 N 0.446 N 0.376 N	0610008F14 Q 0.301 28 N 0.474 N
0610008F18 0.088 25 N 0.060 33 N 0.321 1 N 0.088 N 0.074 N	0610008F18 Q 0.000 17 N 0.000 N
0610008G10 0.100 22 N 0.048 14 N 0.397 2 N 0.213 N 0.130 N	0610008G10 Q 0.016 22 N 0.043 N
0610008G13 0.455 24 Y 0.603 24 Y 0.995 13 Y 0.882 Y 0.743 Y	0610008G13 S 0.340 22 N 1.000 Y
0610008G16 0.098 26 N 0.028 9 N 0.189 3 N 0.093 N 0.060 N	0610008G16 Q 0.000 0 N 0.000 N
0610008H03 0.146 28 N 0.091 20 N 0.404 7 N 0.126 N 0.109 N	0610008H03 Q 0.000 28 N 0.000 N
0610008H11 0.047 21 N 0.013 37 N 0.044 8 N 0.016 N 0.015 N	0610008H11 Q 0.000 0 N 0.000 N
0610008I02 0.684 21 Y 0.751 21 Y 0.944 5 Y 0.889 Y 0.820 Y	0610008I02 S 0.926 21 Y 0.996 Y
0610008I15 0.104 17 N 0.056 17 N 0.176 2 N 0.073 N 0.065 N	0610008I15 Q 0.000 17 N 0.000 N
0610008J04 0.936 24 Y 0.800 24 Y 0.977 4 Y 0.806 Y 0.803 Y	0610008J04 S 0.818 24 Y 0.983 Y
0610008J07 0.626 15 Y 0.664 15 Y 0.962 1 Y 0.859 Y 0.761 Y	0610008J07 S 0.482 15 N 0.993 Y
0610008J09 0.586 17 Y 0.305 17 N 0.310 8 N 0.202 N 0.254 N	0610008J09 Q 0.002 17 N 0.002 N
0610008J12 0.063 41 N 0.054 25 N 0.236 12 N 0.089 N 0.071 N	0610008J12 Q 0.000 25 N 0.000 N
0610008J17 0.043 19 N 0.065 11 N 0.545 1 N 0.222 N 0.143 N	0610008J17 Q 0.004 20 N 0.006 N
0610008K12 0.281 35 N 0.232 35 N 0.601 23 N 0.267 N 0.249 N	0610008K12 S 0.392 29 N 0.645 Y
0610008K22 0.492 27 Y 0.294 27 N 0.771 3 N 0.376 N 0.335 N	0610008K22 Q 0.205 27 N 0.235 N
0610008L05 0.082 65 N 0.042 19 N 0.092 3 N 0.056 N 0.049 N	0610008L05 Q 0.000 19 N 0.000 N
0610008L10 0.082 30 N 0.020 44 N 0.036 1 N 0.016 N 0.018 N	0610008L10 Q 0.000 0 N 0.000 N
0610008L11 0.452 23 Y 0.069 23 N 0.081 1 N 0.033 N 0.051 N	0610008L11 Q 0.000 23 N 0.000 N
0610008L17 0.244 29 N 0.022 40 N 0.097 2 N 0.018 N 0.020 N	0610008L17 Q 0.000 0 N 0.000 N
0610008M07 0.107 33 N 0.074 33 N 0.566 3 N 0.149 N 0.111 N	0610008M07 Q 0.004 16 N 0.008 N
0610008M14 0.325 29 Y 0.273 29 N 0.987 12 Y 0.854 Y 0.563 Y	0610008M14 A 0.001 29 N 0.002 N
0610008M23 0.174 26 N 0.037 26 N 0.136 4 N 0.050 N 0.043 N	0610008M23 Q 0.000 0 N 0.000 N
0610008N13 0.122 16 N 0.051 32 N 0.145 8 N 0.090 N 0.070 N	0610008N13 Q 0.000 16 N 0.000 N
0610008N20 0.740 20 Y 0.141 20 N 0.326 1 N 0.158 N 0.150 N	0610008N20 Q 0.216 20 N 0.231 N
0610008N22 0.045 25 N 0.014 35 N 0.024 1 N 0.013 N 0.014 N	0610008N22 Q 0.000 0 N 0.000 N
0610008N23 0.330 27 Y 0.110 27 N 0.402 5 N 0.115 N 0.113 N	0610008N23 Q 0.003 27 N 0.003 N
0610008N24 0.023 41 N 0.028 11 N 0.136 1 N 0.066 N 0.047 N	0610008N24 Q 0.000 0 N 0.000 N
0610008O03 0.070 18 N 0.031 23 N 0.062 9 N 0.032 N 0.031 N	0610008O03 Q 0.000 25 N 0.000 N
0610008O06 0.103 24 N 0.054 8 N 0.289 3 N 0.192 N 0.123 N	0610008O06 Q 0.001 23 N 0.002 N
0610008P03 0.632 21 Y 0.311 21 N 0.763 2 N 0.277 N 0.294 N	0610008P03 S 0.778 21 Y 0.866 Y
0610008P05 0.661 34 Y 0.736 34 Y 0.990 12 Y 0.828 Y 0.782 Y	0610008P05 A 0.408 34 N 0.438 N
0610008P06 0.573 26 Y 0.506 17 Y 0.864 4 N 0.659 Y 0.583 Y	0610008P06 S 0.333 26 N 0.514 Y
0610008P11 0.252 28 N 0.062 28 N 0.079 27 N 0.031 N 0.046 N	0610008P11 Q 0.000 28 N 0.000 N
0610008P16 0.113 25 N 0.078 25 N 0.406 12 N 0.126 N 0.102 N	0610008P16 Q 0.000 17 N 0.000 N
0610009A05 0.051 23 N 0.031 15 N 0.113 1 N 0.039 N 0.035 N	0610009A05 Q 0.000 0 N 0.000 N
0610009A07 0.349 24 Y 0.500 24 Y 0.992 6 Y 0.830 Y 0.665 Y	0610009A07 A 0.242 24 N 0.250 N
0610009B03 1.000 22 Y 0.938 22 Y 0.988 14 Y 0.954 Y 0.946 Y	0610009B03 S 0.979 22 Y 1.000 Y
0610009B10 0.215 27 N 0.091 27 N 0.592 48 N 0.068 N 0.080 N	0610009B10 Q 0.000 27 N 0.000 N
0610009B16 0.079 33 N 0.035 33 N 0.081 5 N 0.029 N 0.032 N	0610009B16 Q 0.000 25 N 0.000 N
0610009B22 0.385 31 Y 0.069 31 N 0.157 1 N 0.051 N 0.060 N	0610009B22 Q 0.001 17 N 0.001 N
0610009B24 0.061 31 N 0.044 31 N 0.099 8 N 0.036 N 0.040 N	0610009B24 Q 0.000 31 N 0.000 N
0610009C03 0.051 56 N 0.049 35 N 0.170 2 N 0.068 N 0.058 N	0610009C03 Q 0.019 38 N 0.034 N
0610009C21 0.344 21 Y 0.061 43 N 0.283 31 N 0.072 N 0.067 N	0610009C21 Q 0.000 43 N 0.000 N
0610009C22 0.017 31 N 0.012 36 N 0.016 4 N 0.012 N 0.012 N	0610009C22 Q 0.000 0 N 0.000 N
0610009D03 0.020 22 N 0.012 41 N 0.027 1 N 0.013 N 0.012 N	0610009D03 Q 0.000 0 N 0.000 N
0610009D07 0.122 33 N 0.073 33 N 0.454 1 N 0.120 N 0.097 N	0610009D07 Q 0.000 33 N 0.000 N
0610009D10 0.057 25 N 0.079 20 N 0.566 4 N 0.261 N 0.170 N	0610009D10 Q 0.004 22 N 0.004 N
0610009D16 0.092 70 N 0.022 32 N 0.057 9 N 0.021 N 0.022 N	0610009D16 Q 0.000 0 N 0.000 N
0610009D19 0.037 31 N 0.060 3 N 0.567 1 N 0.501 Y 0.281 N	0610009D19 Q 0.000 17 N 0.000 N
0610009D21 0.367 31 Y 0.110 43 N 0.182 31 N 0.053 N 0.082 N	0610009D21 Q 0.000 43 N 0.000 N
0610009E03 0.114 62 N 0.035 3 N 0.180 1 N 0.149 N 0.092 N	0610009E03 Q 0.000 0 N 0.000 N
0610009E13 0.113 27 N 0.052 17 N 0.264 1 N 0.114 N 0.083 N	0610009E13 Q 0.000 20 N 0.001 N
0610009E14 0.070 27 N 0.030 10 N 0.162 3 N 0.062 N 0.046 N	0610009E14 Q 0.000 19 N 0.000 N
0610009E20 0.135 24 N 0.102 69 N 0.739 57 N 0.188 N 0.145 N	0610009E20 A 0.000 52 N 0.000 N
0610009E22 0.091 24 N 0.017 10 N 0.070 4 N 0.040 N 0.029 N	0610009E22 Q 0.000 22 N 0.001 N
0610009F02 0.062 33 N 0.064 33 N 0.206 5 N 0.090 N 0.077 N	0610009F02 Q 0.000 0 N 0.000 N
0610009F07 0.662 24 Y 0.343 24 Y 0.891 13 Y 0.345 N 0.344 N	0610009F07 S 0.521 24 Y 0.734 Y
0610009F10 0.106 23 N 0.066 40 N 0.289 1 N 0.065 N 0.066 N	0610009F10 Q 0.000 40 N 0.000 N
0610009F15 0.086 17 N 0.087 17 N 0.363 6 N 0.194 N 0.141 N	0610009F15 A 0.000 27 N 0.000 N
0610009G07 0.849 17 Y 0.335 17 Y 0.346 8 N 0.179 N 0.257 N	0610009G07 Q 0.032 17 N 0.032 N
0610009G14 0.405 27 Y 0.059 35 N 0.258 30 N 0.114 N 0.087 N	0610009G14 Q 0.001 27 N 0.001 N
0610009G15 0.529 25 Y 0.149 25 N 0.168 11 N 0.082 N 0.116 N	0610009G15 Q 0.001 25 N 0.001 N
0610009G19 0.915 22 Y 0.052 27 N 0.276 3 N 0.082 N 0.067 N	0610009G19 Q 0.020 22 N 0.020 N
0610009G22 0.836 24 Y 0.772 24 Y 0.970 11 Y 0.840 Y 0.806 Y	0610009G22 S 0.990 24 Y 0.997 Y
0610009H04 0.084 25 N 0.031 30 N 0.063 1 N 0.025 N 0.028 N	0610009H04 Q 0.000 0 N 0.000 N
0610009H12 0.891 23 Y 0.873 23 Y 0.987 6 Y 0.945 Y 0.909 Y	0610009H12 S 0.897 23 Y 0.999 Y
0610009H14 0.185 24 N 0.149 24 N 0.414 11 N 0.264 N 0.207 N	0610009H14 Q 0.004 26 N 0.005 N
0610009H16 0.163 26 N 0.034 26 N 0.150 3 N 0.048 N 0.041 N	0610009H16 Q 0.002 18 N 0.002 N
0610009H19 0.191 20 N 0.188 20 N 0.467 6 N 0.239 N 0.213 N	0610009H19 Q 0.023 25 N 0.028 N
0610009H20 0.079 32 N 0.100 35 N 0.620 31 N 0.114 N 0.107 N	0610009H20 Q 0.000 15 N 0.000 N
0610009H21 0.189 26 N 0.197 26 N 0.807 2 N 0.443 N 0.320 N	0610009H21 Q 0.332 26 N 0.389 N
0610009H24 0.199 20 N 0.221 20 N 0.502 7 N 0.311 N 0.266 N	0610009H24 A 0.031 57 N 0.100 N
0610009I03 0.106 17 N 0.068 17 N 0.506 1 N 0.104 N 0.086 N	0610009I03 Q 0.053 17 N 0.068 N
0610009I09 0.084 38 N 0.064 38 N 0.128 11 N 0.043 N 0.054 N	0610009I09 Q 0.000 0 N 0.000 N
0610009I16 0.152 26 N 0.079 26 N 0.706 2 N 0.163 N 0.121 N	0610009I16 Q 0.000 15 N 0.000 N
0610009I22 0.145 24 N 0.176 24 N 0.726 12 N 0.408 N 0.292 N	0610009I22 S 0.328 24 N 0.729 Y
0610009J02 0.239 31 N 0.239 31 N 0.963 12 Y 0.492 Y 0.366 N	0610009J02 Q 0.263 26 N 0.449 N
0610009J04 0.114 26 N 0.047 16 N 0.352 2 N 0.128 N 0.088 N	0610009J04 Q 0.001 25 N 0.002 N
0610009J05 0.071 40 N 0.043 19 N 0.216 1 N 0.070 N 0.057 N	0610009J05 Q 0.004 19 N 0.010 N
0610009J12 0.145 34 N 0.300 34 N 0.980 30 Y 0.655 Y 0.477 Y	0610009J12 Q 0.019 34 N 0.034 N
0610009J21 0.670 31 Y 0.770 31 Y 0.997 18 Y 0.939 Y 0.854 Y	0610009J21 S 0.955 31 Y 1.000 Y
0610009J22 0.115 38 N 0.283 38 N 0.989 33 Y 0.445 N 0.364 N	0610009J22 S 0.599 46 Y 0.997 Y
0610009K09 0.120 27 N 0.065 4 N 0.605 1 N 0.380 N 0.222 N	0610009K09 Q 0.000 18 N 0.000 N
0610009K11 0.545 24 Y 0.491 24 Y 0.748 13 N 0.474 N 0.482 Y	0610009K11 A 0.261 24 N 0.340 N
0610009K17 0.169 22 N 0.262 22 N 0.970 12 Y 0.626 Y 0.444 Y	0610009K17 S 0.431 31 N 0.983 Y
0610009K21 0.384 20 Y 0.545 20 Y 0.973 4 Y 0.880 Y 0.713 Y	0610009K21 S 0.414 21 N 0.994 Y
0610009L04 0.177 21 N 0.146 21 N 0.813 1 N 0.248 N 0.197 N	0610009L04 S 0.512 17 Y 0.835 Y
0610009L05 0.043 30 N 0.012 30 N 0.018 11 N 0.012 N 0.012 N	0610009L05 Q 0.000 0 N 0.000 N
0610009M06 0.127 28 N 0.031 28 N 0.026 22 N 0.016 N 0.024 N	0610009M06 Q 0.000 0 N 0.000 N
0610009M14 0.114 38 N 0.042 38 N 0.174 2 N 0.035 N 0.038 N	0610009M14 Q 0.000 38 N 0.001 N
0610009M20 0.087 27 N 0.031 27 N 0.070 1 N 0.023 N 0.027 N	0610009M20 Q 0.000 0 N 0.000 N
0610009M21 0.060 35 N 0.058 35 N 0.171 25 N 0.055 N 0.056 N	0610009M21 Q 0.000 28 N 0.000 N
0610009M22 0.317 38 N 0.437 38 Y 0.962 31 Y 0.477 N 0.457 Y	0610009M22 A 0.295 49 N 0.388 N
0610009N04 0.350 18 Y 0.147 18 N 0.162 11 N 0.099 N 0.123 N	0610009N04 Q 0.019 18 N 0.027 N
0610009N12 0.068 24 N 0.022 3 N 0.077 1 N 0.058 N 0.040 N	0610009N12 Q 0.000 0 N 0.000 N
0610009N15 0.117 20 N 0.104 20 N 0.370 12 N 0.140 N 0.122 N	0610009N15 Q 0.005 20 N 0.006 N
0610009N16 0.049 20 N 0.103 20 N 0.660 4 N 0.329 N 0.216 N	0610009N16 Q 0.006 19 N 0.021 N
0610009N21 0.051 21 N 0.021 33 N 0.104 8 N 0.034 N 0.027 N	0610009N21 Q 0.000 0 N 0.000 N
0610009N23 0.168 24 N 0.041 9 N 0.302 4 N 0.207 N 0.124 N	0610009N23 Q 0.000 24 N 0.000 N
0610009O03 0.129 42 N 0.325 42 N 0.997 35 Y 0.545 Y 0.435 Y	0610009O03 A 0.070 44 N 0.152 N
0610009O04 0.081 32 N 0.148 32 N 0.865 30 N 0.247 N 0.198 N	0610009O04 A 0.001 32 N 0.002 N
0610009O07 0.067 21 N 0.025 29 N 0.114 23 N 0.048 N 0.037 N	0610009O07 Q 0.000 19 N 0.000 N
0610009O09 0.183 17 N 0.116 17 N 0.283 8 N 0.134 N 0.125 N	0610009O09 Q 0.001 40 N 0.004 N
0610009O11 0.475 33 Y 0.140 33 N 0.167 3 N 0.059 N 0.099 N	0610009O11 Q 0.000 0 N 0.000 N
0610009O20 0.068 19 N 0.191 19 N 0.897 3 Y 0.630 Y 0.410 N	0610009O20 Q 0.037 18 N 0.087 N
0610009P02 0.057 17 N 0.012 4 N 0.050 3 N 0.036 N 0.024 N	0610009P02 Q 0.000 0 N 0.000 N
0610009P05 0.939 21 Y 0.876 21 Y 0.996 14 Y 0.971 Y 0.923 Y	0610009P05 S 0.944 21 Y 1.000 Y
0610009P08 0.066 29 N 0.021 6 N 0.090 1 N 0.062 N 0.042 N	0610009P08 Q 0.001 42 N 0.001 N
0610010A13 0.123 22 N 0.076 22 N 0.451 1 N 0.122 N 0.099 N	0610010A13 Q 0.008 22 N 0.016 N
0610010A16 0.168 25 N 0.301 44 N 0.951 31 Y 0.421 N 0.361 N	0610010A16 A 0.003 44 N 0.005 N
0610010A22 0.535 27 Y 0.480 32 Y 0.956 24 Y 0.707 Y 0.594 Y	0610010A22 S 0.502 32 Y 0.635 Y
0610010A23 0.101 37 N 0.164 18 N 0.795 4 N 0.510 Y 0.337 N	0610010A23 A 0.000 65 N 0.001 N
0610010B06 0.556 21 Y 0.168 21 N 0.452 1 N 0.098 N 0.133 N	0610010B06 Q 0.159 21 N 0.185 N
0610010B08 0.065 35 N 0.042 35 N 0.079 1 N 0.028 N 0.035 N	0610010B08 Q 0.000 0 N 0.000 N
0610010B10 0.115 29 N 0.061 35 N 0.398 7 N 0.119 N 0.090 N	0610010B10 Q 0.006 58 N 0.011 N
0610010B12 0.131 19 N 0.265 42 N 0.974 36 Y 0.432 N 0.349 N	0610010B12 A 0.002 42 N 0.005 N
0610010C03 0.428 20 Y 0.367 20 Y 0.812 1 N 0.528 Y 0.448 Y	0610010C03 S 0.371 36 N 0.942 Y
0610010C04 0.181 30 N 0.114 30 N 0.253 27 N 0.134 N 0.124 N	0610010C04 Q 0.000 30 N 0.000 N
0610010C14 0.041 30 N 0.019 38 N 0.050 1 N 0.016 N 0.018 N	0610010C14 Q 0.000 0 N 0.000 N
0610010C15 0.123 35 N 0.103 35 N 0.608 60 N 0.065 N 0.084 N	0610010C15 A 0.000 34 N 0.000 N
0610010C18 0.156 30 N 0.366 30 Y 0.981 11 Y 0.856 Y 0.611 Y	0610010C18 A 0.043 30 N 0.071 N
0610010C21 0.718 25 Y 0.784 25 Y 0.994 6 Y 0.957 Y 0.870 Y	0610010C21 S 0.848 25 Y 0.995 Y
0610010D10 0.923 18 Y 0.886 18 Y 0.996 2 Y 0.961 Y 0.923 Y	0610010D10 S 0.989 18 Y 1.000 Y
0610010D20 0.504 25 Y 0.129 25 N 0.579 5 N 0.212 N 0.171 N	0610010D20 Q 0.003 20 N 0.006 N
0610010D24 0.234 21 N 0.295 21 N 0.763 10 N 0.473 N 0.384 N	0610010D24 Q 0.008 24 N 0.019 N
0610010E03 0.216 21 N 0.231 21 N 0.655 7 N 0.370 N 0.300 N	0610010E03 Q 0.006 17 N 0.014 N
0610010E11 0.051 30 N 0.030 3 N 0.206 2 N 0.174 N 0.102 N	0610010E11 Q 0.000 0 N 0.000 N
0610010E21 0.060 17 N 0.055 17 N 0.197 1 N 0.080 N 0.068 N	0610010E21 Q 0.000 15 N 0.000 N
0610010E22 0.076 60 N 0.104 60 N 0.675 45 N 0.142 N 0.123 N	0610010E22 A 0.000 60 N 0.000 N
0610010E23 0.166 28 N 0.135 19 N 0.771 12 N 0.330 N 0.232 N	0610010E23 Q 0.101 28 N 0.167 N
0610010F05 0.044 68 N 0.040 3 N 0.240 1 N 0.190 N 0.115 N	0610010F05 Q 0.000 0 N 0.000 N
0610010F09 0.051 31 N 0.028 13 N 0.196 2 N 0.077 N 0.053 N	0610010F09 Q 0.000 0 N 0.000 N
0610010F13 0.077 27 N 0.038 7 N 0.186 3 N 0.112 N 0.075 N	0610010F13 Q 0.000 0 N 0.000 N
0610010F19 0.284 37 N 0.351 37 Y 0.924 20 Y 0.681 Y 0.516 Y	0610010F19 A 0.002 31 N 0.006 N
0610010F23 0.085 27 N 0.153 16 N 0.849 10 N 0.676 Y 0.415 N	0610010F23 S 0.255 16 N 0.510 Y
0610010G04 0.051 39 N 0.029 14 N 0.141 1 N 0.055 N 0.042 N	0610010G04 Q 0.005 18 N 0.017 N
0610010G05 0.405 25 Y 0.465 25 Y 0.941 9 Y 0.725 Y 0.595 Y	0610010G05 S 0.794 25 Y 0.994 Y
0610010G09 0.075 20 N 0.039 5 N 0.382 2 N 0.297 N 0.168 N	0610010G09 Q 0.000 20 N 0.000 N
0610010G14 0.066 33 N 0.032 33 N 0.048 11 N 0.023 N 0.027 N	0610010G14 Q 0.000 0 N 0.000 N
0610010G24 0.422 24 Y 0.039 24 N 0.067 1 N 0.022 N 0.030 N	0610010G24 Q 0.000 0 N 0.000 N
0610010I01 0.171 18 N 0.098 18 N 0.395 2 N 0.126 N 0.112 N	0610010I01 Q 0.000 18 N 0.000 N
0610010I06 0.063 26 N 0.157 49 N 0.950 40 Y 0.367 N 0.262 N	0610010I06 A 0.282 54 N 0.472 N
0610010I10 0.108 17 N 0.053 27 N 0.257 11 N 0.096 N 0.074 N	0610010I10 Q 0.000 28 N 0.000 N
0610010I12 0.167 25 N 0.326 25 N 0.985 8 Y 0.922 Y 0.624 Y	0610010I12 S 0.354 28 N 0.984 Y
0610010I15 0.079 26 N 0.080 70 N 0.516 6 N 0.138 N 0.109 N	0610010I15 Q 0.000 50 N 0.000 N
0610010I17 0.113 25 N 0.030 39 N 0.047 1 N 0.018 N 0.024 N	0610010I17 Q 0.000 0 N 0.000 N
0610010I18 0.263 24 N 0.243 24 N 0.967 12 Y 0.784 Y 0.513 Y	0610010I18 S 0.402 59 N 0.597 Y
0610010I20 0.134 25 N 0.110 25 N 0.767 6 N 0.322 N 0.216 N	0610010I20 Q 0.062 38 N 0.100 N
0610010I23 0.129 23 N 0.034 3 N 0.251 2 N 0.210 N 0.122 N	0610010I23 Q 0.000 23 N 0.000 N
0610010I24 0.088 17 N 0.045 17 N 0.155 1 N 0.060 N 0.052 N	0610010I24 Q 0.000 17 N 0.000 N
0610010J06 0.052 33 N 0.025 33 N 0.095 2 N 0.033 N 0.029 N	0610010J06 Q 0.000 0 N 0.000 N
0610010J21 0.205 31 N 0.169 31 N 0.485 24 N 0.121 N 0.145 N	0610010J21 Q 0.014 29 N 0.025 N
0610010K06 0.077 34 N 0.103 16 N 0.569 12 N 0.341 N 0.222 N	0610010K06 Q 0.000 30 N 0.001 N
0610010K10 0.186 25 N 0.037 6 N 0.293 3 N 0.177 N 0.107 N	0610010K10 Q 0.000 22 N 0.000 N
0610010K14 0.105 21 N 0.085 21 N 0.292 13 N 0.146 N 0.116 N	0610010K14 Q 0.011 24 N 0.033 N
0610010K19 0.069 27 N 0.055 17 N 0.217 6 N 0.107 N 0.081 N	0610010K19 Q 0.000 34 N 0.000 N
0610010K20 0.184 25 N 0.126 51 N 0.453 1 N 0.120 N 0.123 N	0610010K20 A 0.006 51 N 0.006 N
0610010K23 0.188 34 N 0.111 34 N 0.276 5 N 0.087 N 0.099 N	0610010K23 Q 0.000 34 N 0.000 N
0610010L06 0.744 27 Y 0.756 27 Y 0.998 19 Y 0.958 Y 0.857 Y	0610010L06 S 0.545 27 Y 0.998 Y
0610010L07 0.062 34 N 0.066 34 N 0.186 2 N 0.078 N 0.072 N	0610010L07 Q 0.000 36 N 0.000 N
0610010L11 0.190 16 N 0.027 16 N 0.040 1 N 0.020 N 0.024 N	0610010L11 Q 0.000 16 N 0.000 N
0610010L19 0.175 36 N 0.108 66 N 0.862 32 N 0.267 N 0.187 N	0610010L19 A 0.001 63 N 0.002 N
0610010M07 0.480 26 Y 0.093 21 N 0.812 6 N 0.336 N 0.214 N	0610010M07 Q 0.086 44 N 0.137 N
0610010M09 0.786 25 Y 0.434 25 Y 0.856 7 N 0.467 N 0.450 Y	0610010M09 S 0.803 25 Y 0.912 Y
0610010M14 0.126 31 N 0.167 17 N 0.793 11 N 0.541 Y 0.354 N	0610010M14 S 0.416 27 N 0.752 Y
0610010M22 0.263 22 N 0.312 22 N 0.718 9 N 0.465 N 0.388 N	0610010M22 Q 0.275 22 N 0.394 N
0610010N03 0.116 20 N 0.222 20 N 0.853 12 N 0.528 Y 0.375 N	0610010N03 S 0.432 20 N 0.766 Y
0610010N08 0.045 23 N 0.026 23 N 0.207 7 N 0.068 N 0.047 N	0610010N08 Q 0.000 30 N 0.000 N
0610010N10 0.228 44 N 0.427 44 Y 0.990 36 Y 0.457 N 0.442 Y	0610010N10 S 0.577 44 Y 0.981 Y
0610010N12 0.140 18 N 0.038 23 N 0.186 1 N 0.069 N 0.054 N	0610010N12 Q 0.002 17 N 0.004 N
0610010O12 0.008 1 N 0.015 2 N 0.112 1 N 0.112 N 0.063 N	0610010O12 Q 0.000 0 N 0.000 N
0610010O17 0.074 19 N 0.026 31 N 0.088 27 N 0.030 N 0.028 N	0610010O17 Q 0.000 0 N 0.000 N
0610010P07 0.660 24 Y 0.204 24 N 0.373 21 N 0.121 N 0.163 N	0610010P07 Q 0.000 24 N 0.000 N
0610010P10 0.241 28 N 0.049 28 N 0.235 2 N 0.055 N 0.052 N	0610010P10 Q 0.000 21 N 0.000 N
0610010P14 0.207 17 N 0.101 17 N 0.341 1 N 0.113 N 0.107 N	0610010P14 Q 0.086 17 N 0.092 N
0610010P20 0.211 23 N 0.105 23 N 0.226 3 N 0.102 N 0.104 N	0610010P20 Q 0.036 23 N 0.081 N
0610011A13 0.098 23 N 0.035 37 N 0.235 4 N 0.060 N 0.048 N	0610011A13 Q 0.000 23 N 0.001 N
0610011A23 0.072 32 N 0.024 32 N 0.017 1 N 0.011 N 0.018 N	0610011A23 Q 0.000 0 N 0.000 N
0610011B04 0.050 20 N 0.020 37 N 0.058 3 N 0.028 N 0.024 N	0610011B04 Q 0.000 0 N 0.000 N
0610011B12 0.937 22 Y 0.866 22 Y 0.942 13 Y 0.861 Y 0.863 Y	0610011B12 S 0.907 22 Y 1.000 Y
0610011B13 0.046 23 N 0.067 36 N 0.255 34 N 0.094 N 0.080 N	0610011B13 Q 0.000 37 N 0.000 N
0610011B16 0.221 36 N 0.086 36 N 0.235 10 N 0.072 N 0.079 N	0610011B16 Q 0.000 36 N 0.001 N
0610011C03 0.825 22 Y 0.750 22 Y 0.987 1 Y 0.820 Y 0.785 Y	0610011C03 S 0.501 19 Y 1.000 Y
0610011C07 0.028 25 N 0.020 3 N 0.068 1 N 0.056 N 0.038 N	0610011C07 Q 0.000 0 N 0.000 N
0610011C16 0.149 58 N 0.251 58 N 0.827 38 N 0.246 N 0.249 N	0610011C16 A 0.000 58 N 0.000 N
0610011C19 0.147 34 N 0.051 34 N 0.169 1 N 0.027 N 0.039 N	0610011C19 Q 0.000 18 N 0.000 N
0610011C24 0.269 17 N 0.392 17 Y 0.902 13 Y 0.662 Y 0.527 Y	0610011C24 A 0.028 61 N 0.060 N
0610011D05 0.336 20 Y 0.306 20 N 0.711 19 N 0.393 N 0.349 N	0610011D05 S 0.766 20 Y 0.854 Y
0610011D08 0.854 24 Y 0.180 47 N 0.841 1 N 0.476 N 0.328 N	0610011D08 S 0.272 47 N 0.623 Y
0610011D11 0.862 25 Y 0.728 25 Y 0.930 9 Y 0.720 Y 0.724 Y	0610011D11 S 0.884 25 Y 0.993 Y
0610011D16 0.501 27 Y 0.433 35 Y 0.990 32 Y 0.593 Y 0.513 Y	0610011D16 S 0.498 35 N 0.728 Y
0610011D22 0.029 24 N 0.034 5 N 0.198 1 N 0.142 N 0.088 N	0610011D22 Q 0.000 24 N 0.000 N
0610011E03 0.078 30 N 0.114 30 N 0.737 8 N 0.353 N 0.234 N	0610011E03 Q 0.010 30 N 0.031 N
0610011E04 0.075 21 N 0.065 21 N 0.255 7 N 0.095 N 0.080 N	0610011E04 Q 0.000 21 N 0.000 N
0610011E08 0.084 14 N 0.042 14 N 0.074 12 N 0.035 N 0.039 N	0610011E08 Q 0.000 0 N 0.000 N
0610011E12 0.178 46 N 0.136 13 N 0.753 12 N 0.439 N 0.288 N	0610011E12 Q 0.050 46 N 0.117 N
0610011F02 0.049 20 N 0.103 20 N 0.660 4 N 0.329 N 0.216 N	0610011F02 Q 0.006 19 N 0.021 N
0610011F06 0.111 25 N 0.043 28 N 0.176 5 N 0.076 N 0.060 N	0610011F06 Q 0.000 25 N 0.001 N
0610011F08 0.026 53 N 0.013 33 N 0.020 1 N 0.012 N 0.013 N	0610011F08 Q 0.000 0 N 0.000 N
0610011F20 0.419 24 Y 0.505 24 Y 0.948 13 Y 0.724 Y 0.615 Y	0610011F20 S 0.798 21 Y 0.843 Y
0610011G14 0.861 25 Y 0.870 25 Y 0.992 13 Y 0.929 Y 0.900 Y	0610011G14 S 0.884 25 Y 0.999 Y
0610011G20 0.538 18 Y 0.085 18 N 0.122 1 N 0.044 N 0.064 N	0610011G20 Q 0.006 18 N 0.008 N
0610011G24 0.023 36 N 0.024 13 N 0.079 3 N 0.038 N 0.031 N	0610011G24 Q 0.000 0 N 0.000 N
0610011H04 0.589 22 Y 0.689 22 Y 0.994 13 Y 0.960 Y 0.825 Y	0610011H04 S 0.829 22 Y 0.890 Y
0610011H20 0.354 31 Y 0.225 23 N 0.968 11 Y 0.835 Y 0.530 Y	0610011H20 A 0.042 56 N 0.123 N
0610011H21 0.073 31 N 0.022 31 N 0.026 1 N 0.014 N 0.018 N	0610011H21 Q 0.000 0 N 0.000 N
0610011H23 0.554 29 Y 0.113 29 N 0.443 1 N 0.090 N 0.102 N	0610011H23 Q 0.016 21 N 0.038 N
0610011I04 0.098 16 N 0.054 53 N 0.498 39 N 0.058 N 0.056 N	0610011I04 Q 0.000 53 N 0.000 N
0610011I19 0.070 25 N 0.053 7 N 0.345 1 N 0.192 N 0.122 N	0610011I19 Q 0.000 36 N 0.000 N
0610011J08 0.050 32 N 0.071 64 N 0.448 53 N 0.102 N 0.086 N	0610011J08 Q 0.000 0 N 0.000 N
0610011J09 0.091 25 N 0.091 19 N 0.548 1 N 0.244 N 0.168 N	0610011J09 Q 0.000 17 N 0.000 N
0610011J16 0.293 21 N 0.106 21 N 0.402 3 N 0.174 N 0.140 N	0610011J16 Q 0.009 21 N 0.013 N
0610011J21 0.958 29 Y 0.829 29 Y 0.993 6 Y 0.857 Y 0.843 Y	0610011J21 S 0.815 29 Y 1.000 Y
0610011K05 0.180 21 N 0.283 30 N 0.998 14 Y 0.933 Y 0.608 Y	0610011K05 S 0.457 30 N 0.969 Y
0610011K07 0.252 20 N 0.381 20 Y 0.915 4 Y 0.758 Y 0.570 Y	0610011K07 Q 0.041 24 N 0.114 N
0610011K11 0.599 28 Y 0.733 28 Y 0.997 9 Y 0.961 Y 0.847 Y	0610011K11 S 0.886 28 Y 1.000 Y
0610011L04 0.113 27 N 0.113 27 N 0.371 5 N 0.215 N 0.164 N	0610011L04 Q 0.001 27 N 0.003 N
0610011L06 0.046 29 N 0.023 39 N 0.135 2 N 0.022 N 0.023 N	0610011L06 Q 0.000 0 N 0.000 N
0610011L07 0.224 22 N 0.129 22 N 0.472 1 N 0.168 N 0.148 N	0610011L07 Q 0.337 22 N 0.404 N
0610011L13 0.102 39 N 0.267 39 N 0.944 31 Y 0.548 Y 0.408 N	0610011L13 S 0.232 40 N 0.827 Y
0610011L14 0.129 25 N 0.091 25 N 0.170 11 N 0.094 N 0.093 N	0610011L14 Q 0.000 30 N 0.000 N
0610011L15 0.274 25 N 0.450 25 Y 0.963 19 Y 0.857 Y 0.653 Y	0610011L15 S 0.657 28 Y 0.988 Y
0610011L16 0.068 27 N 0.028 34 N 0.027 11 N 0.017 N 0.022 N	0610011L16 Q 0.000 0 N 0.000 N
0610011L17 0.111 41 N 0.254 41 N 0.902 38 Y 0.236 N 0.245 N	0610011L17 A 0.001 47 N 0.002 N
0610011M09 0.027 28 N 0.014 28 N 0.014 2 N 0.011 N 0.012 N	0610011M09 Q 0.000 0 N 0.000 N
0610011M11 0.075 42 N 0.035 42 N 0.036 32 N 0.018 N 0.027 N	0610011M11 Q 0.000 33 N 0.000 N
0610011N18 0.129 28 N 0.042 28 N 0.091 24 N 0.027 N 0.034 N	0610011N18 Q 0.000 0 N 0.000 N
0610011N22 0.082 46 N 0.165 46 N 0.855 36 N 0.140 N 0.153 N	0610011N22 Q 0.005 46 N 0.005 N
0610011N23 0.070 18 N 0.056 18 N 0.153 3 N 0.070 N 0.063 N	0610011N23 Q 0.000 18 N 0.000 N
0610011O18 0.053 20 N 0.065 36 N 0.565 9 N 0.205 N 0.135 N	0610011O18 Q 0.008 36 N 0.029 N
0610011P07 0.059 39 N 0.036 14 N 0.154 12 N 0.084 N 0.060 N	0610011P07 Q 0.000 16 N 0.000 N
0610011P08 0.139 23 N 0.046 36 N 0.284 27 N 0.085 N 0.065 N	0610011P08 Q 0.000 17 N 0.000 N
0610011P10 0.229 30 N 0.216 30 N 0.597 26 N 0.165 N 0.190 N	0610011P10 Q 0.017 30 N 0.052 N
0610012A03 0.088 14 N 0.025 14 N 0.044 1 N 0.019 N 0.022 N	0610012A03 Q 0.000 0 N 0.000 N
0610012A05 0.046 28 N 0.052 17 N 0.301 12 N 0.107 N 0.079 N	0610012A05 Q 0.001 17 N 0.002 N
0610012A08 0.029 60 N 0.052 7 N 0.385 1 N 0.284 N 0.168 N	0610012A08 Q 0.000 48 N 0.000 N
0610012A11 0.492 26 Y 0.627 26 Y 0.978 8 Y 0.917 Y 0.772 Y	0610012A11 S 0.615 26 Y 0.698 Y
0610012A14 0.415 19 Y 0.068 19 N 0.084 1 N 0.040 N 0.054 N	0610012A14 Q 0.000 19 N 0.000 N
0610012A16 0.079 31 N 0.029 31 N 0.068 1 N 0.021 N 0.025 N	0610012A16 Q 0.000 0 N 0.000 N
0610012A21 0.074 27 N 0.056 31 N 0.348 6 N 0.079 N 0.068 N	0610012A21 Q 0.000 27 N 0.000 N
0610012A23 0.216 25 N 0.123 25 N 0.458 9 N 0.145 N 0.134 N	0610012A23 Q 0.000 25 N 0.000 N
0610012B16 0.281 35 N 0.231 35 N 0.599 23 N 0.266 N 0.249 N	0610012B16 S 0.392 29 N 0.645 Y
0610012B22 0.920 24 Y 0.886 24 Y 0.998 14 Y 0.929 Y 0.907 Y	0610012B22 S 0.810 24 Y 1.000 Y
0610012C01 0.330 58 Y 0.316 37 N 0.989 28 Y 0.735 Y 0.525 Y	0610012C01 A 0.002 37 N 0.008 N
0610012C04 0.860 22 Y 0.823 22 Y 0.987 3 Y 0.879 Y 0.851 Y	0610012C04 S 0.637 22 Y 1.000 Y
0610012C09 0.274 39 N 0.403 39 Y 0.998 32 Y 0.487 Y 0.445 Y	0610012C09 A 0.018 39 N 0.027 N
0610012C11 0.386 32 Y 0.199 32 N 0.380 41 N 0.150 N 0.175 N	0610012C11 Q 0.002 32 N 0.004 N
0610012C17 0.655 24 Y 0.711 24 Y 0.971 8 Y 0.896 Y 0.803 Y	0610012C17 S 0.844 24 Y 0.998 Y
0610012D09 0.372 19 Y 0.418 19 Y 0.992 5 Y 0.941 Y 0.680 Y	0610012D09 S 0.373 19 N 0.999 Y
0610012D14 0.057 37 N 0.116 37 N 0.459 31 N 0.163 N 0.140 N	0610012D14 Q 0.002 32 N 0.005 N
0610012D16 0.289 22 N 0.128 22 N 0.535 1 N 0.148 N 0.138 N	0610012D16 Q 0.006 22 N 0.006 N
0610012D17 0.144 26 N 0.085 17 N 0.358 1 N 0.108 N 0.096 N	0610012D17 Q 0.047 17 N 0.108 N
0610012D23 0.313 22 N 0.442 22 Y 0.993 1 Y 0.763 Y 0.602 Y	0610012D23 S 0.564 22 Y 0.998 Y
0610012D24 0.018 23 N 0.057 3 N 0.483 1 N 0.370 N 0.214 N	0610012D24 Q 0.000 0 N 0.000 N
0610012E05 0.041 25 N 0.034 20 N 0.118 11 N 0.063 N 0.049 N	0610012E05 Q 0.000 35 N 0.000 N
0610012F07 0.146 34 N 0.076 34 N 0.066 1 N 0.030 N 0.053 N	0610012F07 Q 0.000 34 N 0.000 N
0610012F12 0.055 39 N 0.029 6 N 0.145 2 N 0.094 N 0.061 N	0610012F12 Q 0.000 0 N 0.000 N
0610012F20 0.153 19 N 0.051 24 N 0.073 12 N 0.034 N 0.042 N	0610012F20 Q 0.000 0 N 0.000 N
0610012F22 0.061 24 N 0.098 24 N 0.394 11 N 0.233 N 0.165 N	0610012F22 Q 0.000 40 N 0.000 N
0610012F23 0.231 29 N 0.055 52 N 0.439 46 N 0.064 N 0.059 N	0610012F23 A 0.003 52 N 0.005 N
0610012F24 0.092 16 N 0.054 67 N 0.635 62 N 0.074 N 0.064 N	0610012F24 Q 0.001 16 N 0.001 N
0610012G11 0.422 25 Y 0.570 25 Y 0.990 7 Y 0.873 Y 0.722 Y	0610012G11 S 0.569 23 Y 0.997 Y
0610012H03 0.653 22 Y 0.112 39 N 0.832 1 N 0.245 N 0.178 N	0610012H03 Q 0.022 39 N 0.054 N
0610012H06 0.566 31 Y 0.688 31 Y 0.998 22 Y 0.794 Y 0.741 Y	0610012H06 S 0.719 31 Y 0.967 Y
0610012H09 0.120 25 N 0.116 17 N 0.435 1 N 0.211 N 0.164 N	0610012H09 Q 0.130 17 N 0.192 N
0610012H14 0.314 47 N 0.412 47 Y 0.872 39 Y 0.261 N 0.337 N	0610012H14 A 0.258 47 N 0.348 N
0610012I07 0.369 32 Y 0.101 32 N 0.083 28 N 0.027 N 0.064 N	0610012I07 Q 0.000 32 N 0.000 N
0610012J02 0.112 22 N 0.050 33 N 0.149 1 N 0.035 N 0.042 N	0610012J02 Q 0.000 33 N 0.000 N
0610012J07 0.068 26 N 0.026 17 N 0.152 2 N 0.050 N 0.038 N	0610012J07 Q 0.000 0 N 0.000 N
0610012K04 0.083 25 N 0.076 13 N 0.519 1 N 0.203 N 0.139 N	0610012K04 Q 0.002 17 N 0.004 N
0610012K15 0.119 68 N 0.129 23 N 0.772 8 N 0.390 N 0.259 N	0610012K15 Q 0.143 32 N 0.186 N
0610012K22 0.714 19 Y 0.727 19 Y 0.971 1 Y 0.843 Y 0.785 Y	0610012K22 S 0.785 19 Y 0.999 Y
0610012K24 0.133 24 N 0.116 58 N 0.651 53 N 0.092 N 0.104 N	0610012K24 A 0.000 58 N 0.000 N
0610012N06 0.411 19 Y 0.552 19 Y 0.993 13 Y 0.968 Y 0.760 Y	0610012N06 S 0.409 19 N 0.914 Y
0610013A10 0.038 16 N 0.022 16 N 0.103 2 N 0.031 N 0.026 N	0610013A10 Q 0.000 0 N 0.000 N
0610013B04 0.100 31 N 0.046 31 N 0.096 1 N 0.028 N 0.037 N	0610013B04 Q 0.000 0 N 0.000 N
0610013B18 0.271 18 N 0.181 52 N 0.951 40 Y 0.370 N 0.276 N	0610013B18 A 0.000 47 N 0.000 N
0610013D04 0.069 26 N 0.047 21 N 0.147 1 N 0.061 N 0.054 N	0610013D04 Q 0.000 27 N 0.000 N
0610013E23 0.047 22 N 0.023 16 N 0.087 12 N 0.038 N 0.030 N	0610013E23 Q 0.000 16 N 0.000 N
0610013I14 0.077 17 N 0.017 35 N 0.035 1 N 0.015 N 0.016 N	0610013I14 Q 0.000 0 N 0.000 N
0610013L23 0.068 30 N 0.042 35 N 0.268 32 N 0.043 N 0.043 N	0610013L23 Q 0.000 37 N 0.000 N
0610013O21 0.134 28 N 0.108 22 N 0.626 10 N 0.269 N 0.188 N	0610013O21 Q 0.001 28 N 0.002 N
0610013P07 0.944 28 Y 0.854 28 Y 0.988 20 Y 0.865 Y 0.859 Y	0610013P07 S 0.987 28 Y 0.999 Y
0610014B14 0.092 32 N 0.022 32 N 0.050 10 N 0.019 N 0.021 N	0610014B14 Q 0.000 0 N 0.000 N
0610014J03 0.079 44 N 0.098 37 N 0.559 29 N 0.144 N 0.121 N	0610014J03 Q 0.001 33 N 0.002 N
0610014N08 0.037 57 N 0.014 27 N 0.034 2 N 0.017 N 0.016 N	0610014N08 Q 0.000 0 N 0.000 N
0610014P24 0.042 54 N 0.053 12 N 0.302 1 N 0.131 N 0.092 N	0610014P24 Q 0.000 0 N 0.000 N
0610015A08 0.050 22 N 0.029 14 N 0.168 3 N 0.075 N 0.052 N	0610015A08 Q 0.000 29 N 0.000 N
0610015J03 0.505 25 Y 0.294 25 N 0.736 4 N 0.328 N 0.311 N	0610015J03 S 0.687 25 Y 0.902 Y
0610015M11 0.179 34 N 0.140 34 N 0.426 21 N 0.135 N 0.137 N	0610015M11 Q 0.003 22 N 0.009 N
0610016F16 0.178 25 N 0.073 25 N 0.470 1 N 0.131 N 0.102 N	0610016F16 Q 0.003 19 N 0.008 N
0610016I07 0.060 21 N 0.055 55 N 0.534 37 N 0.164 N 0.110 N	0610016I07 A 0.000 58 N 0.000 N
0610016L08 0.265 34 N 0.380 34 Y 0.926 11 Y 0.615 Y 0.498 Y	0610016L08 Q 0.125 22 N 0.275 N
0610016O18 0.096 24 N 0.024 40 N 0.102 25 N 0.033 N 0.029 N	0610016O18 Q 0.000 24 N 0.000 N
0610016O20 0.180 24 N 0.293 16 N 0.939 1 Y 0.782 Y 0.537 Y	0610016O20 S 0.349 16 N 0.788 Y
0610016P04 0.167 25 N 0.033 46 N 0.092 29 N 0.039 N 0.036 N	0610016P04 Q 0.000 46 N 0.000 N
0610017A09 0.920 25 Y 0.846 25 Y 0.984 6 Y 0.876 Y 0.861 Y	0610017A09 S 0.483 25 N 0.998 Y
0610017C21 0.537 21 Y 0.584 28 Y 0.993 14 Y 0.861 Y 0.723 Y	0610017C21 S 0.559 28 Y 0.999 Y
0610017E12 0.323 23 Y 0.081 23 N 0.144 2 N 0.051 N 0.066 N	0610017E12 Q 0.000 23 N 0.000 N
0610019M02 0.737 21 Y 0.762 21 Y 0.987 4 Y 0.959 Y 0.860 Y	0610019M02 S 0.421 26 N 1.000 Y
0610020A01 0.137 26 N 0.055 26 N 0.196 12 N 0.056 N 0.055 N	0610020A01 Q 0.000 18 N 0.000 N
0610020I02 0.221 28 N 0.100 28 N 0.362 7 N 0.127 N 0.113 N	0610020I02 Q 0.000 28 N 0.000 N
0610020P24 0.063 41 N 0.054 25 N 0.236 12 N 0.089 N 0.071 N	0610020P24 Q 0.000 25 N 0.000 N
0610021B24 0.083 55 N 0.149 55 N 0.650 49 N 0.094 N 0.121 N	0610021B24 A 0.003 55 N 0.007 N
0610023A02 0.834 23 Y 0.826 23 Y 0.977 9 Y 0.897 Y 0.862 Y	0610023A02 S 0.924 23 Y 0.978 Y
0610023A07 0.559 21 Y 0.623 21 Y 0.933 12 Y 0.766 Y 0.694 Y	0610023A07 S 0.540 21 Y 0.794 Y
0610024B01 0.084 26 N 0.020 29 N 0.054 8 N 0.021 N 0.021 N	0610024B01 Q 0.000 0 N 0.000 N
0610024J22 0.045 25 N 0.014 35 N 0.024 1 N 0.013 N 0.014 N	0610024J22 Q 0.000 0 N 0.000 N
0610025F05 0.521 31 Y 0.082 31 N 0.165 1 N 0.044 N 0.063 N	0610025F05 Q 0.001 17 N 0.001 N
0610025G13 0.361 21 Y 0.029 4 N 0.129 1 N 0.114 N 0.071 N	0610025G13 Q 0.000 0 N 0.000 N
0610025H05 0.166 65 N 0.280 65 N 0.875 34 Y 0.427 N 0.353 N	0610025H05 S 0.446 41 N 0.948 Y
0610025I19 0.145 22 N 0.167 22 N 0.636 14 N 0.326 N 0.246 N	0610025I19 Q 0.002 22 N 0.005 N
0610025J09 0.105 19 N 0.018 43 N 0.045 1 N 0.020 N 0.019 N	0610025J09 Q 0.000 0 N 0.000 N
0610025J11 0.405 20 Y 0.204 20 N 0.524 1 N 0.234 N 0.219 N	0610025J11 Q 0.166 20 N 0.249 N
0610025K21 0.195 19 N 0.221 19 N 0.769 7 N 0.358 N 0.289 N	0610025K21 Q 0.246 19 N 0.431 N
0610025L01 0.097 32 N 0.047 32 N 0.083 9 N 0.036 N 0.042 N	0610025L01 Q 0.000 0 N 0.000 N
0610025L06 0.108 31 N 0.037 19 N 0.238 12 N 0.067 N 0.052 N	0610025L06 Q 0.007 22 N 0.016 N
0610025L15 0.110 21 N 0.110 21 N 0.632 12 N 0.185 N 0.148 N	0610025L15 Q 0.011 21 N 0.025 N
0610025L17 0.044 25 N 0.015 29 N 0.070 10 N 0.026 N 0.020 N	0610025L17 Q 0.000 0 N 0.000 N
0610025M10 0.089 23 N 0.024 23 N 0.068 1 N 0.029 N 0.026 N	0610025M10 Q 0.000 23 N 0.000 N
0610025M12 0.046 35 N 0.029 5 N 0.121 1 N 0.070 N 0.050 N	0610025M12 Q 0.000 0 N 0.000 N
0610025N02 0.026 21 N 0.031 15 N 0.188 5 N 0.076 N 0.054 N	0610025N02 Q 0.000 0 N 0.000 N
0610025N14 0.157 22 N 0.054 22 N 0.340 2 N 0.067 N 0.061 N	0610025N14 Q 0.000 33 N 0.000 N
0610025N16 0.367 34 Y 0.375 34 Y 0.984 13 Y 0.802 Y 0.588 Y	0610025N16 S 0.276 26 N 0.862 Y
0610025N20 0.325 23 Y 0.186 23 N 0.709 19 N 0.361 N 0.273 N	0610025N20 Q 0.161 37 N 0.493 N
0610025O11 0.787 26 Y 0.778 26 Y 0.999 13 Y 0.897 Y 0.837 Y	0610025O11 S 0.799 26 Y 1.000 Y
0610025O15 0.991 21 Y 0.879 21 Y 0.991 13 Y 0.908 Y 0.893 Y	0610025O15 S 0.984 21 Y 1.000 Y
0610025P03 0.058 25 N 0.057 3 N 0.598 2 N 0.519 Y 0.288 N	0610025P03 Q 0.000 18 N 0.000 N
0610025P10 0.050 34 N 0.042 34 N 0.096 29 N 0.040 N 0.041 N	0610025P10 Q 0.000 34 N 0.000 N
0610027B03 0.287 24 N 0.089 24 N 0.482 2 N 0.158 N 0.124 N	0610027B03 Q 0.000 27 N 0.000 N
0610027D24 0.057 20 N 0.014 20 N 0.030 1 N 0.018 N 0.016 N	0610027D24 Q 0.000 21 N 0.000 N
0610027F08 0.286 19 N 0.138 19 N 0.349 3 N 0.177 N 0.158 N	0610027F08 Q 0.008 22 N 0.022 N
0610027H24 0.141 16 N 0.167 37 N 0.526 12 N 0.165 N 0.166 N	0610027H24 Q 0.161 16 N 0.324 N
0610027O18 0.063 16 N 0.103 54 N 0.815 46 N 0.198 N 0.151 N	0610027O18 S 0.288 63 N 0.889 Y
0610027O19 0.399 16 Y 0.494 32 Y 0.988 12 Y 0.909 Y 0.701 Y	0610027O19 S 0.389 32 N 0.961 Y
0610027P12 0.726 28 Y 0.637 28 Y 0.932 13 Y 0.676 Y 0.656 Y	0610027P12 S 0.361 28 N 0.849 Y
0610030A01 0.121 25 N 0.138 27 N 0.706 21 N 0.340 N 0.239 N	0610030A01 A 0.022 36 N 0.045 N
0610030A03 0.037 25 N 0.015 4 N 0.040 2 N 0.037 N 0.026 N	0610030A03 Q 0.000 0 N 0.000 N
0610030A14 0.731 38 Y 0.556 38 Y 0.995 27 Y 0.781 Y 0.668 Y	0610030A14 A 0.070 38 N 0.071 N
0610030A17 0.081 54 N 0.212 54 N 0.732 51 N 0.229 N 0.220 N	0610030A17 A 0.000 54 N 0.001 N
0610030B01 0.455 27 Y 0.170 27 N 0.498 4 N 0.155 N 0.162 N	0610030B01 Q 0.003 22 N 0.004 N
0610030B22 0.023 43 N 0.027 7 N 0.109 1 N 0.072 N 0.049 N	0610030B22 Q 0.000 43 N 0.000 N
0610030D01 0.115 28 N 0.072 28 N 0.192 5 N 0.087 N 0.079 N	0610030D01 Q 0.105 30 N 0.215 N
0610030E02 0.484 21 Y 0.228 21 N 0.549 12 N 0.210 N 0.219 N	0610030E02 Q 0.002 21 N 0.002 N
0610030E04 0.186 26 N 0.040 26 N 0.185 2 N 0.063 N 0.052 N	0610030E04 Q 0.000 19 N 0.000 N
0610030E20 0.020 27 N 0.038 5 N 0.187 1 N 0.120 N 0.079 N	0610030E20 Q 0.000 0 N 0.000 N
0610030F02 0.335 44 Y 0.083 44 N 0.258 1 N 0.046 N 0.064 N	0610030F02 Q 0.004 16 N 0.005 N
0610030G03 0.542 28 Y 0.491 28 Y 0.967 5 Y 0.736 Y 0.614 Y	0610030G03 A 0.222 28 N 0.245 N
0610030G24 0.105 24 N 0.078 26 N 0.391 23 N 0.129 N 0.103 N	0610030G24 Q 0.000 24 N 0.000 N
0610030H01 0.105 27 N 0.070 20 N 0.456 8 N 0.186 N 0.128 N	0610030H01 Q 0.012 27 N 0.015 N
0610030H11 0.144 21 N 0.024 3 N 0.123 2 N 0.107 N 0.065 N	0610030H11 Q 0.000 21 N 0.000 N
0610030I10 0.219 17 N 0.281 33 N 0.986 12 Y 0.853 Y 0.567 Y	0610030I10 S 0.672 37 Y 0.995 Y
0610030I18 0.768 18 Y 0.720 18 Y 0.966 7 Y 0.832 Y 0.776 Y	0610030I18 S 0.503 20 Y 0.993 Y
0610030M18 0.180 27 N 0.270 27 N 0.987 23 Y 0.915 Y 0.592 Y	0610030M18 S 0.260 30 N 0.612 Y
0610030N09 0.927 26 Y 0.878 26 Y 0.994 19 Y 0.903 Y 0.891 Y	0610030N09 S 0.891 26 Y 1.000 Y
0610030O01 0.359 28 Y 0.137 28 N 0.352 8 N 0.156 N 0.147 N	0610030O01 Q 0.021 28 N 0.033 N
0610030O24 0.280 26 N 0.358 26 Y 0.828 12 N 0.566 Y 0.462 Y	0610030O24 S 0.732 26 Y 0.848 Y
0610030P15 0.170 23 N 0.062 23 N 0.290 2 N 0.060 N 0.061 N	0610030P15 Q 0.000 23 N 0.000 N
0610031A11 0.548 24 Y 0.554 24 Y 0.956 12 Y 0.700 Y 0.627 Y	0610031A11 S 0.480 24 N 0.873 Y
0610031B01 0.043 23 N 0.023 23 N 0.085 4 N 0.036 N 0.029 N	0610031B01 Q 0.000 23 N 0.000 N
0610031C16 0.062 30 N 0.033 30 N 0.128 1 N 0.041 N 0.037 N	0610031C16 Q 0.000 0 N 0.000 N
0610031F03 0.158 25 N 0.051 25 N 0.086 20 N 0.036 N 0.043 N	0610031F03 Q 0.000 21 N 0.001 N
0610031H01 0.044 42 N 0.037 42 N 0.131 8 N 0.050 N 0.043 N	0610031H01 Q 0.022 62 N 0.022 N
0610031J06 0.622 36 Y 0.700 36 Y 0.968 11 Y 0.838 Y 0.769 Y	0610031J06 S 0.854 36 Y 0.999 Y
0610031K02 0.162 23 N 0.180 35 N 0.911 32 Y 0.536 Y 0.358 N	0610031K02 A 0.071 40 N 0.198 N
0610031K06 0.034 34 N 0.017 12 N 0.063 7 N 0.042 N 0.030 N	0610031K06 Q 0.000 0 N 0.000 N
0610031O08 0.065 19 N 0.021 45 N 0.082 8 N 0.022 N 0.021 N	0610031O08 Q 0.000 0 N 0.000 N
0610031O15 0.338 18 Y 0.197 18 N 0.368 3 N 0.166 N 0.182 N	0610031O15 Q 0.003 18 N 0.003 N
0610031P22 0.065 62 N 0.112 62 N 0.715 57 N 0.103 N 0.107 N	0610031P22 A 0.000 62 N 0.000 N
0610033B02 0.125 24 N 0.133 24 N 0.682 7 N 0.323 N 0.228 N	0610033B02 Q 0.013 24 N 0.018 N
0610033E06 0.834 24 Y 0.691 24 Y 0.971 14 Y 0.773 Y 0.732 Y	0610033E06 S 0.736 24 Y 0.996 Y
0610033H01 0.546 30 Y 0.555 30 Y 0.908 24 Y 0.544 Y 0.549 Y	0610033H01 S 0.492 30 N 0.901 Y
0610033H09 0.149 27 N 0.169 22 N 0.872 5 Y 0.509 Y 0.339 N	0610033H09 S 0.144 27 N 0.554 Y
0610033H19 0.214 25 N 0.302 18 N 0.928 6 Y 0.710 Y 0.506 Y	0610033H19 S 0.728 25 Y 0.792 Y
0610033I05 0.099 22 N 0.075 35 N 0.281 11 N 0.128 N 0.102 N	0610033I05 Q 0.004 35 N 0.007 N
0610033J05 0.107 16 N 0.049 37 N 0.080 35 N 0.029 N 0.039 N	0610033J05 Q 0.000 16 N 0.000 N
0610033K05 0.442 35 Y 0.557 35 Y 0.992 18 Y 0.839 Y 0.698 Y	0610033K05 S 0.590 35 Y 0.997 Y
0610033L03 0.088 37 N 0.054 37 N 0.071 1 N 0.033 N 0.044 N	0610033L03 Q 0.000 37 N 0.000 N
0610033L19 0.109 20 N 0.025 40 N 0.104 41 N 0.036 N 0.031 N	0610033L19 Q 0.000 16 N 0.000 N
0610033M06 0.134 23 N 0.321 32 N 0.991 9 Y 0.932 Y 0.627 Y	0610033M06 A 0.006 23 N 0.010 N
0610033M11 0.237 26 N 0.139 26 N 0.587 7 N 0.236 N 0.188 N	0610033M11 S 0.304 26 N 0.623 Y
0610033N11 0.351 20 Y 0.366 20 Y 0.798 16 N 0.430 N 0.398 N	0610033N11 Q 0.013 20 N 0.017 N
0610033N12 0.092 19 N 0.044 11 N 0.338 3 N 0.165 N 0.104 N	0610033N12 Q 0.001 20 N 0.001 N
0610033N24 0.025 56 N 0.018 5 N 0.089 3 N 0.069 N 0.043 N	0610033N24 Q 0.000 22 N 0.000 N
0610033O15 0.870 17 Y 0.615 17 Y 0.906 1 Y 0.595 Y 0.605 Y	0610033O15 S 0.948 17 Y 0.990 Y
0610033O17 0.074 20 N 0.180 20 N 0.799 11 N 0.554 Y 0.367 N	0610033O17 Q 0.101 20 N 0.268 N
0610034M08 0.144 19 N 0.064 25 N 0.318 24 N 0.093 N 0.079 N	0610034M08 Q 0.002 29 N 0.005 N
0610034M18 0.079 18 N 0.171 18 N 0.825 4 N 0.475 N 0.323 N	0610034M18 Q 0.143 18 N 0.245 N
0610034O11 0.058 56 N 0.058 21 N 0.261 1 N 0.106 N 0.082 N	0610034O11 Q 0.000 15 N 0.001 N
0610034P02 0.152 31 N 0.056 31 N 0.074 5 N 0.028 N 0.042 N	0610034P02 Q 0.000 26 N 0.000 N
0610034P22 0.355 16 Y 0.421 16 Y 0.821 11 N 0.628 Y 0.525 Y	0610034P22 Q 0.217 20 N 0.482 N
0610035N01 0.107 21 N 0.032 36 N 0.293 66 N 0.026 N 0.029 N	0610035N01 Q 0.000 21 N 0.000 N
0610037A06 0.575 29 Y 0.664 29 Y 0.985 9 Y 0.856 Y 0.760 Y	0610037A06 S 0.312 29 N 1.000 Y
0610037B09 0.032 31 N 0.027 31 N 0.102 1 N 0.036 N 0.032 N	0610037B09 Q 0.000 0 N 0.000 N
0610037B21 0.021 29 N 0.011 29 N 0.023 10 N 0.013 N 0.012 N	0610037B21 Q 0.000 0 N 0.000 N
0610037B22 0.282 27 N 0.033 3 N 0.187 1 N 0.151 N 0.092 N	0610037B22 Q 0.000 17 N 0.000 N
0610037B23 0.615 28 Y 0.718 28 Y 0.993 6 Y 0.927 Y 0.822 Y	0610037B23 S 0.397 28 N 1.000 Y
0610037D15 0.221 23 N 0.108 23 N 0.353 1 N 0.105 N 0.106 N	0610037D15 Q 0.003 23 N 0.004 N
0610037F20 0.066 31 N 0.060 38 N 0.219 1 N 0.058 N 0.059 N	0610037F20 Q 0.000 31 N 0.000 N
0610037F22 0.138 21 N 0.159 38 N 0.991 34 Y 0.319 N 0.239 N	0610037F22 A 0.000 45 N 0.000 N
0610037F23 0.077 36 N 0.032 36 N 0.049 11 N 0.021 N 0.026 N	0610037F23 Q 0.000 0 N 0.000 N
0610037H22 0.168 20 N 0.092 20 N 0.283 1 N 0.105 N 0.098 N	0610037H22 Q 0.000 20 N 0.000 N
0610037I05 0.023 16 N 0.011 4 N 0.029 2 N 0.028 N 0.019 N	0610037I05 Q 0.000 0 N 0.000 N
0610037J01 0.550 24 Y 0.582 24 Y 0.987 6 Y 0.882 Y 0.732 Y	0610037J01 S 0.692 24 Y 0.999 Y
0610037K16 0.146 29 N 0.066 29 N 0.274 3 N 0.086 N 0.076 N	0610037K16 Q 0.001 29 N 0.002 N
0610037L13 0.062 18 N 0.080 18 N 0.297 12 N 0.156 N 0.118 N	0610037L13 Q 0.000 18 N 0.000 N
0610037L19 0.095 16 N 0.041 16 N 0.072 3 N 0.039 N 0.040 N	0610037L19 Q 0.000 16 N 0.000 N
0610037M02 0.286 26 N 0.166 26 N 0.404 24 N 0.182 N 0.174 N	0610037M02 S 0.554 26 Y 0.944 Y
0610037N01 0.374 27 Y 0.165 27 N 0.324 4 N 0.107 N 0.136 N	0610037N01 Q 0.382 27 N 0.390 N
0610037N03 0.083 29 N 0.084 16 N 0.810 2 N 0.299 N 0.192 N	0610037N03 Q 0.011 16 N 0.026 N
0610037N12 0.034 24 N 0.024 32 N 0.085 2 N 0.030 N 0.027 N	0610037N12 Q 0.000 0 N 0.000 N
0610037O16 0.047 68 N 0.130 68 N 0.817 53 N 0.180 N 0.155 N	0610037O16 A 0.000 0 N 0.000 N
0610037P09 0.066 29 N 0.021 6 N 0.090 1 N 0.062 N 0.042 N	0610037P09 Q 0.001 42 N 0.001 N
0610038B12 0.097 25 N 0.043 3 N 0.281 1 N 0.251 N 0.147 N	0610038B12 Q 0.000 20 N 0.000 N
0610038B21 0.060 20 N 0.055 13 N 0.442 1 N 0.198 N 0.126 N	0610038B21 Q 0.007 20 N 0.017 N
0610038D05 0.216 27 N 0.203 16 N 0.551 3 N 0.294 N 0.248 N	0610038D05 Q 0.011 16 N 0.024 N
0610038D11 0.542 19 Y 0.295 19 N 0.725 12 N 0.225 N 0.260 N	0610038D11 Q 0.188 16 N 0.260 N
0610038F01 0.313 23 N 0.246 23 N 0.847 1 N 0.411 N 0.328 N	0610038F01 S 0.532 21 Y 0.915 Y
0610038F07 0.196 16 N 0.292 14 N 0.870 13 Y 0.650 Y 0.471 Y	0610038F07 S 0.601 16 Y 0.774 Y
0610038F15 0.029 21 N 0.017 13 N 0.053 1 N 0.034 N 0.026 N	0610038F15 Q 0.000 0 N 0.000 N
0610038F24 0.039 29 N 0.019 29 N 0.060 1 N 0.021 N 0.020 N	0610038F24 Q 0.000 0 N 0.000 N
0610038H09 0.584 30 Y 0.140 30 N 0.189 12 N 0.065 N 0.103 N	0610038H09 Q 0.036 30 N 0.039 N
0610038I09 0.330 36 Y 0.454 36 Y 0.838 27 N 0.394 N 0.424 N	0610038I09 Q 0.002 36 N 0.005 N
0610038J11 0.309 38 N 0.073 38 N 0.061 12 N 0.020 N 0.047 N	0610038J11 Q 0.000 0 N 0.000 N
0610038K03 0.105 16 N 0.181 16 N 0.718 12 N 0.410 N 0.296 N	0610038K03 Q 0.043 22 N 0.138 N
0610038L04 0.184 25 N 0.302 25 N 0.976 16 Y 0.906 Y 0.604 Y	0610038L04 A 0.206 29 N 0.372 N
0610038L10 0.165 23 N 0.221 16 N 0.622 4 N 0.381 N 0.301 N	0610038L10 Q 0.033 16 N 0.036 N
0610038L13 0.158 31 N 0.115 16 N 0.417 2 N 0.238 N 0.176 N	0610038L13 Q 0.002 31 N 0.005 N
0610038M01 0.031 33 N 0.018 33 N 0.026 32 N 0.016 N 0.017 N	0610038M01 Q 0.000 0 N 0.000 N
0610038M15 0.066 25 N 0.036 19 N 0.112 9 N 0.041 N 0.038 N	0610038M15 Q 0.000 19 N 0.000 N
0610038M23 0.118 20 N 0.034 33 N 0.087 31 N 0.022 N 0.028 N	0610038M23 Q 0.000 0 N 0.000 N
0610038N09 0.839 21 Y 0.801 21 Y 0.994 13 Y 0.939 Y 0.870 Y	0610038N09 S 0.690 21 Y 0.999 Y
0610038O04 0.726 24 Y 0.765 24 Y 0.957 14 Y 0.849 Y 0.807 Y	0610038O04 S 0.885 24 Y 0.989 Y
0610038O15 0.147 35 N 0.100 20 N 0.562 1 N 0.350 N 0.225 N	0610038O15 S 0.807 35 Y 0.908 Y
0610038O17 0.282 27 N 0.346 35 Y 0.903 26 Y 0.292 N 0.319 N	0610038O17 Q 0.098 35 N 0.222 N
0610038P07 0.200 27 N 0.115 42 N 0.560 40 N 0.120 N 0.117 N	0610038P07 Q 0.001 42 N 0.001 N
0610038P13 0.042 25 N 0.023 12 N 0.063 1 N 0.033 N 0.028 N	0610038P13 Q 0.000 25 N 0.000 N
0610039A06 0.184 30 N 0.109 24 N 0.434 4 N 0.151 N 0.130 N	0610039A06 Q 0.051 24 N 0.109 N
0610039A15 0.122 25 N 0.202 33 N 0.950 26 Y 0.648 Y 0.425 N	0610039A15 A 0.000 29 N 0.001 N
0610039A16 0.079 23 N 0.023 3 N 0.092 1 N 0.064 N 0.043 N	0610039A16 Q 0.000 0 N 0.000 N
0610039A20 0.052 45 N 0.034 45 N 0.055 38 N 0.019 N 0.027 N	0610039A20 Q 0.000 0 N 0.000 N
0610039B05 0.092 14 N 0.134 14 N 0.495 1 N 0.231 N 0.183 N	0610039B05 Q 0.009 16 N 0.010 N
0610039B07 0.123 22 N 0.052 63 N 0.250 43 N 0.059 N 0.055 N	0610039B07 Q 0.000 22 N 0.000 N
0610039B18 0.339 17 Y 0.082 17 N 0.120 4 N 0.040 N 0.061 N	0610039B18 Q 0.000 17 N 0.000 N
0610039C14 0.082 35 N 0.237 17 N 0.963 7 Y 0.806 Y 0.521 Y	0610039C14 S 0.395 17 N 0.677 Y
0610039C21 0.247 27 N 0.216 29 N 0.712 7 N 0.394 N 0.305 N	0610039C21 S 0.378 29 N 0.521 Y
0610039D01 0.132 33 N 0.209 33 N 0.989 12 Y 0.863 Y 0.536 Y	0610039D01 S 0.365 48 N 0.990 Y
0610039E03 0.101 20 N 0.069 20 N 0.169 9 N 0.092 N 0.080 N	0610039E03 Q 0.000 15 N 0.000 N
0610039G03 0.075 27 N 0.044 27 N 0.224 10 N 0.071 N 0.058 N	0610039G03 Q 0.000 27 N 0.000 N
0610039G16 0.029 18 N 0.020 31 N 0.048 11 N 0.022 N 0.021 N	0610039G16 Q 0.000 0 N 0.000 N
0610039G20 0.099 16 N 0.053 16 N 0.105 2 N 0.048 N 0.051 N	0610039G20 Q 0.000 16 N 0.000 N
0610039G24 0.117 25 N 0.242 25 N 0.899 11 Y 0.655 Y 0.448 Y	0610039G24 A 0.018 23 N 0.057 N
0610039H12 0.213 24 N 0.167 24 N 0.696 1 N 0.269 N 0.218 N	0610039H12 Q 0.025 24 N 0.031 N
0610039H13 0.496 22 Y 0.611 22 Y 0.980 13 Y 0.904 Y 0.757 Y	0610039H13 S 0.859 22 Y 1.000 Y
0610039H24 0.191 25 N 0.049 25 N 0.087 1 N 0.036 N 0.043 N	0610039H24 Q 0.000 0 N 0.000 N
0610039I14 0.100 23 N 0.085 31 N 0.531 21 N 0.172 N 0.129 N	0610039I14 Q 0.000 26 N 0.000 N
0610039J01 0.480 27 Y 0.618 27 Y 0.953 9 Y 0.800 Y 0.709 Y	0610039J01 S 0.849 27 Y 0.997 Y
0610039J04 0.104 27 N 0.078 29 N 0.402 4 N 0.154 N 0.116 N	0610039J04 Q 0.076 26 N 0.298 N
0610039J17 0.222 28 N 0.330 28 Y 0.904 11 Y 0.626 Y 0.478 Y	0610039J17 S 0.685 28 Y 0.902 Y
0610039K12 0.090 23 N 0.095 23 N 0.413 6 N 0.231 N 0.163 N	0610039K12 Q 0.000 23 N 0.000 N
0610039K22 0.301 23 N 0.033 42 N 0.091 6 N 0.029 N 0.031 N	0610039K22 Q 0.000 0 N 0.000 N
0610039K23 0.111 31 N 0.092 31 N 0.271 6 N 0.106 N 0.099 N	0610039K23 Q 0.000 28 N 0.000 N
0610039L19 0.050 28 N 0.065 32 N 0.440 27 N 0.110 N 0.087 N	0610039L19 Q 0.001 30 N 0.001 N
0610039M06 0.329 17 Y 0.433 17 Y 0.957 13 Y 0.627 Y 0.530 Y	0610039M06 Q 0.008 27 N 0.011 N
0610039M07 0.141 28 N 0.067 39 N 0.346 4 N 0.104 N 0.085 N	0610039M07 Q 0.000 50 N 0.000 N
0610039M12 0.290 21 N 0.406 21 Y 0.953 8 Y 0.791 Y 0.599 Y	0610039M12 A 0.041 21 N 0.140 N
0610039M20 0.378 33 Y 0.131 33 N 0.130 5 N 0.056 N 0.094 N	0610039M20 Q 0.001 20 N 0.002 N
0610039M24 0.065 62 N 0.025 3 N 0.104 1 N 0.075 N 0.050 N	0610039M24 Q 0.000 0 N 0.000 N
0610039N04 0.041 66 N 0.011 33 N 0.020 1 N 0.013 N 0.012 N	0610039N04 Q 0.000 0 N 0.000 N
0610039N19 0.044 25 N 0.101 34 N 0.618 27 N 0.167 N 0.134 N	0610039N19 Q 0.000 42 N 0.000 N
0610039N23 0.179 23 N 0.071 25 N 0.302 1 N 0.101 N 0.086 N	0610039N23 Q 0.004 23 N 0.005 N
0610039O11 0.025 28 N 0.031 4 N 0.160 1 N 0.111 N 0.071 N	0610039O11 Q 0.000 28 N 0.000 N
0610039P16 0.115 30 N 0.031 30 N 0.055 1 N 0.020 N 0.025 N	0610039P16 Q 0.000 15 N 0.000 N
0610040A09 0.540 25 Y 0.478 25 Y 0.914 12 Y 0.532 Y 0.505 Y	0610040A09 S 0.349 25 N 0.578 Y
0610040B01 0.070 15 N 0.110 15 N 0.519 2 N 0.194 N 0.152 N	0610040B01 Q 0.003 15 N 0.003 N
0610040B07 0.330 22 Y 0.071 38 N 0.474 37 N 0.109 N 0.090 N	0610040B07 Q 0.000 38 N 0.000 N
0610040B21 0.601 25 Y 0.695 25 Y 0.984 14 Y 0.910 Y 0.802 Y	0610040B21 S 0.677 25 Y 0.995 Y
0610040B23 0.023 20 N 0.011 8 N 0.025 1 N 0.019 N 0.015 N	0610040B23 Q 0.000 0 N 0.000 N
0610040C01 0.040 38 N 0.036 3 N 0.212 1 N 0.212 N 0.124 N	0610040C01 Q 0.000 36 N 0.000 N
0610040D20 0.084 18 N 0.035 18 N 0.138 1 N 0.042 N 0.038 N	0610040D20 Q 0.000 18 N 0.000 N
0610040E02 0.186 19 N 0.281 19 N 0.887 12 Y 0.514 Y 0.398 N	0610040E02 Q 0.105 19 N 0.289 N
0610040G01 0.071 21 N 0.023 10 N 0.135 2 N 0.062 N 0.042 N	0610040G01 Q 0.000 21 N 0.000 N
0610040H15 0.072 34 N 0.045 17 N 0.272 2 N 0.109 N 0.077 N	0610040H15 Q 0.000 0 N 0.000 N
0610040J01 0.045 28 N 0.067 6 N 0.699 1 N 0.522 Y 0.294 N	0610040J01 Q 0.000 24 N 0.000 N
0610040L07 0.229 30 N 0.216 30 N 0.597 26 N 0.165 N 0.190 N	0610040L07 Q 0.017 30 N 0.052 N
0610040L19 0.051 29 N 0.032 35 N 0.151 1 N 0.043 N 0.038 N	0610040L19 Q 0.001 35 N 0.001 N
0610040N05 0.053 25 N 0.114 17 N 0.766 6 N 0.513 Y 0.313 N	0610040N05 Q 0.179 28 N 0.307 N
0610041A01 0.876 19 Y 0.786 19 Y 0.985 2 Y 0.788 Y 0.787 Y	0610041A01 S 0.917 19 Y 0.996 Y
0610041A13 0.580 22 Y 0.680 22 Y 0.992 4 Y 0.889 Y 0.784 Y	0610041A13 S 0.523 20 Y 1.000 Y
0610041A14 0.037 43 N 0.031 4 N 0.177 2 N 0.153 N 0.092 N	0610041A14 Q 0.000 15 N 0.000 N
0610041B22 0.064 30 N 0.052 13 N 0.322 1 N 0.105 N 0.078 N	0610041B22 Q 0.001 21 N 0.001 N
0610041C01 0.163 19 N 0.010 27 N 0.020 1 N 0.014 N 0.012 N	0610041C01 Q 0.000 0 N 0.000 N
0610041C11 0.077 39 N 0.029 3 N 0.120 1 N 0.097 N 0.063 N	0610041C11 Q 0.000 0 N 0.000 N
0610041D15 0.179 24 N 0.141 20 N 0.714 1 N 0.386 N 0.264 N	0610041D15 S 0.153 45 N 0.343 N
0610041D19 0.082 31 N 0.028 31 N 0.064 3 N 0.024 N 0.026 N	0610041D19 Q 0.000 0 N 0.000 N
0610041D24 0.950 18 Y 0.292 35 N 0.982 21 Y 0.734 Y 0.513 Y	0610041D24 A 0.041 18 N 0.085 N
0610041E02 0.436 35 Y 0.448 35 Y 0.865 24 N 0.452 N 0.450 Y	0610041E02 S 0.632 35 Y 0.983 Y
0610041E23 0.040 32 N 0.024 38 N 0.098 6 N 0.028 N 0.026 N	0610041E23 Q 0.000 30 N 0.000 N
0610041F13 0.070 30 N 0.032 42 N 0.079 37 N 0.023 N 0.027 N	0610041F13 Q 0.000 0 N 0.000 N
0610041G12 0.140 35 N 0.109 15 N 0.822 12 N 0.581 Y 0.345 N	0610041G12 A 0.001 60 N 0.004 N
0610041I02 0.046 23 N 0.070 16 N 0.725 2 N 0.238 N 0.154 N	0610041I02 Q 0.001 16 N 0.004 N
0610041L09 0.268 26 N 0.040 3 N 0.227 1 N 0.184 N 0.112 N	0610041L09 Q 0.000 0 N 0.000 N
0610041O14 0.020 48 N 0.032 6 N 0.229 4 N 0.131 N 0.081 N	0610041O14 Q 0.000 0 N 0.000 N
0610041O18 0.486 26 Y 0.098 26 N 0.215 1 N 0.064 N 0.081 N	0610041O18 Q 0.004 26 N 0.005 N
0610041P13 0.111 22 N 0.185 22 N 0.667 10 N 0.386 N 0.286 N	0610041P13 Q 0.030 22 N 0.117 N
0610041P14 0.522 22 Y 0.040 25 N 0.072 1 N 0.025 N 0.032 N	0610041P14 Q 0.000 22 N 0.000 N
0610042A05 0.109 21 N 0.192 21 N 0.751 8 N 0.437 N 0.315 N	0610042A05 Q 0.087 16 N 0.119 N
0610042A08 0.195 21 N 0.149 21 N 0.390 10 N 0.209 N 0.179 N	0610042A08 Q 0.001 17 N 0.002 N
0610042A11 0.310 18 N 0.249 18 N 0.695 4 N 0.335 N 0.292 N	0610042A11 S 0.628 18 Y 0.637 Y
0610042A18 0.058 25 N 0.027 25 N 0.148 1 N 0.047 N 0.037 N	0610042A18 Q 0.000 15 N 0.000 N
0610042B01 0.159 28 N 0.073 28 N 0.285 1 N 0.084 N 0.078 N	0610042B01 Q 0.003 28 N 0.003 N
0610042B03 0.045 23 N 0.055 20 N 0.296 7 N 0.124 N 0.090 N	0610042B03 Q 0.000 29 N 0.000 N
0610042B13 0.365 23 Y 0.110 23 N 0.201 24 N 0.091 N 0.100 N	0610042B13 Q 0.001 21 N 0.003 N
0610042C04 0.124 31 N 0.148 16 N 0.631 11 N 0.389 N 0.269 N	0610042C04 A 0.205 22 N 0.212 N
0610042C05 0.422 18 Y 0.291 18 N 0.701 16 N 0.333 N 0.312 N	0610042C05 S 0.698 18 Y 0.950 Y
0610042C23 0.241 19 N 0.166 19 N 0.589 4 N 0.237 N 0.201 N	0610042C23 Q 0.019 19 N 0.020 N
0610042E05 0.123 22 N 0.062 22 N 0.266 1 N 0.074 N 0.068 N	0610042E05 Q 0.001 22 N 0.003 N
0610042E07 0.072 19 N 0.116 19 N 0.573 11 N 0.260 N 0.188 N	0610042E07 Q 0.001 19 N 0.002 N
0610042E12 0.118 32 N 0.176 28 N 0.890 7 Y 0.477 N 0.327 N	0610042E12 Q 0.034 30 N 0.183 N
0610042F24 0.990 21 Y 0.916 21 Y 0.980 14 Y 0.934 Y 0.925 Y	0610042F24 S 0.987 21 Y 1.000 Y
0610042G12 0.149 44 N 0.029 44 N 0.022 2 N 0.011 N 0.020 N	0610042G12 Q 0.000 0 N 0.000 N
0610042H17 0.409 36 Y 0.155 36 N 0.425 2 N 0.156 N 0.156 N	0610042H17 Q 0.008 25 N 0.027 N
0610042H23 0.675 20 Y 0.696 20 Y 0.998 13 Y 0.964 Y 0.830 Y	0610042H23 S 0.467 22 N 1.000 Y
0610042I06 0.508 31 Y 0.191 31 N 0.297 27 N 0.072 N 0.132 N	0610042I06 Q 0.000 31 N 0.000 N
0610042I08 0.838 25 Y 0.816 25 Y 0.938 11 Y 0.810 Y 0.813 Y	0610042I08 S 0.977 25 Y 0.998 Y
0610042I15 0.070 29 N 0.054 29 N 0.270 27 N 0.097 N 0.076 N	0610042I15 Q 0.001 15 N 0.002 N
0610042L24 0.041 22 N 0.044 3 N 0.292 1 N 0.184 N 0.114 N	0610042L24 Q 0.000 0 N 0.000 N
0610042M03 0.162 24 N 0.068 26 N 0.314 1 N 0.083 N 0.076 N	0610042M03 Q 0.000 26 N 0.001 N
0610042N21 0.109 42 N 0.265 42 N 0.964 29 Y 0.438 N 0.352 N	0610042N21 A 0.001 42 N 0.001 N
0610042N22 0.075 33 N 0.082 33 N 0.356 29 N 0.103 N 0.092 N	0610042N22 Q 0.165 33 N 0.344 N
0610042O13 0.106 19 N 0.178 19 N 0.681 12 N 0.389 N 0.283 N	0610042O13 Q 0.024 19 N 0.037 N
0610042O20 0.148 23 N 0.092 23 N 0.415 1 N 0.167 N 0.129 N	0610042O20 Q 0.000 33 N 0.000 N
0610043A03 0.124 19 N 0.020 39 N 0.059 3 N 0.023 N 0.022 N	0610043A03 Q 0.000 25 N 0.000 N
0610043B04 0.299 25 N 0.451 25 Y 0.992 12 Y 0.896 Y 0.674 Y	0610043B04 S 0.347 25 N 0.934 Y
0610043B10 0.040 25 N 0.044 2 N 0.309 1 N 0.309 N 0.176 N	0610043B10 Q 0.000 0 N 0.000 N
0610043C13 0.070 16 N 0.109 16 N 0.426 3 N 0.200 N 0.155 N	0610043C13 Q 0.005 16 N 0.006 N
0610043C19 0.050 38 N 0.066 15 N 0.475 1 N 0.165 N 0.116 N	0610043C19 Q 0.000 15 N 0.000 N
0610043D20 0.023 24 N 0.018 11 N 0.073 1 N 0.050 N 0.034 N	0610043D20 Q 0.000 36 N 0.000 N
0610043M01 0.051 66 N 0.093 13 N 0.527 2 N 0.268 N 0.181 N	0610043M01 Q 0.000 20 N 0.000 N
0610043P16 0.695 20 Y 0.727 20 Y 0.988 14 Y 0.944 Y 0.836 Y	0610043P16 S 0.523 20 Y 1.000 Y
0710001A11 0.106 42 N 0.058 42 N 0.053 24 N 0.029 N 0.043 N	0710001A11 Q 0.000 0 N 0.000 N
0710001B06 0.425 29 Y 0.032 31 N 0.049 28 N 0.019 N 0.026 N	0710001B06 Q 0.000 0 N 0.000 N
0710001B24 0.066 25 N 0.041 18 N 0.314 2 N 0.099 N 0.070 N	0710001B24 Q 0.000 42 N 0.000 N
0710001C05 0.687 26 Y 0.092 16 N 0.529 7 N 0.313 N 0.202 N	0710001C05 S 0.367 26 N 0.549 Y
0710001C23 0.167 21 N 0.111 21 N 0.304 1 N 0.139 N 0.125 N	0710001C23 Q 0.000 0 N 0.000 N
0710001D04 0.036 27 N 0.044 31 N 0.398 2 N 0.152 N 0.098 N	0710001D04 Q 0.000 38 N 0.000 N
0710001D11 0.265 39 N 0.043 39 N 0.217 60 N 0.018 N 0.031 N	0710001D11 A 0.000 0 N 0.000 N
0710001D13 0.893 18 Y 0.857 18 Y 0.979 2 Y 0.931 Y 0.894 Y	0710001D13 S 0.791 18 Y 1.000 Y
0710001D23 0.365 24 Y 0.262 24 N 0.687 2 N 0.281 N 0.271 N	0710001D23 Q 0.022 24 N 0.029 N
0710001D24 0.179 37 N 0.113 37 N 0.482 4 N 0.147 N 0.130 N	0710001D24 Q 0.001 27 N 0.002 N
0710001E11 0.061 23 N 0.079 28 N 0.355 4 N 0.143 N 0.111 N	0710001E11 Q 0.000 28 N 0.000 N
0710001E13 0.071 18 N 0.014 24 N 0.040 2 N 0.015 N 0.015 N	0710001E13 Q 0.002 18 N 0.002 N
0710001E19 0.043 23 N 0.036 44 N 0.254 39 N 0.064 N 0.050 N	0710001E19 Q 0.028 42 N 0.053 N
0710001F19 0.311 29 N 0.109 29 N 0.259 20 N 0.062 N 0.086 N	0710001F19 Q 0.001 24 N 0.002 N
0710001G14 0.162 15 N 0.087 15 N 0.234 1 N 0.082 N 0.084 N	0710001G14 Q 0.001 15 N 0.001 N
0710001G22 0.167 30 N 0.161 30 N 0.487 26 N 0.117 N 0.139 N	0710001G22 Q 0.259 28 N 0.473 N
0710001H16 0.206 20 N 0.042 4 N 0.251 1 N 0.198 N 0.120 N	0710001H16 Q 0.005 20 N 0.005 N
0710001I10 0.274 23 N 0.264 23 N 0.899 4 Y 0.481 Y 0.373 N	0710001I10 S 0.553 23 Y 0.983 Y
0710001I14 0.506 20 Y 0.118 57 N 0.601 35 N 0.201 N 0.160 N	0710001I14 A 0.006 20 N 0.008 N
0710001J11 0.057 20 N 0.033 45 N 0.139 40 N 0.032 N 0.033 N	0710001J11 Q 0.000 0 N 0.000 N
0710001J21 0.601 29 Y 0.525 29 Y 0.888 23 Y 0.591 Y 0.558 Y	0710001J21 S 0.623 27 Y 0.986 Y
0710001J24 0.045 30 N 0.023 41 N 0.064 1 N 0.025 N 0.024 N	0710001J24 Q 0.000 21 N 0.000 N
0710001L02 0.306 31 N 0.233 31 N 0.389 12 N 0.221 N 0.227 N	0710001L02 Q 0.250 31 N 0.332 N
0710001L22 0.835 35 Y 0.851 35 Y 0.998 24 Y 0.788 Y 0.820 Y	0710001L22 S 0.807 35 Y 0.998 Y
0710001M07 0.030 33 N 0.018 33 N 0.019 26 N 0.013 N 0.015 N	0710001M07 Q 0.000 0 N 0.000 N
0710001M10 0.077 42 N 0.212 42 N 0.870 36 N 0.277 N 0.244 N	0710001M10 Q 0.003 42 N 0.003 N
0710001M22 0.120 25 N 0.052 25 N 0.238 23 N 0.068 N 0.060 N	0710001M22 Q 0.000 28 N 0.000 N
0710001O06 0.147 28 N 0.068 28 N 0.321 4 N 0.085 N 0.076 N	0710001O06 Q 0.000 28 N 0.000 N
0710001O18 0.057 32 N 0.063 69 N 0.779 67 N 0.154 N 0.108 N	0710001O18 A 0.000 0 N 0.000 N
0710001O20 0.180 19 N 0.157 19 N 0.599 64 N 0.157 N 0.157 N	0710001O20 Q 0.007 19 N 0.010 N
0710001P07 0.093 39 N 0.041 39 N 0.071 1 N 0.023 N 0.032 N	0710001P07 Q 0.000 17 N 0.000 N
0710001P09 0.084 33 N 0.034 33 N 0.203 2 N 0.038 N 0.036 N	0710001P09 Q 0.000 0 N 0.000 N
0710005A05 0.378 27 Y 0.576 29 Y 0.990 20 Y 0.912 Y 0.744 Y	0710005A05 S 0.647 27 Y 0.963 Y
0710005A09 0.087 27 N 0.031 27 N 0.070 1 N 0.023 N 0.027 N	0710005A09 Q 0.000 0 N 0.000 N
0710005C20 0.079 14 N 0.047 14 N 0.105 12 N 0.045 N 0.046 N	0710005C20 Q 0.000 0 N 0.000 N
0710005E04 0.188 34 N 0.110 34 N 0.265 5 N 0.083 N 0.097 N	0710005E04 Q 0.000 34 N 0.000 N
0710005E13 0.467 24 Y 0.087 24 N 0.203 7 N 0.090 N 0.089 N	0710005E13 Q 0.000 16 N 0.000 N
0710005E17 0.059 44 N 0.036 44 N 0.101 24 N 0.034 N 0.035 N	0710005E17 Q 0.000 31 N 0.000 N
0710005G03 0.038 24 N 0.011 33 N 0.014 1 N 0.011 N 0.011 N	0710005G03 Q 0.000 0 N 0.000 N
0710005G22 0.045 62 N 0.022 5 N 0.090 3 N 0.070 N 0.046 N	0710005G22 Q 0.000 0 N 0.000 N
0710005I03 0.212 30 N 0.166 22 N 0.661 3 N 0.318 N 0.242 N	0710005I03 Q 0.013 20 N 0.033 N
0710005K21 0.139 37 N 0.097 37 N 0.194 24 N 0.049 N 0.073 N	0710005K21 Q 0.000 37 N 0.000 N
0710005K22 0.057 33 N 0.078 33 N 0.531 32 N 0.114 N 0.096 N	0710005K22 A 0.000 38 N 0.000 N
0710005M11 0.103 14 N 0.071 14 N 0.274 13 N 0.093 N 0.082 N	0710005M11 Q 0.001 27 N 0.001 N
0710005M12 0.467 20 Y 0.035 4 N 0.190 2 N 0.162 N 0.099 N	0710005M12 Q 0.002 20 N 0.002 N
0710005O04 0.598 38 Y 0.574 38 Y 0.963 10 Y 0.764 Y 0.669 Y	0710005O04 S 0.312 24 N 0.792 Y
0710007A16 0.212 16 N 0.166 31 N 0.524 1 N 0.265 N 0.216 N	0710007A16 Q 0.004 31 N 0.007 N
0710007A22 0.865 29 Y 0.822 29 Y 0.963 17 Y 0.852 Y 0.837 Y	0710007A22 S 0.937 29 Y 1.000 Y
0710007C18 0.055 25 N 0.030 25 N 0.137 6 N 0.047 N 0.039 N	0710007C18 Q 0.002 25 N 0.002 N
0710007C24 0.773 33 Y 0.518 33 Y 0.999 22 Y 0.973 Y 0.745 Y	0710007C24 S 0.577 33 Y 0.913 Y
0710007E12 0.364 23 Y 0.411 23 Y 0.864 9 N 0.575 Y 0.493 Y	0710007E12 S 0.156 27 N 0.723 Y
0710007E14 0.061 38 N 0.097 20 N 0.782 1 N 0.451 N 0.274 N	0710007E14 Q 0.001 22 N 0.001 N
0710007E24 0.823 25 Y 0.829 25 Y 0.986 6 Y 0.927 Y 0.878 Y	0710007E24 S 0.955 25 Y 0.999 Y
0710007K22 0.349 24 Y 0.276 24 N 0.797 3 N 0.412 N 0.344 N	0710007K22 Q 0.005 24 N 0.009 N
0710007L22 0.038 21 N 0.017 36 N 0.058 1 N 0.022 N 0.020 N	0710007L22 Q 0.000 36 N 0.000 N
0710007M18 0.136 25 N 0.043 32 N 0.093 31 N 0.030 N 0.037 N	0710007M18 Q 0.000 32 N 0.000 N
0710007O18 0.128 15 N 0.054 15 N 0.097 1 N 0.040 N 0.047 N	0710007O18 Q 0.000 15 N 0.000 N
0710007O20 0.634 37 Y 0.699 37 Y 0.990 30 Y 0.401 N 0.550 Y	0710007O20 A 0.022 37 N 0.022 N
0710008A09 0.432 28 Y 0.155 28 N 0.235 6 N 0.103 N 0.129 N	0710008A09 Q 0.000 28 N 0.000 N
0710008C07 0.396 18 Y 0.529 26 Y 0.986 15 Y 0.858 Y 0.694 Y	0710008C07 S 0.457 26 N 0.999 Y
0710008C12 0.016 11 N 0.041 3 N 0.375 1 N 0.311 N 0.176 N	0710008C12 Q 0.000 0 N 0.000 N
0710008D09 0.361 36 Y 0.406 36 Y 0.784 34 N 0.421 N 0.413 N	0710008D09 A 0.427 36 N 0.434 N
0710008E08 0.324 34 Y 0.102 34 N 0.076 27 N 0.033 N 0.067 N	0710008E08 Q 0.000 0 N 0.000 N
0710008E15 0.941 29 Y 0.893 29 Y 0.996 20 Y 0.935 Y 0.914 Y	0710008E15 S 0.894 29 Y 1.000 Y
0710008E18 0.033 42 N 0.033 39 N 0.132 35 N 0.025 N 0.029 N	0710008E18 Q 0.000 40 N 0.000 N
0710008F05 0.151 50 N 0.044 50 N 0.056 32 N 0.020 N 0.032 N	0710008F05 Q 0.001 38 N 0.003 N
0710008F23 0.186 21 N 0.057 21 N 0.140 1 N 0.046 N 0.051 N	0710008F23 Q 0.000 21 N 0.000 N
0710008G05 0.914 20 Y 0.710 20 Y 0.888 1 Y 0.664 Y 0.687 Y	0710008G05 S 0.934 20 Y 0.994 Y
0710008G23 0.445 26 Y 0.041 30 N 0.086 29 N 0.033 N 0.037 N	0710008G23 Q 0.000 0 N 0.000 N
0710008H05 0.786 20 Y 0.768 20 Y 0.995 14 Y 0.958 Y 0.863 Y	0710008H05 S 0.931 20 Y 0.999 Y
0710008H07 0.153 20 N 0.067 20 N 0.215 1 N 0.083 N 0.075 N	0710008H07 Q 0.000 20 N 0.000 N
0710008H09 0.737 24 Y 0.795 24 Y 0.996 5 Y 0.967 Y 0.881 Y	0710008H09 S 0.741 24 Y 1.000 Y
0710008J23 0.803 28 Y 0.798 28 Y 0.987 12 Y 0.856 Y 0.827 Y	0710008J23 S 0.884 28 Y 0.972 Y
0710008K08 0.114 18 N 0.078 18 N 0.505 2 N 0.131 N 0.104 N	0710008K08 Q 0.001 17 N 0.001 N
0710008K15 0.071 27 N 0.031 12 N 0.151 1 N 0.065 N 0.048 N	0710008K15 Q 0.000 27 N 0.000 N
0710008M05 0.171 23 N 0.030 32 N 0.159 2 N 0.030 N 0.030 N	0710008M05 Q 0.000 0 N 0.000 N
0710008M22 0.090 17 N 0.038 9 N 0.149 2 N 0.076 N 0.057 N	0710008M22 Q 0.000 0 N 0.000 N
0710008N11 0.188 20 N 0.178 20 N 0.644 12 N 0.391 N 0.284 N	0710008N11 S 0.441 31 N 0.687 Y
0710008O10 0.156 36 N 0.068 36 N 0.078 1 N 0.033 N 0.051 N	0710008O10 Q 0.000 16 N 0.000 N
0710008O11 0.060 42 N 0.023 42 N 0.041 1 N 0.012 N 0.018 N	0710008O11 Q 0.000 0 N 0.000 N
0710008P15 0.088 24 N 0.053 16 N 0.430 2 N 0.218 N 0.136 N	0710008P15 Q 0.000 24 N 0.000 N
0910001A06 0.214 32 N 0.052 14 N 0.236 1 N 0.128 N 0.090 N	0910001A06 Q 0.001 16 N 0.001 N
0910001A15 0.765 19 Y 0.737 19 Y 0.991 3 Y 0.917 Y 0.827 Y	0910001A15 S 0.703 19 Y 1.000 Y
0910001B06 0.050 25 N 0.024 36 N 0.062 35 N 0.020 N 0.022 N	0910001B06 Q 0.000 0 N 0.000 N
0910001B12 0.177 36 N 0.149 18 N 0.528 5 N 0.250 N 0.199 N	0910001B12 Q 0.007 18 N 0.007 N
0910001B19 0.930 16 Y 0.889 16 Y 0.989 3 Y 0.927 Y 0.908 Y	0910001B19 S 0.947 16 Y 1.000 Y
0910001B22 0.207 22 N 0.028 16 N 0.175 3 N 0.050 N 0.039 N	0910001B22 Q 0.000 22 N 0.000 N
0910001D19 0.187 58 N 0.026 19 N 0.104 11 N 0.044 N 0.035 N	0910001D19 Q 0.000 0 N 0.000 N
0910001E01 0.070 35 N 0.050 35 N 0.215 11 N 0.058 N 0.054 N	0910001E01 Q 0.001 21 N 0.002 N
0910001E22 0.758 22 Y 0.774 22 Y 0.984 4 Y 0.894 Y 0.834 Y	0910001E22 S 0.963 22 Y 0.999 Y
0910001F03 0.084 21 N 0.034 21 N 0.274 3 N 0.061 N 0.047 N	0910001F03 Q 0.000 21 N 0.001 N
0910001F11 0.249 25 N 0.303 40 N 0.913 35 Y 0.685 Y 0.494 Y	0910001F11 A 0.055 40 N 0.115 N
0910001F14 0.349 24 Y 0.506 24 Y 0.973 6 Y 0.823 Y 0.664 Y	0910001F14 S 0.667 24 Y 0.987 Y
0910001G08 0.068 36 N 0.078 36 N 0.475 11 N 0.169 N 0.123 N	0910001G08 Q 0.002 62 N 0.002 N
0910001I07 0.072 20 N 0.027 2 N 0.142 1 N 0.142 N 0.084 N	0910001I07 Q 0.000 0 N 0.000 N
0910001I10 0.259 19 N 0.030 42 N 0.109 5 N 0.043 N 0.037 N	0910001I10 Q 0.004 19 N 0.004 N
0910001I20 0.077 17 N 0.026 30 N 0.076 24 N 0.037 N 0.031 N	0910001I20 Q 0.000 0 N 0.000 N
0910001J09 0.105 26 N 0.095 26 N 0.261 22 N 0.094 N 0.095 N	0910001J09 Q 0.000 26 N 0.000 N
0910001J16 0.765 19 Y 0.737 19 Y 0.991 3 Y 0.917 Y 0.827 Y	0910001J16 S 0.703 19 Y 1.000 Y
0910001K11 0.903 16 Y 0.868 16 Y 0.988 2 Y 0.910 Y 0.889 Y	0910001K11 S 0.947 16 Y 1.000 Y
0910001K16 0.852 22 Y 0.856 22 Y 0.993 3 Y 0.926 Y 0.891 Y	0910001K16 S 0.971 22 Y 1.000 Y
0910001K18 0.579 36 Y 0.669 36 Y 0.960 11 Y 0.821 Y 0.745 Y	0910001K18 S 0.852 36 Y 0.997 Y
0910001K21 0.188 27 N 0.329 27 N 0.947 12 Y 0.846 Y 0.587 Y	0910001K21 S 0.508 33 Y 0.885 Y
0910001L09 0.205 31 N 0.169 31 N 0.485 24 N 0.121 N 0.145 N	0910001L09 Q 0.014 29 N 0.025 N
0910001L11 0.028 28 N 0.017 67 N 0.080 42 N 0.017 N 0.017 N	0910001L11 Q 0.000 0 N 0.000 N
0910001L24 0.231 27 N 0.171 27 N 0.567 7 N 0.215 N 0.193 N	0910001L24 Q 0.024 30 N 0.051 N
0910001O22 0.952 24 Y 0.888 24 Y 0.975 7 Y 0.912 Y 0.900 Y	0910001O22 S 0.852 24 Y 0.998 Y
0910001P14 0.915 22 Y 0.052 27 N 0.276 3 N 0.082 N 0.067 N	0910001P14 Q 0.020 22 N 0.020 N
0910001P16 0.061 27 N 0.025 33 N 0.173 8 N 0.052 N 0.038 N	0910001P16 Q 0.000 24 N 0.000 N
0910002B17 0.115 30 N 0.049 3 N 0.322 1 N 0.213 N 0.131 N	0910002B17 Q 0.000 30 N 0.000 N
1010001A07 0.088 28 N 0.054 28 N 0.283 8 N 0.092 N 0.073 N	1010001A07 Q 0.000 28 N 0.000 N
1010001A11 0.056 25 N 0.093 16 N 0.483 12 N 0.272 N 0.182 N	1010001A11 Q 0.005 16 N 0.006 N
1010001A23 0.246 19 N 0.244 19 N 0.760 13 N 0.506 Y 0.375 N	1010001A23 Q 0.364 19 N 0.468 N
1010001B04 0.683 24 Y 0.710 24 Y 0.992 13 Y 0.880 Y 0.795 Y	1010001B04 S 0.650 24 Y 1.000 Y
1010001C05 0.198 23 N 0.290 23 N 0.844 12 N 0.528 Y 0.409 N	1010001C05 S 0.502 35 Y 0.885 Y
1010001C09 0.337 29 Y 0.099 29 N 0.162 1 N 0.048 N 0.073 N	1010001C09 Q 0.001 29 N 0.001 N
1010001C12 0.449 17 Y 0.042 30 N 0.094 27 N 0.030 N 0.036 N	1010001C12 Q 0.000 0 N 0.000 N
1010001C15 0.039 29 N 0.019 29 N 0.060 1 N 0.021 N 0.020 N	1010001C15 Q 0.000 0 N 0.000 N
1010001C18 0.567 20 Y 0.632 20 Y 0.981 13 Y 0.817 Y 0.725 Y	1010001C18 S 0.592 20 Y 0.965 Y
1010001D05 0.146 22 N 0.147 22 N 0.419 10 N 0.165 N 0.156 N	1010001D05 Q 0.001 22 N 0.001 N
1010001D24 0.063 41 N 0.054 25 N 0.236 12 N 0.089 N 0.071 N	1010001D24 Q 0.000 25 N 0.000 N
1010001E09 0.090 23 N 0.049 3 N 0.392 1 N 0.336 N 0.192 N	1010001E09 Q 0.000 33 N 0.000 N
1010001F03 0.049 23 N 0.033 3 N 0.165 1 N 0.136 N 0.084 N	1010001F03 Q 0.000 15 N 0.000 N
1010001G07 0.219 17 N 0.278 17 N 0.739 12 N 0.471 N 0.375 N	1010001G07 Q 0.106 17 N 0.185 N
1010001G11 0.921 24 Y 0.309 37 N 0.872 28 Y 0.372 N 0.340 N	1010001G11 S 0.211 39 N 0.572 Y
1010001G12 0.129 36 N 0.068 36 N 0.480 1 N 0.124 N 0.096 N	1010001G12 Q 0.000 19 N 0.001 N
1010001G17 0.123 19 N 0.047 35 N 0.204 1 N 0.090 N 0.068 N	1010001G17 Q 0.000 19 N 0.000 N
1010001H12 0.134 21 N 0.042 8 N 0.293 1 N 0.148 N 0.095 N	1010001H12 Q 0.000 21 N 0.000 N
1010001H16 0.428 27 Y 0.604 27 Y 0.991 16 Y 0.926 Y 0.765 Y	1010001H16 S 0.454 27 N 0.996 Y
1010001H21 0.041 23 N 0.040 2 N 0.247 1 N 0.247 N 0.144 N	1010001H21 Q 0.000 0 N 0.000 N
1010001I23 0.121 17 N 0.196 17 N 0.632 4 N 0.413 N 0.304 N	1010001I23 Q 0.000 17 N 0.001 N
1010001J06 0.177 45 N 0.346 45 Y 0.897 31 Y 0.374 N 0.360 N	1010001J06 A 0.012 45 N 0.014 N
1010001J12 0.036 26 N 0.021 42 N 0.041 33 N 0.018 N 0.019 N	1010001J12 Q 0.000 0 N 0.000 N
1010001K14 0.122 25 N 0.200 17 N 0.891 12 Y 0.521 Y 0.361 N	1010001K14 S 0.352 49 N 0.956 Y
1010001K18 0.068 21 N 0.072 35 N 0.705 12 N 0.209 N 0.140 N	1010001K18 A 0.032 41 N 0.043 N
1010001L13 0.090 23 N 0.049 3 N 0.392 1 N 0.336 N 0.192 N	1010001L13 Q 0.000 33 N 0.000 N
1010001L15 0.041 18 N 0.098 18 N 0.475 12 N 0.281 N 0.189 N	1010001L15 Q 0.002 15 N 0.003 N
1010001L20 0.125 19 N 0.062 35 N 0.313 27 N 0.148 N 0.105 N	1010001L20 Q 0.000 19 N 0.000 N
1010001M03 0.140 32 N 0.199 17 N 0.911 7 Y 0.636 Y 0.417 N	1010001M03 S 0.181 17 N 0.593 Y
1010001M04 0.155 25 N 0.283 20 N 0.896 11 Y 0.645 Y 0.464 Y	1010001M04 S 0.267 20 N 0.900 Y
1010001M12 0.336 15 Y 0.228 30 N 0.926 27 Y 0.518 Y 0.373 N	1010001M12 A 0.192 30 N 0.352 N
1010001M13 0.174 24 N 0.105 24 N 0.505 1 N 0.178 N 0.141 N	1010001M13 S 0.453 24 N 0.841 Y
1010001M21 0.275 31 N 0.162 14 N 0.495 13 N 0.263 N 0.212 N	1010001M21 Q 0.020 31 N 0.032 N
1010001N11 0.110 23 N 0.232 23 N 0.945 12 Y 0.662 Y 0.447 Y	1010001N11 S 0.214 40 N 0.734 Y
1010001N20 0.950 18 Y 0.884 18 Y 0.990 2 Y 0.941 Y 0.912 Y	1010001N20 S 0.997 18 Y 1.000 Y
1010001N24 0.873 23 Y 0.735 23 Y 0.929 11 Y 0.722 Y 0.729 Y	1010001N24 S 0.821 23 Y 0.914 Y
1010001P06 0.159 34 N 0.082 20 N 0.292 57 N 0.141 N 0.112 N	1010001P06 A 0.000 58 N 0.000 N
1010001P15 0.031 25 N 0.026 3 N 0.171 2 N 0.143 N 0.085 N	1010001P15 Q 0.000 0 N 0.000 N
1010001P20 0.105 33 N 0.074 16 N 0.296 12 N 0.112 N 0.093 N	1010001P20 Q 0.001 16 N 0.001 N
1100001A08 0.119 15 N 0.102 15 N 0.440 1 N 0.112 N 0.107 N	1100001A08 Q 0.000 15 N 0.000 N
1100001A17 0.179 58 N 0.036 26 N 0.123 1 N 0.045 N 0.041 N	1100001A17 Q 0.034 20 N 0.074 N
1100001B07 0.064 19 N 0.022 34 N 0.037 1 N 0.014 N 0.018 N	1100001B07 Q 0.000 0 N 0.000 N
1100001C12 0.671 25 Y 0.022 30 N 0.060 4 N 0.029 N 0.025 N	1100001C12 Q 0.001 25 N 0.001 N
1100001C15 0.448 18 Y 0.308 18 N 0.794 13 N 0.314 N 0.311 N	1100001C15 Q 0.048 18 N 0.062 N
1100001C16 0.055 28 N 0.027 13 N 0.137 9 N 0.072 N 0.049 N	1100001C16 Q 0.000 26 N 0.000 N
1100001C23 0.149 23 N 0.028 34 N 0.059 1 N 0.033 N 0.030 N	1100001C23 Q 0.034 21 N 0.093 N
1100001D09 0.184 25 N 0.069 25 N 0.266 6 N 0.124 N 0.096 N	1100001D09 Q 0.000 25 N 0.000 N
1100001D19 0.031 25 N 0.010 7 N 0.012 1 N 0.012 N 0.011 N	1100001D19 Q 0.000 0 N 0.000 N
1100001E09 0.045 55 N 0.012 36 N 0.033 1 N 0.017 N 0.015 N	1100001E09 Q 0.000 0 N 0.000 N
1100001E18 0.039 64 N 0.067 46 N 0.532 39 N 0.097 N 0.082 N	1100001E18 Q 0.000 46 N 0.000 N
1100001F06 0.086 17 N 0.087 17 N 0.363 6 N 0.194 N 0.141 N	1100001F06 A 0.000 27 N 0.000 N
1100001F07 0.422 20 Y 0.147 20 N 0.290 17 N 0.075 N 0.111 N	1100001F07 Q 0.253 20 N 0.269 N
1100001F16 0.966 18 Y 0.941 18 Y 0.996 13 Y 0.965 Y 0.953 Y	1100001F16 S 0.984 18 Y 1.000 Y
1100001F19 0.162 24 N 0.047 24 N 0.171 1 N 0.044 N 0.046 N	1100001F19 Q 0.000 24 N 0.000 N
1100001G14 0.141 22 N 0.035 39 N 0.105 21 N 0.031 N 0.033 N	1100001G14 Q 0.000 22 N 0.000 N
1100001G22 0.382 17 Y 0.361 42 Y 0.984 33 Y 0.392 N 0.377 N	1100001G22 A 0.084 42 N 0.122 N
1100001H08 0.023 36 N 0.024 13 N 0.079 3 N 0.038 N 0.031 N	1100001H08 Q 0.000 0 N 0.000 N
1100001H15 0.065 19 N 0.021 45 N 0.082 8 N 0.022 N 0.021 N	1100001H15 Q 0.000 0 N 0.000 N
1100001H23 0.633 32 Y 0.745 32 Y 0.984 24 Y 0.831 Y 0.788 Y	1100001H23 S 0.411 32 N 1.000 Y
1100001I08 0.305 26 N 0.413 26 Y 0.984 23 Y 0.830 Y 0.622 Y	1100001I08 A 0.035 32 N 0.095 N
1100001I10 0.065 31 N 0.029 31 N 0.065 12 N 0.029 N 0.029 N	1100001I10 Q 0.000 0 N 0.000 N
1100001I13 0.405 27 Y 0.351 27 Y 0.691 21 N 0.351 N 0.351 N	1100001I13 S 0.358 27 N 0.687 Y
1100001I18 0.054 26 N 0.018 28 N 0.051 1 N 0.014 N 0.016 N	1100001I18 Q 0.000 0 N 0.000 N
1100001I22 0.077 59 N 0.037 13 N 0.304 4 N 0.136 N 0.087 N	1100001I22 Q 0.000 59 N 0.000 N
1100001I23 0.311 33 N 0.253 33 N 0.974 30 Y 0.822 Y 0.537 Y	1100001I23 A 0.002 33 N 0.007 N
1100001I24 0.078 19 N 0.012 29 N 0.024 1 N 0.012 N 0.012 N	1100001I24 Q 0.000 0 N 0.000 N
1100001J08 0.080 21 N 0.052 7 N 0.521 2 N 0.303 N 0.177 N	1100001J08 Q 0.002 21 N 0.004 N
1100001J14 0.055 61 N 0.030 31 N 0.152 4 N 0.046 N 0.038 N	1100001J14 Q 0.000 0 N 0.000 N
1100001J17 0.101 26 N 0.033 26 N 0.089 4 N 0.041 N 0.037 N	1100001J17 Q 0.029 26 N 0.031 N
1100001K09 0.495 22 Y 0.569 22 Y 0.982 16 Y 0.950 Y 0.759 Y	1100001K09 S 0.361 22 N 0.989 Y
1100001K11 0.062 28 N 0.019 28 N 0.052 1 N 0.013 N 0.016 N	1100001K11 Q 0.000 0 N 0.000 N
1100001L13 0.314 29 N 0.057 16 N 0.352 2 N 0.141 N 0.099 N	1100001L13 Q 0.000 16 N 0.000 N
1100001L14 0.056 30 N 0.059 50 N 0.735 39 N 0.132 N 0.096 N	1100001L14 Q 0.000 32 N 0.000 N
1100001M03 0.124 18 N 0.105 18 N 0.310 12 N 0.141 N 0.123 N	1100001M03 Q 0.000 18 N 0.000 N
1100001P14 0.165 17 N 0.010 5 N 0.025 2 N 0.021 N 0.015 N	1100001P14 Q 0.000 17 N 0.000 N
1100006M11 0.008 1 N 0.011 3 N 0.043 1 N 0.041 N 0.026 N	1100006M11 Q 0.000 0 N 0.000 N
1110001A02 0.564 26 Y 0.479 26 Y 0.969 12 Y 0.617 Y 0.548 Y	1110001A02 S 0.860 26 Y 0.972 Y
1110001A04 0.029 21 N 0.031 21 N 0.222 8 N 0.070 N 0.050 N	1110001A04 Q 0.000 22 N 0.000 N
1110001A05 0.169 40 N 0.060 21 N 0.437 1 N 0.177 N 0.119 N	1110001A05 Q 0.005 21 N 0.008 N
1110001A12 0.431 21 Y 0.196 21 N 0.727 1 N 0.233 N 0.215 N	1110001A12 S 0.473 21 N 0.693 Y
1110001A14 0.135 24 N 0.100 69 N 0.718 57 N 0.195 N 0.148 N	1110001A14 A 0.000 52 N 0.000 N
1110001A15 0.140 32 N 0.199 17 N 0.911 7 Y 0.636 Y 0.417 N	1110001A15 S 0.181 17 N 0.593 Y
1110001A24 0.084 18 N 0.035 18 N 0.138 1 N 0.042 N 0.038 N	1110001A24 Q 0.000 18 N 0.000 N
1110001B06 0.167 30 N 0.161 30 N 0.487 26 N 0.117 N 0.139 N	1110001B06 Q 0.259 28 N 0.473 N
1110001B09 0.089 23 N 0.048 3 N 0.378 1 N 0.322 N 0.185 N	1110001B09 Q 0.000 33 N 0.000 N
1110001B17 0.039 29 N 0.019 29 N 0.060 1 N 0.021 N 0.020 N	1110001B17 Q 0.000 0 N 0.000 N
1110001B22 0.051 37 N 0.025 37 N 0.051 3 N 0.016 N 0.021 N	1110001B22 Q 0.000 0 N 0.000 N
1110001C14 0.364 16 Y 0.286 16 N 0.948 13 Y 0.723 Y 0.505 Y	1110001C14 Q 0.092 16 N 0.270 N
1110001C23 0.056 35 N 0.029 35 N 0.068 9 N 0.022 N 0.025 N	1110001C23 Q 0.000 0 N 0.000 N
1110001D15 0.011 9 N 0.016 9 N 0.059 2 N 0.031 N 0.024 N	1110001D15 Q 0.000 0 N 0.000 N
1110001D18 0.123 24 N 0.048 5 N 0.344 3 N 0.263 N 0.155 N	1110001D18 Q 0.000 18 N 0.000 N
1110001E03 0.082 21 N 0.091 16 N 0.766 3 N 0.350 N 0.221 N	1110001E03 S 0.209 26 N 0.578 Y
1110001E07 0.047 14 N 0.043 14 N 0.994 1 Y 0.969 Y 0.506 Y	1110001E07 Q 0.000 0 N 0.000 N
1110001E24 0.501 30 Y 0.609 30 Y 0.979 12 Y 0.804 Y 0.707 Y	1110001E24 S 0.947 30 Y 0.982 Y
1110001F24 0.010 8 N 0.021 4 N 0.083 1 N 0.061 N 0.041 N	1110001F24 Q 0.000 0 N 0.000 N
1110001H02 0.083 47 N 0.069 47 N 0.221 2 N 0.071 N 0.070 N	1110001H02 Q 0.000 47 N 0.000 N
1110001H04 0.066 27 N 0.018 18 N 0.047 3 N 0.032 N 0.025 N	1110001H04 Q 0.000 0 N 0.000 N
1110001H08 0.191 26 N 0.051 26 N 0.276 2 N 0.059 N 0.055 N	1110001H08 Q 0.000 26 N 0.000 N
1110001H19 0.959 20 Y 0.621 20 Y 0.998 16 Y 0.978 Y 0.800 Y	1110001H19 S 0.535 20 Y 0.998 Y
1110001H20 0.092 16 N 0.054 67 N 0.635 62 N 0.074 N 0.064 N	1110001H20 Q 0.001 16 N 0.001 N
1110001H24 0.021 29 N 0.031 39 N 0.207 30 N 0.062 N 0.047 N	1110001H24 Q 0.000 47 N 0.000 N
1110001I03 0.115 15 N 0.236 15 N 0.855 12 N 0.669 Y 0.453 Y	1110001I03 Q 0.052 15 N 0.062 N
1110001I11 0.258 38 N 0.171 38 N 0.481 35 N 0.083 N 0.127 N	1110001I11 Q 0.002 38 N 0.002 N
1110001I12 0.753 22 Y 0.550 22 Y 0.765 11 N 0.463 N 0.506 Y	1110001I12 S 0.620 22 Y 0.757 Y
1110001I20 0.149 26 N 0.070 40 N 0.330 33 N 0.078 N 0.074 N	1110001I20 Q 0.000 0 N 0.000 N
1110001J02 0.309 19 N 0.204 19 N 0.439 1 N 0.205 N 0.204 N	1110001J02 Q 0.036 19 N 0.037 N
1110001J03 0.391 27 Y 0.241 27 N 0.747 2 N 0.327 N 0.284 N	1110001J03 Q 0.007 27 N 0.009 N
1110001J08 0.036 39 N 0.032 13 N 0.164 1 N 0.071 N 0.051 N	1110001J08 Q 0.000 0 N 0.000 N
1110001J12 0.078 29 N 0.050 29 N 0.308 4 N 0.077 N 0.063 N	1110001J12 Q 0.000 20 N 0.000 N
1110001J15 0.046 23 N 0.067 36 N 0.255 34 N 0.094 N 0.080 N	1110001J15 Q 0.000 37 N 0.000 N
1110001K05 0.442 35 Y 0.557 35 Y 0.992 18 Y 0.839 Y 0.698 Y	1110001K05 S 0.590 35 Y 0.997 Y
1110001K06 0.139 17 N 0.049 3 N 0.388 1 N 0.326 N 0.188 N	1110001K06 Q 0.003 17 N 0.003 N
1110001K21 0.367 31 Y 0.110 43 N 0.182 31 N 0.053 N 0.082 N	1110001K21 Q 0.000 43 N 0.000 N
1110001L23 0.095 24 N 0.162 21 N 0.936 5 Y 0.558 Y 0.360 N	1110001L23 Q 0.013 27 N 0.033 N
1110001M01 0.048 26 N 0.025 26 N 0.098 1 N 0.040 N 0.032 N	1110001M01 Q 0.000 26 N 0.000 N
1110001M02 0.217 33 N 0.356 33 Y 0.928 12 Y 0.699 Y 0.528 Y	1110001M02 A 0.220 27 N 0.396 N
1110001M08 0.059 23 N 0.044 48 N 0.091 34 N 0.027 N 0.036 N	1110001M08 Q 0.000 23 N 0.000 N
1110001M11 0.304 21 N 0.107 21 N 0.303 1 N 0.085 N 0.096 N	1110001M11 Q 0.001 36 N 0.001 N
1110001M12 0.205 31 N 0.169 31 N 0.485 24 N 0.121 N 0.145 N	1110001M12 Q 0.014 29 N 0.025 N
1110001M20 0.252 36 N 0.440 36 Y 0.979 22 Y 0.803 Y 0.622 Y	1110001M20 S 0.450 35 N 1.000 Y
1110001N02 0.291 17 N 0.043 52 N 0.229 39 N 0.050 N 0.047 N	1110001N02 Q 0.000 17 N 0.000 N
1110001N04 0.062 30 N 0.033 30 N 0.128 1 N 0.041 N 0.037 N	1110001N04 Q 0.000 0 N 0.000 N
1110001N06 0.048 21 N 0.037 6 N 0.305 4 N 0.232 N 0.134 N	1110001N06 Q 0.000 21 N 0.000 N
1110001N15 0.127 20 N 0.037 32 N 0.061 26 N 0.027 N 0.032 N	1110001N15 Q 0.000 32 N 0.000 N
1110001O06 0.163 24 N 0.088 24 N 0.278 1 N 0.104 N 0.096 N	1110001O06 Q 0.001 24 N 0.002 N
1110001O09 0.163 63 N 0.059 12 N 0.318 1 N 0.122 N 0.091 N	1110001O09 Q 0.000 21 N 0.000 N
1110001O11 0.180 27 N 0.106 27 N 0.256 23 N 0.072 N 0.089 N	1110001O11 Q 0.000 25 N 0.000 N
1110001O17 0.087 25 N 0.047 35 N 0.129 25 N 0.028 N 0.038 N	1110001O17 Q 0.000 0 N 0.000 N
1110001O19 0.037 31 N 0.062 3 N 0.613 1 N 0.554 Y 0.308 N	1110001O19 Q 0.000 17 N 0.000 N
1110001P03 0.257 22 N 0.105 22 N 0.581 1 N 0.176 N 0.141 N	1110001P03 S 0.507 22 Y 0.939 Y
1110001P09 0.023 31 N 0.015 3 N 0.040 1 N 0.031 N 0.023 N	1110001P09 Q 0.000 0 N 0.000 N
1110002A03 0.388 28 Y 0.189 49 N 0.983 34 Y 0.468 N 0.328 N	1110002A03 A 0.014 43 N 0.028 N
1110002A10 0.106 30 N 0.059 30 N 0.161 6 N 0.049 N 0.054 N	1110002A10 Q 0.000 0 N 0.000 N
1110002A15 0.030 33 N 0.018 33 N 0.019 26 N 0.013 N 0.015 N	1110002A15 Q 0.000 0 N 0.000 N
1110002A21 0.087 23 N 0.029 14 N 0.162 38 N 0.078 N 0.053 N	1110002A21 Q 0.002 20 N 0.004 N
1110002B05 0.341 26 Y 0.429 26 Y 0.984 23 Y 0.800 Y 0.614 Y	1110002B05 A 0.025 32 N 0.068 N
1110002C06 0.072 34 N 0.045 17 N 0.272 2 N 0.109 N 0.077 N	1110002C06 Q 0.000 0 N 0.000 N
1110002C08 0.156 28 N 0.192 40 N 0.848 35 N 0.376 N 0.284 N	1110002C08 Q 0.082 45 N 0.177 N
1110002C09 0.127 26 N 0.079 26 N 0.238 6 N 0.099 N 0.089 N	1110002C09 Q 0.001 26 N 0.003 N
1110002D05 0.059 26 N 0.055 14 N 0.360 7 N 0.268 N 0.161 N	1110002D05 Q 0.000 28 N 0.000 N
1110002D07 0.351 34 Y 0.075 34 N 0.390 1 N 0.066 N 0.071 N	1110002D07 Q 0.006 34 N 0.008 N
1110002D09 0.224 24 N 0.230 24 N 0.867 8 N 0.436 N 0.333 N	1110002D09 Q 0.005 24 N 0.007 N
1110002D13 0.015 15 N 0.028 8 N 0.144 4 N 0.090 N 0.059 N	1110002D13 Q 0.000 0 N 0.000 N
1110002D22 0.341 16 Y 0.335 16 Y 0.724 1 N 0.562 Y 0.448 Y	1110002D22 S 0.815 16 Y 0.980 Y
1110002E03 0.033 35 N 0.020 35 N 0.033 11 N 0.016 N 0.018 N	1110002E03 Q 0.000 0 N 0.000 N
1110002E08 0.037 39 N 0.045 39 N 0.137 28 N 0.046 N 0.045 N	1110002E08 Q 0.000 41 N 0.000 N
1110002E17 0.090 20 N 0.113 20 N 0.617 13 N 0.271 N 0.192 N	1110002E17 Q 0.005 17 N 0.008 N
1110002E23 0.160 18 N 0.053 60 N 0.323 1 N 0.057 N 0.055 N	1110002E23 S 0.737 18 Y 0.775 Y
1110002F01 0.542 19 Y 0.295 19 N 0.725 12 N 0.225 N 0.260 N	1110002F01 Q 0.188 16 N 0.260 N
1110002F03 0.115 30 N 0.031 30 N 0.055 1 N 0.020 N 0.025 N	1110002F03 Q 0.000 15 N 0.000 N
1110002F04 0.056 20 N 0.012 44 N 0.037 2 N 0.016 N 0.014 N	1110002F04 Q 0.000 0 N 0.000 N
1110002G05 0.065 25 N 0.122 42 N 0.719 33 N 0.270 N 0.196 N	1110002G05 A 0.001 42 N 0.001 N
1110002G13 0.047 24 N 0.050 6 N 0.348 2 N 0.265 N 0.158 N	1110002G13 Q 0.000 25 N 0.000 N
1110002H11 0.150 22 N 0.028 5 N 0.132 1 N 0.095 N 0.061 N	1110002H11 Q 0.000 22 N 0.000 N
1110002H13 0.619 26 Y 0.377 26 Y 0.996 13 Y 0.785 Y 0.581 Y	1110002H13 S 0.792 26 Y 0.977 Y
1110002H14 0.046 34 N 0.037 9 N 0.148 9 N 0.107 N 0.072 N	1110002H14 Q 0.002 37 N 0.006 N
1110002H15 0.058 25 N 0.057 3 N 0.598 2 N 0.519 Y 0.288 N	1110002H15 Q 0.000 18 N 0.000 N
1110002I11 0.037 23 N 0.123 63 N 0.940 58 Y 0.174 N 0.148 N	1110002I11 A 0.000 0 N 0.000 N
1110002I16 0.383 29 Y 0.165 29 N 0.625 6 N 0.184 N 0.175 N	1110002I16 Q 0.004 16 N 0.004 N
1110002J19 0.994 23 Y 0.887 23 Y 0.992 2 Y 0.858 Y 0.872 Y	1110002J19 S 0.984 23 Y 1.000 Y
1110002J22 0.193 26 N 0.131 26 N 0.667 1 N 0.222 N 0.177 N	1110002J22 Q 0.010 18 N 0.016 N
1110002J23 0.010 6 N 0.028 6 N 0.140 3 N 0.111 N 0.070 N	1110002J23 Q 0.000 0 N 0.000 N
1110002K06 0.110 20 N 0.045 20 N 0.087 13 N 0.043 N 0.044 N	1110002K06 Q 0.001 16 N 0.002 N
1110002K08 0.217 33 N 0.356 33 Y 0.928 12 Y 0.699 Y 0.528 Y	1110002K08 A 0.220 27 N 0.396 N
1110002K21 0.167 25 N 0.326 25 N 0.985 8 Y 0.922 Y 0.624 Y	1110002K21 S 0.354 28 N 0.984 Y
1110002L02 0.097 41 N 0.048 41 N 0.082 34 N 0.022 N 0.035 N	1110002L02 Q 0.000 0 N 0.000 N
1110002L21 0.191 18 N 0.017 14 N 0.038 2 N 0.019 N 0.018 N	1110002L21 Q 0.000 0 N 0.000 N
1110002L22 0.214 25 N 0.302 18 N 0.928 6 Y 0.710 Y 0.506 Y	1110002L22 S 0.728 25 Y 0.792 Y
1110002M09 0.216 42 N 0.059 42 N 0.069 21 N 0.024 N 0.041 N	1110002M09 Q 0.000 0 N 0.000 N
1110002M12 0.024 37 N 0.019 37 N 0.036 31 N 0.014 N 0.016 N	1110002M12 Q 0.000 0 N 0.000 N
1110002N04 0.213 28 N 0.061 28 N 0.243 2 N 0.086 N 0.074 N	1110002N04 Q 0.045 18 N 0.152 N
1110002N05 0.125 19 N 0.062 35 N 0.313 27 N 0.148 N 0.105 N	1110002N05 Q 0.000 19 N 0.000 N
1110002N09 0.191 24 N 0.143 24 N 0.508 23 N 0.195 N 0.169 N	1110002N09 Q 0.043 24 N 0.083 N
1110002N22 0.116 42 N 0.057 12 N 0.144 1 N 0.069 N 0.063 N	1110002N22 Q 0.000 21 N 0.000 N
1110002N23 0.248 30 N 0.407 30 Y 0.966 10 Y 0.797 Y 0.602 Y	1110002N23 S 0.651 32 Y 0.968 Y
1110002O06 0.066 26 N 0.053 15 N 0.404 4 N 0.222 N 0.137 N	1110002O06 Q 0.000 26 N 0.001 N
1110002O12 0.489 27 Y 0.440 27 Y 0.993 13 Y 0.876 Y 0.658 Y	1110002O12 S 0.435 27 N 0.838 Y
1110002O20 0.415 19 Y 0.068 19 N 0.084 1 N 0.040 N 0.054 N	1110002O20 Q 0.000 19 N 0.000 N
1110002O23 0.917 28 Y 0.880 28 Y 0.991 14 Y 0.917 Y 0.898 Y	1110002O23 S 0.639 26 Y 1.000 Y
1110002P04 0.070 27 N 0.030 10 N 0.162 3 N 0.062 N 0.046 N	1110002P04 Q 0.000 19 N 0.000 N
1110002P06 0.054 35 N 0.023 35 N 0.026 12 N 0.016 N 0.019 N	1110002P06 Q 0.000 16 N 0.000 N
1110002P07 0.070 15 N 0.112 15 N 0.537 2 N 0.200 N 0.156 N	1110002P07 Q 0.003 15 N 0.003 N
1110003A02 0.253 16 N 0.135 16 N 0.302 1 N 0.106 N 0.121 N	1110003A02 Q 0.012 16 N 0.012 N
1110003A17 0.029 20 N 0.013 9 N 0.093 6 N 0.057 N 0.035 N	1110003A17 Q 0.000 0 N 0.000 N
1110003B01 0.229 40 N 0.108 40 N 0.298 5 N 0.096 N 0.102 N	1110003B01 Q 0.000 21 N 0.000 N
1110003B02 0.139 20 N 0.133 20 N 0.635 1 N 0.265 N 0.199 N	1110003B02 Q 0.006 20 N 0.009 N
1110003B14 0.135 15 N 0.159 15 N 0.417 1 N 0.215 N 0.187 N	1110003B14 Q 0.127 15 N 0.145 N
1110003C11 0.180 25 N 0.038 25 N 0.222 3 N 0.050 N 0.044 N	1110003C11 Q 0.000 26 N 0.000 N
1110003C15 0.031 34 N 0.020 39 N 0.053 29 N 0.019 N 0.020 N	1110003C15 Q 0.000 0 N 0.000 N
1110003D06 0.137 25 N 0.154 25 N 0.413 22 N 0.226 N 0.190 N	1110003D06 Q 0.003 24 N 0.007 N
1110003E01 0.131 32 N 0.103 32 N 0.802 64 N 0.073 N 0.088 N	1110003E01 A 0.000 0 N 0.000 N
1110003E08 0.048 26 N 0.035 13 N 0.146 1 N 0.072 N 0.054 N	1110003E08 Q 0.000 0 N 0.000 N
1110003G10 0.150 27 N 0.019 43 N 0.038 27 N 0.018 N 0.019 N	1110003G10 Q 0.000 0 N 0.000 N
1110003H02 0.034 20 N 0.017 34 N 0.077 28 N 0.022 N 0.020 N	1110003H02 Q 0.000 0 N 0.000 N
1110003H09 0.048 25 N 0.013 31 N 0.042 3 N 0.015 N 0.014 N	1110003H09 Q 0.000 0 N 0.000 N
1110003H18 0.083 24 N 0.037 32 N 0.133 26 N 0.038 N 0.037 N	1110003H18 Q 0.000 29 N 0.000 N
1110003I09 0.653 24 Y 0.569 24 Y 0.952 4 Y 0.680 Y 0.625 Y	1110003I09 S 0.551 24 Y 0.994 Y
1110003I10 0.099 32 N 0.027 32 N 0.060 5 N 0.017 N 0.022 N	1110003I10 Q 0.000 0 N 0.000 N
1110003I21 0.024 47 N 0.036 3 N 0.194 1 N 0.147 N 0.092 N	1110003I21 Q 0.000 0 N 0.000 N
1110003I23 0.285 16 N 0.361 16 Y 0.837 1 N 0.533 Y 0.447 Y	1110003I23 S 0.917 16 Y 0.995 Y
1110003J12 0.166 32 N 0.178 24 N 0.691 12 N 0.263 N 0.221 N	1110003J12 Q 0.268 32 N 0.329 N
1110003J18 0.253 38 N 0.240 17 N 0.900 12 Y 0.696 Y 0.468 Y	1110003J18 A 0.003 62 N 0.007 N
1110003J19 0.181 19 N 0.071 39 N 0.334 2 N 0.075 N 0.073 N	1110003J19 Q 0.015 18 N 0.036 N
1110003K01 0.625 25 Y 0.325 25 N 0.531 23 N 0.232 N 0.279 N	1110003K01 Q 0.059 25 N 0.092 N
1110003K08 0.061 23 N 0.078 28 N 0.349 4 N 0.140 N 0.109 N	1110003K08 Q 0.000 28 N 0.000 N
1110003K11 0.097 32 N 0.047 32 N 0.083 9 N 0.036 N 0.042 N	1110003K11 Q 0.000 0 N 0.000 N
1110003K24 0.725 27 Y 0.705 27 Y 0.997 23 Y 0.914 Y 0.809 Y	1110003K24 S 0.575 31 Y 0.997 Y
1110003L01 0.040 25 N 0.044 2 N 0.309 1 N 0.309 N 0.176 N	1110003L01 Q 0.000 0 N 0.000 N
1110003L04 0.061 28 N 0.037 28 N 0.069 11 N 0.040 N 0.039 N	1110003L04 Q 0.000 28 N 0.000 N
1110003L05 0.296 24 N 0.067 24 N 0.392 3 N 0.113 N 0.090 N	1110003L05 Q 0.112 24 N 0.114 N
1110003L06 0.097 25 N 0.061 14 N 0.628 1 N 0.292 N 0.176 N	1110003L06 Q 0.063 19 N 0.167 N
1110003M04 0.728 20 Y 0.777 20 Y 0.993 13 Y 0.960 Y 0.868 Y	1110003M04 S 0.868 20 Y 1.000 Y
1110003M08 0.799 21 Y 0.755 21 Y 0.978 42 Y 0.877 Y 0.816 Y	1110003M08 S 0.335 22 N 0.998 Y
1110003M09 0.038 18 N 0.029 4 N 0.222 2 N 0.179 N 0.104 N	1110003M09 Q 0.000 0 N 0.000 N
1110003M12 0.344 21 Y 0.061 43 N 0.283 31 N 0.072 N 0.067 N	1110003M12 Q 0.000 43 N 0.000 N
1110003M19 0.338 25 Y 0.507 25 Y 0.970 11 Y 0.856 Y 0.682 Y	1110003M19 S 0.782 25 Y 0.998 Y
1110003M24 0.272 19 N 0.023 49 N 0.051 25 N 0.021 N 0.022 N	1110003M24 Q 0.000 0 N 0.000 N
1110003N12 0.126 30 N 0.034 30 N 0.096 1 N 0.033 N 0.033 N	1110003N12 Q 0.000 0 N 0.000 N
1110003N21 0.053 19 N 0.024 19 N 0.088 4 N 0.039 N 0.031 N	1110003N21 Q 0.000 19 N 0.000 N
1110003N24 0.094 24 N 0.030 6 N 0.225 4 N 0.138 N 0.084 N	1110003N24 Q 0.000 24 N 0.000 N
1110003P06 0.094 24 N 0.080 39 N 0.247 35 N 0.058 N 0.069 N	1110003P06 Q 0.000 36 N 0.000 N
1110003P10 0.104 28 N 0.040 37 N 0.211 28 N 0.050 N 0.045 N	1110003P10 Q 0.000 0 N 0.000 N
1110003P15 0.252 29 N 0.102 24 N 0.420 10 N 0.242 N 0.172 N	1110003P15 Q 0.075 29 N 0.207 N
1110003P16 0.231 29 N 0.055 52 N 0.439 46 N 0.064 N 0.059 N	1110003P16 A 0.003 52 N 0.005 N
1110004A08 0.030 28 N 0.031 5 N 0.154 1 N 0.124 N 0.078 N	1110004A08 Q 0.000 0 N 0.000 N
1110004A14 0.300 25 N 0.056 20 N 0.357 3 N 0.136 N 0.096 N	1110004A14 S 0.203 50 N 0.817 Y
1110004A21 0.140 32 N 0.199 17 N 0.911 7 Y 0.636 Y 0.417 N	1110004A21 S 0.181 17 N 0.593 Y
1110004A22 0.093 39 N 0.041 39 N 0.071 1 N 0.023 N 0.032 N	1110004A22 Q 0.000 17 N 0.000 N
1110004B08 0.092 46 N 0.047 14 N 0.241 7 N 0.085 N 0.066 N	1110004B08 Q 0.000 0 N 0.000 N
1110004B13 0.184 25 N 0.302 25 N 0.976 16 Y 0.906 Y 0.604 Y	1110004B13 A 0.206 29 N 0.372 N
1110004B19 0.026 30 N 0.015 30 N 0.035 3 N 0.016 N 0.015 N	1110004B19 Q 0.000 0 N 0.000 N
1110004B24 0.107 29 N 0.076 15 N 0.492 6 N 0.234 N 0.155 N	1110004B24 Q 0.001 26 N 0.002 N
1110004C04 0.033 14 N 0.008 33 N 0.018 2 N 0.011 N 0.009 N	1110004C04 Q 0.000 0 N 0.000 N
1110004C05 0.047 16 N 0.047 16 N 0.314 1 N 0.080 N 0.064 N	1110004C05 Q 0.021 16 N 0.029 N
1110004D14 0.043 24 N 0.012 38 N 0.028 3 N 0.012 N 0.012 N	1110004D14 Q 0.000 0 N 0.000 N
1110004D15 0.192 28 N 0.210 28 N 0.655 27 N 0.206 N 0.208 N	1110004D15 S 0.289 28 N 0.529 Y
1110004D19 0.059 70 N 0.031 4 N 0.155 1 N 0.115 N 0.073 N	1110004D19 Q 0.000 0 N 0.000 N
1110004E04 0.025 23 N 0.028 11 N 0.120 5 N 0.079 N 0.053 N	1110004E04 Q 0.000 54 N 0.000 N
1110004E09 0.117 18 N 0.036 18 N 0.083 2 N 0.034 N 0.035 N	1110004E09 Q 0.000 18 N 0.000 N
1110004F10 0.035 33 N 0.031 16 N 0.117 5 N 0.048 N 0.040 N	1110004F10 Q 0.000 0 N 0.000 N
1110004F13 0.083 55 N 0.149 55 N 0.650 49 N 0.094 N 0.121 N	1110004F13 A 0.003 55 N 0.007 N
1110004G01 0.255 20 N 0.196 20 N 0.638 4 N 0.321 N 0.258 N	1110004G01 A 0.001 20 N 0.002 N
1110004G14 0.057 59 N 0.046 33 N 0.108 25 N 0.037 N 0.042 N	1110004G14 Q 0.000 0 N 0.000 N
1110004G16 0.200 20 N 0.119 20 N 0.247 10 N 0.110 N 0.115 N	1110004G16 Q 0.002 20 N 0.002 N
1110004G24 0.929 22 Y 0.907 22 Y 0.996 6 Y 0.969 Y 0.938 Y	1110004G24 S 0.977 22 Y 1.000 Y
1110004H01 0.192 32 N 0.057 21 N 0.321 5 N 0.120 N 0.089 N	1110004H01 Q 0.001 21 N 0.001 N
1110004H10 0.785 26 Y 0.306 34 N 0.899 31 Y 0.403 N 0.355 N	1110004H10 Q 0.081 34 N 0.187 N
1110004H13 0.345 19 Y 0.177 19 N 0.504 13 N 0.199 N 0.188 N	1110004H13 Q 0.008 19 N 0.010 N
1110004H19 0.677 16 Y 0.740 16 Y 0.986 3 Y 0.959 Y 0.849 Y	1110004H19 S 0.301 19 N 0.912 Y
1110004H20 0.036 28 N 0.013 41 N 0.036 28 N 0.018 N 0.015 N	1110004H20 Q 0.000 0 N 0.000 N
1110004I20 0.078 30 N 0.114 30 N 0.737 8 N 0.353 N 0.234 N	1110004I20 Q 0.010 30 N 0.031 N
1110004J10 0.031 42 N 0.019 42 N 0.042 1 N 0.017 N 0.018 N	1110004J10 Q 0.000 0 N 0.000 N
1110004K16 0.185 26 N 0.339 26 Y 0.922 20 Y 0.615 Y 0.477 Y	1110004K16 S 0.336 26 N 0.745 Y
1110004L05 0.126 20 N 0.037 4 N 0.216 1 N 0.162 N 0.099 N	1110004L05 Q 0.001 20 N 0.001 N
1110004L13 0.038 30 N 0.034 4 N 0.182 1 N 0.132 N 0.083 N	1110004L13 Q 0.000 0 N 0.000 N
1110004L19 0.252 28 N 0.062 28 N 0.079 27 N 0.031 N 0.046 N	1110004L19 Q 0.000 28 N 0.000 N
1110004L21 0.075 33 N 0.082 33 N 0.356 29 N 0.103 N 0.092 N	1110004L21 Q 0.165 33 N 0.344 N
1110004M18 0.070 29 N 0.045 48 N 0.239 34 N 0.048 N 0.047 N	1110004M18 Q 0.000 33 N 0.000 N
1110004N03 0.065 22 N 0.020 37 N 0.059 29 N 0.030 N 0.025 N	1110004N03 Q 0.000 28 N 0.000 N
1110004O12 0.080 18 N 0.057 4 N 0.487 1 N 0.422 N 0.239 N	1110004O12 Q 0.001 19 N 0.001 N
1110004O14 0.149 27 N 0.169 22 N 0.872 5 Y 0.509 Y 0.339 N	1110004O14 S 0.144 27 N 0.554 Y
1110004O16 0.361 36 Y 0.406 36 Y 0.784 34 N 0.421 N 0.413 N	1110004O16 A 0.427 36 N 0.434 N
1110004O20 0.080 18 N 0.165 18 N 0.905 12 Y 0.560 Y 0.363 N	1110004O20 S 0.782 35 Y 0.916 Y
1110004P10 0.014 17 N 0.007 9 N 0.021 4 N 0.014 N 0.011 N	1110004P10 Q 0.000 0 N 0.000 N
1110004P11 0.475 23 Y 0.095 32 N 0.181 26 N 0.103 N 0.099 N	1110004P11 Q 0.001 23 N 0.001 N
1110005A03 0.060 47 N 0.074 47 N 0.384 38 N 0.095 N 0.084 N	1110005A03 Q 0.000 47 N 0.000 N
1110005A05 0.052 33 N 0.021 33 N 0.021 1 N 0.013 N 0.017 N	1110005A05 Q 0.000 0 N 0.000 N
1110005A09 0.260 22 N 0.058 17 N 0.235 4 N 0.076 N 0.067 N	1110005A09 Q 0.001 17 N 0.002 N
1110005A23 0.456 23 Y 0.089 23 N 0.068 1 N 0.035 N 0.062 N	1110005A23 Q 0.000 23 N 0.000 N
1110005B12 0.374 27 Y 0.165 27 N 0.324 4 N 0.107 N 0.136 N	1110005B12 Q 0.382 27 N 0.390 N
1110005D12 0.182 27 N 0.077 27 N 0.101 23 N 0.048 N 0.062 N	1110005D12 Q 0.002 30 N 0.004 N
1110005D17 0.146 26 N 0.046 8 N 0.192 1 N 0.073 N 0.059 N	1110005D17 Q 0.003 15 N 0.003 N
1110005D19 0.049 23 N 0.021 6 N 0.070 1 N 0.041 N 0.031 N	1110005D19 Q 0.000 0 N 0.000 N
1110005D21 0.046 17 N 0.025 29 N 0.068 26 N 0.024 N 0.025 N	1110005D21 Q 0.000 0 N 0.000 N
1110005E19 0.289 22 N 0.128 22 N 0.535 1 N 0.148 N 0.138 N	1110005E19 Q 0.006 22 N 0.006 N
1110005F07 0.039 27 N 0.021 27 N 0.045 22 N 0.025 N 0.023 N	1110005F07 Q 0.000 0 N 0.000 N
1110005F20 0.052 36 N 0.035 16 N 0.189 2 N 0.093 N 0.064 N	1110005F20 Q 0.000 16 N 0.000 N
1110005G09 0.073 18 N 0.026 37 N 0.066 28 N 0.022 N 0.024 N	1110005G09 Q 0.000 18 N 0.000 N
1110005I11 0.595 20 Y 0.195 20 N 0.432 18 N 0.171 N 0.183 N	1110005I11 Q 0.045 25 N 0.124 N
1110005J13 0.171 18 N 0.098 18 N 0.395 2 N 0.126 N 0.112 N	1110005J13 Q 0.000 18 N 0.000 N
1110005K11 0.915 22 Y 0.052 27 N 0.276 3 N 0.082 N 0.067 N	1110005K11 Q 0.020 22 N 0.020 N
1110005K13 0.019 22 N 0.014 33 N 0.016 3 N 0.012 N 0.013 N	1110005K13 Q 0.000 0 N 0.000 N
1110005K21 0.080 27 N 0.034 6 N 0.149 1 N 0.095 N 0.064 N	1110005K21 Q 0.000 0 N 0.000 N
1110005L13 0.162 25 N 0.028 3 N 0.125 1 N 0.124 N 0.076 N	1110005L13 Q 0.000 25 N 0.000 N
1110005L17 0.217 33 N 0.356 33 Y 0.928 12 Y 0.699 Y 0.528 Y	1110005L17 A 0.220 27 N 0.396 N
1110005N07 0.182 26 N 0.172 26 N 0.482 9 N 0.226 N 0.199 N	1110005N07 Q 0.046 26 N 0.066 N
1110005N14 0.317 29 N 0.415 29 Y 0.991 4 Y 0.763 Y 0.589 Y	1110005N14 S 0.888 29 Y 0.997 Y
1110005N20 0.508 31 Y 0.313 21 N 0.848 12 N 0.436 N 0.375 N	1110005N20 S 0.663 21 Y 0.940 Y
1110005N24 0.601 25 Y 0.695 25 Y 0.984 14 Y 0.910 Y 0.802 Y	1110005N24 S 0.677 25 Y 0.995 Y
1110005O19 0.076 34 N 0.072 34 N 0.228 33 N 0.055 N 0.064 N	1110005O19 Q 0.000 34 N 0.000 N
1110006A04 0.064 28 N 0.069 28 N 0.552 26 N 0.097 N 0.083 N	1110006A04 Q 0.001 27 N 0.001 N
1110006B14 0.095 37 N 0.121 50 N 0.864 43 N 0.275 N 0.198 N	1110006B14 A 0.006 59 N 0.011 N
1110006C21 0.097 25 N 0.043 3 N 0.281 1 N 0.251 N 0.147 N	1110006C21 Q 0.000 20 N 0.000 N
1110006D14 0.074 35 N 0.178 35 N 0.943 31 Y 0.303 N 0.240 N	1110006D14 Q 0.023 39 N 0.056 N
1110006E04 0.042 23 N 0.019 10 N 0.068 3 N 0.048 N 0.033 N	1110006E04 Q 0.000 0 N 0.000 N
1110006E12 0.076 34 N 0.072 34 N 0.228 33 N 0.055 N 0.064 N	1110006E12 Q 0.000 34 N 0.000 N
1110006E17 0.217 33 N 0.356 33 Y 0.928 12 Y 0.699 Y 0.528 Y	1110006E17 A 0.220 27 N 0.396 N
1110006E22 0.061 29 N 0.054 29 N 0.163 23 N 0.057 N 0.055 N	1110006E22 Q 0.000 0 N 0.000 N
1110006G06 0.097 26 N 0.076 41 N 0.542 1 N 0.143 N 0.109 N	1110006G06 Q 0.015 22 N 0.049 N
1110006G09 0.087 29 N 0.095 29 N 0.585 27 N 0.085 N 0.090 N	1110006G09 Q 0.000 29 N 0.000 N
1110006I11 0.578 20 Y 0.435 20 Y 0.738 1 N 0.486 Y 0.461 Y	1110006I11 S 0.668 20 Y 0.984 Y
1110006I12 0.057 22 N 0.039 22 N 0.200 3 N 0.081 N 0.060 N	1110006I12 Q 0.000 20 N 0.000 N
1110006O16 0.048 47 N 0.028 47 N 0.073 2 N 0.023 N 0.026 N	1110006O16 Q 0.000 0 N 0.000 N
1110006O17 0.050 16 N 0.013 3 N 0.041 2 N 0.039 N 0.026 N	1110006O17 Q 0.000 0 N 0.000 N
1110006P06 0.462 46 Y 0.102 46 N 0.290 7 N 0.076 N 0.089 N	1110006P06 Q 0.002 46 N 0.002 N
1110007A04 0.154 17 N 0.282 17 N 0.832 4 N 0.654 Y 0.468 Y	1110007A04 S 0.620 24 Y 0.990 Y
1110007A06 0.058 24 N 0.048 7 N 0.407 1 N 0.193 N 0.121 N	1110007A06 Q 0.001 14 N 0.001 N
1110007A14 0.358 30 Y 0.378 30 Y 0.988 12 Y 0.728 Y 0.553 Y	1110007A14 S 0.128 29 N 0.446 N
1110007B02 0.109 29 N 0.131 34 N 0.285 29 N 0.119 N 0.125 N	1110007B02 Q 0.000 21 N 0.000 N
1110007B04 0.038 27 N 0.030 19 N 0.144 5 N 0.060 N 0.045 N	1110007B04 Q 0.000 58 N 0.000 N
1110007B06 0.268 26 N 0.040 3 N 0.227 1 N 0.184 N 0.112 N	1110007B06 Q 0.000 0 N 0.000 N
1110007B08 0.212 21 N 0.161 21 N 0.468 10 N 0.205 N 0.183 N	1110007B08 Q 0.001 29 N 0.001 N
1110007B09 0.221 20 N 0.092 41 N 0.508 1 N 0.172 N 0.132 N	1110007B09 Q 0.028 20 N 0.034 N
1110007B11 0.128 26 N 0.212 44 N 0.987 35 Y 0.547 Y 0.380 N	1110007B11 A 0.205 50 N 0.388 N
1110007C05 0.051 29 N 0.032 35 N 0.151 1 N 0.043 N 0.038 N	1110007C05 Q 0.001 35 N 0.001 N
1110007C09 0.087 27 N 0.033 27 N 0.074 4 N 0.031 N 0.032 N	1110007C09 Q 0.000 0 N 0.000 N
1110007C17 0.343 19 Y 0.192 19 N 0.407 12 N 0.161 N 0.176 N	1110007C17 Q 0.026 19 N 0.027 N
1110007C24 0.039 19 N 0.011 39 N 0.026 2 N 0.012 N 0.011 N	1110007C24 Q 0.000 0 N 0.000 N
1110007D12 0.163 26 N 0.140 26 N 0.563 6 N 0.241 N 0.191 N	1110007D12 Q 0.052 26 N 0.077 N
1110007D16 0.478 20 Y 0.232 20 N 0.495 1 N 0.172 N 0.202 N	1110007D16 Q 0.008 20 N 0.009 N
1110007E07 0.168 15 N 0.209 15 N 0.776 2 N 0.308 N 0.258 N	1110007E07 Q 0.054 21 N 0.071 N
1110007E13 0.188 20 N 0.177 20 N 0.640 12 N 0.387 N 0.282 N	1110007E13 S 0.431 31 N 0.695 Y
1110007F23 0.635 23 Y 0.711 23 Y 0.981 13 Y 0.886 Y 0.798 Y	1110007F23 S 0.899 23 Y 1.000 Y
1110007G22 0.023 31 N 0.015 3 N 0.040 1 N 0.031 N 0.023 N	1110007G22 Q 0.000 0 N 0.000 N
1110007H07 0.096 30 N 0.049 30 N 0.369 12 N 0.105 N 0.077 N	1110007H07 Q 0.002 14 N 0.002 N
1110007H10 0.130 27 N 0.085 27 N 0.337 6 N 0.137 N 0.111 N	1110007H10 Q 0.002 27 N 0.002 N
1110007H17 0.187 22 N 0.038 22 N 0.113 13 N 0.027 N 0.032 N	1110007H17 Q 0.001 22 N 0.001 N
1110007I23 0.308 29 N 0.128 29 N 0.345 10 N 0.128 N 0.128 N	1110007I23 Q 0.000 15 N 0.000 N
1110007I24 0.203 36 N 0.343 36 Y 0.911 32 Y 0.423 N 0.383 N	1110007I24 A 0.103 35 N 0.178 N
1110007J04 0.378 38 Y 0.578 38 Y 0.989 31 Y 0.851 Y 0.714 Y	1110007J04 A 0.018 38 N 0.046 N
1110007J13 0.540 20 Y 0.616 20 Y 0.969 2 Y 0.789 Y 0.703 Y	1110007J13 S 0.885 20 Y 0.999 Y
1110007K13 0.218 29 N 0.030 29 N 0.079 8 N 0.036 N 0.033 N	1110007K13 Q 0.014 52 N 0.020 N
1110007K17 0.103 40 N 0.233 16 N 0.797 12 N 0.647 Y 0.440 Y	1110007K17 Q 0.060 16 N 0.061 N
1110007L03 0.659 28 Y 0.170 28 N 0.360 4 N 0.097 N 0.134 N	1110007L03 Q 0.000 28 N 0.000 N
1110007L15 0.119 63 N 0.037 17 N 0.128 12 N 0.059 N 0.048 N	1110007L15 Q 0.000 17 N 0.000 N
1110007M04 0.039 31 N 0.054 9 N 0.328 1 N 0.093 N 0.074 N	1110007M04 Q 0.000 0 N 0.000 N
1110007O17 0.084 23 N 0.214 35 N 0.844 24 N 0.560 Y 0.387 N	1110007O17 S 0.428 41 N 0.993 Y
1110007P09 0.217 48 N 0.132 34 N 0.360 24 N 0.189 N 0.160 N	1110007P09 Q 0.026 31 N 0.037 N
1110007P10 0.452 23 Y 0.069 23 N 0.081 1 N 0.033 N 0.051 N	1110007P10 Q 0.000 23 N 0.000 N
1110008A07 0.039 29 N 0.019 29 N 0.060 1 N 0.021 N 0.020 N	1110008A07 Q 0.000 0 N 0.000 N
1110008A10 0.085 39 N 0.158 39 N 0.944 36 Y 0.159 N 0.159 N	1110008A10 A 0.000 44 N 0.001 N
1110008A12 0.092 16 N 0.054 67 N 0.635 62 N 0.074 N 0.064 N	1110008A12 Q 0.001 16 N 0.001 N
1110008A16 0.126 24 N 0.038 24 N 0.145 1 N 0.050 N 0.044 N	1110008A16 Q 0.024 24 N 0.053 N
1110008B24 0.015 21 N 0.016 2 N 0.048 1 N 0.048 N 0.032 N	1110008B24 Q 0.000 0 N 0.000 N
1110008C05 0.100 31 N 0.128 31 N 0.394 25 N 0.103 N 0.116 N	1110008C05 Q 0.001 29 N 0.005 N
1110008D14 0.112 26 N 0.031 26 N 0.106 1 N 0.023 N 0.027 N	1110008D14 Q 0.000 20 N 0.001 N
1110008E06 0.026 23 N 0.029 14 N 0.134 1 N 0.057 N 0.043 N	1110008E06 Q 0.000 54 N 0.000 N
1110008E15 0.546 21 Y 0.579 21 Y 0.968 5 Y 0.736 Y 0.658 Y	1110008E15 S 0.863 21 Y 0.887 Y
1110008E19 0.091 24 N 0.017 10 N 0.070 4 N 0.040 N 0.029 N	1110008E19 Q 0.000 22 N 0.001 N
1110008F13 0.123 35 N 0.103 35 N 0.608 60 N 0.065 N 0.084 N	1110008F13 A 0.000 34 N 0.000 N
1110008F23 0.156 30 N 0.366 30 Y 0.981 11 Y 0.856 Y 0.611 Y	1110008F23 A 0.043 30 N 0.071 N
1110008F24 0.152 67 N 0.018 40 N 0.031 1 N 0.013 N 0.016 N	1110008F24 Q 0.000 0 N 0.000 N
1110008G13 0.103 22 N 0.085 22 N 0.461 1 N 0.183 N 0.134 N	1110008G13 Q 0.000 31 N 0.000 N
1110008G16 0.059 49 N 0.083 14 N 0.476 13 N 0.191 N 0.137 N	1110008G16 Q 0.000 18 N 0.000 N
1110008H08 0.021 22 N 0.022 43 N 0.205 34 N 0.036 N 0.029 N	1110008H08 Q 0.000 45 N 0.000 N
1110008H16 0.134 19 N 0.096 19 N 0.312 3 N 0.119 N 0.108 N	1110008H16 Q 0.002 19 N 0.002 N
1110008I04 0.127 24 N 0.048 10 N 0.311 4 N 0.156 N 0.102 N	1110008I04 Q 0.000 18 N 0.000 N
1110008I14 0.119 21 N 0.112 21 N 0.676 1 N 0.226 N 0.169 N	1110008I14 Q 0.096 19 N 0.141 N
1110008I16 0.128 25 N 0.091 13 N 0.605 3 N 0.287 N 0.189 N	1110008I16 Q 0.002 29 N 0.005 N
1110008I18 0.308 29 N 0.128 29 N 0.345 10 N 0.128 N 0.128 N	1110008I18 Q 0.000 15 N 0.000 N
1110008I22 0.046 26 N 0.014 6 N 0.041 2 N 0.030 N 0.022 N	1110008I22 Q 0.000 0 N 0.000 N
1110008J03 0.171 35 N 0.075 21 N 0.215 10 N 0.105 N 0.090 N	1110008J03 Q 0.000 35 N 0.000 N
1110008J04 0.937 16 Y 0.816 16 Y 0.989 2 Y 0.938 Y 0.877 Y	1110008J04 S 0.899 16 Y 1.000 Y
1110008J20 0.042 41 N 0.044 3 N 0.380 2 N 0.354 N 0.199 N	1110008J20 Q 0.000 0 N 0.000 N
1110008K04 0.026 27 N 0.031 11 N 0.144 1 N 0.099 N 0.065 N	1110008K04 Q 0.000 58 N 0.000 N
1110008K06 0.059 26 N 0.031 20 N 0.206 4 N 0.073 N 0.052 N	1110008K06 Q 0.001 20 N 0.001 N
1110008K10 0.092 16 N 0.054 67 N 0.635 62 N 0.074 N 0.064 N	1110008K10 Q 0.001 16 N 0.001 N
1110008K14 0.009 8 N 0.019 3 N 0.064 1 N 0.053 N 0.036 N	1110008K14 Q 0.000 0 N 0.000 N
1110008L10 0.043 46 N 0.031 34 N 0.148 3 N 0.034 N 0.033 N	1110008L10 Q 0.000 19 N 0.000 N
1110008L16 0.063 29 N 0.028 39 N 0.077 27 N 0.023 N 0.025 N	1110008L16 Q 0.000 0 N 0.000 N
1110008M06 0.162 20 N 0.037 3 N 0.220 1 N 0.188 N 0.112 N	1110008M06 Q 0.002 20 N 0.003 N
1110008M22 0.186 21 N 0.057 21 N 0.140 1 N 0.046 N 0.051 N	1110008M22 Q 0.000 21 N 0.000 N
1110008N24 0.065 29 N 0.058 12 N 0.381 2 N 0.175 N 0.116 N	1110008N24 Q 0.001 23 N 0.005 N
1110008O09 0.063 37 N 0.123 37 N 0.501 27 N 0.125 N 0.124 N	1110008O09 Q 0.000 37 N 0.000 N
1110008P14 0.082 19 N 0.023 3 N 0.084 1 N 0.078 N 0.050 N	1110008P14 Q 0.000 19 N 0.000 N
1110011B15 0.289 22 N 0.128 22 N 0.535 1 N 0.148 N 0.138 N	1110011B15 Q 0.006 22 N 0.006 N
1110011C18 0.136 34 N 0.128 34 N 0.421 12 N 0.188 N 0.158 N	1110011C18 Q 0.000 31 N 0.001 N
1110011C24 0.224 42 N 0.102 42 N 0.600 11 N 0.175 N 0.138 N	1110011C24 Q 0.005 42 N 0.018 N
1110011D13 0.277 25 N 0.383 25 Y 0.934 12 Y 0.634 Y 0.508 Y	1110011D13 S 0.668 25 Y 0.967 Y
1110011E08 0.146 29 N 0.058 29 N 0.142 12 N 0.055 N 0.057 N	1110011E08 Q 0.000 0 N 0.000 N
1110011E12 0.143 22 N 0.086 22 N 0.855 1 N 0.231 N 0.159 N	1110011E12 Q 0.032 22 N 0.043 N
1110011F07 0.107 33 N 0.074 33 N 0.566 3 N 0.149 N 0.111 N	1110011F07 Q 0.004 16 N 0.008 N
1110011F09 0.318 35 N 0.176 35 N 0.517 20 N 0.142 N 0.159 N	1110011F09 Q 0.002 21 N 0.002 N
1110011H05 0.107 29 N 0.072 27 N 0.185 2 N 0.083 N 0.078 N	1110011H05 Q 0.001 27 N 0.002 N
1110011I19 0.095 24 N 0.162 21 N 0.936 5 Y 0.558 Y 0.360 N	1110011I19 Q 0.013 27 N 0.033 N
1110011K10 0.045 23 N 0.026 23 N 0.207 7 N 0.068 N 0.047 N	1110011K10 Q 0.000 30 N 0.000 N
1110011K24 0.470 22 Y 0.146 22 N 0.309 11 N 0.166 N 0.156 N	1110011K24 Q 0.044 22 N 0.077 N
1110011P05 0.152 26 N 0.037 26 N 0.315 6 N 0.072 N 0.055 N	1110011P05 Q 0.004 26 N 0.007 N
1110012B23 0.862 22 Y 0.781 22 Y 0.992 12 Y 0.903 Y 0.842 Y	1110012B23 S 0.734 22 Y 0.997 Y
1110012C06 0.185 24 N 0.180 24 N 0.585 11 N 0.366 N 0.273 N	1110012C06 Q 0.020 23 N 0.022 N
1110012D12 0.053 24 N 0.053 32 N 0.189 26 N 0.062 N 0.058 N	1110012D12 Q 0.000 32 N 0.000 N
1110012E06 0.236 30 N 0.175 30 N 0.562 27 N 0.130 N 0.152 N	1110012E06 Q 0.007 30 N 0.012 N
1110012E09 0.063 41 N 0.054 25 N 0.236 12 N 0.089 N 0.071 N	1110012E09 Q 0.000 25 N 0.000 N
1110012F06 0.033 24 N 0.025 11 N 0.110 7 N 0.080 N 0.052 N	1110012F06 Q 0.000 0 N 0.000 N
1110012F09 0.148 17 N 0.232 17 N 0.632 1 N 0.421 N 0.327 N	1110012F09 Q 0.003 28 N 0.006 N
1110012H04 0.142 19 N 0.043 35 N 0.079 25 N 0.033 N 0.038 N	1110012H04 Q 0.000 17 N 0.000 N
1110012I01 0.450 43 Y 0.341 43 Y 0.474 37 N 0.236 N 0.288 N	1110012I01 S 0.856 43 Y 0.950 Y
1110012I24 0.172 36 N 0.043 36 N 0.111 1 N 0.021 N 0.032 N	1110012I24 Q 0.000 0 N 0.000 N
1110012J09 0.067 26 N 0.118 14 N 0.506 12 N 0.349 N 0.233 N	1110012J09 Q 0.001 20 N 0.001 N
1110012J11 0.042 23 N 0.081 16 N 0.484 2 N 0.249 N 0.165 N	1110012J11 Q 0.004 23 N 0.008 N
1110012J22 0.055 23 N 0.053 35 N 0.521 33 N 0.103 N 0.078 N	1110012J22 Q 0.001 23 N 0.005 N
1110012K14 0.171 21 N 0.097 21 N 0.271 12 N 0.098 N 0.098 N	1110012K14 Q 0.012 22 N 0.034 N
1110012K21 0.008 1 N 0.003 2 N 0.037 1 N 0.037 N 0.020 N	1110012K21 Q 0.000 0 N 0.437 N
1110012L01 0.932 23 Y 0.904 23 Y 0.996 2 Y 0.941 Y 0.923 Y	1110012L01 S 0.693 23 Y 1.000 Y
1110012L15 0.324 17 Y 0.362 25 Y 0.997 14 Y 0.974 Y 0.668 Y	1110012L15 A 0.350 21 N 0.448 N
1110012L19 0.089 23 N 0.116 23 N 0.749 4 N 0.330 N 0.223 N	1110012L19 Q 0.010 23 N 0.015 N
1110012M04 0.031 20 N 0.023 40 N 0.067 30 N 0.021 N 0.022 N	1110012M04 Q 0.000 0 N 0.000 N
1110012M11 0.340 20 Y 0.166 28 N 0.507 2 N 0.197 N 0.181 N	1110012M11 S 0.324 21 N 0.706 Y
1110012M19 0.063 27 N 0.033 30 N 0.279 6 N 0.083 N 0.058 N	1110012M19 Q 0.000 25 N 0.000 N
1110012N22 0.432 26 Y 0.150 34 N 0.746 29 N 0.366 N 0.258 N	1110012N22 Q 0.087 26 N 0.229 N
1110012O05 0.061 25 N 0.030 25 N 0.216 2 N 0.074 N 0.052 N	1110012O05 Q 0.000 0 N 0.000 N
1110012O14 0.132 33 N 0.209 33 N 0.989 12 Y 0.863 Y 0.536 Y	1110012O14 S 0.365 48 N 0.990 Y
1110012P09 0.039 21 N 0.027 12 N 0.103 4 N 0.066 N 0.046 N	1110012P09 Q 0.000 17 N 0.000 N
1110013A05 0.593 32 Y 0.301 41 N 0.988 21 Y 0.829 Y 0.565 Y	1110013A05 S 0.543 32 Y 0.969 Y
1110013A16 0.056 47 N 0.040 47 N 0.120 27 N 0.040 N 0.040 N	1110013A16 Q 0.000 0 N 0.000 N
1110013A17 0.119 26 N 0.062 3 N 0.598 1 N 0.517 Y 0.289 N	1110013A17 Q 0.000 37 N 0.000 N
1110013B16 0.214 31 N 0.413 31 Y 0.993 22 Y 0.888 Y 0.651 Y	1110013B16 S 0.669 31 Y 0.830 Y
1110013D10 0.276 25 N 0.161 25 N 0.478 2 N 0.199 N 0.180 N	1110013D10 Q 0.037 22 N 0.065 N
1110013E13 0.029 38 N 0.136 38 N 0.912 31 Y 0.360 N 0.248 N	1110013E13 A 0.000 38 N 0.000 N
1110013E23 0.061 25 N 0.024 41 N 0.124 4 N 0.030 N 0.027 N	1110013E23 Q 0.000 0 N 0.000 N
1110013F23 0.262 25 N 0.151 25 N 0.354 23 N 0.120 N 0.136 N	1110013F23 Q 0.033 28 N 0.046 N
1110013G13 0.131 70 N 0.018 44 N 0.056 11 N 0.022 N 0.020 N	1110013G13 Q 0.000 0 N 0.000 N
1110013H04 0.060 26 N 0.058 3 N 0.512 1 N 0.410 N 0.234 N	1110013H04 Q 0.000 18 N 0.000 N
1110013J02 0.250 22 N 0.244 22 N 0.820 11 N 0.439 N 0.342 N	1110013J02 S 0.217 58 N 0.803 Y
1110013J05 0.024 23 N 0.033 12 N 0.176 5 N 0.081 N 0.057 N	1110013J05 Q 0.000 23 N 0.000 N
1110013L07 0.287 30 N 0.113 30 N 0.259 1 N 0.084 N 0.098 N	1110013L07 Q 0.002 21 N 0.003 N
1110013M21 0.331 31 Y 0.112 31 N 0.447 8 N 0.127 N 0.119 N	1110013M21 Q 0.003 31 N 0.003 N
1110013O05 0.056 25 N 0.018 37 N 0.036 35 N 0.017 N 0.018 N	1110013O05 Q 0.000 0 N 0.000 N
1110013P06 0.174 26 N 0.037 26 N 0.136 4 N 0.050 N 0.043 N	1110013P06 Q 0.000 0 N 0.000 N
1110014A12 0.662 24 Y 0.343 24 Y 0.891 13 Y 0.345 N 0.344 N	1110014A12 S 0.521 24 Y 0.734 Y
1110014A23 0.039 57 N 0.103 57 N 0.830 51 N 0.141 N 0.122 N	1110014A23 A 0.000 59 N 0.001 N
1110014B07 0.739 33 Y 0.826 33 Y 0.997 21 Y 0.888 Y 0.857 Y	1110014B07 S 0.773 33 Y 0.999 Y
1110014B13 0.162 23 N 0.180 35 N 0.911 32 Y 0.536 Y 0.358 N	1110014B13 A 0.071 40 N 0.198 N
1110014C03 0.838 32 Y 0.846 32 Y 0.974 23 Y 0.771 Y 0.808 Y	1110014C03 S 0.955 32 Y 0.998 Y
1110014C11 0.118 19 N 0.028 35 N 0.089 28 N 0.025 N 0.026 N	1110014C11 Q 0.000 0 N 0.000 N
1110014C24 0.029 12 N 0.052 12 N 0.185 1 N 0.075 N 0.063 N	1110014C24 Q 0.000 0 N 0.000 N
1110014D08 0.050 32 N 0.071 64 N 0.448 53 N 0.102 N 0.086 N	1110014D08 Q 0.000 0 N 0.000 N
1110014D11 0.122 33 N 0.073 33 N 0.454 1 N 0.120 N 0.097 N	1110014D11 Q 0.000 33 N 0.000 N
1110014D14 0.173 16 N 0.143 16 N 0.340 13 N 0.138 N 0.141 N	1110014D14 Q 0.009 16 N 0.009 N
1110014D18 0.065 27 N 0.046 36 N 0.307 4 N 0.082 N 0.064 N	1110014D18 Q 0.001 26 N 0.004 N
1110014E06 0.052 63 N 0.032 3 N 0.179 1 N 0.175 N 0.104 N	1110014E06 Q 0.003 18 N 0.009 N
1110014E21 0.937 22 Y 0.866 22 Y 0.942 13 Y 0.861 Y 0.863 Y	1110014E21 S 0.907 22 Y 1.000 Y
1110014E22 0.048 39 N 0.017 39 N 0.038 1 N 0.013 N 0.015 N	1110014E22 Q 0.000 0 N 0.000 N
1110014F02 0.405 20 Y 0.204 20 N 0.524 1 N 0.234 N 0.219 N	1110014F02 Q 0.166 20 N 0.249 N
1110014F07 0.221 29 N 0.314 29 N 0.970 7 Y 0.658 Y 0.486 Y	1110014F07 A 0.047 29 N 0.059 N
1110014F12 0.254 32 N 0.366 34 Y 0.974 28 Y 0.584 Y 0.475 Y	1110014F12 A 0.018 37 N 0.040 N
1110014F24 0.507 23 Y 0.641 23 Y 0.992 14 Y 0.898 Y 0.770 Y	1110014F24 S 0.611 23 Y 1.000 Y
1110014H06 0.064 38 N 0.038 21 N 0.264 6 N 0.069 N 0.054 N	1110014H06 Q 0.000 0 N 0.000 N
1110014H13 0.052 33 N 0.025 33 N 0.095 2 N 0.033 N 0.029 N	1110014H13 Q 0.000 0 N 0.000 N
1110014J01 0.255 25 N 0.017 6 N 0.067 1 N 0.047 N 0.032 N	1110014J01 Q 0.000 32 N 0.000 N
1110014J03 0.027 31 N 0.049 3 N 0.375 1 N 0.323 N 0.186 N	1110014J03 Q 0.000 16 N 0.000 N
1110014J09 0.060 20 N 0.100 20 N 0.644 1 N 0.286 N 0.193 N	1110014J09 Q 0.004 18 N 0.007 N
1110014J22 0.060 35 N 0.058 35 N 0.171 25 N 0.055 N 0.056 N	1110014J22 Q 0.000 28 N 0.000 N
1110014K05 0.026 27 N 0.031 11 N 0.144 1 N 0.099 N 0.065 N	1110014K05 Q 0.000 58 N 0.000 N
1110014L01 0.078 29 N 0.026 38 N 0.133 2 N 0.030 N 0.028 N	1110014L01 Q 0.000 0 N 0.000 N
1110014L05 0.077 17 N 0.071 17 N 0.331 12 N 0.092 N 0.082 N	1110014L05 Q 0.000 16 N 0.000 N
1110014L17 0.607 30 Y 0.688 30 Y 0.983 23 Y 0.796 Y 0.742 Y	1110014L17 S 0.809 30 Y 0.996 Y
1110014M10 0.058 62 N 0.022 3 N 0.081 1 N 0.065 N 0.043 N	1110014M10 Q 0.000 0 N 0.000 N
1110014M16 0.010 16 N 0.020 10 N 0.074 7 N 0.057 N 0.039 N	1110014M16 Q 0.000 0 N 0.000 N
1110014N07 0.137 50 N 0.053 36 N 0.187 4 N 0.069 N 0.061 N	1110014N07 Q 0.000 36 N 0.000 N
1110014N10 0.480 26 Y 0.093 21 N 0.812 6 N 0.336 N 0.214 N	1110014N10 Q 0.086 44 N 0.137 N
1110014N22 0.408 20 Y 0.211 20 N 0.664 11 N 0.313 N 0.262 N	1110014N22 Q 0.016 34 N 0.036 N
1110014P06 0.051 20 N 0.060 20 N 0.326 11 N 0.103 N 0.082 N	1110014P06 Q 0.000 16 N 0.000 N
1110015A04 0.046 22 N 0.024 4 N 0.148 2 N 0.105 N 0.065 N	1110015A04 Q 0.000 21 N 0.000 N
1110015A12 0.046 23 N 0.070 16 N 0.725 2 N 0.238 N 0.154 N	1110015A12 Q 0.001 16 N 0.004 N
1110015A16 0.098 53 N 0.033 5 N 0.261 3 N 0.210 N 0.121 N	1110015A16 Q 0.023 21 N 0.033 N
1110015E04 0.237 21 N 0.061 36 N 0.213 28 N 0.050 N 0.055 N	1110015E04 Q 0.000 0 N 0.000 N
1110015E18 0.203 24 N 0.143 24 N 0.670 1 N 0.224 N 0.184 N	1110015E18 Q 0.000 24 N 0.000 N
1110015E22 0.262 14 N 0.336 14 Y 0.968 13 Y 0.893 Y 0.615 Y	1110015E22 A 0.208 19 N 0.326 N
1110015G04 0.080 35 N 0.113 35 N 0.415 12 N 0.160 N 0.136 N	1110015G04 Q 0.001 45 N 0.001 N
1110015K06 0.040 33 N 0.044 2 N 0.302 1 N 0.302 N 0.173 N	1110015K06 Q 0.000 46 N 0.000 N
1110015M06 0.050 23 N 0.069 23 N 0.352 11 N 0.160 N 0.115 N	1110015M06 Q 0.000 18 N 0.000 N
1110015O06 0.101 25 N 0.160 25 N 0.775 5 N 0.457 N 0.309 N	1110015O06 Q 0.093 23 N 0.206 N
1110015O20 0.038 20 N 0.031 9 N 0.159 4 N 0.089 N 0.060 N	1110015O20 Q 0.000 20 N 0.000 N
1110015O22 0.024 25 N 0.016 38 N 0.037 1 N 0.016 N 0.016 N	1110015O22 Q 0.000 0 N 0.000 N
1110017A08 0.406 25 Y 0.436 25 Y 0.990 9 Y 0.905 Y 0.671 Y	1110017A08 S 0.362 32 N 0.768 Y
1110017A21 0.022 52 N 0.022 9 N 0.133 4 N 0.070 N 0.046 N	1110017A21 Q 0.000 0 N 0.000 N
1110017B05 0.048 23 N 0.059 17 N 0.462 1 N 0.211 N 0.135 N	1110017B05 Q 0.000 23 N 0.000 N
1110017C07 0.190 60 N 0.268 60 N 0.668 51 N 0.192 N 0.230 N	1110017C07 A 0.000 60 N 0.000 N
1110017C11 0.127 29 N 0.024 29 N 0.062 4 N 0.021 N 0.023 N	1110017C11 Q 0.000 0 N 0.000 N
1110017C15 0.188 37 N 0.083 37 N 0.090 24 N 0.031 N 0.057 N	1110017C15 Q 0.000 0 N 0.000 N
1110017C22 0.368 20 Y 0.356 20 Y 0.959 39 Y 0.680 Y 0.518 Y	1110017C22 Q 0.022 20 N 0.042 N
1110017D15 0.032 21 N 0.023 49 N 0.060 1 N 0.022 N 0.022 N	1110017D15 Q 0.000 0 N 0.000 N
1110017E09 0.150 19 N 0.210 46 N 0.965 40 Y 0.404 N 0.307 N	1110017E09 Q 0.231 17 N 0.391 N
1110017E11 0.790 29 Y 0.778 29 Y 0.989 16 Y 0.821 Y 0.800 Y	1110017E11 S 0.927 29 Y 0.976 Y
1110017G11 0.318 30 N 0.302 17 N 0.936 4 Y 0.761 Y 0.532 Y	1110017G11 Q 0.028 22 N 0.053 N
1110017H11 0.129 33 N 0.089 33 N 0.262 7 N 0.077 N 0.083 N	1110017H11 Q 0.000 33 N 0.000 N
1110017I16 0.358 19 Y 0.466 19 Y 0.994 14 Y 0.967 Y 0.717 Y	1110017I16 S 0.559 24 Y 0.982 Y
1110017J07 0.111 29 N 0.055 14 N 0.298 1 N 0.135 N 0.095 N	1110017J07 Q 0.000 45 N 0.001 N
1110017K23 0.794 28 Y 0.267 28 N 0.380 25 N 0.091 N 0.179 N	1110017K23 Q 0.003 28 N 0.003 N
1110017L07 0.008 1 N 0.000 1 N 0.085 2 N 0.000 N 0.000 N	1110017L07 Q 0.000 0 N 0.437 N
1110017M23 0.286 19 N 0.138 19 N 0.349 3 N 0.177 N 0.158 N	1110017M23 Q 0.008 22 N 0.022 N
1110017O07 0.182 32 N 0.189 32 N 0.387 31 N 0.173 N 0.181 N	1110017O07 Q 0.001 32 N 0.001 N
1110017O22 0.023 20 N 0.011 8 N 0.025 1 N 0.019 N 0.015 N	1110017O22 Q 0.000 0 N 0.000 N
1110017O23 0.524 20 Y 0.357 20 Y 0.985 13 Y 0.926 Y 0.642 Y	1110017O23 S 0.794 20 Y 0.993 Y
1110018B14 0.568 17 Y 0.212 17 N 0.581 1 N 0.209 N 0.210 N	1110018B14 Q 0.095 17 N 0.095 N
1110018C11 0.089 30 N 0.080 30 N 0.270 29 N 0.101 N 0.091 N	1110018C11 Q 0.000 30 N 0.000 N
1110018D07 0.075 19 N 0.052 19 N 0.271 6 N 0.074 N 0.063 N	1110018D07 Q 0.000 19 N 0.000 N
1110018D09 0.225 37 N 0.389 37 Y 0.888 30 Y 0.445 N 0.417 N	1110018D09 Q 0.060 37 N 0.065 N
1110018F01 0.075 26 N 0.031 26 N 0.223 7 N 0.045 N 0.038 N	1110018F01 Q 0.000 24 N 0.000 N
1110018H23 0.069 39 N 0.063 67 N 0.251 53 N 0.063 N 0.063 N	1110018H23 Q 0.000 20 N 0.000 N
1110018H24 0.107 32 N 0.085 23 N 0.743 12 N 0.204 N 0.144 N	1110018H24 Q 0.001 30 N 0.002 N
1110018I13 0.311 34 N 0.119 34 N 0.240 32 N 0.038 N 0.078 N	1110018I13 Q 0.000 34 N 0.000 N
1110018J12 0.241 46 N 0.041 46 N 0.069 1 N 0.018 N 0.029 N	1110018J12 Q 0.000 16 N 0.000 N
1110018J18 0.037 25 N 0.065 15 N 0.333 2 N 0.184 N 0.125 N	1110018J18 Q 0.011 43 N 0.031 N
1110018K11 0.052 27 N 0.015 4 N 0.044 1 N 0.032 N 0.024 N	1110018K11 Q 0.000 0 N 0.000 N
1110018L11 0.169 22 N 0.262 22 N 0.970 12 Y 0.626 Y 0.444 Y	1110018L11 S 0.431 31 N 0.983 Y
1110018L13 0.632 17 Y 0.118 17 N 0.146 13 N 0.045 N 0.082 N	1110018L13 Q 0.200 17 N 0.202 N
1110018L16 0.405 24 Y 0.361 24 Y 0.950 12 Y 0.548 Y 0.455 Y	1110018L16 S 0.230 26 N 0.570 Y
1110018L19 0.070 26 N 0.070 14 N 0.601 1 N 0.299 N 0.185 N	1110018L19 Q 0.000 24 N 0.000 N
1110018M03 0.655 19 Y 0.645 19 Y 0.940 3 Y 0.759 Y 0.702 Y	1110018M03 S 0.972 19 Y 0.973 Y
1110018N15 0.383 32 Y 0.117 32 N 0.381 1 N 0.095 N 0.106 N	1110018N15 Q 0.001 32 N 0.001 N
1110018N24 0.261 24 N 0.069 34 N 0.310 32 N 0.097 N 0.083 N	1110018N24 Q 0.000 24 N 0.000 N
1110018O07 0.064 23 N 0.029 9 N 0.177 1 N 0.111 N 0.070 N	1110018O07 Q 0.000 54 N 0.001 N
1110018O12 0.322 20 Y 0.069 20 N 0.206 1 N 0.054 N 0.061 N	1110018O12 Q 0.000 20 N 0.000 N
1110018P04 0.033 26 N 0.026 8 N 0.096 1 N 0.053 N 0.039 N	1110018P04 Q 0.000 16 N 0.000 N
1110018P06 0.066 21 N 0.054 21 N 0.340 2 N 0.098 N 0.076 N	1110018P06 Q 0.000 21 N 0.000 N
1110018P21 0.052 33 N 0.021 33 N 0.021 1 N 0.013 N 0.017 N	1110018P21 Q 0.000 0 N 0.000 N
1110019B02 0.122 66 N 0.035 19 N 0.199 1 N 0.060 N 0.048 N	1110019B02 Q 0.000 19 N 0.000 N
1110019C05 0.066 24 N 0.028 29 N 0.225 9 N 0.052 N 0.040 N	1110019C05 Q 0.000 24 N 0.000 N
1110019C08 0.457 25 Y 0.609 25 Y 0.972 12 Y 0.891 Y 0.750 Y	1110019C08 S 0.276 27 N 0.647 Y
1110019C14 0.014 16 N 0.012 3 N 0.065 12 N 0.036 N 0.024 N	1110019C14 Q 0.000 0 N 0.000 N
1110019C20 0.637 45 Y 0.708 45 Y 0.992 37 Y 0.487 Y 0.597 Y	1110019C20 S 0.914 45 Y 0.998 Y
1110019D04 0.517 23 Y 0.319 23 N 0.709 12 N 0.192 N 0.255 N	1110019D04 Q 0.001 16 N 0.001 N
1110019E08 0.314 31 N 0.178 23 N 0.724 8 N 0.308 N 0.243 N	1110019E08 Q 0.003 23 N 0.007 N
1110019G02 0.120 31 N 0.041 31 N 0.046 2 N 0.019 N 0.030 N	1110019G02 Q 0.000 0 N 0.000 N
1110019G12 0.054 35 N 0.023 35 N 0.026 12 N 0.016 N 0.019 N	1110019G12 Q 0.000 16 N 0.000 N
1110019G21 0.101 32 N 0.130 32 N 0.362 25 N 0.138 N 0.134 N	1110019G21 Q 0.002 32 N 0.003 N
1110019H14 0.046 23 N 0.067 36 N 0.255 34 N 0.094 N 0.080 N	1110019H14 Q 0.000 37 N 0.000 N
1110019I12 0.405 17 Y 0.213 17 N 0.309 3 N 0.155 N 0.184 N	1110019I12 Q 0.006 17 N 0.006 N
1110019I14 0.187 34 N 0.379 34 Y 0.996 12 Y 0.854 Y 0.617 Y	1110019I14 A 0.151 26 N 0.190 N
1110019I16 0.047 27 N 0.017 36 N 0.018 26 N 0.012 N 0.014 N	1110019I16 Q 0.000 0 N 0.000 N
1110019J04 0.024 28 N 0.068 38 N 0.668 32 N 0.106 N 0.087 N	1110019J04 Q 0.000 43 N 0.000 N
1110019K01 0.121 27 N 0.054 27 N 0.122 22 N 0.045 N 0.050 N	1110019K01 Q 0.000 0 N 0.000 N
1110019K20 0.008 1 N 0.018 3 N 0.065 1 N 0.056 N 0.037 N	1110019K20 Q 0.000 0 N 0.000 N
1110019K23 0.140 21 N 0.079 8 N 0.674 1 N 0.268 N 0.174 N	1110019K23 Q 0.000 16 N 0.000 N
1110019L16 0.032 28 N 0.024 11 N 0.115 1 N 0.065 N 0.044 N	1110019L16 Q 0.004 42 N 0.013 N
1110019M09 0.105 23 N 0.132 23 N 0.639 5 N 0.336 N 0.234 N	1110019M09 Q 0.022 23 N 0.044 N
1110019N08 0.262 25 N 0.026 34 N 0.102 25 N 0.039 N 0.033 N	1110019N08 Q 0.000 0 N 0.000 N
1110019N10 0.079 31 N 0.028 31 N 0.134 2 N 0.028 N 0.028 N	1110019N10 Q 0.001 18 N 0.001 N
1110019O14 0.084 18 N 0.035 18 N 0.138 1 N 0.042 N 0.038 N	1110019O14 Q 0.000 18 N 0.000 N
1110020A04 0.072 25 N 0.041 28 N 0.086 2 N 0.035 N 0.038 N	1110020A04 Q 0.000 0 N 0.000 N
1110020A06 0.102 22 N 0.109 22 N 0.554 12 N 0.200 N 0.155 N	1110020A06 Q 0.000 14 N 0.000 N
1110020A07 0.042 22 N 0.026 31 N 0.122 28 N 0.034 N 0.030 N	1110020A07 Q 0.000 31 N 0.000 N
1110020A09 0.151 21 N 0.142 43 N 0.899 12 Y 0.438 N 0.290 N	1110020A09 S 0.598 43 Y 0.988 Y
1110020A23 0.105 21 N 0.074 21 N 0.248 13 N 0.125 N 0.100 N	1110020A23 Q 0.011 24 N 0.033 N
1110020B03 0.140 33 N 0.025 52 N 0.034 6 N 0.013 N 0.019 N	1110020B03 Q 0.000 0 N 0.000 N
1110020B04 0.163 32 N 0.180 53 N 0.956 35 Y 0.371 N 0.276 N	1110020B04 A 0.000 41 N 0.000 N
1110020C01 0.155 33 N 0.088 23 N 0.438 4 N 0.157 N 0.123 N	1110020C01 Q 0.001 20 N 0.001 N
1110020C03 0.384 24 Y 0.035 41 N 0.056 24 N 0.018 N 0.027 N	1110020C03 Q 0.000 0 N 0.000 N
1110020C13 0.168 24 N 0.041 9 N 0.302 4 N 0.207 N 0.124 N	1110020C13 Q 0.000 24 N 0.000 N
1110020D10 0.111 31 N 0.092 31 N 0.271 6 N 0.106 N 0.099 N	1110020D10 Q 0.000 28 N 0.000 N
1110020E07 0.433 23 Y 0.116 23 N 0.283 4 N 0.097 N 0.106 N	1110020E07 Q 0.007 19 N 0.008 N
1110020E15 0.048 36 N 0.051 16 N 0.410 12 N 0.163 N 0.107 N	1110020E15 Q 0.105 36 N 0.134 N
1110020F21 0.279 21 N 0.112 21 N 0.352 14 N 0.105 N 0.108 N	1110020F21 Q 0.003 16 N 0.006 N
1110020G09 0.357 18 Y 0.189 18 N 0.306 3 N 0.148 N 0.168 N	1110020G09 Q 0.000 18 N 0.000 N
1110020G17 0.011 7 N 0.014 7 N 0.046 2 N 0.027 N 0.020 N	1110020G17 Q 0.000 0 N 0.000 N
1110020G21 0.047 19 N 0.121 19 N 0.647 8 N 0.408 N 0.265 N	1110020G21 Q 0.032 34 N 0.056 N
1110020H24 0.237 22 N 0.081 22 N 0.077 2 N 0.046 N 0.064 N	1110020H24 Q 0.002 18 N 0.002 N
1110020I04 0.152 19 N 0.077 19 N 0.237 1 N 0.075 N 0.076 N	1110020I04 Q 0.000 15 N 0.001 N
1110020J11 0.069 27 N 0.032 40 N 0.156 11 N 0.078 N 0.055 N	1110020J11 Q 0.000 16 N 0.000 N
1110020K04 0.368 16 Y 0.495 16 Y 0.962 7 Y 0.807 Y 0.651 Y	1110020K04 S 0.240 28 N 0.771 Y
1110020K11 0.142 28 N 0.103 28 N 0.533 1 N 0.138 N 0.121 N	1110020K11 Q 0.000 14 N 0.000 N
1110020L05 0.053 62 N 0.024 4 N 0.092 3 N 0.090 N 0.057 N	1110020L05 Q 0.000 0 N 0.000 N
1110020L19 0.153 24 N 0.012 39 N 0.020 2 N 0.013 N 0.013 N	1110020L19 Q 0.000 0 N 0.000 N
1110020L24 0.060 21 N 0.029 40 N 0.103 35 N 0.035 N 0.032 N	1110020L24 Q 0.000 0 N 0.000 N
1110020M19 0.243 29 N 0.134 29 N 0.291 9 N 0.124 N 0.129 N	1110020M19 Q 0.000 23 N 0.001 N
1110020M21 0.114 23 N 0.046 16 N 0.425 2 N 0.093 N 0.069 N	1110020M21 Q 0.000 15 N 0.000 N
1110020N13 0.480 26 Y 0.093 21 N 0.812 6 N 0.336 N 0.214 N	1110020N13 Q 0.086 44 N 0.137 N
1110020O19 0.186 25 N 0.092 25 N 0.288 2 N 0.077 N 0.084 N	1110020O19 Q 0.000 21 N 0.000 N
1110020P15 0.285 23 N 0.269 43 N 0.856 14 N 0.500 Y 0.385 N	1110020P15 A 0.038 43 N 0.100 N
1110021A17 0.071 16 N 0.037 16 N 0.102 12 N 0.034 N 0.035 N	1110021A17 Q 0.000 0 N 0.000 N
1110021A20 0.151 67 N 0.145 36 N 0.792 35 N 0.201 N 0.173 N	1110021A20 A 0.000 64 N 0.000 N
1110021B17 0.417 23 Y 0.117 23 N 0.303 1 N 0.091 N 0.104 N	1110021B17 Q 0.004 23 N 0.005 N
1110021C16 0.808 18 Y 0.741 18 Y 0.963 6 Y 0.795 Y 0.768 Y	1110021C16 S 0.512 18 Y 0.983 Y
1110021C22 0.186 25 N 0.037 6 N 0.293 3 N 0.177 N 0.107 N	1110021C22 Q 0.000 22 N 0.000 N
1110021D01 0.408 34 Y 0.237 20 N 0.818 19 N 0.398 N 0.318 N	1110021D01 A 0.091 34 N 0.144 N
1110021D09 0.081 17 N 0.015 17 N 0.034 12 N 0.016 N 0.015 N	1110021D09 Q 0.000 0 N 0.000 N
1110021D20 0.218 23 N 0.360 23 Y 0.988 9 Y 0.940 Y 0.650 Y	1110021D20 S 0.304 23 N 0.507 Y
1110021H02 0.084 21 N 0.034 21 N 0.274 3 N 0.061 N 0.047 N	1110021H02 Q 0.000 21 N 0.001 N
1110021I22 0.131 33 N 0.119 38 N 0.391 37 N 0.084 N 0.102 N	1110021I22 Q 0.000 38 N 0.000 N
1110021J02 0.033 25 N 0.021 3 N 0.078 1 N 0.059 N 0.040 N	1110021J02 Q 0.000 0 N 0.000 N
1110021J17 0.116 37 N 0.071 37 N 0.276 3 N 0.070 N 0.070 N	1110021J17 Q 0.000 18 N 0.000 N
1110021L12 0.075 21 N 0.053 21 N 0.297 1 N 0.081 N 0.067 N	1110021L12 Q 0.000 21 N 0.000 N
1110021N07 0.316 25 N 0.155 30 N 0.747 20 N 0.537 Y 0.346 N	1110021N07 Q 0.008 33 N 0.019 N
1110021N19 0.753 23 Y 0.803 23 Y 0.999 13 Y 0.934 Y 0.868 Y	1110021N19 S 0.783 23 Y 1.000 Y
1110021O13 0.105 52 N 0.050 38 N 0.236 29 N 0.042 N 0.046 N	1110021O13 Q 0.000 36 N 0.000 N
1110021O21 0.034 26 N 0.038 12 N 0.154 1 N 0.074 N 0.056 N	1110021O21 Q 0.000 0 N 0.000 N
1110022I03 0.017 16 N 0.044 4 N 0.376 2 N 0.339 N 0.192 N	1110022I03 Q 0.000 35 N 0.000 N
1110023P21 0.100 34 N 0.091 34 N 0.398 6 N 0.103 N 0.097 N	1110023P21 Q 0.000 26 N 0.000 N
1110025A19 0.654 38 Y 0.716 38 Y 0.967 32 Y 0.581 Y 0.648 Y	1110025A19 S 0.836 38 Y 0.972 Y
1110025G12 0.089 24 N 0.172 64 N 0.953 45 Y 0.290 N 0.231 N	1110025G12 A 0.000 0 N 0.000 N
1110025H02 0.151 26 N 0.101 18 N 0.311 5 N 0.141 N 0.121 N	1110025H02 Q 0.005 24 N 0.011 N
1110025H03 0.135 36 N 0.071 41 N 0.172 40 N 0.050 N 0.061 N	1110025H03 Q 0.000 41 N 0.000 N
1110025H10 0.488 25 Y 0.298 25 N 0.617 6 N 0.275 N 0.287 N	1110025H10 Q 0.298 25 N 0.336 N
1110025H15 0.316 28 N 0.126 28 N 0.781 2 N 0.232 N 0.179 N	1110025H15 S 0.178 20 N 0.561 Y
1110025I09 0.415 30 Y 0.497 30 Y 0.823 8 N 0.576 Y 0.537 Y	1110025I09 S 0.259 30 N 0.374 N
1110025J02 0.265 26 N 0.117 26 N 0.216 8 N 0.108 N 0.113 N	1110025J02 Q 0.001 24 N 0.002 N
1110025J15 0.322 33 Y 0.064 33 N 0.068 1 N 0.026 N 0.045 N	1110025J15 Q 0.000 23 N 0.000 N
1110025L05 0.105 19 N 0.018 43 N 0.045 1 N 0.020 N 0.019 N	1110025L05 Q 0.000 0 N 0.000 N
1110025L11 0.040 26 N 0.052 14 N 0.335 4 N 0.238 N 0.145 N	1110025L11 Q 0.000 28 N 0.000 N
1110025O06 0.025 28 N 0.031 4 N 0.160 1 N 0.111 N 0.071 N	1110025O06 Q 0.000 28 N 0.000 N
1110025O13 0.092 16 N 0.054 67 N 0.635 62 N 0.074 N 0.064 N	1110025O13 Q 0.001 16 N 0.001 N
1110025O22 0.177 26 N 0.241 26 N 0.901 12 Y 0.525 Y 0.383 N	1110025O22 S 0.555 34 Y 0.944 Y
1110025P14 0.501 38 Y 0.648 38 Y 0.997 29 Y 0.845 Y 0.747 Y	1110025P14 S 0.516 38 Y 0.996 Y
1110025P17 0.270 23 N 0.170 41 N 0.480 36 N 0.212 N 0.191 N	1110025P17 Q 0.039 23 N 0.078 N
1110025P21 0.274 39 N 0.403 39 Y 0.998 32 Y 0.487 Y 0.445 Y	1110025P21 A 0.018 39 N 0.027 N
1110027H15 0.305 34 N 0.081 34 N 0.225 3 N 0.066 N 0.073 N	1110027H15 Q 0.001 17 N 0.001 N
1110027I23 0.483 20 Y 0.216 20 N 0.462 1 N 0.181 N 0.198 N	1110027I23 Q 0.003 20 N 0.003 N
1110027M19 0.105 26 N 0.077 26 N 0.787 1 N 0.184 N 0.131 N	1110027M19 Q 0.002 18 N 0.004 N
1110028A07 0.110 28 N 0.207 43 N 0.996 33 Y 0.651 Y 0.429 N	1110028A07 S 0.198 43 N 0.507 Y
1110028C04 0.104 36 N 0.128 36 N 0.427 29 N 0.188 N 0.158 N	1110028C04 Q 0.057 34 N 0.102 N
1110028G01 0.099 32 N 0.027 32 N 0.060 5 N 0.017 N 0.022 N	1110028G01 Q 0.000 0 N 0.000 N
1110028I06 0.220 25 N 0.060 12 N 0.237 5 N 0.136 N 0.098 N	1110028I06 Q 0.001 23 N 0.001 N
1110028N05 0.080 22 N 0.073 22 N 0.245 12 N 0.111 N 0.092 N	1110028N05 Q 0.000 17 N 0.000 N
1110028N13 0.035 21 N 0.021 36 N 0.042 4 N 0.017 N 0.019 N	1110028N13 Q 0.000 0 N 0.000 N
1110029A09 0.272 25 N 0.168 25 N 0.665 5 N 0.262 N 0.215 N	1110029A09 Q 0.000 25 N 0.001 N
1110029C01 0.499 25 Y 0.428 25 Y 0.894 23 Y 0.409 N 0.419 N	1110029C01 S 0.583 25 Y 0.741 Y
1110029C13 0.026 27 N 0.028 11 N 0.126 5 N 0.080 N 0.054 N	1110029C13 Q 0.000 58 N 0.000 N
1110029E05 0.155 23 N 0.137 23 N 0.689 4 N 0.307 N 0.222 N	1110029E05 Q 0.013 18 N 0.026 N
1110029E17 0.069 28 N 0.077 16 N 0.438 5 N 0.208 N 0.142 N	1110029E17 Q 0.001 16 N 0.002 N
1110029E22 0.098 19 N 0.230 37 N 0.940 31 Y 0.379 N 0.305 N	1110029E22 A 0.035 43 N 0.042 N
1110029E24 0.060 34 N 0.058 34 N 0.126 26 N 0.051 N 0.055 N	1110029E24 Q 0.000 34 N 0.000 N
1110029F22 0.079 24 N 0.096 24 N 0.502 1 N 0.221 N 0.158 N	1110029F22 Q 0.046 19 N 0.082 N
1110029G07 0.415 25 Y 0.085 33 N 0.530 2 N 0.221 N 0.153 N	1110029G07 Q 0.088 25 N 0.162 N
1110029H15 0.072 28 N 0.065 28 N 0.409 6 N 0.159 N 0.112 N	1110029H15 Q 0.005 28 N 0.008 N
1110029M05 0.574 20 Y 0.420 20 Y 0.835 6 N 0.510 Y 0.465 Y	1110029M05 Q 0.151 20 N 0.176 N
1110029O20 0.079 20 N 0.134 20 N 0.615 12 N 0.297 N 0.215 N	1110029O20 Q 0.003 20 N 0.005 N
1110030A22 0.264 38 N 0.143 23 N 0.429 1 N 0.211 N 0.177 N	1110030A22 Q 0.001 23 N 0.002 N
1110030B05 0.505 25 Y 0.117 17 N 0.634 2 N 0.340 N 0.228 N	1110030B05 S 0.390 25 N 0.888 Y
1110030B23 0.154 27 N 0.029 40 N 0.091 32 N 0.036 N 0.032 N	1110030B23 Q 0.000 0 N 0.000 N
1110030C18 0.180 22 N 0.061 31 N 0.215 1 N 0.087 N 0.074 N	1110030C18 Q 0.001 22 N 0.003 N
1110030C19 0.080 25 N 0.077 17 N 0.261 2 N 0.135 N 0.106 N	1110030C19 Q 0.077 17 N 0.115 N
1110030D14 0.031 13 N 0.056 13 N 0.276 1 N 0.092 N 0.074 N	1110030D14 Q 0.000 13 N 0.000 N
1110030D19 0.062 24 N 0.082 19 N 0.635 3 N 0.281 N 0.182 N	1110030D19 Q 0.000 31 N 0.000 N
1110030E14 0.638 20 Y 0.701 20 Y 0.948 14 Y 0.886 Y 0.793 Y	1110030E14 S 0.822 20 Y 0.997 Y
1110030G05 0.134 17 N 0.053 28 N 0.252 27 N 0.118 N 0.086 N	1110030G05 Q 0.000 28 N 0.001 N
1110030G24 0.204 34 N 0.124 34 N 0.225 33 N 0.086 N 0.105 N	1110030G24 Q 0.000 16 N 0.000 N
1110030J02 0.554 21 Y 0.324 21 N 0.601 5 N 0.310 N 0.317 N	1110030J02 S 0.784 21 Y 0.824 Y
1110030J09 0.126 62 N 0.045 3 N 0.294 1 N 0.211 N 0.128 N	1110030J09 Q 0.000 0 N 0.000 N
1110030K05 0.174 24 N 0.105 24 N 0.505 1 N 0.178 N 0.141 N	1110030K05 S 0.453 24 N 0.841 Y
1110030M18 0.233 21 N 0.126 21 N 0.285 1 N 0.129 N 0.127 N	1110030M18 Q 0.012 21 N 0.016 N
1110030M22 0.034 34 N 0.017 12 N 0.063 7 N 0.042 N 0.030 N	1110030M22 Q 0.000 0 N 0.000 N
1110030N11 0.251 25 N 0.252 33 N 0.982 12 Y 0.853 Y 0.553 Y	1110030N11 S 0.273 29 N 0.980 Y
1110030O19 0.821 30 Y 0.826 30 Y 0.989 20 Y 0.860 Y 0.843 Y	1110030O19 S 0.899 30 Y 0.997 Y
1110031B11 0.026 25 N 0.031 11 N 0.140 1 N 0.096 N 0.064 N	1110031B11 Q 0.000 58 N 0.000 N
1110031E13 0.214 25 N 0.083 25 N 0.189 2 N 0.060 N 0.071 N	1110031E13 Q 0.000 25 N 0.000 N
1110031F06 0.162 24 N 0.049 24 N 0.168 1 N 0.043 N 0.046 N	1110031F06 Q 0.000 24 N 0.000 N
1110031F21 0.224 24 N 0.398 24 Y 0.952 17 Y 0.800 Y 0.599 Y	1110031F21 A 0.204 25 N 0.349 N
1110031H06 0.188 26 N 0.094 26 N 0.479 1 N 0.116 N 0.105 N	1110031H06 Q 0.001 18 N 0.004 N
1110031I02 0.274 24 N 0.105 55 N 0.704 48 N 0.140 N 0.122 N	1110031I02 A 0.000 62 N 0.001 N
1110031L08 0.101 32 N 0.105 32 N 0.419 7 N 0.151 N 0.128 N	1110031L08 Q 0.001 32 N 0.002 N
1110031M01 0.152 20 N 0.251 26 N 0.941 19 Y 0.670 Y 0.460 Y	1110031M01 S 0.242 33 N 0.977 Y
1110031N17 0.052 34 N 0.029 36 N 0.123 34 N 0.022 N 0.026 N	1110031N17 Q 0.000 0 N 0.000 N
1110031O03 0.285 16 N 0.104 16 N 0.269 32 N 0.089 N 0.097 N	1110031O03 Q 0.000 16 N 0.001 N
1110031O23 0.271 19 N 0.223 19 N 0.605 4 N 0.269 N 0.246 N	1110031O23 Q 0.482 19 N 0.495 N
1110031P12 0.097 38 N 0.266 43 N 0.995 29 Y 0.592 Y 0.429 N	1110031P12 A 0.097 43 N 0.274 N
1110031P16 0.105 24 N 0.073 29 N 0.174 23 N 0.083 N 0.078 N	1110031P16 Q 0.000 24 N 0.000 N
1110032A03 0.064 34 N 0.057 14 N 0.328 7 N 0.207 N 0.132 N	1110032A03 Q 0.000 23 N 0.000 N
1110032A04 0.101 23 N 0.197 49 N 0.881 42 Y 0.328 N 0.262 N	1110032A04 A 0.000 25 N 0.000 N
1110032C02 0.179 25 N 0.039 31 N 0.162 24 N 0.061 N 0.050 N	1110032C02 Q 0.000 0 N 0.000 N
1110032C13 0.321 35 Y 0.090 35 N 0.189 31 N 0.026 N 0.058 N	1110032C13 Q 0.001 35 N 0.001 N
1110032C24 0.054 23 N 0.085 33 N 0.482 12 N 0.222 N 0.153 N	1110032C24 Q 0.084 37 N 0.188 N
1110032D12 0.070 19 N 0.050 19 N 0.375 2 N 0.104 N 0.077 N	1110032D12 Q 0.000 19 N 0.001 N
1110032D14 0.238 20 N 0.204 20 N 0.822 12 N 0.397 N 0.300 N	1110032D14 Q 0.170 38 N 0.430 N
1110032D16 0.059 23 N 0.076 16 N 0.524 4 N 0.246 N 0.161 N	1110032D16 Q 0.001 19 N 0.001 N
1110032F01 0.086 38 N 0.083 14 N 0.499 1 N 0.161 N 0.122 N	1110032F01 Q 0.001 19 N 0.002 N
1110032F09 0.071 27 N 0.032 12 N 0.155 1 N 0.066 N 0.049 N	1110032F09 Q 0.000 27 N 0.000 N
1110032G03 0.126 26 N 0.244 38 N 0.778 26 N 0.334 N 0.289 N	1110032G03 S 0.447 35 N 0.465 N
1110032J02 0.076 31 N 0.044 16 N 0.229 1 N 0.082 N 0.063 N	1110032J02 Q 0.000 37 N 0.000 N
1110032J11 0.070 16 N 0.140 16 N 0.727 12 N 0.385 N 0.263 N	1110032J11 Q 0.081 22 N 0.120 N
1110032K01 0.188 27 N 0.329 27 N 0.947 12 Y 0.846 Y 0.587 Y	1110032K01 S 0.508 33 Y 0.885 Y
1110032K10 0.054 20 N 0.096 20 N 0.652 3 N 0.302 N 0.199 N	1110032K10 Q 0.000 20 N 0.000 N
1110032L15 0.069 20 N 0.060 17 N 0.270 6 N 0.100 N 0.080 N	1110032L15 Q 0.000 17 N 0.000 N
1110032N12 0.062 27 N 0.091 37 N 0.375 31 N 0.136 N 0.114 N	1110032N12 Q 0.001 32 N 0.001 N
1110032O16 0.698 24 Y 0.419 39 Y 0.996 31 Y 0.695 Y 0.557 Y	1110032O16 A 0.144 39 N 0.300 N
1110032O22 0.068 17 N 0.060 17 N 0.203 2 N 0.101 N 0.080 N	1110032O22 Q 0.000 18 N 0.000 N
1110032P04 0.615 22 Y 0.593 22 Y 0.934 1 Y 0.685 Y 0.639 Y	1110032P04 S 0.425 22 N 0.951 Y
1110033B05 0.040 30 N 0.027 30 N 0.164 7 N 0.047 N 0.037 N	1110033B05 Q 0.000 0 N 0.000 N
1110033B19 0.684 21 Y 0.248 21 N 0.422 2 N 0.168 N 0.208 N	1110033B19 Q 0.015 21 N 0.015 N
1110033C18 0.266 26 N 0.158 26 N 0.451 4 N 0.207 N 0.183 N	1110033C18 Q 0.282 26 N 0.342 N
1110033C23 0.120 57 N 0.142 16 N 0.687 1 N 0.424 N 0.283 N	1110033C23 Q 0.003 16 N 0.003 N
1110033F04 0.074 20 N 0.042 16 N 0.239 1 N 0.111 N 0.077 N	1110033F04 Q 0.010 16 N 0.014 N
1110033G01 0.035 22 N 0.014 31 N 0.018 3 N 0.012 N 0.013 N	1110033G01 Q 0.000 0 N 0.000 N
1110033G02 0.058 21 N 0.053 32 N 0.216 28 N 0.057 N 0.055 N	1110033G02 Q 0.000 32 N 0.000 N
1110033G07 0.060 24 N 0.021 38 N 0.110 36 N 0.030 N 0.025 N	1110033G07 Q 0.000 0 N 0.000 N
1110033G16 0.106 35 N 0.088 35 N 0.182 33 N 0.075 N 0.082 N	1110033G16 Q 0.000 23 N 0.000 N
1110033G21 0.027 36 N 0.026 14 N 0.178 11 N 0.079 N 0.053 N	1110033G21 Q 0.000 0 N 0.000 N
1110033H09 0.120 18 N 0.095 18 N 0.387 3 N 0.166 N 0.131 N	1110033H09 Q 0.359 19 N 0.458 N
1110033I13 0.197 22 N 0.278 22 N 0.893 2 Y 0.515 Y 0.397 N	1110033I13 S 0.278 24 N 0.738 Y
1110033I14 0.076 44 N 0.040 12 N 0.330 1 N 0.204 N 0.122 N	1110033I14 Q 0.000 41 N 0.000 N
1110033I23 0.056 20 N 0.043 7 N 0.264 1 N 0.210 N 0.127 N	1110033I23 Q 0.008 20 N 0.013 N
1110033L09 0.098 18 N 0.024 18 N 0.081 1 N 0.031 N 0.027 N	1110033L09 Q 0.000 0 N 0.000 N
1110033L23 0.053 25 N 0.011 42 N 0.016 4 N 0.012 N 0.011 N	1110033L23 Q 0.000 0 N 0.000 N
1110033L24 0.653 25 Y 0.744 25 Y 0.990 14 Y 0.937 Y 0.840 Y	1110033L24 S 0.679 25 Y 1.000 Y
1110033M17 0.043 47 N 0.020 47 N 0.031 31 N 0.014 N 0.017 N	1110033M17 Q 0.000 47 N 0.000 N
1110033O09 0.037 24 N 0.028 6 N 0.120 3 N 0.088 N 0.058 N	1110033O09 Q 0.000 16 N 0.000 N
1110033O10 0.030 39 N 0.039 39 N 0.088 25 N 0.036 N 0.037 N	1110033O10 Q 0.000 40 N 0.000 N
1110033P22 0.110 38 N 0.034 38 N 0.090 1 N 0.024 N 0.029 N	1110033P22 Q 0.000 0 N 0.000 N
1110034A02 0.052 22 N 0.026 12 N 0.095 1 N 0.045 N 0.036 N	1110034A02 Q 0.000 21 N 0.000 N
1110034A24 0.633 37 Y 0.116 37 N 0.370 3 N 0.069 N 0.092 N	1110034A24 Q 0.000 19 N 0.001 N
1110034G11 0.210 19 N 0.193 19 N 0.730 3 N 0.331 N 0.262 N	1110034G11 S 0.253 56 N 0.535 Y
1110034G24 0.088 27 N 0.037 27 N 0.100 5 N 0.042 N 0.039 N	1110034G24 Q 0.004 27 N 0.009 N
1110034H02 0.597 22 Y 0.683 22 Y 0.984 3 Y 0.915 Y 0.799 Y	1110034H02 S 0.731 22 Y 0.999 Y
1110034H23 0.757 19 Y 0.798 19 Y 0.995 4 Y 0.951 Y 0.874 Y	1110034H23 S 0.592 19 Y 1.000 Y
1110034I12 0.200 65 N 0.040 36 N 0.206 1 N 0.071 N 0.055 N	1110034I12 Q 0.003 43 N 0.003 N
1110034K16 0.357 22 Y 0.163 22 N 0.477 2 N 0.169 N 0.166 N	1110034K16 A 0.001 22 N 0.002 N
1110034L04 0.169 27 N 0.178 20 N 0.761 4 N 0.436 N 0.307 N	1110034L04 Q 0.022 20 N 0.034 N
1110034M04 0.297 25 N 0.176 25 N 0.787 12 N 0.194 N 0.185 N	1110034M04 Q 0.001 25 N 0.002 N
1110034O14 0.629 21 Y 0.670 21 Y 0.997 13 Y 0.957 Y 0.813 Y	1110034O14 S 0.536 26 Y 0.999 Y
1110034O16 0.083 23 N 0.148 14 N 0.738 5 N 0.531 Y 0.340 N	1110034O16 Q 0.000 23 N 0.001 N
1110034O18 0.043 26 N 0.021 38 N 0.032 30 N 0.015 N 0.018 N	1110034O18 Q 0.000 0 N 0.000 N
1110035A10 0.830 22 Y 0.328 22 N 0.756 1 N 0.329 N 0.329 N	1110035A10 S 0.625 22 Y 0.631 Y
1110035C09 0.559 21 Y 0.623 21 Y 0.933 12 Y 0.766 Y 0.694 Y	1110035C09 S 0.540 21 Y 0.794 Y
1110035C23 0.415 19 Y 0.185 19 N 0.389 1 N 0.138 N 0.162 N	1110035C23 S 0.658 19 Y 0.710 Y
1110035E02 0.090 21 N 0.047 21 N 0.154 12 N 0.063 N 0.055 N	1110035E02 Q 0.025 15 N 0.033 N
1110035E17 0.245 16 N 0.434 16 Y 0.970 4 Y 0.930 Y 0.682 Y	1110035E17 S 0.803 16 Y 0.990 Y
1110035G07 0.008 1 N 0.000 1 N 0.050 2 N 0.000 N 0.000 N	1110035G07 Q 0.000 0 N 0.437 N
1110035I01 0.110 34 N 0.132 41 N 0.702 36 N 0.159 N 0.146 N	1110035I01 A 0.000 47 N 0.000 N
1110035J03 0.077 25 N 0.038 42 N 0.152 12 N 0.068 N 0.053 N	1110035J03 Q 0.000 17 N 0.001 N
1110035L05 0.580 22 Y 0.680 22 Y 0.992 4 Y 0.889 Y 0.784 Y	1110035L05 S 0.523 20 Y 1.000 Y
1110036A13 0.055 31 N 0.045 13 N 0.302 10 N 0.187 N 0.116 N	1110036A13 Q 0.000 31 N 0.000 N
1110036B12 0.088 31 N 0.024 31 N 0.079 4 N 0.026 N 0.025 N	1110036B12 Q 0.000 0 N 0.000 N
1110036C17 0.355 23 Y 0.138 23 N 0.398 40 N 0.097 N 0.117 N	1110036C17 Q 0.013 23 N 0.025 N
1110036D22 0.070 24 N 0.066 42 N 0.414 1 N 0.096 N 0.081 N	1110036D22 Q 0.004 49 N 0.006 N
1110036E10 0.133 28 N 0.041 28 N 0.103 25 N 0.030 N 0.035 N	1110036E10 Q 0.000 27 N 0.000 N
1110036H21 0.222 22 N 0.130 36 N 0.669 21 N 0.238 N 0.184 N	1110036H21 Q 0.010 33 N 0.033 N
1110036J20 0.202 32 N 0.166 32 N 0.529 11 N 0.167 N 0.167 N	1110036J20 Q 0.014 33 N 0.037 N
1110036N21 0.586 19 Y 0.502 19 Y 0.800 13 N 0.576 Y 0.539 Y	1110036N21 S 0.663 19 Y 0.782 Y
1110037C11 0.061 29 N 0.042 29 N 0.216 2 N 0.080 N 0.061 N	1110037C11 Q 0.000 48 N 0.000 N
1110037C17 0.254 30 N 0.074 22 N 0.430 1 N 0.113 N 0.094 N	1110037C17 Q 0.003 21 N 0.006 N
1110037D03 0.291 67 N 0.064 25 N 0.288 12 N 0.108 N 0.086 N	1110037D03 Q 0.000 35 N 0.001 N
1110037E03 0.079 20 N 0.035 38 N 0.067 2 N 0.028 N 0.032 N	1110037E03 Q 0.000 0 N 0.000 N
1110037F02 0.154 20 N 0.020 20 N 0.027 2 N 0.019 N 0.019 N	1110037F02 Q 0.000 0 N 0.000 N
1110037F15 0.112 36 N 0.056 36 N 0.088 1 N 0.028 N 0.042 N	1110037F15 Q 0.000 0 N 0.000 N
1110037J23 0.053 44 N 0.042 28 N 0.107 5 N 0.054 N 0.048 N	1110037J23 Q 0.000 28 N 0.000 N
1110037P11 0.497 20 Y 0.088 20 N 0.059 1 N 0.034 N 0.061 N	1110037P11 Q 0.036 20 N 0.045 N
1110037P24 0.135 24 N 0.100 69 N 0.718 57 N 0.195 N 0.148 N	1110037P24 A 0.000 52 N 0.000 N
1110038B19 0.074 21 N 0.043 21 N 0.275 1 N 0.059 N 0.051 N	1110038B19 Q 0.000 19 N 0.000 N
1110038F14 0.043 39 N 0.022 5 N 0.079 1 N 0.067 N 0.044 N	1110038F14 Q 0.000 0 N 0.000 N
1110038F21 0.115 34 N 0.174 34 N 0.793 12 N 0.296 N 0.235 N	1110038F21 Q 0.147 36 N 0.441 N
1110038G02 0.606 31 Y 0.528 31 Y 0.979 12 Y 0.747 Y 0.637 Y	1110038G02 A 0.004 35 N 0.009 N
1110038G14 0.222 17 N 0.027 40 N 0.081 36 N 0.034 N 0.031 N	1110038G14 Q 0.000 0 N 0.000 N
1110038I05 0.106 32 N 0.064 37 N 0.229 30 N 0.063 N 0.063 N	1110038I05 Q 0.004 37 N 0.006 N
1110038I24 0.028 16 N 0.022 35 N 0.054 3 N 0.025 N 0.024 N	1110038I24 Q 0.000 0 N 0.000 N
1110038L14 0.041 30 N 0.019 38 N 0.050 1 N 0.016 N 0.018 N	1110038L14 Q 0.000 0 N 0.000 N
1110038M16 0.279 20 N 0.015 5 N 0.048 1 N 0.029 N 0.022 N	1110038M16 Q 0.000 20 N 0.000 N
1110038N04 0.126 34 N 0.101 34 N 0.320 32 N 0.088 N 0.094 N	1110038N04 Q 0.004 17 N 0.004 N
1110038N13 0.053 18 N 0.055 36 N 0.372 35 N 0.060 N 0.057 N	1110038N13 Q 0.000 18 N 0.000 N
1110038O14 0.034 39 N 0.049 39 N 0.332 31 N 0.053 N 0.051 N	1110038O14 Q 0.000 49 N 0.000 N
1110039A11 0.305 35 N 0.352 35 Y 0.935 34 Y 0.548 Y 0.450 Y	1110039A11 A 0.022 35 N 0.024 N
1110039C17 0.066 29 N 0.021 6 N 0.090 1 N 0.062 N 0.042 N	1110039C17 Q 0.001 42 N 0.001 N
1110039H05 0.449 18 Y 0.095 44 N 0.586 32 N 0.185 N 0.140 N	1110039H05 Q 0.001 18 N 0.001 N
1110039I09 0.168 20 N 0.048 20 N 0.083 9 N 0.042 N 0.045 N	1110039I09 Q 0.000 20 N 0.000 N
1110039O14 0.488 21 Y 0.083 32 N 0.079 27 N 0.035 N 0.059 N	1110039O14 Q 0.000 21 N 0.000 N
1110039P11 0.418 20 Y 0.034 44 N 0.188 4 N 0.045 N 0.040 N	1110039P11 Q 0.000 20 N 0.000 N
1110039P19 0.656 22 Y 0.660 22 Y 0.976 3 Y 0.767 Y 0.714 Y	1110039P19 S 0.815 22 Y 0.999 Y
1110046B24 0.505 26 Y 0.275 26 N 0.765 25 N 0.271 N 0.273 N	1110046B24 Q 0.091 26 N 0.108 N
1110046H03 0.096 38 N 0.033 38 N 0.173 1 N 0.035 N 0.034 N	1110046H03 Q 0.000 16 N 0.000 N
1110046L06 0.076 60 N 0.104 60 N 0.675 45 N 0.142 N 0.123 N	1110046L06 A 0.000 60 N 0.000 N
1110046L09 0.148 59 N 0.026 31 N 0.069 5 N 0.026 N 0.026 N	1110046L09 Q 0.000 41 N 0.000 N
1110046L21 0.272 19 N 0.023 49 N 0.051 25 N 0.021 N 0.022 N	1110046L21 Q 0.000 0 N 0.000 N
1110046N03 0.149 39 N 0.326 39 N 0.988 24 Y 0.739 Y 0.532 Y	1110046N03 A 0.242 39 N 0.324 N
1110047B07 0.206 17 N 0.293 17 N 0.787 7 N 0.544 Y 0.419 N	1110047B07 S 0.488 17 N 0.654 Y
1110047O24 0.132 33 N 0.209 33 N 0.989 12 Y 0.863 Y 0.536 Y	1110047O24 S 0.365 48 N 0.990 Y
1110048E14 0.066 25 N 0.036 19 N 0.112 9 N 0.041 N 0.038 N	1110048E14 Q 0.000 19 N 0.000 N
1110048I11 0.046 32 N 0.068 32 N 0.410 12 N 0.156 N 0.112 N	1110048I11 Q 0.000 17 N 0.000 N
1110048P03 0.034 24 N 0.023 3 N 0.089 1 N 0.073 N 0.048 N	1110048P03 Q 0.000 0 N 0.000 N
1110048P09 0.430 24 Y 0.397 24 Y 0.910 4 Y 0.557 Y 0.477 Y	1110048P09 S 0.711 20 Y 0.998 Y
1110048P22 0.095 29 N 0.057 49 N 0.274 35 N 0.066 N 0.062 N	1110048P22 Q 0.000 21 N 0.000 N
1110049B09 0.045 29 N 0.044 29 N 0.210 26 N 0.055 N 0.049 N	1110049B09 Q 0.000 38 N 0.000 N
1110049F12 0.086 43 N 0.041 5 N 0.407 3 N 0.293 N 0.167 N	1110049F12 Q 0.000 17 N 0.000 N
1110049F14 0.026 63 N 0.062 16 N 0.360 6 N 0.228 N 0.145 N	1110049F14 Q 0.008 41 N 0.012 N
1110049G11 0.538 18 Y 0.085 18 N 0.122 1 N 0.044 N 0.064 N	1110049G11 Q 0.006 18 N 0.008 N
1110049L20 0.136 25 N 0.043 32 N 0.093 31 N 0.030 N 0.037 N	1110049L20 Q 0.000 32 N 0.000 N
1110049P16 0.198 25 N 0.047 25 N 0.299 1 N 0.052 N 0.049 N	1110049P16 Q 0.000 25 N 0.000 N
1110050B14 0.488 21 Y 0.082 32 N 0.153 28 N 0.042 N 0.062 N	1110050B14 Q 0.000 21 N 0.000 N
1110050D04 0.152 33 N 0.241 33 N 0.795 25 N 0.281 N 0.261 N	1110050D04 Q 0.003 33 N 0.005 N
1110050F08 0.041 53 N 0.013 33 N 0.031 2 N 0.015 N 0.014 N	1110050F08 Q 0.000 0 N 0.000 N
1110050G08 0.178 26 N 0.134 18 N 0.384 2 N 0.201 N 0.168 N	1110050G08 Q 0.100 17 N 0.148 N
1110050H12 0.201 34 N 0.076 34 N 0.137 31 N 0.030 N 0.053 N	1110050H12 Q 0.000 34 N 0.000 N
1110050H17 0.246 50 N 0.040 50 N 0.099 2 N 0.019 N 0.029 N	1110050H17 Q 0.000 19 N 0.000 N
1110050P17 0.071 70 N 0.022 32 N 0.056 9 N 0.021 N 0.021 N	1110050P17 Q 0.000 0 N 0.000 N
1110050P23 0.034 23 N 0.025 15 N 0.081 7 N 0.054 N 0.039 N	1110050P23 Q 0.000 28 N 0.000 N
1110051A18 0.704 30 Y 0.786 30 Y 0.994 20 Y 0.876 Y 0.831 Y	1110051A18 S 0.619 31 Y 1.000 Y
1110051C19 0.322 20 Y 0.185 20 N 0.416 13 N 0.135 N 0.160 N	1110051C19 Q 0.000 17 N 0.000 N
1110051K22 0.326 37 Y 0.222 37 N 0.468 2 N 0.164 N 0.193 N	1110051K22 S 0.717 37 Y 0.727 Y
1110051K23 0.161 22 N 0.164 22 N 0.633 6 N 0.320 N 0.242 N	1110051K23 Q 0.013 25 N 0.021 N
1110051M20 0.048 23 N 0.033 23 N 0.145 29 N 0.064 N 0.049 N	1110051M20 Q 0.000 23 N 0.000 N
1110053E12 0.075 33 N 0.082 33 N 0.356 29 N 0.103 N 0.092 N	1110053E12 Q 0.165 33 N 0.344 N
1110053I08 0.113 25 N 0.030 39 N 0.047 1 N 0.018 N 0.024 N	1110053I08 Q 0.000 0 N 0.000 N
1110053K18 0.079 32 N 0.037 35 N 0.128 33 N 0.038 N 0.038 N	1110053K18 Q 0.000 0 N 0.000 N
1110053L11 0.053 22 N 0.024 22 N 0.096 4 N 0.037 N 0.031 N	1110053L11 Q 0.000 22 N 0.000 N
1110053N20 0.485 20 Y 0.609 20 Y 0.967 5 Y 0.843 Y 0.726 Y	1110053N20 S 0.724 20 Y 1.000 Y
1110054A23 0.284 37 N 0.351 37 Y 0.924 20 Y 0.681 Y 0.516 Y	1110054A23 A 0.002 31 N 0.006 N
1110054A24 0.053 61 N 0.048 18 N 0.506 2 N 0.171 N 0.110 N	1110054A24 Q 0.000 17 N 0.000 N
1110054D14 0.133 23 N 0.178 22 N 0.769 10 N 0.413 N 0.295 N	1110054D14 Q 0.171 21 N 0.417 N
1110054J15 0.227 25 N 0.201 25 N 0.528 24 N 0.199 N 0.200 N	1110054J15 Q 0.004 25 N 0.004 N
1110054O05 0.210 23 N 0.058 23 N 0.219 3 N 0.072 N 0.065 N	1110054O05 Q 0.002 23 N 0.002 N
1110054O15 0.095 37 N 0.121 50 N 0.864 43 N 0.277 N 0.199 N	1110054O15 A 0.004 59 N 0.011 N
1110055A02 0.046 23 N 0.070 16 N 0.725 2 N 0.238 N 0.154 N	1110055A02 Q 0.001 16 N 0.004 N
1110055B17 0.218 19 N 0.153 43 N 0.566 34 N 0.110 N 0.132 N	1110055B17 Q 0.000 35 N 0.000 N
1110055D13 0.105 54 N 0.185 54 N 0.838 40 N 0.252 N 0.219 N	1110055D13 A 0.001 54 N 0.002 N
1110055E19 0.100 21 N 0.038 21 N 0.186 1 N 0.055 N 0.047 N	1110055E19 Q 0.000 21 N 0.000 N
1110055J05 0.026 27 N 0.031 11 N 0.144 1 N 0.099 N 0.065 N	1110055J05 Q 0.000 58 N 0.000 N
1110055K10 0.145 23 N 0.117 23 N 0.349 11 N 0.121 N 0.119 N	1110055K10 Q 0.000 23 N 0.000 N
1110055L24 0.839 21 Y 0.801 21 Y 0.994 13 Y 0.939 Y 0.870 Y	1110055L24 S 0.690 21 Y 0.999 Y
1110055M01 0.144 29 N 0.089 29 N 0.379 2 N 0.107 N 0.098 N	1110055M01 Q 0.000 21 N 0.000 N
1110055N21 0.249 31 N 0.174 31 N 0.363 28 N 0.105 N 0.139 N	1110055N21 Q 0.004 19 N 0.009 N
1110055O20 0.049 36 N 0.062 36 N 0.307 31 N 0.045 N 0.054 N	1110055O20 Q 0.000 0 N 0.000 N
1110055O21 0.140 26 N 0.053 26 N 0.445 2 N 0.077 N 0.065 N	1110055O21 Q 0.000 26 N 0.000 N
1110056A14 0.411 26 Y 0.200 17 N 0.792 7 N 0.485 Y 0.343 N	1110056A14 A 0.168 17 N 0.344 N
1110056B09 0.145 30 N 0.047 30 N 0.157 4 N 0.045 N 0.046 N	1110056B09 Q 0.000 30 N 0.000 N
1110056I13 0.031 21 N 0.011 21 N 0.037 10 N 0.018 N 0.015 N	1110056I13 Q 0.000 0 N 0.000 N
1110057B21 0.051 56 N 0.049 35 N 0.170 2 N 0.068 N 0.058 N	1110057B21 Q 0.019 38 N 0.034 N
1110057H03 0.056 36 N 0.030 36 N 0.058 7 N 0.018 N 0.024 N	1110057H03 Q 0.000 0 N 0.000 N
1110057H16 0.529 25 Y 0.149 25 N 0.168 11 N 0.082 N 0.116 N	1110057H16 Q 0.001 25 N 0.001 N
1110057H19 0.229 19 N 0.406 19 Y 0.977 3 Y 0.892 Y 0.649 Y	1110057H19 S 0.534 19 Y 0.960 Y
1110057K12 0.099 17 N 0.057 17 N 0.347 1 N 0.085 N 0.071 N	1110057K12 Q 0.000 17 N 0.000 N
1110057L18 0.230 51 N 0.142 51 N 0.425 2 N 0.108 N 0.125 N	1110057L18 Q 0.000 22 N 0.000 N
1110057N09 0.269 20 N 0.023 3 N 0.081 1 N 0.076 N 0.050 N	1110057N09 Q 0.000 0 N 0.000 N
1110057P08 0.051 24 N 0.074 17 N 0.556 1 N 0.232 N 0.153 N	1110057P08 Q 0.001 24 N 0.001 N
1110058A15 0.182 23 N 0.049 23 N 0.232 10 N 0.074 N 0.062 N	1110058A15 Q 0.000 54 N 0.001 N
1110058B13 0.409 36 Y 0.158 36 N 0.435 2 N 0.161 N 0.159 N	1110058B13 Q 0.008 25 N 0.027 N
1110058D23 0.289 41 N 0.192 28 N 0.524 25 N 0.169 N 0.180 N	1110058D23 Q 0.143 28 N 0.218 N
1110058E16 0.080 21 N 0.108 68 N 0.792 61 N 0.090 N 0.099 N	1110058E16 Q 0.001 21 N 0.001 N
1110058J24 0.321 18 Y 0.128 18 N 0.372 1 N 0.131 N 0.130 N	1110058J24 Q 0.023 18 N 0.025 N
1110058L19 0.090 24 N 0.163 21 N 0.522 5 N 0.374 N 0.268 N	1110058L19 Q 0.024 21 N 0.049 N
1110059B19 0.056 26 N 0.034 35 N 0.097 25 N 0.028 N 0.031 N	1110059B19 Q 0.000 35 N 0.000 N
1110059D07 0.994 21 Y 0.905 21 Y 0.988 13 Y 0.874 Y 0.889 Y	1110059D07 S 0.982 21 Y 1.000 Y
1110059E24 0.303 34 N 0.053 34 N 0.087 1 N 0.021 N 0.037 N	1110059E24 Q 0.000 0 N 0.000 N
1110059G10 0.031 28 N 0.036 16 N 0.155 4 N 0.077 N 0.057 N	1110059G10 Q 0.000 19 N 0.000 N
1110059H15 0.286 37 N 0.237 37 N 0.480 27 N 0.153 N 0.195 N	1110059H15 Q 0.004 37 N 0.005 N
1110059J05 0.098 16 N 0.054 53 N 0.498 39 N 0.058 N 0.056 N	1110059J05 Q 0.000 53 N 0.000 N
1110059J08 0.165 32 N 0.080 40 N 0.187 29 N 0.047 N 0.063 N	1110059J08 Q 0.000 0 N 0.000 N
1110059J23 0.197 17 N 0.113 17 N 0.148 13 N 0.089 N 0.101 N	1110059J23 Q 0.000 17 N 0.000 N
1110059L13 0.032 28 N 0.024 11 N 0.115 1 N 0.065 N 0.044 N	1110059L13 Q 0.004 42 N 0.013 N
1110059M18 0.038 32 N 0.018 32 N 0.048 3 N 0.018 N 0.018 N	1110059M18 Q 0.000 16 N 0.000 N
1110059P07 0.112 32 N 0.043 32 N 0.148 2 N 0.046 N 0.045 N	1110059P07 Q 0.002 18 N 0.003 N
1110059P08 0.083 25 N 0.075 13 N 0.509 1 N 0.198 N 0.137 N	1110059P08 Q 0.002 17 N 0.004 N
1110060C05 0.059 22 N 0.035 43 N 0.155 1 N 0.049 N 0.042 N	1110060C05 Q 0.000 20 N 0.000 N
1110060F11 0.050 32 N 0.071 64 N 0.448 53 N 0.102 N 0.086 N	1110060F11 Q 0.000 0 N 0.000 N
1110060M10 0.042 24 N 0.039 32 N 0.237 1 N 0.079 N 0.059 N	1110060M10 Q 0.000 0 N 0.000 N
1110060M21 0.670 31 Y 0.770 31 Y 0.997 18 Y 0.939 Y 0.854 Y	1110060M21 S 0.955 31 Y 1.000 Y
1110060O10 0.082 17 N 0.078 33 N 0.326 3 N 0.129 N 0.104 N	1110060O10 Q 0.000 33 N 0.000 N
1110060O18 0.133 41 N 0.080 41 N 0.284 10 N 0.081 N 0.080 N	1110060O18 Q 0.000 41 N 0.000 N
1110061A19 0.053 26 N 0.015 26 N 0.034 2 N 0.014 N 0.014 N	1110061A19 Q 0.000 0 N 0.000 N
1110061E09 0.132 17 N 0.061 17 N 0.288 1 N 0.072 N 0.067 N	1110061E09 Q 0.000 17 N 0.000 N
1110061K24 0.802 24 Y 0.251 24 N 0.403 12 N 0.154 N 0.203 N	1110061K24 Q 0.004 24 N 0.006 N
1110061L02 0.245 21 N 0.092 68 N 0.672 61 N 0.076 N 0.084 N	1110061L02 Q 0.002 21 N 0.003 N
1110061L23 0.226 19 N 0.041 41 N 0.070 1 N 0.022 N 0.031 N	1110061L23 Q 0.001 19 N 0.002 N
1110061M03 0.053 33 N 0.026 33 N 0.096 2 N 0.027 N 0.026 N	1110061M03 Q 0.000 33 N 0.000 N
1110061N23 0.008 1 N 0.000 1 N 0.053 1 N 0.000 N 0.000 N	1110061N23 Q 0.000 0 N 0.000 N
1110061O04 0.591 26 Y 0.173 26 N 0.258 4 N 0.125 N 0.149 N	1110061O04 Q 0.012 26 N 0.012 N
1110062A05 0.250 36 N 0.415 36 Y 0.978 25 Y 0.885 Y 0.650 Y	1110062A05 S 0.467 36 N 0.970 Y
1110062A16 0.156 30 N 0.048 8 N 0.373 2 N 0.184 N 0.116 N	1110062A16 Q 0.000 16 N 0.000 N
1110062H23 0.184 25 N 0.126 51 N 0.453 1 N 0.120 N 0.123 N	1110062H23 A 0.006 51 N 0.006 N
1110063B05 0.054 10 N 0.065 10 N 0.162 2 N 0.070 N 0.067 N	1110063B05 Q 0.000 0 N 0.000 N
1110063B22 0.120 18 N 0.077 18 N 0.251 3 N 0.101 N 0.089 N	1110063B22 Q 0.000 18 N 0.001 N
1110063E01 0.077 61 N 0.025 46 N 0.171 3 N 0.034 N 0.030 N	1110063E01 Q 0.000 61 N 0.000 N
1110063M10 0.041 19 N 0.026 12 N 0.136 7 N 0.067 N 0.046 N	1110063M10 Q 0.000 41 N 0.000 N
1110063N07 0.134 25 N 0.110 25 N 0.767 6 N 0.322 N 0.216 N	1110063N07 Q 0.062 38 N 0.100 N
1110063O03 0.385 31 Y 0.069 31 N 0.157 1 N 0.051 N 0.060 N	1110063O03 Q 0.001 17 N 0.001 N
1110063P18 0.046 25 N 0.029 46 N 0.160 43 N 0.066 N 0.048 N	1110063P18 Q 0.015 18 N 0.050 N
1110064A03 0.193 25 N 0.125 43 N 0.714 34 N 0.224 N 0.175 N	1110064A03 Q 0.003 25 N 0.006 N
1110064B20 0.151 33 N 0.227 21 N 0.918 9 Y 0.654 Y 0.441 Y	1110064B20 S 0.447 28 N 0.554 Y
1110064N10 0.042 23 N 0.029 3 N 0.126 1 N 0.107 N 0.068 N	1110064N10 Q 0.000 0 N 0.000 N
1110064P04 0.230 44 N 0.071 44 N 0.156 3 N 0.047 N 0.059 N	1110064P04 Q 0.000 44 N 0.000 N
1110065B09 0.533 25 Y 0.092 25 N 0.225 3 N 0.072 N 0.082 N	1110065B09 Q 0.024 25 N 0.030 N
1110065C24 0.383 30 Y 0.129 53 N 0.925 40 Y 0.342 N 0.236 N	1110065C24 A 0.000 59 N 0.001 N
1110065D03 0.579 21 Y 0.267 21 N 0.766 2 N 0.304 N 0.286 N	1110065D03 Q 0.459 21 N 0.496 N
1110065E01 0.078 24 N 0.153 18 N 0.927 7 Y 0.650 Y 0.401 N	1110065E01 S 0.670 24 Y 0.930 Y
1110065F21 0.033 19 N 0.021 4 N 0.088 1 N 0.068 N 0.044 N	1110065F21 Q 0.000 0 N 0.000 N
1110065L07 0.517 24 Y 0.285 24 N 0.490 21 N 0.203 N 0.244 N	1110065L07 Q 0.077 24 N 0.099 N
1110065O11 0.282 27 N 0.346 35 Y 0.903 26 Y 0.292 N 0.319 N	1110065O11 Q 0.098 35 N 0.222 N
1110065O23 0.088 44 N 0.048 5 N 0.521 2 N 0.377 N 0.212 N	1110065O23 Q 0.002 44 N 0.004 N
1110065P15 0.084 30 N 0.058 16 N 0.434 3 N 0.129 N 0.093 N	1110065P15 Q 0.000 30 N 0.000 N
1110065P19 0.745 34 Y 0.728 34 Y 0.995 28 Y 0.869 Y 0.799 Y	1110065P19 S 0.367 39 N 0.911 Y
1110065P20 0.023 16 N 0.032 4 N 0.175 1 N 0.148 N 0.090 N	1110065P20 Q 0.000 24 N 0.000 N
1110066A10 0.214 25 N 0.083 25 N 0.189 2 N 0.060 N 0.071 N	1110066A10 Q 0.000 25 N 0.000 N
1110066C01 0.191 16 N 0.267 16 N 0.831 12 N 0.569 Y 0.418 N	1110066C01 Q 0.370 16 N 0.460 N
1110066F04 0.504 23 Y 0.107 23 N 0.091 3 N 0.046 N 0.077 N	1110066F04 Q 0.000 17 N 0.000 N
1110066J10 0.935 41 Y 0.133 41 N 0.288 8 N 0.082 N 0.108 N	1110066J10 Q 0.000 41 N 0.000 N
1110066L09 0.521 31 Y 0.085 31 N 0.162 1 N 0.051 N 0.068 N	1110066L09 Q 0.001 17 N 0.001 N
1110066M10 0.095 30 N 0.067 42 N 0.325 11 N 0.125 N 0.096 N	1110066M10 Q 0.002 18 N 0.006 N
1110066P14 0.179 18 N 0.137 18 N 0.502 13 N 0.138 N 0.138 N	1110066P14 Q 0.055 18 N 0.087 N
1110067K14 0.055 28 N 0.025 28 N 0.106 2 N 0.034 N 0.030 N	1110067K14 Q 0.000 0 N 0.000 N
1110067L12 0.158 36 N 0.051 36 N 0.194 3 N 0.054 N 0.052 N	1110067L12 Q 0.000 36 N 0.000 N
1110067L22 0.031 26 N 0.030 12 N 0.175 1 N 0.106 N 0.068 N	1110067L22 Q 0.004 33 N 0.005 N
1110067M19 0.064 17 N 0.084 17 N 0.329 3 N 0.156 N 0.120 N	1110067M19 Q 0.000 0 N 0.000 N
1110067O14 0.073 57 N 0.026 20 N 0.062 7 N 0.030 N 0.028 N	1110067O14 Q 0.001 57 N 0.002 N
1110067O21 0.085 33 N 0.030 33 N 0.047 1 N 0.015 N 0.022 N	1110067O21 Q 0.000 0 N 0.000 N
1110068E08 0.134 16 N 0.079 16 N 0.204 1 N 0.071 N 0.075 N	1110068E08 Q 0.003 16 N 0.004 N
1110068E11 0.262 24 N 0.036 24 N 0.065 5 N 0.029 N 0.032 N	1110068E11 Q 0.001 24 N 0.001 N
1110069D03 0.199 20 N 0.364 20 Y 0.990 4 Y 0.884 Y 0.624 Y	1110069D03 S 0.891 20 Y 0.988 Y
1110069E20 0.045 63 N 0.041 9 N 0.294 1 N 0.202 N 0.122 N	1110069E20 Q 0.000 33 N 0.000 N
1110069H07 0.022 17 N 0.024 5 N 0.097 1 N 0.058 N 0.041 N	1110069H07 Q 0.000 0 N 0.000 N
1110069I23 0.125 25 N 0.026 40 N 0.082 2 N 0.032 N 0.029 N	1110069I23 Q 0.000 25 N 0.000 N
1110069K24 0.745 42 Y 0.787 42 Y 0.994 30 Y 0.765 Y 0.776 Y	1110069K24 S 0.875 42 Y 0.990 Y
1110070A04 0.150 33 N 0.036 33 N 0.026 1 N 0.015 N 0.025 N	1110070A04 Q 0.000 0 N 0.000 N
1110070P14 0.056 20 N 0.031 40 N 0.106 36 N 0.029 N 0.030 N	1110070P14 Q 0.000 0 N 0.000 N
1190001E05 0.065 25 N 0.013 36 N 0.033 2 N 0.015 N 0.014 N	1190001E05 Q 0.000 0 N 0.000 N
1190001E22 0.243 40 N 0.087 40 N 0.702 2 N 0.138 N 0.112 N	1190001E22 Q 0.029 28 N 0.122 N
1190001F19 0.115 23 N 0.161 23 N 0.764 4 N 0.401 N 0.281 N	1190001F19 S 0.186 35 N 0.782 Y
1190001G19 0.065 25 N 0.043 2 N 0.310 1 N 0.310 N 0.177 N	1190001G19 Q 0.000 25 N 0.000 N
1190001H13 0.263 41 N 0.260 41 N 0.902 25 Y 0.339 N 0.300 N	1190001H13 Q 0.012 31 N 0.026 N
1190001I22 0.401 32 Y 0.568 32 Y 0.982 11 Y 0.865 Y 0.717 Y	1190001I22 S 0.748 32 Y 0.999 Y
1190001J05 0.087 23 N 0.029 14 N 0.162 38 N 0.078 N 0.053 N	1190001J05 Q 0.002 20 N 0.004 N
1190001J23 0.129 28 N 0.042 28 N 0.091 24 N 0.027 N 0.034 N	1190001J23 Q 0.000 0 N 0.000 N
1190001N20 0.132 26 N 0.033 42 N 0.435 30 N 0.038 N 0.036 N	1190001N20 Q 0.000 42 N 0.000 N
1190001O17 0.184 47 N 0.048 42 N 0.121 2 N 0.030 N 0.039 N	1190001O17 Q 0.000 0 N 0.000 N
1190001P21 0.128 36 N 0.263 28 N 0.904 25 Y 0.677 Y 0.470 Y	1190001P21 S 0.355 36 N 0.955 Y
1190002C07 0.065 62 N 0.015 20 N 0.041 6 N 0.022 N 0.018 N	1190002C07 Q 0.000 0 N 0.000 N
1190002E22 0.232 23 N 0.064 3 N 0.629 1 N 0.522 Y 0.293 N	1190002E22 Q 0.009 23 N 0.022 N
1190002F24 0.154 26 N 0.088 26 N 0.149 23 N 0.064 N 0.076 N	1190002F24 Q 0.000 0 N 0.000 N
1190002G15 0.031 47 N 0.047 3 N 0.360 1 N 0.286 N 0.167 N	1190002G15 Q 0.000 22 N 0.000 N
1190002H09 0.168 23 N 0.037 23 N 0.066 9 N 0.028 N 0.032 N	1190002H09 Q 0.000 23 N 0.000 N
1190002H23 0.235 26 N 0.169 26 N 0.489 23 N 0.175 N 0.172 N	1190002H23 S 0.712 26 Y 0.983 Y
1190002I20 0.613 26 Y 0.354 26 Y 0.394 18 N 0.230 N 0.292 N	1190002I20 Q 0.062 26 N 0.065 N
1190002L06 0.121 25 N 0.070 25 N 0.304 9 N 0.119 N 0.095 N	1190002L06 Q 0.000 20 N 0.000 N
1190002L12 0.485 20 Y 0.609 20 Y 0.967 5 Y 0.843 Y 0.726 Y	1190002L12 S 0.724 20 Y 1.000 Y
1190002L16 0.204 19 N 0.346 42 Y 0.907 36 Y 0.303 N 0.325 N	1190002L16 Q 0.019 19 N 0.048 N
1190002P09 0.102 19 N 0.226 19 N 0.872 5 Y 0.611 Y 0.419 N	1190002P09 Q 0.161 25 N 0.406 N
1190002P14 0.045 23 N 0.047 38 N 0.170 35 N 0.051 N 0.049 N	1190002P14 Q 0.000 17 N 0.000 N
1190002P15 0.009 12 N 0.017 3 N 0.053 1 N 0.045 N 0.031 N	1190002P15 Q 0.000 0 N 0.000 N
1190003A07 0.089 41 N 0.094 41 N 0.306 23 N 0.086 N 0.090 N	1190003A07 Q 0.001 34 N 0.001 N
1190003B21 0.093 22 N 0.112 17 N 0.406 5 N 0.240 N 0.176 N	1190003B21 Q 0.000 22 N 0.000 N
1190003C14 0.025 56 N 0.017 5 N 0.085 3 N 0.066 N 0.042 N	1190003C14 Q 0.000 22 N 0.000 N
1190003D03 0.308 16 N 0.133 47 N 0.599 35 N 0.278 N 0.206 N	1190003D03 A 0.001 59 N 0.003 N
1190003G01 0.655 23 Y 0.083 23 N 0.071 1 N 0.031 N 0.057 N	1190003G01 Q 0.001 23 N 0.001 N
1190003H20 0.660 31 Y 0.734 31 Y 0.936 10 Y 0.796 Y 0.765 Y	1190003H20 S 0.981 31 Y 1.000 Y
1190003J15 0.277 24 N 0.105 32 N 0.243 23 N 0.127 N 0.116 N	1190003J15 Q 0.098 19 N 0.124 N
1190003K10 0.044 22 N 0.026 4 N 0.107 3 N 0.094 N 0.060 N	1190003K10 Q 0.000 22 N 0.000 N
1190003K14 0.415 18 Y 0.149 18 N 0.563 2 N 0.214 N 0.182 N	1190003K14 Q 0.010 18 N 0.018 N
1190003M12 0.669 31 Y 0.709 31 Y 0.991 25 Y 0.629 Y 0.669 Y	1190003M12 S 0.416 31 N 0.614 Y
1190003P12 0.583 19 Y 0.683 19 Y 0.992 13 Y 0.947 Y 0.815 Y	1190003P12 S 0.587 19 Y 1.000 Y
1190003P18 0.020 32 N 0.029 19 N 0.189 12 N 0.083 N 0.056 N	1190003P18 Q 0.000 0 N 0.000 N
1190004A01 0.425 26 Y 0.362 26 Y 0.978 7 Y 0.788 Y 0.575 Y	1190004A01 A 0.038 26 N 0.078 N
1190004B15 0.303 26 N 0.460 26 Y 0.991 12 Y 0.899 Y 0.679 Y	1190004B15 S 0.576 26 Y 0.989 Y
1190004C17 0.068 42 N 0.026 42 N 0.051 1 N 0.015 N 0.020 N	1190004C17 Q 0.000 0 N 0.000 N
1190004E09 0.505 27 Y 0.597 27 Y 0.989 7 Y 0.838 Y 0.718 Y	1190004E09 S 0.480 27 N 0.923 Y
1190004J23 0.365 22 Y 0.371 22 Y 0.852 19 N 0.490 Y 0.430 Y	1190004J23 Q 0.107 25 N 0.266 N
1190004K03 0.120 22 N 0.106 22 N 0.662 1 N 0.240 N 0.173 N	1190004K03 Q 0.001 24 N 0.003 N
1190004O14 0.062 28 N 0.033 42 N 0.083 31 N 0.041 N 0.037 N	1190004O14 Q 0.000 28 N 0.001 N
1190005A22 0.150 17 N 0.039 29 N 0.177 1 N 0.041 N 0.040 N	1190005A22 Q 0.000 0 N 0.000 N
1190005B03 0.110 40 N 0.041 40 N 0.050 4 N 0.020 N 0.030 N	1190005B03 Q 0.000 0 N 0.000 N
1190005F20 0.042 17 N 0.070 35 N 0.476 31 N 0.095 N 0.082 N	1190005F20 Q 0.000 24 N 0.000 N
1190005I06 0.049 18 N 0.060 18 N 0.355 3 N 0.131 N 0.095 N	1190005I06 Q 0.000 19 N 0.000 N
1190005J06 0.431 24 Y 0.229 17 N 0.615 1 N 0.237 N 0.233 N	1190005J06 Q 0.030 20 N 0.100 N
1190005J19 0.008 5 N 0.019 2 N 0.143 1 N 0.143 N 0.081 N	1190005J19 Q 0.000 0 N 0.000 N
1190005K07 0.267 26 N 0.049 26 N 0.180 3 N 0.047 N 0.048 N	1190005K07 Q 0.000 26 N 0.000 N
1190005L05 0.182 20 N 0.351 20 Y 0.981 13 Y 0.723 Y 0.537 Y	1190005L05 S 0.650 20 Y 0.996 Y
1190005L06 0.130 29 N 0.067 29 N 0.268 1 N 0.106 N 0.086 N	1190005L06 Q 0.000 19 N 0.000 N
1190005L10 0.147 28 N 0.057 28 N 0.243 1 N 0.067 N 0.062 N	1190005L10 Q 0.000 17 N 0.000 N
1190005M04 0.270 23 N 0.170 41 N 0.480 36 N 0.212 N 0.191 N	1190005M04 Q 0.039 23 N 0.078 N
1190005M19 0.064 22 N 0.032 40 N 0.124 31 N 0.031 N 0.031 N	1190005M19 Q 0.011 37 N 0.030 N
1190005P16 0.101 23 N 0.121 23 N 0.548 2 N 0.209 N 0.165 N	1190005P16 Q 0.044 26 N 0.108 N
1190005P17 0.073 16 N 0.045 16 N 0.209 2 N 0.054 N 0.049 N	1190005P17 Q 0.000 38 N 0.000 N
1190006A08 0.649 32 Y 0.451 32 Y 0.981 13 Y 0.677 Y 0.564 Y	1190006A08 S 0.374 20 N 0.723 Y
1190006C12 0.064 25 N 0.026 5 N 0.122 1 N 0.110 N 0.068 N	1190006C12 Q 0.001 34 N 0.001 N
1190006E07 0.018 24 N 0.020 2 N 0.064 1 N 0.064 N 0.042 N	1190006E07 Q 0.000 0 N 0.000 N
1190006F07 0.192 31 N 0.075 38 N 0.190 36 N 0.051 N 0.063 N	1190006F07 Q 0.001 22 N 0.002 N
1190006K01 0.113 33 N 0.101 33 N 0.379 4 N 0.134 N 0.118 N	1190006K01 Q 0.000 26 N 0.000 N
1190006O21 0.049 60 N 0.085 17 N 0.722 3 N 0.511 Y 0.298 N	1190006O21 A 0.004 59 N 0.010 N
1190007F08 0.045 30 N 0.048 68 N 0.342 56 N 0.064 N 0.056 N	1190007F08 A 0.000 0 N 0.000 N
1190007H06 0.083 23 N 0.029 23 N 0.111 1 N 0.033 N 0.031 N	1190007H06 Q 0.000 0 N 0.000 N
1190008F12 0.046 24 N 0.021 45 N 0.068 1 N 0.017 N 0.019 N	1190008F12 Q 0.000 0 N 0.000 N
1190008H05 0.068 23 N 0.041 14 N 0.519 3 N 0.194 N 0.117 N	1190008H05 Q 0.053 23 N 0.079 N
1190008I04 0.253 38 N 0.240 17 N 0.900 12 Y 0.696 Y 0.468 Y	1190008I04 A 0.003 62 N 0.007 N
1190008J14 0.096 30 N 0.049 30 N 0.369 12 N 0.105 N 0.077 N	1190008J14 Q 0.002 14 N 0.002 N
1190008P15 0.311 24 N 0.323 24 N 0.874 12 Y 0.482 Y 0.403 N	1190008P15 Q 0.363 24 N 0.480 N
1190009B22 0.094 17 N 0.197 17 N 0.739 12 N 0.425 N 0.311 N	1190009B22 Q 0.002 17 N 0.002 N
1190009E12 0.252 20 N 0.059 20 N 0.120 5 N 0.049 N 0.054 N	1190009E12 Q 0.000 20 N 0.000 N
1190009I16 0.110 27 N 0.071 27 N 0.152 22 N 0.060 N 0.066 N	1190009I16 Q 0.000 24 N 0.000 N
1190010I05 0.190 27 N 0.059 35 N 0.161 31 N 0.069 N 0.064 N	1190010I05 Q 0.000 0 N 0.000 N
1190010I23 0.190 21 N 0.049 33 N 0.140 12 N 0.059 N 0.054 N	1190010I23 Q 0.000 21 N 0.000 N
1190010O19 0.196 23 N 0.383 23 Y 0.989 4 Y 0.848 Y 0.615 Y	1190010O19 S 0.622 23 Y 0.962 Y
1190011J23 0.038 30 N 0.017 30 N 0.018 2 N 0.013 N 0.015 N	1190011J23 Q 0.000 0 N 0.000 N
1190011N21 0.080 45 N 0.028 2 N 0.132 1 N 0.132 N 0.080 N	1190011N21 Q 0.000 0 N 0.000 N
1190012C08 0.074 32 N 0.043 32 N 0.103 1 N 0.032 N 0.037 N	1190012C08 Q 0.000 0 N 0.000 N
1190012G07 0.269 19 N 0.316 19 N 0.807 9 N 0.503 Y 0.410 N	1190012G07 S 0.480 32 N 0.975 Y
1190012H22 0.132 22 N 0.072 29 N 0.259 24 N 0.125 N 0.099 N	1190012H22 Q 0.002 30 N 0.004 N
1190014K12 0.092 31 N 0.056 31 N 0.166 6 N 0.052 N 0.054 N	1190014K12 Q 0.000 31 N 0.000 N
1190014P15 0.240 30 N 0.358 30 Y 0.948 11 Y 0.709 Y 0.533 Y	1190014P15 S 0.365 31 N 0.948 Y
1190016B07 0.465 19 Y 0.415 19 Y 0.800 12 N 0.469 N 0.442 Y	1190016B07 Q 0.357 19 N 0.453 N
1190017B18 0.496 24 Y 0.295 24 N 0.449 12 N 0.196 N 0.246 N	1190017B18 Q 0.189 24 N 0.227 N
1190017B19 0.465 19 Y 0.415 19 Y 0.800 12 N 0.469 N 0.442 Y	1190017B19 Q 0.357 19 N 0.453 N
1190017H21 0.028 20 N 0.010 4 N 0.026 2 N 0.022 N 0.016 N	1190017H21 Q 0.000 0 N 0.000 N
1190017I13 0.040 32 N 0.024 38 N 0.103 6 N 0.031 N 0.028 N	1190017I13 Q 0.001 30 N 0.001 N
1190017O12 0.213 27 N 0.372 29 Y 0.968 12 Y 0.797 Y 0.585 Y	1190017O12 S 0.444 29 N 0.927 Y
1190018A06 0.053 15 N 0.075 15 N 0.230 3 N 0.131 N 0.103 N	1190018A06 Q 0.000 0 N 0.000 N
1190020J12 0.779 31 Y 0.361 31 Y 0.522 20 N 0.155 N 0.258 N	1190020J12 Q 0.001 31 N 0.001 N
1190020K22 0.037 18 N 0.017 40 N 0.017 1 N 0.011 N 0.014 N	1190020K22 Q 0.000 0 N 0.000 N
1190022C24 0.628 20 Y 0.283 20 N 0.515 18 N 0.209 N 0.246 N	1190022C24 Q 0.042 20 N 0.055 N
1190022L06 0.073 62 N 0.024 42 N 0.134 2 N 0.050 N 0.037 N	1190022L06 Q 0.045 62 N 0.046 N
1190023B03 0.126 62 N 0.179 62 N 0.471 54 N 0.107 N 0.143 N	1190023B03 A 0.000 62 N 0.000 N
1190023B04 0.043 46 N 0.031 34 N 0.148 3 N 0.034 N 0.033 N	1190023B04 Q 0.000 19 N 0.000 N
1190024A15 0.087 55 N 0.200 45 N 0.949 36 Y 0.412 N 0.306 N	1190024A15 A 0.001 55 N 0.002 N
1190024B07 0.038 16 N 0.022 16 N 0.102 2 N 0.031 N 0.026 N	1190024B07 Q 0.000 0 N 0.000 N
1190024F07 0.099 35 N 0.068 35 N 0.204 2 N 0.059 N 0.064 N	1190024F07 Q 0.000 0 N 0.000 N
1190025P04 0.022 17 N 0.024 5 N 0.097 1 N 0.058 N 0.041 N	1190025P04 Q 0.000 0 N 0.000 N
1190026P13 0.115 27 N 0.067 28 N 0.225 25 N 0.043 N 0.055 N	1190026P13 Q 0.000 26 N 0.000 N
1190028F16 0.267 40 N 0.146 40 N 0.158 35 N 0.057 N 0.102 N	1190028F16 Q 0.000 16 N 0.000 N
1190031H01 0.043 46 N 0.031 34 N 0.148 3 N 0.034 N 0.033 N	1190031H01 Q 0.000 19 N 0.000 N
1200002B09 0.022 15 N 0.018 3 N 0.066 1 N 0.059 N 0.038 N	1200002B09 Q 0.000 15 N 0.000 N
1200002C05 0.669 18 Y 0.696 18 Y 0.982 1 Y 0.886 Y 0.791 Y	1200002C05 S 0.840 18 Y 1.000 Y
1200002C07 0.118 25 N 0.066 30 N 0.174 4 N 0.052 N 0.059 N	1200002C07 Q 0.000 25 N 0.001 N
1200002C20 0.062 29 N 0.040 22 N 0.240 9 N 0.075 N 0.057 N	1200002C20 Q 0.000 0 N 0.000 N
1200002E01 0.132 27 N 0.140 18 N 0.737 7 N 0.395 N 0.267 N	1200002E01 Q 0.191 27 N 0.427 N
1200002G09 0.092 34 N 0.148 34 N 0.502 12 N 0.234 N 0.191 N	1200002G09 Q 0.003 34 N 0.012 N
1200002G13 0.787 26 Y 0.695 26 Y 0.994 20 Y 0.805 Y 0.750 Y	1200002G13 S 0.398 26 N 0.997 Y
1200002H13 0.585 35 Y 0.680 35 Y 0.993 28 Y 0.727 Y 0.704 Y	1200002H13 S 0.587 35 Y 1.000 Y
1200002I14 0.072 20 N 0.014 29 N 0.058 4 N 0.022 N 0.018 N	1200002I14 Q 0.000 0 N 0.000 N
1200002K10 0.080 45 N 0.046 3 N 0.322 2 N 0.319 N 0.183 N	1200002K10 Q 0.000 0 N 0.000 N
1200002L24 0.127 28 N 0.225 17 N 0.941 6 Y 0.815 Y 0.520 Y	1200002L24 S 0.394 20 N 0.906 Y
1200002M06 0.166 25 N 0.046 60 N 0.127 57 N 0.029 N 0.037 N	1200002M06 Q 0.000 25 N 0.000 N
1200002M12 0.239 20 N 0.113 20 N 0.448 4 N 0.138 N 0.125 N	1200002M12 Q 0.000 31 N 0.000 N
1200002N14 0.484 22 Y 0.375 35 Y 0.995 5 Y 0.878 Y 0.626 Y	1200002N14 S 0.321 22 N 0.744 Y
1200002O22 0.085 28 N 0.020 28 N 0.075 3 N 0.031 N 0.025 N	1200002O22 Q 0.000 0 N 0.000 N
1200003A09 0.181 23 N 0.074 23 N 0.433 1 N 0.110 N 0.092 N	1200003A09 Q 0.007 23 N 0.013 N
1200003A18 0.045 23 N 0.055 20 N 0.296 7 N 0.124 N 0.090 N	1200003A18 Q 0.000 29 N 0.000 N
1200003C05 0.375 20 Y 0.249 20 N 0.811 1 N 0.296 N 0.272 N	1200003C05 Q 0.020 20 N 0.021 N
1200003C15 0.315 29 N 0.463 29 Y 0.938 26 Y 0.681 Y 0.572 Y	1200003C15 A 0.078 29 N 0.164 N
1200003C23 0.931 22 Y 0.568 22 Y 0.952 1 Y 0.521 Y 0.544 Y	1200003C23 S 0.968 22 Y 1.000 Y
1200003D18 0.097 26 N 0.025 26 N 0.084 3 N 0.030 N 0.027 N	1200003D18 Q 0.000 26 N 0.000 N
1200003E11 0.312 22 N 0.045 4 N 0.310 1 N 0.167 N 0.106 N	1200003E11 Q 0.000 22 N 0.000 N
1200003E16 0.098 20 N 0.022 8 N 0.081 4 N 0.057 N 0.040 N	1200003E16 Q 0.000 20 N 0.000 N
1200003E21 0.205 20 N 0.097 20 N 0.442 1 N 0.143 N 0.120 N	1200003E21 Q 0.195 20 N 0.199 N
1200003G01 0.107 26 N 0.075 17 N 0.201 2 N 0.090 N 0.083 N	1200003G01 Q 0.000 17 N 0.000 N
1200003G08 0.740 20 Y 0.141 20 N 0.326 1 N 0.158 N 0.150 N	1200003G08 Q 0.216 20 N 0.231 N
1200003G10 0.024 24 N 0.014 12 N 0.049 10 N 0.031 N 0.023 N	1200003G10 Q 0.000 0 N 0.000 N
1200003H03 0.070 39 N 0.030 39 N 0.034 1 N 0.015 N 0.023 N	1200003H03 Q 0.000 0 N 0.000 N
1200003H09 0.064 40 N 0.050 40 N 0.100 6 N 0.051 N 0.051 N	1200003H09 Q 0.000 21 N 0.000 N
1200003H23 0.178 18 N 0.109 18 N 0.413 1 N 0.130 N 0.120 N	1200003H23 S 0.329 18 N 0.964 Y
1200003I07 0.057 18 N 0.040 34 N 0.118 2 N 0.053 N 0.047 N	1200003I07 Q 0.000 15 N 0.000 N
1200003I11 0.214 32 N 0.119 32 N 0.355 4 N 0.140 N 0.130 N	1200003I11 Q 0.005 32 N 0.011 N
1200003I18 0.054 18 N 0.018 36 N 0.075 2 N 0.028 N 0.023 N	1200003I18 Q 0.000 0 N 0.000 N
1200003J11 0.108 26 N 0.062 28 N 0.152 23 N 0.085 N 0.074 N	1200003J11 Q 0.000 26 N 0.000 N
1200003J13 0.281 25 N 0.290 25 N 0.879 8 Y 0.539 Y 0.414 N	1200003J13 S 0.216 25 N 0.796 Y
1200003K04 0.101 24 N 0.082 16 N 0.243 2 N 0.118 N 0.100 N	1200003K04 Q 0.009 23 N 0.014 N
1200003K19 0.336 24 Y 0.526 24 Y 0.972 9 Y 0.907 Y 0.716 Y	1200003K19 S 0.656 24 Y 0.995 Y
1200003L05 0.951 20 Y 0.886 20 Y 0.995 4 Y 0.895 Y 0.890 Y	1200003L05 S 1.000 20 Y 1.000 Y
1200003L24 0.270 19 N 0.305 19 N 0.731 1 N 0.470 N 0.388 N	1200003L24 Q 0.001 19 N 0.002 N
1200003M09 0.062 23 N 0.058 23 N 0.191 12 N 0.102 N 0.080 N	1200003M09 Q 0.009 22 N 0.015 N
1200003M11 0.635 28 Y 0.106 28 N 0.391 4 N 0.118 N 0.112 N	1200003M11 Q 0.000 28 N 0.000 N
1200003O06 0.058 55 N 0.095 55 N 0.512 38 N 0.107 N 0.101 N	1200003O06 A 0.000 55 N 0.000 N
1200003P16 0.099 22 N 0.077 43 N 0.424 2 N 0.122 N 0.099 N	1200003P16 Q 0.002 22 N 0.003 N
1200004A23 0.218 20 N 0.020 28 N 0.021 9 N 0.015 N 0.018 N	1200004A23 Q 0.000 0 N 0.000 N
1200004B16 0.058 18 N 0.071 12 N 0.612 56 N 0.098 N 0.084 N	1200004B16 Q 0.000 18 N 0.000 N
1200004C17 0.049 17 N 0.052 3 N 0.344 1 N 0.308 N 0.180 N	1200004C17 Q 0.000 19 N 0.000 N
1200004D17 0.181 20 N 0.046 20 N 0.154 7 N 0.063 N 0.054 N	1200004D17 Q 0.001 20 N 0.001 N
1200004E02 0.041 27 N 0.047 32 N 0.189 2 N 0.075 N 0.061 N	1200004E02 Q 0.000 30 N 0.000 N
1200004E04 0.259 21 N 0.169 21 N 0.555 12 N 0.210 N 0.189 N	1200004E04 Q 0.061 40 N 0.135 N
1200004E06 0.393 16 Y 0.190 16 N 0.612 1 N 0.143 N 0.167 N	1200004E06 Q 0.459 16 N 0.460 N
1200004E20 0.050 53 N 0.022 34 N 0.058 21 N 0.019 N 0.020 N	1200004E20 Q 0.000 0 N 0.000 N
1200004E24 0.400 21 Y 0.521 21 Y 0.883 17 Y 0.743 Y 0.632 Y	1200004E24 S 0.274 24 N 0.807 Y
1200004H04 0.315 29 N 0.463 29 Y 0.938 26 Y 0.681 Y 0.572 Y	1200004H04 A 0.078 29 N 0.164 N
1200004I24 0.323 64 Y 0.101 19 N 0.803 1 N 0.282 N 0.191 N	1200004I24 Q 0.102 17 N 0.123 N
1200004L23 0.064 17 N 0.036 17 N 0.080 13 N 0.038 N 0.037 N	1200004L23 Q 0.001 17 N 0.001 N
1200004M23 0.164 30 N 0.048 37 N 0.189 29 N 0.051 N 0.049 N	1200004M23 Q 0.000 30 N 0.000 N
1200004O12 0.144 39 N 0.044 39 N 0.064 1 N 0.019 N 0.031 N	1200004O12 Q 0.000 0 N 0.000 N
1200005B17 0.161 44 N 0.345 44 Y 0.975 34 Y 0.412 N 0.379 N	1200005B17 A 0.005 44 N 0.006 N
1200005I04 0.085 20 N 0.053 20 N 0.305 1 N 0.086 N 0.070 N	1200005I04 Q 0.003 16 N 0.008 N
1200005K12 0.974 26 Y 0.839 26 Y 0.947 19 Y 0.713 Y 0.776 Y	1200005K12 S 0.842 26 Y 0.997 Y
1200006A05 0.151 22 N 0.050 22 N 0.178 2 N 0.078 N 0.064 N	1200006A05 Q 0.000 33 N 0.000 N
1200006A08 0.041 20 N 0.044 20 N 0.284 3 N 0.109 N 0.077 N	1200006A08 Q 0.000 52 N 0.000 N
1200006F02 0.318 17 N 0.359 17 Y 0.988 12 Y 0.785 Y 0.572 Y	1200006F02 S 0.421 26 N 0.762 Y
1200006F18 0.048 62 N 0.089 13 N 0.378 2 N 0.219 N 0.154 N	1200006F18 Q 0.001 29 N 0.002 N
1200006G13 0.089 24 N 0.021 2 N 0.076 1 N 0.076 N 0.049 N	1200006G13 Q 0.000 0 N 0.000 N
1200006G16 0.047 27 N 0.039 32 N 0.176 7 N 0.065 N 0.052 N	1200006G16 Q 0.003 32 N 0.010 N
1200006I03 0.522 21 Y 0.466 21 Y 0.994 12 Y 0.952 Y 0.709 Y	1200006I03 S 0.340 31 N 0.872 Y
1200006I23 0.932 23 Y 0.904 23 Y 0.996 2 Y 0.941 Y 0.923 Y	1200006I23 S 0.693 23 Y 1.000 Y
1200006L06 0.258 33 N 0.461 33 Y 0.989 26 Y 0.536 Y 0.499 Y	1200006L06 A 0.008 32 N 0.015 N
1200006M05 0.195 21 N 0.132 21 N 0.674 1 N 0.212 N 0.172 N	1200006M05 Q 0.003 21 N 0.004 N
1200006N04 0.059 52 N 0.037 17 N 0.142 1 N 0.073 N 0.055 N	1200006N04 Q 0.000 30 N 0.001 N
1200006N07 0.717 18 Y 0.750 18 Y 0.996 13 Y 0.952 Y 0.851 Y	1200006N07 S 0.544 18 Y 0.998 Y
1200006O09 0.095 58 N 0.139 58 N 0.826 39 N 0.193 N 0.166 N	1200006O09 Q 0.010 58 N 0.020 N
1200006O19 0.445 20 Y 0.276 20 N 0.493 1 N 0.238 N 0.257 N	1200006O19 Q 0.002 20 N 0.003 N
1200006P13 0.194 35 N 0.193 35 N 0.325 26 N 0.107 N 0.150 N	1200006P13 Q 0.000 32 N 0.000 N
1200007A02 0.071 35 N 0.127 35 N 0.363 29 N 0.125 N 0.126 N	1200007A02 Q 0.000 35 N 0.000 N
1200007A08 0.039 21 N 0.042 21 N 0.263 2 N 0.098 N 0.070 N	1200007A08 Q 0.000 21 N 0.000 N
1200007B02 0.060 57 N 0.123 57 N 0.633 51 N 0.107 N 0.115 N	1200007B02 A 0.000 0 N 0.000 N
1200007B05 0.096 26 N 0.034 7 N 0.227 2 N 0.160 N 0.097 N	1200007B05 Q 0.000 35 N 0.000 N
1200007B18 0.114 35 N 0.042 35 N 0.125 1 N 0.029 N 0.035 N	1200007B18 Q 0.000 0 N 0.000 N
1200007D18 0.076 25 N 0.237 47 N 0.941 37 Y 0.407 N 0.322 N	1200007D18 A 0.002 47 N 0.002 N
1200007E10 0.069 26 N 0.060 24 N 0.255 10 N 0.081 N 0.070 N	1200007E10 Q 0.007 26 N 0.011 N
1200007E18 0.185 30 N 0.108 30 N 0.378 5 N 0.121 N 0.114 N	1200007E18 Q 0.001 30 N 0.002 N
1200007E24 0.234 19 N 0.063 19 N 0.364 1 N 0.101 N 0.082 N	1200007E24 S 0.616 19 Y 0.740 Y
1200007H22 0.025 20 N 0.029 3 N 0.127 1 N 0.106 N 0.067 N	1200007H22 Q 0.000 16 N 0.000 N
1200007I01 0.943 26 Y 0.872 26 Y 0.994 16 Y 0.916 Y 0.894 Y	1200007I01 S 0.833 26 Y 1.000 Y
1200007J10 0.230 26 N 0.389 26 Y 0.994 12 Y 0.927 Y 0.658 Y	1200007J10 S 0.270 26 N 0.996 Y
1200007K21 0.223 35 N 0.282 54 N 0.964 43 Y 0.530 Y 0.406 N	1200007K21 A 0.060 52 N 0.168 N
1200007L24 0.627 31 Y 0.484 31 Y 0.958 8 Y 0.618 Y 0.551 Y	1200007L24 S 0.927 31 Y 0.969 Y
1200007N13 0.699 27 Y 0.764 27 Y 0.994 11 Y 0.959 Y 0.862 Y	1200007N13 S 0.572 27 Y 0.975 Y
1200007N14 0.212 17 N 0.061 17 N 0.267 1 N 0.063 N 0.062 N	1200007N14 Q 0.006 17 N 0.006 N
1200007O07 0.266 21 N 0.056 21 N 0.233 2 N 0.060 N 0.058 N	1200007O07 Q 0.001 21 N 0.001 N
1200007O21 0.087 21 N 0.064 9 N 0.491 2 N 0.197 N 0.131 N	1200007O21 Q 0.000 21 N 0.000 N
1200008A14 0.123 43 N 0.050 43 N 0.048 32 N 0.018 N 0.034 N	1200008A14 Q 0.000 0 N 0.000 N
1200008B01 0.050 23 N 0.013 31 N 0.023 1 N 0.013 N 0.013 N	1200008B01 Q 0.000 0 N 0.000 N
1200008B05 0.521 22 Y 0.405 22 Y 0.733 19 N 0.332 N 0.369 N	1200008B05 Q 0.322 22 N 0.448 N
1200008D14 0.785 19 Y 0.108 32 N 0.301 4 N 0.102 N 0.105 N	1200008D14 Q 0.046 19 N 0.063 N
1200008D17 0.920 20 Y 0.874 20 Y 0.948 11 Y 0.924 Y 0.899 Y	1200008D17 S 0.982 20 Y 1.000 Y
1200008E14 0.061 22 N 0.099 36 N 0.332 35 N 0.113 N 0.106 N	1200008E14 Q 0.000 18 N 0.000 N
1200008J08 0.430 44 Y 0.107 44 N 0.406 1 N 0.043 N 0.075 N	1200008J08 Q 0.000 23 N 0.000 N
1200008N06 0.089 27 N 0.051 16 N 0.212 2 N 0.077 N 0.064 N	1200008N06 Q 0.000 0 N 0.000 N
1200008O12 0.191 22 N 0.030 37 N 0.071 1 N 0.021 N 0.026 N	1200008O12 Q 0.000 22 N 0.000 N
1200009A02 0.049 16 N 0.031 37 N 0.088 34 N 0.033 N 0.032 N	1200009A02 Q 0.000 16 N 0.000 N
1200009A10 0.036 30 N 0.032 40 N 0.112 32 N 0.027 N 0.030 N	1200009A10 Q 0.000 0 N 0.000 N
1200009A12 0.083 26 N 0.173 26 N 0.789 12 N 0.528 Y 0.351 N	1200009A12 A 0.196 35 N 0.355 N
1200009A14 0.362 33 Y 0.458 33 Y 0.963 12 Y 0.528 Y 0.493 Y	1200009A14 S 0.585 35 Y 0.960 Y
1200009B18 0.080 26 N 0.060 19 N 0.454 1 N 0.143 N 0.101 N	1200009B18 A 0.000 48 N 0.000 N
1200009C05 0.100 27 N 0.032 27 N 0.093 3 N 0.034 N 0.033 N	1200009C05 Q 0.000 15 N 0.000 N
1200009C15 0.141 21 N 0.039 29 N 0.111 2 N 0.027 N 0.033 N	1200009C15 Q 0.000 21 N 0.000 N
1200009C21 0.037 68 N 0.040 10 N 0.294 2 N 0.147 N 0.093 N	1200009C21 Q 0.000 0 N 0.000 N
1200009D09 0.191 24 N 0.027 5 N 0.122 1 N 0.087 N 0.057 N	1200009D09 Q 0.000 20 N 0.000 N
1200009E06 0.023 22 N 0.027 3 N 0.116 1 N 0.084 N 0.055 N	1200009E06 Q 0.000 0 N 0.000 N
1200009E08 0.050 31 N 0.047 36 N 0.344 12 N 0.088 N 0.068 N	1200009E08 Q 0.009 31 N 0.028 N
1200009E17 0.048 22 N 0.042 36 N 0.164 1 N 0.060 N 0.051 N	1200009E17 Q 0.000 24 N 0.001 N
1200009E24 0.045 70 N 0.021 4 N 0.077 1 N 0.064 N 0.043 N	1200009E24 Q 0.000 19 N 0.000 N
1200009F10 0.098 18 N 0.058 58 N 0.239 55 N 0.039 N 0.048 N	1200009F10 A 0.000 63 N 0.000 N
1200009G09 0.168 29 N 0.106 29 N 0.434 4 N 0.150 N 0.128 N	1200009G09 Q 0.000 29 N 0.000 N
1200009I03 0.100 27 N 0.025 42 N 0.044 7 N 0.016 N 0.020 N	1200009I03 Q 0.000 0 N 0.000 N
1200009I06 0.038 24 N 0.040 4 N 0.266 1 N 0.228 N 0.134 N	1200009I06 Q 0.000 16 N 0.000 N
1200009I17 0.600 42 Y 0.684 42 Y 0.949 28 Y 0.610 Y 0.647 Y	1200009I17 S 0.863 42 Y 0.946 Y
1200009I20 0.203 20 N 0.097 20 N 0.443 4 N 0.132 N 0.115 N	1200009I20 Q 0.000 23 N 0.001 N
1200009I24 0.077 24 N 0.030 33 N 0.108 1 N 0.040 N 0.035 N	1200009I24 Q 0.000 0 N 0.000 N
1200009K10 0.041 23 N 0.053 13 N 0.444 2 N 0.202 N 0.127 N	1200009K10 Q 0.000 19 N 0.000 N
1200009K13 0.077 34 N 0.040 11 N 0.252 1 N 0.143 N 0.092 N	1200009K13 Q 0.000 21 N 0.000 N
1200009K17 0.067 37 N 0.049 37 N 0.118 1 N 0.045 N 0.047 N	1200009K17 Q 0.000 16 N 0.000 N
1200009L24 0.059 39 N 0.050 13 N 0.367 2 N 0.151 N 0.100 N	1200009L24 Q 0.000 25 N 0.000 N
1200009O22 0.985 26 Y 0.780 26 Y 0.952 14 Y 0.746 Y 0.763 Y	1200009O22 S 0.788 26 Y 0.996 Y
1200010A19 0.152 22 N 0.242 22 N 0.926 19 Y 0.839 Y 0.541 Y	1200010A19 S 0.210 22 N 0.747 Y
1200010B04 0.315 29 N 0.463 29 Y 0.938 26 Y 0.681 Y 0.572 Y	1200010B04 A 0.078 29 N 0.164 N
1200010B10 0.118 27 N 0.066 10 N 0.566 2 N 0.323 N 0.194 N	1200010B10 Q 0.033 27 N 0.076 N
1200010B19 0.148 25 N 0.060 25 N 0.175 3 N 0.059 N 0.059 N	1200010B19 Q 0.000 21 N 0.000 N
1200010C09 0.554 63 Y 0.594 23 Y 0.992 13 Y 0.877 Y 0.735 Y	1200010C09 S 0.681 23 Y 0.998 Y
1200010C18 0.056 25 N 0.012 41 N 0.059 3 N 0.016 N 0.014 N	1200010C18 Q 0.000 0 N 0.000 N
1200010F02 0.095 58 N 0.139 58 N 0.826 39 N 0.193 N 0.166 N	1200010F02 Q 0.010 58 N 0.020 N
1200010H03 0.036 24 N 0.085 39 N 0.497 29 N 0.118 N 0.101 N	1200010H03 Q 0.000 0 N 0.000 N
1200010H06 0.132 23 N 0.063 8 N 0.453 1 N 0.177 N 0.120 N	1200010H06 Q 0.002 23 N 0.002 N
1200010K03 0.042 26 N 0.025 33 N 0.091 3 N 0.033 N 0.029 N	1200010K03 Q 0.000 33 N 0.001 N
1200010N15 0.074 46 N 0.235 46 N 0.979 38 Y 0.299 N 0.267 N	1200010N15 Q 0.000 0 N 0.000 N
1200011A11 0.050 27 N 0.061 14 N 0.640 1 N 0.323 N 0.192 N	1200011A11 Q 0.000 58 N 0.001 N
1200011B24 0.037 23 N 0.013 3 N 0.036 1 N 0.031 N 0.022 N	1200011B24 Q 0.000 0 N 0.000 N
1200011C08 0.651 22 Y 0.034 22 N 0.051 1 N 0.022 N 0.028 N	1200011C08 Q 0.001 22 N 0.001 N
1200011C15 0.830 32 Y 0.828 32 Y 0.999 17 Y 0.937 Y 0.883 Y	1200011C15 S 0.757 32 Y 0.998 Y
1200011D03 0.537 25 Y 0.116 30 N 0.359 24 N 0.075 N 0.096 N	1200011D03 Q 0.001 30 N 0.001 N
1200011D06 0.419 29 Y 0.226 29 N 0.489 7 N 0.214 N 0.220 N	1200011D06 Q 0.001 26 N 0.001 N
1200011D11 0.300 23 N 0.495 23 Y 0.996 3 Y 0.932 Y 0.714 Y	1200011D11 S 0.467 23 N 0.999 Y
1200011E13 0.105 21 N 0.015 11 N 0.037 1 N 0.022 N 0.019 N	1200011E13 Q 0.000 0 N 0.000 N
1200011H10 0.235 26 N 0.168 26 N 0.487 23 N 0.173 N 0.170 N	1200011H10 S 0.712 26 Y 0.983 Y
1200011I23 0.084 44 N 0.061 44 N 0.101 37 N 0.029 N 0.045 N	1200011I23 Q 0.000 0 N 0.000 N
1200011J03 0.036 38 N 0.044 7 N 0.235 1 N 0.144 N 0.094 N	1200011J03 Q 0.001 16 N 0.001 N
1200011K07 0.086 28 N 0.078 28 N 0.436 1 N 0.134 N 0.106 N	1200011K07 Q 0.147 18 N 0.267 N
1200011K09 0.025 28 N 0.031 4 N 0.160 1 N 0.111 N 0.071 N	1200011K09 Q 0.000 28 N 0.000 N
1200011K15 0.014 35 N 0.011 35 N 0.017 2 N 0.011 N 0.011 N	1200011K15 Q 0.000 0 N 0.000 N
1200011L07 0.029 32 N 0.026 4 N 0.113 2 N 0.097 N 0.062 N	1200011L07 Q 0.000 0 N 0.000 N
1200011M11 0.171 17 N 0.286 17 N 0.719 5 N 0.553 Y 0.419 N	1200011M11 S 0.190 29 N 0.636 Y
1200011N24 0.196 26 N 0.040 26 N 0.176 4 N 0.041 N 0.041 N	1200011N24 Q 0.000 0 N 0.000 N
1200011O19 0.109 16 N 0.093 16 N 0.435 2 N 0.118 N 0.105 N	1200011O19 Q 0.002 16 N 0.002 N
1200011P05 0.126 31 N 0.167 17 N 0.793 11 N 0.541 Y 0.354 N	1200011P05 S 0.416 27 N 0.752 Y
1200011P22 0.224 44 N 0.089 44 N 0.116 1 N 0.041 N 0.065 N	1200011P22 Q 0.000 25 N 0.001 N
1200012A19 0.060 53 N 0.028 5 N 0.121 5 N 0.079 N 0.053 N	1200012A19 Q 0.000 16 N 0.000 N
1200012B22 0.047 19 N 0.024 32 N 0.065 3 N 0.029 N 0.026 N	1200012B22 Q 0.000 0 N 0.000 N
1200012C23 0.092 24 N 0.024 6 N 0.097 1 N 0.077 N 0.050 N	1200012C23 Q 0.000 24 N 0.000 N
1200012D01 0.422 38 Y 0.562 38 Y 0.923 24 Y 0.437 N 0.500 Y	1200012D01 S 0.754 38 Y 0.772 Y
1200012E24 0.401 22 Y 0.340 22 Y 0.996 12 Y 0.933 Y 0.636 Y	1200012E24 S 0.360 28 N 0.889 Y
1200012F07 0.079 18 N 0.171 18 N 0.825 4 N 0.475 N 0.323 N	1200012F07 Q 0.143 18 N 0.245 N
1200012G08 0.920 24 Y 0.767 24 Y 0.982 4 Y 0.796 Y 0.782 Y	1200012G08 S 0.983 24 Y 0.999 Y
1200012H04 0.036 34 N 0.053 12 N 0.470 1 N 0.294 N 0.173 N	1200012H04 Q 0.000 32 N 0.000 N
1200012K12 0.422 22 Y 0.077 22 N 0.190 3 N 0.059 N 0.068 N	1200012K12 Q 0.000 22 N 0.000 N
1200012O07 0.177 20 N 0.028 47 N 0.090 39 N 0.020 N 0.024 N	1200012O07 Q 0.000 0 N 0.000 N
1200012O13 0.108 59 N 0.189 59 N 0.783 53 N 0.110 N 0.149 N	1200012O13 A 0.000 21 N 0.000 N
1200013A08 0.477 20 Y 0.560 20 Y 0.989 14 Y 0.961 Y 0.761 Y	1200013A08 S 0.674 31 Y 0.999 Y
1200013B07 0.013 28 N 0.020 10 N 0.097 2 N 0.052 N 0.036 N	1200013B07 Q 0.000 0 N 0.000 N
1200013B08 0.065 35 N 0.029 35 N 0.025 2 N 0.014 N 0.022 N	1200013B08 Q 0.000 0 N 0.000 N
1200013B09 0.158 19 N 0.088 31 N 0.189 12 N 0.079 N 0.083 N	1200013B09 Q 0.016 19 N 0.025 N
1200013B18 0.543 33 Y 0.510 33 Y 0.937 30 Y 0.754 Y 0.632 Y	1200013B18 S 0.847 33 Y 0.935 Y
1200013B22 0.053 29 N 0.047 29 N 0.206 8 N 0.075 N 0.061 N	1200013B22 Q 0.013 19 N 0.047 N
1200013C18 0.151 29 N 0.092 29 N 0.485 7 N 0.123 N 0.108 N	1200013C18 Q 0.004 29 N 0.005 N
1200013D08 0.747 28 Y 0.762 28 Y 0.987 7 Y 0.884 Y 0.823 Y	1200013D08 S 0.386 26 N 1.000 Y
1200013D09 0.204 26 N 0.126 17 N 0.524 3 N 0.224 N 0.175 N	1200013D09 Q 0.003 17 N 0.005 N
1200013E08 0.039 20 N 0.036 13 N 0.154 5 N 0.090 N 0.063 N	1200013E08 Q 0.000 18 N 0.000 N
1200013F24 0.024 37 N 0.015 37 N 0.027 11 N 0.013 N 0.014 N	1200013F24 Q 0.000 0 N 0.000 N
1200013G06 0.153 27 N 0.045 28 N 0.289 6 N 0.083 N 0.064 N	1200013G06 Q 0.001 27 N 0.001 N
1200013G08 0.767 24 Y 0.812 24 Y 0.994 5 Y 0.964 Y 0.888 Y	1200013G08 S 0.698 24 Y 1.000 Y
1200013I08 0.088 65 N 0.013 7 N 0.035 2 N 0.027 N 0.020 N	1200013I08 Q 0.000 0 N 0.000 N
1200013J24 0.232 31 N 0.162 16 N 0.745 10 N 0.451 N 0.306 N	1200013J24 Q 0.003 31 N 0.004 N
1200013N09 0.228 27 N 0.114 27 N 0.376 4 N 0.141 N 0.128 N	1200013N09 Q 0.042 25 N 0.102 N
1200013N13 0.228 17 N 0.092 17 N 0.279 12 N 0.086 N 0.089 N	1200013N13 Q 0.002 17 N 0.003 N
1200013P10 0.036 25 N 0.022 9 N 0.115 2 N 0.063 N 0.042 N	1200013P10 Q 0.000 38 N 0.000 N
1200013P24 0.091 26 N 0.070 16 N 0.434 5 N 0.185 N 0.127 N	1200013P24 Q 0.003 20 N 0.005 N
1200014A22 0.171 25 N 0.048 25 N 0.147 24 N 0.030 N 0.039 N	1200014A22 Q 0.000 25 N 0.000 N
1200014B20 0.587 23 Y 0.685 23 Y 0.990 13 Y 0.910 Y 0.797 Y	1200014B20 S 0.357 21 N 0.999 Y
1200014C04 0.087 23 N 0.081 58 N 0.499 49 N 0.096 N 0.088 N	1200014C04 A 0.000 63 N 0.000 N
1200014D02 0.393 33 Y 0.544 33 Y 0.963 21 Y 0.795 Y 0.670 Y	1200014D02 S 0.492 28 N 0.976 Y
1200014D15 0.110 25 N 0.118 25 N 0.814 1 N 0.288 N 0.203 N	1200014D15 A 0.000 59 N 0.000 N
1200014D21 0.495 25 Y 0.373 25 Y 0.997 22 Y 0.680 Y 0.527 Y	1200014D21 A 0.125 29 N 0.269 N
1200014D22 0.146 24 N 0.074 41 N 0.716 4 N 0.272 N 0.173 N	1200014D22 Q 0.176 40 N 0.311 N
1200014D23 0.030 17 N 0.045 17 N 0.351 2 N 0.118 N 0.082 N	1200014D23 Q 0.001 50 N 0.003 N
1200014E20 0.075 32 N 0.042 13 N 0.188 6 N 0.080 N 0.061 N	1200014E20 Q 0.002 27 N 0.006 N
1200014F01 0.331 20 Y 0.068 20 N 0.270 1 N 0.090 N 0.079 N	1200014F01 Q 0.189 20 N 0.210 N
1200014F20 0.475 36 Y 0.611 36 Y 0.995 12 Y 0.857 Y 0.734 Y	1200014F20 S 0.241 36 N 0.658 Y
1200014F22 0.096 25 N 0.138 47 N 0.956 41 Y 0.480 Y 0.309 N	1200014F22 A 0.000 24 N 0.001 N
1200014H14 0.032 22 N 0.016 31 N 0.039 1 N 0.017 N 0.016 N	1200014H14 Q 0.000 0 N 0.000 N
1200014I03 0.618 27 Y 0.433 27 Y 0.838 12 N 0.506 Y 0.469 Y	1200014I03 S 0.621 27 Y 0.967 Y
1200014J04 0.124 28 N 0.022 28 N 0.081 3 N 0.028 N 0.025 N	1200014J04 Q 0.000 28 N 0.000 N
1200014J11 0.294 23 N 0.154 23 N 0.311 12 N 0.105 N 0.130 N	1200014J11 Q 0.013 23 N 0.026 N
1200014K04 0.143 52 N 0.050 19 N 0.187 8 N 0.072 N 0.061 N	1200014K04 Q 0.000 27 N 0.000 N
1200014K14 0.084 20 N 0.103 27 N 0.395 23 N 0.166 N 0.134 N	1200014K14 Q 0.001 27 N 0.001 N
1200014M06 0.093 20 N 0.021 32 N 0.046 1 N 0.021 N 0.021 N	1200014M06 Q 0.000 20 N 0.000 N
1200014M14 0.076 23 N 0.017 4 N 0.049 1 N 0.034 N 0.025 N	1200014M14 Q 0.000 0 N 0.000 N
[truncated: 46,999 more rows]
