# Supplementary material for: The Abundance of Short Proteins in the Mammalian Proteome
Source: PLoS Genet. 2006 Apr 28;2(4):e52. doi: 10.1371/journal.pgen.0020052 (PMC1449894; doi:10.1371/journal.pgen.0020052)
Supplement: Dataset S6 — (3.3 MB TXT) [file pgen.0020052.sd006.txt]

0610005A07	len=218	ExpAA=0.00	First60=0.00	PredHel=0	Topology=o
0610005A19	len=104	ExpAA=0.00	First60=0.00	PredHel=0	Topology=o
0610005A21	len=70	ExpAA=19.27	First60=19.27	PredHel=1	Topology=o33-50i
0610005B05	len=147	ExpAA=0.14	First60=0.00	PredHel=0	Topology=o
0610005B19	len=147	ExpAA=0.14	First60=0.00	PredHel=0	Topology=o
0610005C11	len=338	ExpAA=2.30	First60=0.01	PredHel=0	Topology=o
0610005C16	len=69	ExpAA=21.22	First60=20.65	PredHel=1	Topology=o37-59i
0610005C21	len=180	ExpAA=34.92	First60=0.00	PredHel=2	Topology=i123-142o147-164i
0610005C23	len=147	ExpAA=2.91	First60=2.82	PredHel=0	Topology=o
0610005D07	len=52	ExpAA=0.00	First60=0.00	PredHel=0	Topology=o
0610005D09	len=334	ExpAA=0.45	First60=0.45	PredHel=0	Topology=o
0610005G15	len=118	ExpAA=0.00	First60=0.00	PredHel=0	Topology=o
0610005J03	len=158	ExpAA=0.00	First60=0.00	PredHel=0	Topology=o
0610005K03	len=127	ExpAA=40.73	First60=20.04	PredHel=2	Topology=i5-27o104-126i
0610005K13	len=64	ExpAA=18.15	First60=18.15	PredHel=1	Topology=i13-32o
0610005L09	len=70	ExpAA=19.27	First60=19.27	PredHel=1	Topology=o33-50i
0610005M07	len=21	ExpAA=0.00	First60=0.00	PredHel=0	Topology=i
0610005M11	len=95	ExpAA=0.00	First60=0.00	PredHel=0	Topology=o
0610006A03	len=452	ExpAA=4.71	First60=4.22	PredHel=0	Topology=o
0610006A11	len=303	ExpAA=0.43	First60=0.00	PredHel=0	Topology=o
0610006B16	len=215	ExpAA=21.71	First60=21.69	PredHel=1	Topology=i32-54o
0610006C01	len=127	ExpAA=25.36	First60=5.89	PredHel=0	Topology=o
0610006C19	len=204	ExpAA=0.00	First60=0.00	PredHel=0	Topology=o
0610006D06	len=204	ExpAA=0.02	First60=0.00	PredHel=0	Topology=o
0610006E04	len=164	ExpAA=0.00	First60=0.00	PredHel=0	Topology=o
0610006E16	len=159	ExpAA=0.00	First60=0.00	PredHel=0	Topology=o
0610006E19	len=115	ExpAA=0.01	First60=0.00	PredHel=0	Topology=i
0610006E21	len=189	ExpAA=11.00	First60=7.18	PredHel=0	Topology=o
0610006F02	len=244	ExpAA=22.59	First60=22.53	PredHel=1	Topology=o5-27i
0610006G05	len=206	ExpAA=1.39	First60=1.39	PredHel=0	Topology=o
0610006G08	len=109	ExpAA=24.82	First60=17.59	PredHel=0	Topology=o
0610006G09	len=151	ExpAA=0.00	First60=0.00	PredHel=0	Topology=o
0610006G10	len=133	ExpAA=4.14	First60=1.25	PredHel=0	Topology=i
0610006G13	len=183	ExpAA=0.21	First60=0.21	PredHel=0	Topology=o
0610006G15	len=352	ExpAA=0.00	First60=0.00	PredHel=0	Topology=o
0610006G17	len=200	ExpAA=0.00	First60=0.00	PredHel=0	Topology=o
0610006H08	len=201	ExpAA=0.36	First60=0.36	PredHel=0	Topology=o
0610006H10	len=318	ExpAA=0.03	First60=0.02	PredHel=0	Topology=o
0610006I04	len=228	ExpAA=1.30	First60=0.00	PredHel=0	Topology=o
0610006I08	len=199	ExpAA=52.75	First60=16.52	PredHel=2	Topology=i44-66o93-115i
0610006I15	len=226	ExpAA=90.99	First60=27.95	PredHel=4	Topology=i13-35o58-80i87-109o193-215i
0610006I17	len=76	ExpAA=19.43	First60=19.12	PredHel=1	Topology=o40-59i
0610006J10	len=128	ExpAA=72.91	First60=39.13	PredHel=4	Topology=i7-29o33-52i72-89o104-126i
0610006J14	len=156	ExpAA=0.00	First60=0.00	PredHel=0	Topology=o
0610006K04	len=308	ExpAA=0.01	First60=0.00	PredHel=0	Topology=o
0610006K08	len=183	ExpAA=0.21	First60=0.21	PredHel=0	Topology=o
0610006K12	len=179	ExpAA=0.00	First60=0.00	PredHel=0	Topology=o
0610006L21	len=138	ExpAA=1.99	First60=1.35	PredHel=0	Topology=o
0610006M05	len=280	ExpAA=0.00	First60=0.00	PredHel=0	Topology=o
0610006N12	len=129	ExpAA=18.64	First60=0.00	PredHel=1	Topology=o88-105i
0610006N17	len=68	ExpAA=22.13	First60=21.53	PredHel=1	Topology=o36-58i
0610006N18	len=334	ExpAA=0.30	First60=0.28	PredHel=0	Topology=o
0610006O05	len=147	ExpAA=0.14	First60=0.00	PredHel=0	Topology=o
0610006O08	len=150	ExpAA=92.15	First60=32.03	PredHel=4	Topology=o27-49i61-83o87-106i127-149o
0610006O14	len=81	ExpAA=44.78	First60=44.68	PredHel=2	Topology=o6-28i35-57o
0610006O17	len=140	ExpAA=0.16	First60=0.06	PredHel=0	Topology=o
0610006O18	len=87	ExpAA=0.00	First60=0.00	PredHel=0	Topology=o
0610006P19	len=227	ExpAA=0.00	First60=0.00	PredHel=0	Topology=o
0610007A03	len=76	ExpAA=0.00	First60=0.00	PredHel=0	Topology=i
0610007A07	len=326	ExpAA=22.67	First60=0.00	PredHel=1	Topology=o293-315i
0610007A15	len=128	ExpAA=61.62	First60=29.08	PredHel=3	Topology=o15-34i54-71o86-108i
0610007A16	len=109	ExpAA=24.82	First60=17.59	PredHel=0	Topology=o
0610007A18	len=196	ExpAA=0.00	First60=0.00	PredHel=0	Topology=o
0610007A19	len=98	ExpAA=44.14	First60=22.73	PredHel=2	Topology=i13-35o65-87i
0610007B04	len=101	ExpAA=22.73	First60=0.00	PredHel=1	Topology=i77-99o
0610007B07	len=222	ExpAA=0.91	First60=0.91	PredHel=0	Topology=o
0610007B09	len=167	ExpAA=0.00	First60=0.00	PredHel=0	Topology=o
0610007B10	len=191	ExpAA=0.26	First60=0.25	PredHel=0	Topology=o
0610007B22	len=284	ExpAA=0.00	First60=0.00	PredHel=0	Topology=o
0610007C02	len=333	ExpAA=0.04	First60=0.04	PredHel=0	Topology=o
0610007C05	len=372	ExpAA=0.01	First60=0.00	PredHel=0	Topology=o
0610007C21	len=223	ExpAA=22.61	First60=0.14	PredHel=1	Topology=o192-214i
0610007D03	len=198	ExpAA=0.29	First60=0.05	PredHel=0	Topology=i
0610007D04	len=261	ExpAA=0.08	First60=0.08	PredHel=0	Topology=o
0610007D19	len=87	ExpAA=0.00	First60=0.00	PredHel=0	Topology=o
0610007E03	len=222	ExpAA=0.01	First60=0.00	PredHel=0	Topology=o
0610007E07	len=264	ExpAA=0.08	First60=0.00	PredHel=0	Topology=o
0610007E11	len=196	ExpAA=0.00	First60=0.00	PredHel=0	Topology=o
0610007F01	len=253	ExpAA=0.00	First60=0.00	PredHel=0	Topology=o
0610007F03	len=89	ExpAA=0.00	First60=0.00	PredHel=0	Topology=o
0610007F04	len=218	ExpAA=0.01	First60=0.00	PredHel=0	Topology=o
0610007F07	len=218	ExpAA=0.18	First60=0.02	PredHel=0	Topology=o
0610007F09	len=199	ExpAA=9.32	First60=9.29	PredHel=0	Topology=o
0610007F11	len=164	ExpAA=62.44	First60=39.09	PredHel=3	Topology=i7-29o33-52i73-95o
0610007F13	len=84	ExpAA=20.62	First60=20.62	PredHel=1	Topology=o5-24i
0610007G06	len=274	ExpAA=0.53	First60=0.00	PredHel=0	Topology=o
0610007G19	len=137	ExpAA=0.00	First60=0.00	PredHel=0	Topology=o
0610007G24	len=63	ExpAA=0.00	First60=0.00	PredHel=0	Topology=o
0610007H07	len=238	ExpAA=143.57	First60=21.34	PredHel=6	Topology=i38-60o70-89i96-118o123-145i152-174o210-232i
0610007H08	len=125	ExpAA=22.45	First60=0.00	PredHel=1	Topology=i100-122o
0610007H10	len=359	ExpAA=0.11	First60=0.00	PredHel=0	Topology=o
0610007H13	len=163	ExpAA=0.00	First60=0.00	PredHel=0	Topology=o
0610007J01	len=248	ExpAA=0.67	First60=0.00	PredHel=0	Topology=o
0610007J10	len=156	ExpAA=0.03	First60=0.03	PredHel=0	Topology=o
0610007J12	len=205	ExpAA=113.92	First60=33.65	PredHel=5	Topology=i7-29o49-71i92-111o142-164i176-198o
0610007J15	len=144	ExpAA=67.08	First60=26.35	PredHel=3	Topology=i7-29o56-78i123-142o
0610007K12	len=83	ExpAA=0.00	First60=0.00	PredHel=0	Topology=o
0610007K15	len=267	ExpAA=0.36	First60=0.04	PredHel=0	Topology=o
0610007K21	len=129	ExpAA=0.00	First60=0.00	PredHel=0	Topology=i
0610007K22	len=236	ExpAA=1.20	First60=0.00	PredHel=0	Topology=o
0610007L01	len=327	ExpAA=55.62	First60=22.18	PredHel=3	Topology=o20-41i236-258o268-290i
0610007L03	len=144	ExpAA=0.00	First60=0.00	PredHel=0	Topology=o
0610007L05	len=162	ExpAA=0.00	First60=0.00	PredHel=0	Topology=o
0610007L08	len=104	ExpAA=1.32	First60=1.31	PredHel=0	Topology=o
0610007L12	len=175	ExpAA=0.00	First60=0.00	PredHel=0	Topology=o
0610007L13	len=330	ExpAA=0.12	First60=0.08	PredHel=0	Topology=o
0610007M09	len=251	ExpAA=0.67	First60=0.66	PredHel=0	Topology=o
0610007M12	len=87	ExpAA=0.00	First60=0.00	PredHel=0	Topology=o
0610007M20	len=86	ExpAA=0.00	First60=0.00	PredHel=0	Topology=i
0610007M21	len=181	ExpAA=0.05	First60=0.05	PredHel=0	Topology=o
0610007N03	len=202	ExpAA=0.25	First60=0.20	PredHel=0	Topology=o
0610007O07	len=259	ExpAA=19.11	First60=19.11	PredHel=1	Topology=i13-35o
0610007O13	len=146	ExpAA=0.00	First60=0.00	PredHel=0	Topology=o
0610007O17	len=92	ExpAA=0.03	First60=0.00	PredHel=0	Topology=o
0610007P06	len=197	ExpAA=0.33	First60=0.32	PredHel=0	Topology=o
0610007P08	len=273	ExpAA=0.03	First60=0.00	PredHel=0	Topology=o
0610007P14	len=29	ExpAA=0.11	First60=0.11	PredHel=0	Topology=o
0610007P22	len=323	ExpAA=16.59	First60=0.00	PredHel=1	Topology=i162-184o
0610008A10	len=258	ExpAA=146.09	First60=45.37	PredHel=6	Topology=i5-27o32-56i69-91o116-135i156-178o214-236i
0610008A19	len=146	ExpAA=46.72	First60=0.00	PredHel=2	Topology=i85-107o122-144i
0610008A20	len=204	ExpAA=0.00	First60=0.00	PredHel=0	Topology=o
0610008B10	len=311	ExpAA=0.87	First60=0.00	PredHel=0	Topology=o
0610008B13	len=339	ExpAA=0.00	First60=0.00	PredHel=0	Topology=o
0610008B15	len=145	ExpAA=0.07	First60=0.00	PredHel=0	Topology=o
0610008B16	len=186	ExpAA=0.01	First60=0.01	PredHel=0	Topology=o
0610008B20	len=244	ExpAA=1.19	First60=1.18	PredHel=0	Topology=o
0610008C05	len=347	ExpAA=0.00	First60=0.00	PredHel=0	Topology=o
0610008C10	len=321	ExpAA=0.22	First60=0.00	PredHel=0	Topology=o
0610008D06	len=100	ExpAA=0.01	First60=0.00	PredHel=0	Topology=i
0610008D10	len=244	ExpAA=0.00	First60=0.00	PredHel=0	Topology=o
0610008D13	len=128	ExpAA=0.00	First60=0.00	PredHel=0	Topology=o
0610008D19	len=40	ExpAA=0.00	First60=0.00	PredHel=0	Topology=i
0610008E11	len=345	ExpAA=1.68	First60=1.21	PredHel=0	Topology=o
0610008F02	len=198	ExpAA=1.06	First60=1.05	PredHel=0	Topology=o
0610008F10	len=44	ExpAA=0.00	First60=0.00	PredHel=0	Topology=i
0610008F14	len=168	ExpAA=0.04	First60=0.02	PredHel=0	Topology=o
0610008F18	len=205	ExpAA=0.09	First60=0.06	PredHel=0	Topology=o
0610008G10	len=61	ExpAA=0.00	First60=0.00	PredHel=0	Topology=o
0610008G13	len=273	ExpAA=27.43	First60=4.75	PredHel=1	Topology=o211-233i
0610008G16	len=260	ExpAA=0.02	First60=0.00	PredHel=0	Topology=o
0610008H03	len=162	ExpAA=0.00	First60=0.00	PredHel=0	Topology=o
0610008H11	len=146	ExpAA=0.00	First60=0.00	PredHel=0	Topology=o
0610008I02	len=88	ExpAA=27.59	First60=27.56	PredHel=1	Topology=o37-59i
0610008I15	len=434	ExpAA=0.07	First60=0.00	PredHel=0	Topology=o
0610008J04	len=70	ExpAA=22.48	First60=22.48	PredHel=1	Topology=o5-27i
0610008J07	len=222	ExpAA=23.14	First60=0.01	PredHel=1	Topology=o142-164i
0610008J09	len=240	ExpAA=0.92	First60=0.26	PredHel=0	Topology=o
0610008J12	len=94	ExpAA=0.00	First60=0.00	PredHel=0	Topology=o
0610008J17	len=104	ExpAA=0.00	First60=0.00	PredHel=0	Topology=o
0610008K12	len=140	ExpAA=0.18	First60=0.18	PredHel=0	Topology=o
0610008K22	len=137	ExpAA=0.02	First60=0.02	PredHel=0	Topology=o
0610008L05	len=157	ExpAA=0.00	First60=0.00	PredHel=0	Topology=o
0610008L10	len=261	ExpAA=22.50	First60=0.00	PredHel=1	Topology=i93-115o
0610008L11	len=148	ExpAA=0.00	First60=0.00	PredHel=0	Topology=o
0610008L17	len=81	ExpAA=0.00	First60=0.00	PredHel=0	Topology=o
0610008M07	len=99	ExpAA=0.00	First60=0.00	PredHel=0	Topology=o
0610008M14	len=99	ExpAA=66.24	First60=43.65	PredHel=3	Topology=o10-31i38-60o73-95i
0610008M23	len=233	ExpAA=0.00	First60=0.00	PredHel=0	Topology=o
0610008N13	len=180	ExpAA=0.02	First60=0.00	PredHel=0	Topology=o
0610008N20	len=349	ExpAA=0.37	First60=0.18	PredHel=0	Topology=o
0610008N22	len=59	ExpAA=0.00	First60=0.00	PredHel=0	Topology=i
0610008N23	len=344	ExpAA=0.01	First60=0.00	PredHel=0	Topology=o
0610008N24	len=135	ExpAA=0.00	First60=0.00	PredHel=0	Topology=o
0610008O03	len=110	ExpAA=0.00	First60=0.00	PredHel=0	Topology=o
0610008O06	len=133	ExpAA=0.00	First60=0.00	PredHel=0	Topology=o
0610008P03	len=233	ExpAA=0.00	First60=0.00	PredHel=0	Topology=o
0610008P05	len=216	ExpAA=21.41	First60=21.33	PredHel=1	Topology=i11-33o
0610008P06	len=166	ExpAA=0.00	First60=0.00	PredHel=0	Topology=o
0610008P11	len=96	ExpAA=0.00	First60=0.00	PredHel=0	Topology=o
0610008P16	len=295	ExpAA=0.06	First60=0.00	PredHel=0	Topology=o
0610009A05	len=674	ExpAA=0.61	First60=0.00	PredHel=0	Topology=o
0610009A07	len=285	ExpAA=32.96	First60=17.52	PredHel=1	Topology=i2-20o
0610009B03	len=106	ExpAA=13.63	First60=13.63	PredHel=0	Topology=o
0610009B10	len=243	ExpAA=43.18	First60=22.37	PredHel=2	Topology=i38-60o70-89i
0610009B16	len=166	ExpAA=0.00	First60=0.00	PredHel=0	Topology=i
0610009B22	len=140	ExpAA=0.45	First60=0.00	PredHel=0	Topology=o
0610009B24	len=234	ExpAA=0.02	First60=0.00	PredHel=0	Topology=o
0610009C03	len=370	ExpAA=0.01	First60=0.00	PredHel=0	Topology=o
0610009C21	len=120	ExpAA=20.73	First60=5.13	PredHel=1	Topology=o57-76i
0610009C22	len=90	ExpAA=0.00	First60=0.00	PredHel=0	Topology=o
0610009D03	len=491	ExpAA=0.07	First60=0.00	PredHel=0	Topology=o
0610009D07	len=125	ExpAA=0.08	First60=0.00	PredHel=0	Topology=i
0610009D10	len=161	ExpAA=0.00	First60=0.00	PredHel=0	Topology=o
0610009D16	len=276	ExpAA=0.02	First60=0.00	PredHel=0	Topology=o
0610009D19	len=55	ExpAA=0.00	First60=0.00	PredHel=0	Topology=o
0610009D21	len=211	ExpAA=0.61	First60=0.28	PredHel=0	Topology=o
0610009E03	len=467	ExpAA=0.08	First60=0.00	PredHel=0	Topology=o
0610009E13	len=126	ExpAA=0.01	First60=0.01	PredHel=0	Topology=o
0610009E14	len=162	ExpAA=0.02	First60=0.01	PredHel=0	Topology=o
0610009E20	len=110	ExpAA=46.02	First60=16.59	PredHel=2	Topology=o46-68i85-107o
0610009E22	len=184	ExpAA=0.08	First60=0.03	PredHel=0	Topology=o
0610009F02	len=233	ExpAA=0.05	First60=0.03	PredHel=0	Topology=o
0610009F07	len=307	ExpAA=120.90	First60=20.58	PredHel=5	Topology=o10-30i67-86o106-125i163-185o200-222i
0610009F10	len=224	ExpAA=0.02	First60=0.00	PredHel=0	Topology=o
0610009F15	len=82	ExpAA=11.67	First60=9.47	PredHel=0	Topology=o
0610009G07	len=244	ExpAA=0.08	First60=0.00	PredHel=0	Topology=o
0610009G14	len=827	ExpAA=0.06	First60=0.05	PredHel=0	Topology=o
0610009G15	len=240	ExpAA=0.00	First60=0.00	PredHel=0	Topology=o
0610009G19	len=147	ExpAA=0.14	First60=0.00	PredHel=0	Topology=o
0610009G22	len=206	ExpAA=1.39	First60=1.39	PredHel=0	Topology=o
0610009H04	len=132	ExpAA=0.00	First60=0.00	PredHel=0	Topology=o
0610009H12	len=452	ExpAA=54.48	First60=12.38	PredHel=2	Topology=o374-396i417-439o
0610009H14	len=216	ExpAA=0.02	First60=0.00	PredHel=0	Topology=o
0610009H16	len=456	ExpAA=0.00	First60=0.00	PredHel=0	Topology=o
0610009H19	len=32	ExpAA=0.45	First60=0.45	PredHel=0	Topology=i
0610009H20	len=378	ExpAA=0.00	First60=0.00	PredHel=0	Topology=o
0610009H21	len=381	ExpAA=7.85	First60=2.07	PredHel=0	Topology=o
0610009H24	len=112	ExpAA=15.56	First60=14.12	PredHel=1	Topology=o43-62i
0610009I03	len=98	ExpAA=0.00	First60=0.00	PredHel=0	Topology=o
0610009I09	len=119	ExpAA=0.00	First60=0.00	PredHel=0	Topology=o
0610009I16	len=252	ExpAA=0.00	First60=0.00	PredHel=0	Topology=o
0610009I22	len=269	ExpAA=81.80	First60=0.00	PredHel=3	Topology=o157-179i207-229o234-256i
0610009J02	len=706	ExpAA=0.04	First60=0.03	PredHel=0	Topology=o
0610009J04	len=307	ExpAA=0.05	First60=0.00	PredHel=0	Topology=o
0610009J05	len=61	ExpAA=0.00	First60=0.00	PredHel=0	Topology=o
0610009J12	len=323	ExpAA=23.41	First60=23.01	PredHel=1	Topology=i13-35o
0610009J21	len=171	ExpAA=20.77	First60=20.77	PredHel=1	Topology=i7-29o
0610009J22	len=379	ExpAA=34.99	First60=3.02	PredHel=0	Topology=o
0610009K09	len=501	ExpAA=0.15	First60=0.00	PredHel=0	Topology=o
0610009K11	len=352	ExpAA=37.58	First60=16.60	PredHel=2	Topology=o10-29i237-259o
0610009K17	len=459	ExpAA=0.04	First60=0.03	PredHel=0	Topology=o
0610009K21	len=562	ExpAA=0.38	First60=0.04	PredHel=0	Topology=o
0610009L04	len=115	ExpAA=0.15	First60=0.01	PredHel=0	Topology=o
0610009L05	len=343	ExpAA=0.00	First60=0.00	PredHel=0	Topology=o
0610009M06	len=209	ExpAA=0.00	First60=0.00	PredHel=0	Topology=o
0610009M14	len=387	ExpAA=0.00	First60=0.00	PredHel=0	Topology=o
0610009M20	len=163	ExpAA=0.00	First60=0.00	PredHel=0	Topology=o
0610009M21	len=408	ExpAA=0.14	First60=0.05	PredHel=0	Topology=o
0610009M22	len=211	ExpAA=89.80	First60=22.62	PredHel=4	Topology=i29-51o92-114i127-149o154-176i
0610009N04	len=143	ExpAA=0.00	First60=0.00	PredHel=0	Topology=o
0610009N12	len=134	ExpAA=21.25	First60=0.00	PredHel=1	Topology=i109-131o
0610009N15	len=448	ExpAA=1.16	First60=0.00	PredHel=0	Topology=o
0610009N16	len=222	ExpAA=0.06	First60=0.00	PredHel=0	Topology=o
0610009N21	len=79	ExpAA=0.00	First60=0.00	PredHel=0	Topology=o
0610009N23	len=137	ExpAA=0.66	First60=0.00	PredHel=0	Topology=o
0610009O03	len=456	ExpAA=242.04	First60=22.71	PredHel=10	Topology=i25-47o87-109i114-136o177-199i206-228o276-298i311-328o338-360i367-389o422-444i
0610009O04	len=246	ExpAA=107.88	First60=32.16	PredHel=4	Topology=i17-36o51-73i94-116o163-185i
0610009O07	len=68	ExpAA=0.00	First60=0.00	PredHel=0	Topology=o
0610009O09	len=457	ExpAA=0.65	First60=0.00	PredHel=0	Topology=o
0610009O11	len=128	ExpAA=0.00	First60=0.00	PredHel=0	Topology=o
0610009O20	len=510	ExpAA=0.03	First60=0.00	PredHel=0	Topology=o
0610009P02	len=337	ExpAA=0.06	First60=0.00	PredHel=0	Topology=o
0610009P05	len=140	ExpAA=12.71	First60=12.71	PredHel=0	Topology=o
0610009P08	len=200	ExpAA=0.01	First60=0.00	PredHel=0	Topology=o
0610010A13	len=425	ExpAA=0.01	First60=0.00	PredHel=0	Topology=o
0610010A16	len=101	ExpAA=42.93	First60=24.55	PredHel=2	Topology=i19-41o56-78i
0610010A22	len=123	ExpAA=61.94	First60=22.22	PredHel=3	Topology=i13-35o65-82i95-117o
0610010A23	len=305	ExpAA=1.31	First60=0.64	PredHel=0	Topology=o
0610010B06	len=388	ExpAA=32.28	First60=0.57	PredHel=1	Topology=i73-95o
0610010B08	len=64	ExpAA=0.00	First60=0.00	PredHel=0	Topology=o
0610010B10	len=263	ExpAA=0.02	First60=0.00	PredHel=0	Topology=o
0610010B12	len=113	ExpAA=61.31	First60=27.58	PredHel=3	Topology=o29-51i56-78o93-112i
0610010C03	len=257	ExpAA=0.47	First60=0.00	PredHel=0	Topology=o
0610010C04	len=113	ExpAA=0.00	First60=0.00	PredHel=0	Topology=o
0610010C14	len=79	ExpAA=0.00	First60=0.00	PredHel=0	Topology=i
0610010C15	len=129	ExpAA=60.54	First60=16.06	PredHel=3	Topology=o45-63i70-92o107-126i
0610010C18	len=37	ExpAA=22.74	First60=22.74	PredHel=1	Topology=i7-29o
0610010C21	len=461	ExpAA=0.30	First60=0.30	PredHel=0	Topology=o
0610010D10	len=286	ExpAA=0.05	First60=0.05	PredHel=0	Topology=o
0610010D20	len=321	ExpAA=16.47	First60=0.00	PredHel=0	Topology=o
0610010D24	len=172	ExpAA=0.11	First60=0.10	PredHel=0	Topology=o
0610010E03	len=169	ExpAA=64.54	First60=0.01	PredHel=3	Topology=o74-96i103-125o145-167i
0610010E11	len=127	ExpAA=0.00	First60=0.00	PredHel=0	Topology=o
0610010E21	len=27	ExpAA=0.00	First60=0.00	PredHel=0	Topology=o
0610010E22	len=128	ExpAA=22.44	First60=22.44	PredHel=1	Topology=o31-53i
0610010E23	len=294	ExpAA=0.43	First60=0.00	PredHel=0	Topology=o
0610010F05	len=94	ExpAA=0.00	First60=0.00	PredHel=0	Topology=i
0610010F09	len=211	ExpAA=0.30	First60=0.00	PredHel=0	Topology=i
0610010F13	len=381	ExpAA=0.02	First60=0.00	PredHel=0	Topology=o
0610010F19	len=84	ExpAA=45.75	First60=33.82	PredHel=2	Topology=i9-31o51-73i
0610010F23	len=306	ExpAA=31.97	First60=0.07	PredHel=0	Topology=o
0610010G04	len=137	ExpAA=0.00	First60=0.00	PredHel=0	Topology=o
0610010G05	len=197	ExpAA=19.55	First60=16.33	PredHel=1	Topology=o4-26i
0610010G09	len=415	ExpAA=0.00	First60=0.00	PredHel=0	Topology=o
0610010G14	len=199	ExpAA=0.00	First60=0.00	PredHel=0	Topology=o
0610010G24	len=227	ExpAA=0.02	First60=0.00	PredHel=0	Topology=o
0610010I01	len=113	ExpAA=0.00	First60=0.00	PredHel=0	Topology=i
0610010I06	len=182	ExpAA=90.10	First60=21.99	PredHel=4	Topology=o33-55i68-90o100-122i143-165o
0610010I10	len=221	ExpAA=0.00	First60=0.00	PredHel=0	Topology=o
0610010I12	len=136	ExpAA=74.13	First60=41.36	PredHel=4	Topology=i7-26o36-58i71-88o92-109i
0610010I15	len=330	ExpAA=130.21	First60=10.05	PredHel=5	Topology=i50-72o82-101i114-136o151-173i295-317o
0610010I17	len=165	ExpAA=0.06	First60=0.00	PredHel=0	Topology=o
0610010I18	len=73	ExpAA=47.76	First60=43.22	PredHel=2	Topology=i7-29o39-61i
0610010I20	len=616	ExpAA=18.30	First60=0.00	PredHel=0	Topology=o
0610010I23	len=208	ExpAA=0.08	First60=0.00	PredHel=0	Topology=o
0610010I24	len=434	ExpAA=0.03	First60=0.00	PredHel=0	Topology=o
0610010J06	len=92	ExpAA=0.00	First60=0.00	PredHel=0	Topology=o
0610010J21	len=99	ExpAA=0.03	First60=0.00	PredHel=0	Topology=o
0610010K06	len=103	ExpAA=0.07	First60=0.07	PredHel=0	Topology=o
0610010K10	len=98	ExpAA=0.10	First60=0.00	PredHel=0	Topology=o
0610010K14	len=171	ExpAA=0.01	First60=0.01	PredHel=0	Topology=o
0610010K19	len=317	ExpAA=0.01	First60=0.01	PredHel=0	Topology=o
0610010K20	len=63	ExpAA=20.89	First60=20.84	PredHel=1	Topology=o37-56i
0610010K23	len=134	ExpAA=3.93	First60=1.19	PredHel=0	Topology=i
0610010L06	len=219	ExpAA=18.96	First60=18.96	PredHel=1	Topology=o10-32i
0610010L07	len=259	ExpAA=0.11	First60=0.00	PredHel=0	Topology=o
0610010L11	len=39	ExpAA=0.00	First60=0.00	PredHel=0	Topology=i
0610010L19	len=173	ExpAA=71.22	First60=31.75	PredHel=3	Topology=i25-47o51-68i105-127o
0610010M07	len=176	ExpAA=0.00	First60=0.00	PredHel=0	Topology=o
0610010M09	len=263	ExpAA=0.00	First60=0.00	PredHel=0	Topology=o
0610010M14	len=422	ExpAA=0.00	First60=0.00	PredHel=0	Topology=o
0610010M22	len=198	ExpAA=63.55	First60=0.00	PredHel=3	Topology=o94-116i123-145o155-174i
0610010N03	len=281	ExpAA=0.51	First60=0.00	PredHel=0	Topology=o
0610010N08	len=83	ExpAA=0.03	First60=0.02	PredHel=0	Topology=i
0610010N10	len=97	ExpAA=12.46	First60=12.46	PredHel=0	Topology=o
0610010N12	len=301	ExpAA=0.00	First60=0.00	PredHel=0	Topology=o
0610010O12	len=3	ExpAA=0.00	First60=0.00	PredHel=0	Topology=i
0610010O17	len=286	ExpAA=0.00	First60=0.00	PredHel=0	Topology=o
0610010P07	len=330	ExpAA=0.16	First60=0.02	PredHel=0	Topology=o
0610010P10	len=225	ExpAA=0.00	First60=0.00	PredHel=0	Topology=o
0610010P14	len=535	ExpAA=0.02	First60=0.02	PredHel=0	Topology=o
0610010P20	len=211	ExpAA=0.01	First60=0.00	PredHel=0	Topology=o
0610011A13	len=419	ExpAA=0.00	First60=0.00	PredHel=0	Topology=o
0610011A23	len=200	ExpAA=0.00	First60=0.00	PredHel=0	Topology=o
0610011B04	len=176	ExpAA=0.04	First60=0.04	PredHel=0	Topology=o
0610011B12	len=261	ExpAA=0.81	First60=0.11	PredHel=0	Topology=o
0610011B13	len=88	ExpAA=20.99	First60=5.72	PredHel=1	Topology=o57-76i
0610011B16	len=922	ExpAA=0.00	First60=0.00	PredHel=0	Topology=o
0610011C03	len=419	ExpAA=2.63	First60=0.00	PredHel=0	Topology=o
0610011C07	len=89	ExpAA=1.02	First60=0.01	PredHel=0	Topology=i
0610011C16	len=269	ExpAA=24.11	First60=22.28	PredHel=1	Topology=i34-56o
0610011C19	len=197	ExpAA=0.04	First60=0.00	PredHel=0	Topology=o
0610011C24	len=69	ExpAA=21.22	First60=20.65	PredHel=1	Topology=o37-59i
0610011D05	len=85	ExpAA=0.01	First60=0.01	PredHel=0	Topology=o
0610011D08	len=227	ExpAA=0.13	First60=0.13	PredHel=0	Topology=o
0610011D11	len=296	ExpAA=0.03	First60=0.03	PredHel=0	Topology=o
0610011D16	len=509	ExpAA=40.70	First60=20.75	PredHel=2	Topology=o15-32i117-139o
0610011D22	len=151	ExpAA=0.00	First60=0.00	PredHel=0	Topology=o
0610011E03	len=142	ExpAA=0.00	First60=0.00	PredHel=0	Topology=o
0610011E04	len=171	ExpAA=0.24	First60=0.00	PredHel=0	Topology=o
0610011E08	len=240	ExpAA=22.78	First60=0.00	PredHel=1	Topology=o203-225i
0610011E12	len=373	ExpAA=0.07	First60=0.00	PredHel=0	Topology=o
0610011F02	len=222	ExpAA=0.06	First60=0.00	PredHel=0	Topology=o
0610011F06	len=204	ExpAA=0.02	First60=0.00	PredHel=0	Topology=o
0610011F08	len=101	ExpAA=0.00	First60=0.00	PredHel=0	Topology=o
0610011F20	len=457	ExpAA=0.06	First60=0.06	PredHel=0	Topology=o
0610011G14	len=413	ExpAA=15.47	First60=9.94	PredHel=0	Topology=o
0610011G20	len=148	ExpAA=0.28	First60=0.00	PredHel=0	Topology=o
0610011G24	len=106	ExpAA=0.00	First60=0.00	PredHel=0	Topology=i
0610011H04	len=28	ExpAA=20.25	First60=20.25	PredHel=1	Topology=i7-24o
0610011H20	len=140	ExpAA=62.22	First60=38.98	PredHel=3	Topology=o5-22i35-57o67-84i
0610011H21	len=564	ExpAA=0.13	First60=0.00	PredHel=0	Topology=o
0610011H23	len=409	ExpAA=1.76	First60=0.01	PredHel=0	Topology=o
0610011I04	len=244	ExpAA=86.77	First60=0.38	PredHel=4	Topology=i62-84o94-112i121-143o202-224i
0610011I19	len=264	ExpAA=0.02	First60=0.00	PredHel=0	Topology=o
0610011J08	len=196	ExpAA=67.86	First60=20.25	PredHel=3	Topology=o39-61i63-85o140-162i
0610011J09	len=84	ExpAA=0.00	First60=0.00	PredHel=0	Topology=o
0610011J16	len=637	ExpAA=225.29	First60=0.02	PredHel=11	Topology=o106-128i141-163o183-205i225-247o346-368i391-413o418-435i442-459o469-491i511-533o537-559i
0610011J21	len=831	ExpAA=23.05	First60=0.38	PredHel=1	Topology=o640-662i
0610011K05	len=495	ExpAA=51.95	First60=21.35	PredHel=2	Topology=i5-27o461-483i
0610011K07	len=162	ExpAA=0.25	First60=0.25	PredHel=0	Topology=o
0610011K11	len=443	ExpAA=7.20	First60=7.14	PredHel=0	Topology=o
0610011L04	len=338	ExpAA=1.17	First60=0.00	PredHel=0	Topology=o
0610011L06	len=194	ExpAA=19.91	First60=0.00	PredHel=1	Topology=i174-193o
0610011L07	len=226	ExpAA=0.00	First60=0.00	PredHel=0	Topology=o
0610011L13	len=357	ExpAA=110.57	First60=11.62	PredHel=5	Topology=o66-88i95-117o132-149i156-178o182-204i
0610011L14	len=384	ExpAA=0.46	First60=0.00	PredHel=0	Topology=o
0610011L15	len=744	ExpAA=3.31	First60=3.07	PredHel=0	Topology=o
0610011L16	len=169	ExpAA=0.00	First60=0.00	PredHel=0	Topology=o
0610011L17	len=512	ExpAA=240.26	First60=16.42	PredHel=11	Topology=i27-44o66-88i93-115o120-142i151-173o178-200i270-292o326-348i355-377o390-412i425-444o
0610011M09	len=165	ExpAA=0.00	First60=0.00	PredHel=0	Topology=o
0610011M11	len=197	ExpAA=0.00	First60=0.00	PredHel=0	Topology=o
0610011N18	len=181	ExpAA=0.07	First60=0.00	PredHel=0	Topology=o
0610011N22	len=260	ExpAA=13.10	First60=13.09	PredHel=0	Topology=o
0610011N23	len=193	ExpAA=0.01	First60=0.00	PredHel=0	Topology=o
0610011O18	len=511	ExpAA=3.34	First60=0.00	PredHel=0	Topology=o
0610011P07	len=282	ExpAA=0.02	First60=0.00	PredHel=0	Topology=o
0610011P08	len=254	ExpAA=0.01	First60=0.01	PredHel=0	Topology=o
0610011P10	len=155	ExpAA=92.04	First60=28.53	PredHel=4	Topology=i13-35o55-77i90-112o127-149i
0610012A03	len=262	ExpAA=0.00	First60=0.00	PredHel=0	Topology=o
0610012A05	len=128	ExpAA=0.00	First60=0.00	PredHel=0	Topology=o
0610012A08	len=143	ExpAA=0.04	First60=0.00	PredHel=0	Topology=o
0610012A11	len=411	ExpAA=45.62	First60=17.46	PredHel=2	Topology=o5-22i250-272o
0610012A14	len=122	ExpAA=0.00	First60=0.00	PredHel=0	Topology=o
0610012A16	len=396	ExpAA=0.04	First60=0.00	PredHel=0	Topology=o
0610012A21	len=268	ExpAA=0.03	First60=0.00	PredHel=0	Topology=o
0610012A23	len=147	ExpAA=0.00	First60=0.00	PredHel=0	Topology=o
0610012B16	len=140	ExpAA=0.18	First60=0.18	PredHel=0	Topology=o
0610012B22	len=327	ExpAA=17.91	First60=0.58	PredHel=1	Topology=o304-326i
0610012C01	len=133	ExpAA=84.62	First60=41.66	PredHel=4	Topology=i7-29o33-52i65-85o100-122i
0610012C04	len=336	ExpAA=22.88	First60=0.00	PredHel=1	Topology=o304-326i
0610012C09	len=153	ExpAA=53.88	First60=32.92	PredHel=2	Topology=i21-43o47-64i
0610012C11	len=163	ExpAA=0.29	First60=0.28	PredHel=0	Topology=o
0610012C17	len=95	ExpAA=35.15	First60=35.05	PredHel=2	Topology=i5-23o38-60i
0610012D09	len=218	ExpAA=3.24	First60=1.55	PredHel=0	Topology=o
0610012D14	len=287	ExpAA=0.06	First60=0.01	PredHel=0	Topology=o
0610012D16	len=87	ExpAA=0.00	First60=0.00	PredHel=0	Topology=o
0610012D17	len=144	ExpAA=0.31	First60=0.00	PredHel=0	Topology=o
0610012D23	len=327	ExpAA=18.65	First60=0.12	PredHel=1	Topology=o170-187i
0610012D24	len=51	ExpAA=0.00	First60=0.00	PredHel=0	Topology=i
0610012E05	len=97	ExpAA=0.00	First60=0.00	PredHel=0	Topology=o
0610012F07	len=331	ExpAA=0.29	First60=0.00	PredHel=0	Topology=o
0610012F12	len=168	ExpAA=1.87	First60=0.34	PredHel=0	Topology=o
0610012F20	len=117	ExpAA=0.02	First60=0.00	PredHel=0	Topology=o
0610012F22	len=505	ExpAA=0.06	First60=0.00	PredHel=0	Topology=o
0610012F23	len=149	ExpAA=14.25	First60=14.23	PredHel=0	Topology=o
0610012F24	len=266	ExpAA=22.28	First60=6.59	PredHel=1	Topology=i52-74o
0610012G11	len=265	ExpAA=0.79	First60=0.79	PredHel=0	Topology=o
0610012H03	len=223	ExpAA=0.16	First60=0.00	PredHel=0	Topology=o
0610012H06	len=602	ExpAA=11.48	First60=11.48	PredHel=0	Topology=o
0610012H09	len=146	ExpAA=0.03	First60=0.00	PredHel=0	Topology=o
0610012H14	len=210	ExpAA=10.99	First60=10.71	PredHel=0	Topology=o
0610012I07	len=149	ExpAA=0.00	First60=0.00	PredHel=0	Topology=o
0610012J02	len=505	ExpAA=244.15	First60=0.00	PredHel=11	Topology=i69-91o95-117i142-163o183-205i210-232o287-309i322-344o367-389i409-431o435-457i470-492o
0610012J07	len=286	ExpAA=0.00	First60=0.00	PredHel=0	Topology=o
0610012K04	len=309	ExpAA=0.12	First60=0.00	PredHel=0	Topology=o
0610012K15	len=144	ExpAA=0.00	First60=0.00	PredHel=0	Topology=o
0610012K22	len=248	ExpAA=22.92	First60=0.00	PredHel=1	Topology=o178-200i
0610012K24	len=323	ExpAA=120.53	First60=18.08	PredHel=6	Topology=o43-61i68-87o102-124i160-177o182-204i209-231o
0610012N06	len=427	ExpAA=38.95	First60=38.80	PredHel=2	Topology=o5-22i29-51o
0610013A10	len=118	ExpAA=0.00	First60=0.00	PredHel=0	Topology=o
0610013B04	len=417	ExpAA=0.06	First60=0.00	PredHel=0	Topology=o
0610013B18	len=52	ExpAA=21.04	First60=21.04	PredHel=1	Topology=i32-51o
0610013D04	len=791	ExpAA=0.00	First60=0.00	PredHel=0	Topology=o
0610013E23	len=395	ExpAA=106.55	First60=0.00	PredHel=5	Topology=o125-147i168-190o210-232i244-266o281-303i
0610013I14	len=567	ExpAA=0.00	First60=0.00	PredHel=0	Topology=o
0610013L23	len=623	ExpAA=0.36	First60=0.23	PredHel=0	Topology=o
0610013O21	len=74	ExpAA=0.00	First60=0.00	PredHel=0	Topology=o
0610013P07	len=533	ExpAA=31.10	First60=8.41	PredHel=1	Topology=o491-513i
0610014B14	len=348	ExpAA=0.00	First60=0.00	PredHel=0	Topology=o
0610014J03	len=215	ExpAA=0.05	First60=0.05	PredHel=0	Topology=o
0610014N08	len=246	ExpAA=0.04	First60=0.00	PredHel=0	Topology=o
0610014P24	len=58	ExpAA=0.00	First60=0.00	PredHel=0	Topology=i
0610015A08	len=451	ExpAA=0.08	First60=0.00	PredHel=0	Topology=o
0610015J03	len=679	ExpAA=0.02	First60=0.00	PredHel=0	Topology=o
0610015M11	len=261	ExpAA=0.00	First60=0.00	PredHel=0	Topology=o
0610016F16	len=571	ExpAA=17.69	First60=0.00	PredHel=0	Topology=o
0610016I07	len=627	ExpAA=14.55	First60=14.39	PredHel=0	Topology=o
0610016L08	len=301	ExpAA=10.49	First60=10.02	PredHel=0	Topology=o
0610016O18	len=462	ExpAA=0.02	First60=0.00	PredHel=0	Topology=o
0610016O20	len=587	ExpAA=0.69	First60=0.00	PredHel=0	Topology=o
0610016P04	len=614	ExpAA=0.07	First60=0.00	PredHel=0	Topology=o
0610017A09	len=379	ExpAA=0.12	First60=0.12	PredHel=0	Topology=o
0610017C21	len=474	ExpAA=6.71	First60=6.63	PredHel=0	Topology=o
0610017E12	len=76	ExpAA=0.00	First60=0.00	PredHel=0	Topology=i
0610019M02	len=147	ExpAA=2.91	First60=2.82	PredHel=0	Topology=o
0610020A01	len=116	ExpAA=0.00	First60=0.00	PredHel=0	Topology=o
0610020I02	len=586	ExpAA=0.03	First60=0.00	PredHel=0	Topology=o
0610020P24	len=94	ExpAA=0.00	First60=0.00	PredHel=0	Topology=o
0610021B24	len=66	ExpAA=22.61	First60=22.43	PredHel=1	Topology=i37-59o
0610023A02	len=245	ExpAA=4.62	First60=4.41	PredHel=0	Topology=o
0610023A07	len=357	ExpAA=0.10	First60=0.00	PredHel=0	Topology=o
0610024B01	len=148	ExpAA=1.32	First60=0.00	PredHel=0	Topology=o
0610024J22	len=59	ExpAA=0.00	First60=0.00	PredHel=0	Topology=i
0610025F05	len=140	ExpAA=0.71	First60=0.00	PredHel=0	Topology=o
0610025G13	len=70	ExpAA=0.00	First60=0.00	PredHel=0	Topology=i
0610025H05	len=241	ExpAA=135.45	First60=26.40	PredHel=7	Topology=o15-32i37-59o64-86i91-113o117-136i141-163o178-200i
0610025I19	len=226	ExpAA=0.06	First60=0.06	PredHel=0	Topology=o
0610025J09	len=86	ExpAA=0.00	First60=0.00	PredHel=0	Topology=o
0610025J11	len=231	ExpAA=0.80	First60=0.00	PredHel=0	Topology=o
0610025K21	len=315	ExpAA=0.02	First60=0.00	PredHel=0	Topology=o
0610025L01	len=165	ExpAA=0.00	First60=0.00	PredHel=0	Topology=o
0610025L06	len=128	ExpAA=0.00	First60=0.00	PredHel=0	Topology=o
0610025L15	len=254	ExpAA=0.00	First60=0.00	PredHel=0	Topology=o
0610025L17	len=106	ExpAA=0.00	First60=0.00	PredHel=0	Topology=o
0610025M10	len=77	ExpAA=0.00	First60=0.00	PredHel=0	Topology=o
0610025M12	len=425	ExpAA=0.02	First60=0.00	PredHel=0	Topology=o
0610025N02	len=52	ExpAA=0.00	First60=0.00	PredHel=0	Topology=i
0610025N14	len=206	ExpAA=0.00	First60=0.00	PredHel=0	Topology=o
0610025N16	len=219	ExpAA=91.62	First60=25.49	PredHel=4	Topology=i7-29o78-100i121-143o163-185i
0610025N20	len=230	ExpAA=0.21	First60=0.10	PredHel=0	Topology=o
0610025O11	len=461	ExpAA=4.98	First60=3.29	PredHel=0	Topology=o
0610025O15	len=115	ExpAA=13.46	First60=13.46	PredHel=0	Topology=o
0610025P03	len=137	ExpAA=0.00	First60=0.00	PredHel=0	Topology=o
0610025P10	len=74	ExpAA=0.00	First60=0.00	PredHel=0	Topology=o
0610027B03	len=406	ExpAA=0.01	First60=0.00	PredHel=0	Topology=o
0610027D24	len=264	ExpAA=0.00	First60=0.00	PredHel=0	Topology=o
0610027F08	len=180	ExpAA=0.00	First60=0.00	PredHel=0	Topology=o
0610027H24	len=214	ExpAA=0.11	First60=0.09	PredHel=0	Topology=o
0610027O18	len=157	ExpAA=85.00	First60=21.48	PredHel=4	Topology=o37-59i66-88o98-120i127-144o
0610027O19	len=243	ExpAA=108.85	First60=41.26	PredHel=5	Topology=i13-35o40-62i83-105o125-147i159-181o
0610027P12	len=160	ExpAA=0.27	First60=0.04	PredHel=0	Topology=o
0610030A01	len=141	ExpAA=10.66	First60=10.65	PredHel=0	Topology=o
0610030A03	len=519	ExpAA=0.00	First60=0.00	PredHel=0	Topology=o
0610030A14	len=335	ExpAA=62.28	First60=30.59	PredHel=1	Topology=i21-43o
0610030A17	len=435	ExpAA=22.82	First60=22.49	PredHel=1	Topology=i37-59o
0610030B01	len=34	ExpAA=0.13	First60=0.13	PredHel=0	Topology=i
0610030B22	len=178	ExpAA=0.00	First60=0.00	PredHel=0	Topology=i
0610030D01	len=221	ExpAA=14.68	First60=0.00	PredHel=0	Topology=o
0610030E02	len=347	ExpAA=0.00	First60=0.00	PredHel=0	Topology=o
0610030E04	len=268	ExpAA=0.00	First60=0.00	PredHel=0	Topology=o
0610030E20	len=146	ExpAA=0.00	First60=0.00	PredHel=0	Topology=o
0610030F02	len=140	ExpAA=0.06	First60=0.00	PredHel=0	Topology=o
0610030G03	len=127	ExpAA=49.07	First60=26.33	PredHel=0	Topology=o
0610030G24	len=215	ExpAA=1.67	First60=1.66	PredHel=0	Topology=o
0610030H01	len=316	ExpAA=0.00	First60=0.00	PredHel=0	Topology=o
0610030H11	len=299	ExpAA=0.00	First60=0.00	PredHel=0	Topology=o
0610030I10	len=369	ExpAA=21.57	First60=20.87	PredHel=1	Topology=o20-42i
0610030I18	len=94	ExpAA=32.53	First60=32.53	PredHel=2	Topology=i3-20o35-57i
0610030M18	len=238	ExpAA=91.79	First60=30.68	PredHel=4	Topology=i12-34o54-76i83-105o202-224i
0610030N09	len=306	ExpAA=6.68	First60=6.53	PredHel=0	Topology=o
0610030O01	len=780	ExpAA=2.39	First60=0.53	PredHel=0	Topology=o
0610030O24	len=272	ExpAA=11.35	First60=11.35	PredHel=0	Topology=o
0610030P15	len=317	ExpAA=11.94	First60=0.00	PredHel=0	Topology=o
0610031A11	len=134	ExpAA=2.23	First60=0.82	PredHel=0	Topology=o
0610031B01	len=189	ExpAA=0.72	First60=0.13	PredHel=0	Topology=o
0610031C16	len=186	ExpAA=0.00	First60=0.00	PredHel=0	Topology=o
0610031F03	len=94	ExpAA=1.23	First60=0.00	PredHel=0	Topology=o
0610031H01	len=130	ExpAA=1.37	First60=0.93	PredHel=0	Topology=o
0610031J06	len=331	ExpAA=1.79	First60=1.59	PredHel=0	Topology=o
0610031K02	len=146	ExpAA=87.65	First60=42.57	PredHel=4	Topology=i13-33o38-60i73-95o108-130i
0610031K06	len=73	ExpAA=0.00	First60=0.00	PredHel=0	Topology=o
0610031O08	len=105	ExpAA=0.00	First60=0.00	PredHel=0	Topology=o
0610031O15	len=193	ExpAA=0.02	First60=0.00	PredHel=0	Topology=o
0610031P22	len=98	ExpAA=22.02	First60=13.13	PredHel=1	Topology=o47-69i
0610033B02	len=320	ExpAA=13.95	First60=0.00	PredHel=0	Topology=o
0610033E06	len=529	ExpAA=24.60	First60=0.05	PredHel=1	Topology=o494-516i
0610033H01	len=82	ExpAA=22.35	First60=22.35	PredHel=1	Topology=i12-34o
0610033H09	len=200	ExpAA=0.15	First60=0.15	PredHel=0	Topology=o
0610033H19	len=222	ExpAA=0.00	First60=0.00	PredHel=0	Topology=o
0610033I05	len=343	ExpAA=0.04	First60=0.00	PredHel=0	Topology=o
0610033J05	len=143	ExpAA=0.02	First60=0.02	PredHel=0	Topology=o
0610033K05	len=161	ExpAA=71.14	First60=20.95	PredHel=3	Topology=o10-29i101-123o127-149i
0610033L03	len=172	ExpAA=0.00	First60=0.00	PredHel=0	Topology=o
0610033L19	len=299	ExpAA=0.05	First60=0.01	PredHel=0	Topology=o
0610033M06	len=429	ExpAA=19.96	First60=19.94	PredHel=1	Topology=i7-26o
0610033M11	len=131	ExpAA=0.00	First60=0.00	PredHel=0	Topology=o
0610033N11	len=224	ExpAA=0.01	First60=0.00	PredHel=0	Topology=o
0610033N12	len=326	ExpAA=0.00	First60=0.00	PredHel=0	Topology=o
0610033N24	len=304	ExpAA=0.00	First60=0.00	PredHel=0	Topology=o
0610033O15	len=187	ExpAA=0.00	First60=0.00	PredHel=0	Topology=o
0610033O17	len=333	ExpAA=0.19	First60=0.00	PredHel=0	Topology=o
0610034M08	len=98	ExpAA=0.08	First60=0.08	PredHel=0	Topology=o
0610034M18	len=335	ExpAA=0.53	First60=0.00	PredHel=0	Topology=o
0610034O11	len=173	ExpAA=0.00	First60=0.00	PredHel=0	Topology=o
0610034P02	len=525	ExpAA=0.00	First60=0.00	PredHel=0	Topology=o
0610034P22	len=295	ExpAA=9.68	First60=0.65	PredHel=0	Topology=o
0610035N01	len=235	ExpAA=81.80	First60=6.18	PredHel=4	Topology=i55-74o94-116i123-142o152-171i
0610037A06	len=174	ExpAA=10.90	First60=10.90	PredHel=0	Topology=o
0610037B09	len=305	ExpAA=0.06	First60=0.00	PredHel=0	Topology=o
0610037B21	len=73	ExpAA=0.00	First60=0.00	PredHel=0	Topology=o
0610037B22	len=586	ExpAA=0.00	First60=0.00	PredHel=0	Topology=o
0610037B23	len=194	ExpAA=0.26	First60=0.26	PredHel=0	Topology=o
0610037D15	len=209	ExpAA=0.00	First60=0.00	PredHel=0	Topology=o
0610037F20	len=191	ExpAA=0.00	First60=0.00	PredHel=0	Topology=o
0610037F22	len=95	ExpAA=23.05	First60=23.05	PredHel=1	Topology=o26-48i
0610037F23	len=184	ExpAA=0.00	First60=0.00	PredHel=0	Topology=o
0610037H22	len=134	ExpAA=0.07	First60=0.00	PredHel=0	Topology=o
0610037I05	len=68	ExpAA=0.00	First60=0.00	PredHel=0	Topology=o
0610037J01	len=512	ExpAA=15.23	First60=3.70	PredHel=0	Topology=o
0610037K16	len=223	ExpAA=0.00	First60=0.00	PredHel=0	Topology=o
0610037L13	len=196	ExpAA=0.00	First60=0.00	PredHel=0	Topology=o
0610037L19	len=108	ExpAA=0.06	First60=0.00	PredHel=0	Topology=o
0610037M02	len=361	ExpAA=0.17	First60=0.02	PredHel=0	Topology=o
0610037N01	len=150	ExpAA=0.00	First60=0.00	PredHel=0	Topology=o
0610037N03	len=148	ExpAA=0.00	First60=0.00	PredHel=0	Topology=o
0610037N12	len=140	ExpAA=0.27	First60=0.00	PredHel=0	Topology=o
0610037O16	len=236	ExpAA=47.98	First60=9.89	PredHel=1	Topology=o52-86i
0610037P09	len=200	ExpAA=0.01	First60=0.00	PredHel=0	Topology=o
0610038B12	len=211	ExpAA=0.00	First60=0.00	PredHel=0	Topology=o
0610038B21	len=172	ExpAA=0.00	First60=0.00	PredHel=0	Topology=o
0610038D05	len=213	ExpAA=0.02	First60=0.02	PredHel=0	Topology=o
0610038D11	len=125	ExpAA=0.00	First60=0.00	PredHel=0	Topology=o
0610038F01	len=353	ExpAA=0.01	First60=0.00	PredHel=0	Topology=o
0610038F07	len=164	ExpAA=0.00	First60=0.00	PredHel=0	Topology=o
0610038F15	len=95	ExpAA=2.65	First60=2.59	PredHel=0	Topology=o
0610038F24	len=125	ExpAA=0.80	First60=0.00	PredHel=0	Topology=o
0610038H09	len=192	ExpAA=0.00	First60=0.00	PredHel=0	Topology=o
0610038I09	len=155	ExpAA=55.74	First60=21.02	PredHel=2	Topology=i12-34o131-149i
0610038J11	len=248	ExpAA=0.00	First60=0.00	PredHel=0	Topology=o
0610038K03	len=288	ExpAA=0.14	First60=0.00	PredHel=0	Topology=o
0610038L04	len=140	ExpAA=84.35	First60=28.62	PredHel=4	Topology=i7-29o53-75i82-101o111-133i
0610038L10	len=155	ExpAA=0.08	First60=0.05	PredHel=0	Topology=o
0610038L13	len=152	ExpAA=3.29	First60=0.00	PredHel=0	Topology=o
0610038M01	len=182	ExpAA=16.49	First60=0.00	PredHel=0	Topology=o
0610038M15	len=286	ExpAA=0.00	First60=0.00	PredHel=0	Topology=o
0610038M23	len=133	ExpAA=0.00	First60=0.00	PredHel=0	Topology=o
0610038N09	len=228	ExpAA=29.43	First60=6.44	PredHel=1	Topology=o168-190i
0610038O04	len=203	ExpAA=1.99	First60=1.99	PredHel=0	Topology=o
0610038O15	len=325	ExpAA=23.30	First60=1.24	PredHel=1	Topology=i59-81o
0610038O17	len=57	ExpAA=21.73	First60=21.73	PredHel=1	Topology=o15-37i
0610038P07	len=185	ExpAA=82.40	First60=26.51	PredHel=4	Topology=i29-51o55-77i138-157o162-184i
0610038P13	len=488	ExpAA=0.22	First60=0.00	PredHel=0	Topology=o
0610039A06	len=119	ExpAA=0.00	First60=0.00	PredHel=0	Topology=o
0610039A15	len=261	ExpAA=59.87	First60=21.86	PredHel=2	Topology=o15-37i115-137o
0610039A16	len=247	ExpAA=0.00	First60=0.00	PredHel=0	Topology=o
0610039A20	len=223	ExpAA=0.38	First60=0.00	PredHel=0	Topology=o
0610039B05	len=277	ExpAA=3.83	First60=0.01	PredHel=0	Topology=o
0610039B07	len=94	ExpAA=10.37	First60=7.13	PredHel=0	Topology=o
0610039B18	len=225	ExpAA=0.00	First60=0.00	PredHel=0	Topology=o
0610039C14	len=220	ExpAA=22.97	First60=0.05	PredHel=1	Topology=o190-212i
0610039C21	len=430	ExpAA=24.70	First60=22.79	PredHel=0	Topology=o
0610039D01	len=177	ExpAA=22.30	First60=22.27	PredHel=1	Topology=i7-29o
0610039E03	len=676	ExpAA=22.32	First60=0.00	PredHel=0	Topology=o
0610039G03	len=118	ExpAA=0.71	First60=0.00	PredHel=0	Topology=o
0610039G16	len=142	ExpAA=0.00	First60=0.00	PredHel=0	Topology=o
0610039G20	len=105	ExpAA=22.26	First60=0.00	PredHel=1	Topology=i76-98o
0610039G24	len=362	ExpAA=62.50	First60=23.17	PredHel=3	Topology=i7-29o57-79i92-114o
0610039H12	len=241	ExpAA=0.08	First60=0.00	PredHel=0	Topology=o
0610039H13	len=89	ExpAA=8.27	First60=8.27	PredHel=0	Topology=o
0610039H24	len=169	ExpAA=0.00	First60=0.00	PredHel=0	Topology=o
0610039I14	len=295	ExpAA=0.00	First60=0.00	PredHel=0	Topology=o
0610039J01	len=365	ExpAA=23.05	First60=0.00	PredHel=1	Topology=o238-260i
0610039J04	len=462	ExpAA=0.03	First60=0.00	PredHel=0	Topology=o
0610039J17	len=450	ExpAA=2.96	First60=0.09	PredHel=0	Topology=o
0610039K12	len=423	ExpAA=0.20	First60=0.02	PredHel=0	Topology=o
0610039K22	len=393	ExpAA=0.26	First60=0.00	PredHel=0	Topology=o
0610039K23	len=104	ExpAA=0.48	First60=0.00	PredHel=0	Topology=o
0610039L19	len=320	ExpAA=0.06	First60=0.06	PredHel=0	Topology=o
0610039M06	len=218	ExpAA=0.00	First60=0.00	PredHel=0	Topology=o
0610039M07	len=178	ExpAA=0.00	First60=0.00	PredHel=0	Topology=o
0610039M12	len=453	ExpAA=223.24	First60=36.94	PredHel=11	Topology=o4-26i39-61o89-111i124-143o153-175i195-217o232-249i261-280o311-333i383-405o420-442i
0610039M20	len=132	ExpAA=0.00	First60=0.00	PredHel=0	Topology=o
0610039M24	len=213	ExpAA=2.34	First60=0.00	PredHel=0	Topology=o
0610039N04	len=235	ExpAA=0.00	First60=0.00	PredHel=0	Topology=o
0610039N19	len=255	ExpAA=2.58	First60=0.22	PredHel=0	Topology=o
0610039N23	len=414	ExpAA=0.00	First60=0.00	PredHel=0	Topology=o
0610039O11	len=148	ExpAA=0.00	First60=0.00	PredHel=0	Topology=o
0610039P16	len=221	ExpAA=0.02	First60=0.00	PredHel=0	Topology=o
0610040A09	len=285	ExpAA=0.65	First60=0.65	PredHel=0	Topology=o
0610040B01	len=232	ExpAA=0.00	First60=0.00	PredHel=0	Topology=o
0610040B07	len=312	ExpAA=3.07	First60=2.97	PredHel=0	Topology=o
0610040B21	len=170	ExpAA=3.29	First60=3.28	PredHel=0	Topology=o
0610040B23	len=64	ExpAA=0.00	First60=0.00	PredHel=0	Topology=i
0610040C01	len=131	ExpAA=0.00	First60=0.00	PredHel=0	Topology=o
0610040D20	len=229	ExpAA=0.00	First60=0.00	PredHel=0	Topology=o
0610040E02	len=262	ExpAA=0.00	First60=0.00	PredHel=0	Topology=o
0610040G01	len=261	ExpAA=22.23	First60=0.00	PredHel=1	Topology=i237-259o
0610040H15	len=118	ExpAA=0.00	First60=0.00	PredHel=0	Topology=o
0610040J01	len=313	ExpAA=0.00	First60=0.00	PredHel=0	Topology=o
0610040L07	len=155	ExpAA=92.04	First60=28.53	PredHel=4	Topology=i13-35o55-77i90-112o127-149i
0610040L19	len=188	ExpAA=21.52	First60=0.00	PredHel=0	Topology=o
0610040N05	len=192	ExpAA=0.86	First60=0.00	PredHel=0	Topology=o
0610041A01	len=426	ExpAA=0.00	First60=0.00	PredHel=0	Topology=o
0610041A13	len=308	ExpAA=3.28	First60=3.24	PredHel=0	Topology=o
0610041A14	len=255	ExpAA=0.44	First60=0.00	PredHel=0	Topology=o
0610041B22	len=244	ExpAA=0.00	First60=0.00	PredHel=0	Topology=o
0610041C01	len=117	ExpAA=1.22	First60=0.01	PredHel=0	Topology=o
0610041C11	len=201	ExpAA=0.00	First60=0.00	PredHel=0	Topology=o
0610041D15	len=95	ExpAA=0.00	First60=0.00	PredHel=0	Topology=o
0610041D19	len=539	ExpAA=0.00	First60=0.00	PredHel=0	Topology=o
0610041D24	len=336	ExpAA=27.25	First60=23.94	PredHel=1	Topology=i7-29o
0610041E02	len=412	ExpAA=0.06	First60=0.00	PredHel=0	Topology=o
0610041E23	len=172	ExpAA=0.01	First60=0.00	PredHel=0	Topology=i
0610041F13	len=381	ExpAA=0.00	First60=0.00	PredHel=0	Topology=o
0610041G12	len=220	ExpAA=0.35	First60=0.19	PredHel=0	Topology=o
0610041I02	len=151	ExpAA=0.00	First60=0.00	PredHel=0	Topology=o
0610041L09	len=275	ExpAA=0.08	First60=0.00	PredHel=0	Topology=o
0610041O14	len=855	ExpAA=0.00	First60=0.00	PredHel=0	Topology=o
0610041O18	len=381	ExpAA=0.00	First60=0.00	PredHel=0	Topology=o
0610041P13	len=439	ExpAA=0.04	First60=0.00	PredHel=0	Topology=o
0610041P14	len=226	ExpAA=0.00	First60=0.00	PredHel=0	Topology=o
0610042A05	len=483	ExpAA=2.55	First60=0.44	PredHel=0	Topology=o
0610042A08	len=106	ExpAA=0.18	First60=0.09	PredHel=0	Topology=o
0610042A11	len=284	ExpAA=0.03	First60=0.00	PredHel=0	Topology=o
0610042A18	len=325	ExpAA=0.00	First60=0.00	PredHel=0	Topology=o
0610042B01	len=195	ExpAA=0.17	First60=0.00	PredHel=0	Topology=o
0610042B03	len=215	ExpAA=0.00	First60=0.00	PredHel=0	Topology=o
0610042B13	len=444	ExpAA=0.11	First60=0.00	PredHel=0	Topology=o
0610042C04	len=145	ExpAA=19.07	First60=19.07	PredHel=1	Topology=o5-24i
0610042C05	len=450	ExpAA=6.26	First60=0.00	PredHel=0	Topology=o
0610042C23	len=215	ExpAA=0.02	First60=0.00	PredHel=0	Topology=o
0610042E05	len=100	ExpAA=0.00	First60=0.00	PredHel=0	Topology=o
0610042E07	len=210	ExpAA=0.01	First60=0.00	PredHel=0	Topology=o
0610042E12	len=291	ExpAA=0.88	First60=0.01	PredHel=0	Topology=o
0610042F24	len=99	ExpAA=0.03	First60=0.03	PredHel=0	Topology=o
0610042G12	len=183	ExpAA=0.00	First60=0.00	PredHel=0	Topology=o
0610042H17	len=274	ExpAA=0.23	First60=0.00	PredHel=0	Topology=o
0610042H23	len=184	ExpAA=0.58	First60=0.58	PredHel=0	Topology=o
0610042I06	len=310	ExpAA=0.01	First60=0.01	PredHel=0	Topology=o
0610042I08	len=242	ExpAA=33.26	First60=16.76	PredHel=0	Topology=o
0610042I15	len=198	ExpAA=0.00	First60=0.00	PredHel=0	Topology=o
0610042L24	len=64	ExpAA=0.00	First60=0.00	PredHel=0	Topology=o
0610042M03	len=69	ExpAA=0.00	First60=0.00	PredHel=0	Topology=i
0610042N21	len=752	ExpAA=22.71	First60=22.70	PredHel=1	Topology=i20-42o
0610042N22	len=289	ExpAA=0.61	First60=0.59	PredHel=0	Topology=o
0610042O13	len=372	ExpAA=0.02	First60=0.00	PredHel=0	Topology=o
0610042O20	len=581	ExpAA=0.03	First60=0.00	PredHel=0	Topology=o
0610043A03	len=40	ExpAA=0.00	First60=0.00	PredHel=0	Topology=o
0610043B04	len=211	ExpAA=90.01	First60=22.62	PredHel=4	Topology=i5-27o79-101i122-144o164-186i
0610043B10	len=119	ExpAA=0.00	First60=0.00	PredHel=0	Topology=o
0610043C13	len=120	ExpAA=0.00	First60=0.00	PredHel=0	Topology=o
0610043C19	len=350	ExpAA=0.00	First60=0.00	PredHel=0	Topology=o
0610043D20	len=136	ExpAA=0.00	First60=0.00	PredHel=0	Topology=i
0610043M01	len=158	ExpAA=0.00	First60=0.00	PredHel=0	Topology=o
0610043P16	len=575	ExpAA=3.11	First60=3.11	PredHel=0	Topology=o
0710001A11	len=130	ExpAA=0.00	First60=0.00	PredHel=0	Topology=o
0710001B06	len=78	ExpAA=0.00	First60=0.00	PredHel=0	Topology=i
0710001B24	len=53	ExpAA=0.00	First60=0.00	PredHel=0	Topology=i
0710001C05	len=163	ExpAA=0.00	First60=0.00	PredHel=0	Topology=o
0710001C23	len=56	ExpAA=0.00	First60=0.00	PredHel=0	Topology=o
0710001D04	len=160	ExpAA=0.02	First60=0.02	PredHel=0	Topology=i
0710001D11	len=116	ExpAA=19.16	First60=11.56	PredHel=1	Topology=i50-67o
0710001D13	len=416	ExpAA=0.89	First60=0.89	PredHel=0	Topology=o
0710001D23	len=136	ExpAA=0.00	First60=0.00	PredHel=0	Topology=o
0710001D24	len=159	ExpAA=0.38	First60=0.38	PredHel=0	Topology=o
0710001E11	len=100	ExpAA=0.02	First60=0.00	PredHel=0	Topology=i
0710001E13	len=88	ExpAA=0.00	First60=0.00	PredHel=0	Topology=o
0710001E19	len=334	ExpAA=0.02	First60=0.01	PredHel=0	Topology=o
0710001F19	len=483	ExpAA=0.09	First60=0.00	PredHel=0	Topology=o
0710001G14	len=132	ExpAA=0.00	First60=0.00	PredHel=0	Topology=o
0710001G22	len=180	ExpAA=0.06	First60=0.06	PredHel=0	Topology=o
0710001H16	len=115	ExpAA=0.00	First60=0.00	PredHel=0	Topology=o
0710001I10	len=256	ExpAA=14.49	First60=1.72	PredHel=0	Topology=o
0710001I14	len=225	ExpAA=104.23	First60=20.64	PredHel=5	Topology=o40-59i72-91o111-133i146-168o188-210i
0710001J11	len=74	ExpAA=0.00	First60=0.00	PredHel=0	Topology=o
0710001J21	len=337	ExpAA=0.35	First60=0.14	PredHel=0	Topology=o
0710001J24	len=126	ExpAA=0.00	First60=0.00	PredHel=0	Topology=o
0710001L02	len=393	ExpAA=0.01	First60=0.01	PredHel=0	Topology=o
0710001L22	len=144	ExpAA=17.02	First60=17.02	PredHel=1	Topology=i7-26o
0710001M07	len=99	ExpAA=0.00	First60=0.00	PredHel=0	Topology=o
0710001M10	len=234	ExpAA=84.45	First60=18.60	PredHel=4	Topology=i27-49o69-88i109-131o146-168i
0710001M22	len=165	ExpAA=0.08	First60=0.08	PredHel=0	Topology=o
0710001O06	len=586	ExpAA=0.06	First60=0.00	PredHel=0	Topology=o
0710001O18	len=75	ExpAA=21.13	First60=10.16	PredHel=1	Topology=i52-71o
0710001O20	len=153	ExpAA=64.10	First60=12.20	PredHel=3	Topology=o49-71i76-95o110-132i
0710001P07	len=226	ExpAA=19.33	First60=0.00	PredHel=1	Topology=i90-112o
0710001P09	len=258	ExpAA=0.00	First60=0.00	PredHel=0	Topology=o
0710005A05	len=97	ExpAA=20.87	First60=20.87	PredHel=1	Topology=i7-29o
0710005A09	len=163	ExpAA=0.00	First60=0.00	PredHel=0	Topology=o
0710005C20	len=276	ExpAA=0.00	First60=0.00	PredHel=0	Topology=o
0710005E04	len=131	ExpAA=2.93	First60=0.89	PredHel=0	Topology=i
0710005E13	len=50	ExpAA=0.00	First60=0.00	PredHel=0	Topology=o
0710005E17	len=115	ExpAA=0.00	First60=0.00	PredHel=0	Topology=i
0710005G03	len=203	ExpAA=0.00	First60=0.00	PredHel=0	Topology=o
0710005G22	len=193	ExpAA=0.00	First60=0.00	PredHel=0	Topology=o
0710005I03	len=191	ExpAA=0.05	First60=0.02	PredHel=0	Topology=o
0710005K21	len=178	ExpAA=0.22	First60=0.00	PredHel=0	Topology=o
0710005K22	len=135	ExpAA=20.84	First60=20.83	PredHel=1	Topology=o20-39i
0710005M11	len=350	ExpAA=0.00	First60=0.00	PredHel=0	Topology=o
0710005M12	len=120	ExpAA=0.00	First60=0.00	PredHel=0	Topology=o
0710005O04	len=208	ExpAA=22.30	First60=22.30	PredHel=1	Topology=i13-35o
0710007A16	len=120	ExpAA=0.19	First60=0.18	PredHel=0	Topology=o
0710007A22	len=277	ExpAA=23.09	First60=0.99	PredHel=1	Topology=o221-243i
0710007C18	len=98	ExpAA=0.00	First60=0.00	PredHel=0	Topology=o
0710007C24	len=115	ExpAA=67.60	First60=44.51	PredHel=3	Topology=o6-28i35-57o77-99i
0710007E12	len=224	ExpAA=0.00	First60=0.00	PredHel=0	Topology=o
0710007E14	len=110	ExpAA=0.53	First60=0.53	PredHel=0	Topology=o
0710007E24	len=116	ExpAA=14.98	First60=14.98	PredHel=0	Topology=o
0710007K22	len=230	ExpAA=0.03	First60=0.00	PredHel=0	Topology=o
0710007L22	len=95	ExpAA=0.00	First60=0.00	PredHel=0	Topology=o
0710007M18	len=89	ExpAA=0.00	First60=0.00	PredHel=0	Topology=i
0710007O18	len=93	ExpAA=0.03	First60=0.00	PredHel=0	Topology=o
0710007O20	len=102	ExpAA=22.33	First60=22.33	PredHel=1	Topology=o20-42i
0710008A09	len=229	ExpAA=0.01	First60=0.00	PredHel=0	Topology=o
0710008C07	len=125	ExpAA=2.15	First60=2.15	PredHel=0	Topology=o
0710008C12	len=12	ExpAA=0.00	First60=0.00	PredHel=0	Topology=o
0710008D09	len=56	ExpAA=21.56	First60=21.56	PredHel=1	Topology=i13-35o
0710008E08	len=284	ExpAA=0.00	First60=0.00	PredHel=0	Topology=o
0710008E15	len=90	ExpAA=1.56	First60=1.56	PredHel=0	Topology=o
0710008E18	len=171	ExpAA=22.76	First60=0.00	PredHel=1	Topology=o70-92i
0710008F05	len=125	ExpAA=0.05	First60=0.05	PredHel=0	Topology=o
0710008F23	len=239	ExpAA=0.02	First60=0.00	PredHel=0	Topology=o
0710008G05	len=204	ExpAA=0.00	First60=0.00	PredHel=0	Topology=o
0710008G23	len=76	ExpAA=0.00	First60=0.00	PredHel=0	Topology=o
0710008H05	len=125	ExpAA=4.51	First60=4.51	PredHel=0	Topology=o
0710008H07	len=195	ExpAA=0.00	First60=0.00	PredHel=0	Topology=o
0710008H09	len=173	ExpAA=26.60	First60=6.53	PredHel=1	Topology=o146-165i
0710008J23	len=135	ExpAA=7.99	First60=7.99	PredHel=0	Topology=o
0710008K08	len=298	ExpAA=0.04	First60=0.03	PredHel=0	Topology=o
0710008K15	len=262	ExpAA=0.02	First60=0.00	PredHel=0	Topology=o
0710008M05	len=318	ExpAA=21.26	First60=0.00	PredHel=1	Topology=o286-308i
0710008M22	len=434	ExpAA=0.05	First60=0.00	PredHel=0	Topology=o
0710008N11	len=282	ExpAA=0.02	First60=0.01	PredHel=0	Topology=o
0710008O10	len=95	ExpAA=0.00	First60=0.00	PredHel=0	Topology=o
0710008O11	len=196	ExpAA=0.01	First60=0.00	PredHel=0	Topology=o
0710008P15	len=93	ExpAA=0.01	First60=0.00	PredHel=0	Topology=i
0910001A06	len=324	ExpAA=0.32	First60=0.00	PredHel=0	Topology=o
0910001A15	len=263	ExpAA=21.92	First60=21.54	PredHel=1	Topology=i2-24o
0910001B06	len=103	ExpAA=0.08	First60=0.00	PredHel=0	Topology=i
0910001B12	len=110	ExpAA=0.00	First60=0.00	PredHel=0	Topology=o
0910001B19	len=246	ExpAA=0.04	First60=0.04	PredHel=0	Topology=o
0910001B22	len=101	ExpAA=0.03	First60=0.00	PredHel=0	Topology=o
0910001D19	len=261	ExpAA=0.00	First60=0.00	PredHel=0	Topology=o
0910001E01	len=63	ExpAA=1.77	First60=1.76	PredHel=0	Topology=i
0910001E22	len=178	ExpAA=19.02	First60=0.48	PredHel=1	Topology=o147-164i
0910001F03	len=167	ExpAA=1.97	First60=0.00	PredHel=0	Topology=o
0910001F11	len=156	ExpAA=82.41	First60=22.96	PredHel=4	Topology=i13-35o66-85i92-111o116-138i
0910001F14	len=1032	ExpAA=22.82	First60=0.13	PredHel=1	Topology=o975-997i
0910001G08	len=164	ExpAA=0.05	First60=0.02	PredHel=0	Topology=o
0910001I07	len=77	ExpAA=0.00	First60=0.00	PredHel=0	Topology=i
0910001I10	len=162	ExpAA=0.00	First60=0.00	PredHel=0	Topology=o
0910001I20	len=142	ExpAA=0.02	First60=0.00	PredHel=0	Topology=o
0910001J09	len=223	ExpAA=0.00	First60=0.00	PredHel=0	Topology=o
0910001J16	len=263	ExpAA=21.91	First60=21.54	PredHel=1	Topology=i2-24o
0910001K11	len=246	ExpAA=0.10	First60=0.10	PredHel=0	Topology=o
0910001K16	len=134	ExpAA=0.59	First60=0.59	PredHel=0	Topology=o
0910001K18	len=404	ExpAA=30.59	First60=3.38	PredHel=1	Topology=o370-392i
0910001K21	len=262	ExpAA=20.50	First60=19.29	PredHel=1	Topology=o15-35i
0910001L09	len=99	ExpAA=0.45	First60=0.00	PredHel=0	Topology=o
0910001L11	len=217	ExpAA=0.45	First60=0.05	PredHel=0	Topology=o
0910001L24	len=439	ExpAA=1.04	First60=0.02	PredHel=0	Topology=o
0910001O22	len=129	ExpAA=1.05	First60=1.05	PredHel=0	Topology=o
0910001P14	len=147	ExpAA=0.14	First60=0.00	PredHel=0	Topology=o
0910001P16	len=214	ExpAA=0.00	First60=0.00	PredHel=0	Topology=o
0910002B17	len=157	ExpAA=1.01	First60=0.00	PredHel=0	Topology=o
1010001A07	len=163	ExpAA=1.19	First60=0.06	PredHel=0	Topology=o
1010001A11	len=191	ExpAA=0.26	First60=0.25	PredHel=0	Topology=o
1010001A23	len=303	ExpAA=40.14	First60=1.36	PredHel=0	Topology=o
1010001B04	len=91	ExpAA=6.45	First60=6.43	PredHel=0	Topology=o
1010001C05	len=180	ExpAA=0.00	First60=0.00	PredHel=0	Topology=o
1010001C09	len=85	ExpAA=0.00	First60=0.00	PredHel=0	Topology=o
1010001C12	len=65	ExpAA=0.00	First60=0.00	PredHel=0	Topology=i
1010001C15	len=125	ExpAA=0.80	First60=0.00	PredHel=0	Topology=o
1010001C18	len=325	ExpAA=8.52	First60=0.00	PredHel=0	Topology=o
1010001D05	len=60	ExpAA=0.00	First60=0.00	PredHel=0	Topology=o
1010001D24	len=94	ExpAA=0.00	First60=0.00	PredHel=0	Topology=o
1010001E09	len=171	ExpAA=31.42	First60=5.41	PredHel=1	Topology=o111-133i
1010001F03	len=105	ExpAA=0.00	First60=0.00	PredHel=0	Topology=o
1010001G07	len=167	ExpAA=0.06	First60=0.00	PredHel=0	Topology=o
1010001G11	len=193	ExpAA=77.14	First60=13.00	PredHel=3	Topology=i68-90o110-132i162-184o
1010001G12	len=209	ExpAA=0.00	First60=0.00	PredHel=0	Topology=o
1010001G17	len=94	ExpAA=0.05	First60=0.00	PredHel=0	Topology=o
1010001H12	len=194	ExpAA=0.00	First60=0.00	PredHel=0	Topology=o
1010001H16	len=272	ExpAA=1.21	First60=1.18	PredHel=0	Topology=o
1010001H21	len=121	ExpAA=0.11	First60=0.00	PredHel=0	Topology=o
1010001I23	len=419	ExpAA=46.48	First60=0.00	PredHel=2	Topology=o322-344i353-375o
1010001J06	len=437	ExpAA=191.57	First60=22.17	PredHel=9	Topology=i27-49o64-86i107-129o133-155i162-181o240-262i283-300o315-337i344-366o
1010001J12	len=102	ExpAA=0.20	First60=0.00	PredHel=0	Topology=i
1010001K14	len=258	ExpAA=0.00	First60=0.00	PredHel=0	Topology=o
1010001K18	len=162	ExpAA=3.61	First60=1.36	PredHel=0	Topology=o
1010001L13	len=171	ExpAA=31.42	First60=5.41	PredHel=1	Topology=o111-133i
1010001L15	len=102	ExpAA=0.00	First60=0.00	PredHel=0	Topology=o
1010001L20	len=147	ExpAA=0.00	First60=0.00	PredHel=0	Topology=o
1010001M03	len=102	ExpAA=0.13	First60=0.12	PredHel=0	Topology=o
1010001M04	len=224	ExpAA=2.12	First60=0.00	PredHel=0	Topology=o
1010001M12	len=84	ExpAA=20.54	First60=20.54	PredHel=1	Topology=i13-35o
1010001M13	len=257	ExpAA=0.04	First60=0.00	PredHel=0	Topology=o
1010001M21	len=281	ExpAA=0.35	First60=0.30	PredHel=0	Topology=o
1010001N11	len=377	ExpAA=13.17	First60=5.09	PredHel=0	Topology=o
1010001N20	len=247	ExpAA=0.05	First60=0.00	PredHel=0	Topology=o
1010001N24	len=69	ExpAA=22.20	First60=22.20	PredHel=1	Topology=i7-29o
1010001P06	len=462	ExpAA=205.51	First60=17.59	PredHel=9	Topology=o42-64i120-142o162-184i197-219o224-246i258-277o347-369i381-403o418-440i
1010001P15	len=604	ExpAA=0.04	First60=0.02	PredHel=0	Topology=o
1010001P20	len=158	ExpAA=0.00	First60=0.00	PredHel=0	Topology=o
1100001A08	len=132	ExpAA=0.00	First60=0.00	PredHel=0	Topology=o
1100001A17	len=236	ExpAA=0.00	First60=0.00	PredHel=0	Topology=o
1100001B07	len=190	ExpAA=0.00	First60=0.00	PredHel=0	Topology=o
1100001C12	len=151	ExpAA=0.00	First60=0.00	PredHel=0	Topology=i
1100001C15	len=244	ExpAA=0.49	First60=0.00	PredHel=0	Topology=o
1100001C16	len=169	ExpAA=0.00	First60=0.00	PredHel=0	Topology=i
1100001C23	len=170	ExpAA=0.00	First60=0.00	PredHel=0	Topology=o
1100001D09	len=136	ExpAA=0.00	First60=0.00	PredHel=0	Topology=o
1100001D19	len=200	ExpAA=0.00	First60=0.00	PredHel=0	Topology=o
1100001E09	len=264	ExpAA=0.00	First60=0.00	PredHel=0	Topology=o
1100001E18	len=108	ExpAA=0.16	First60=0.15	PredHel=0	Topology=o
1100001F06	len=82	ExpAA=11.67	First60=9.47	PredHel=0	Topology=o
1100001F07	len=44	ExpAA=0.00	First60=0.00	PredHel=0	Topology=o
1100001F16	len=238	ExpAA=0.00	First60=0.00	PredHel=0	Topology=o
1100001F19	len=147	ExpAA=0.01	First60=0.00	PredHel=0	Topology=o
1100001G14	len=277	ExpAA=3.69	First60=0.00	PredHel=0	Topology=o
1100001G22	len=103	ExpAA=22.02	First60=22.01	PredHel=1	Topology=i21-43o
1100001H08	len=106	ExpAA=0.00	First60=0.00	PredHel=0	Topology=i
1100001H15	len=105	ExpAA=0.00	First60=0.00	PredHel=0	Topology=o
1100001H23	len=550	ExpAA=0.94	First60=0.07	PredHel=0	Topology=o
1100001I08	len=71	ExpAA=38.80	First60=36.38	PredHel=2	Topology=i13-30o45-67i
1100001I10	len=82	ExpAA=0.00	First60=0.00	PredHel=0	Topology=o
1100001I13	len=96	ExpAA=0.03	First60=0.03	PredHel=0	Topology=o
1100001I18	len=284	ExpAA=0.00	First60=0.00	PredHel=0	Topology=o
1100001I22	len=117	ExpAA=0.00	First60=0.00	PredHel=0	Topology=i
1100001I23	len=204	ExpAA=88.01	First60=38.92	PredHel=4	Topology=i13-35o45-67i74-93o165-187i
1100001I24	len=44	ExpAA=0.00	First60=0.00	PredHel=0	Topology=o
1100001J08	len=177	ExpAA=0.02	First60=0.01	PredHel=0	Topology=o
1100001J14	len=243	ExpAA=0.02	First60=0.00	PredHel=0	Topology=o
1100001J17	len=188	ExpAA=0.00	First60=0.00	PredHel=0	Topology=o
1100001K09	len=248	ExpAA=14.25	First60=14.23	PredHel=0	Topology=o
1100001K11	len=284	ExpAA=0.00	First60=0.00	PredHel=0	Topology=o
1100001L13	len=229	ExpAA=0.00	First60=0.00	PredHel=0	Topology=o
1100001L14	len=160	ExpAA=71.36	First60=12.52	PredHel=2	Topology=i105-127o137-159i
1100001M03	len=124	ExpAA=0.03	First60=0.00	PredHel=0	Topology=o
1100001P14	len=31	ExpAA=0.00	First60=0.00	PredHel=0	Topology=i
1100006M11	len=4	ExpAA=0.00	First60=0.00	PredHel=0	Topology=i
1110001A02	len=177	ExpAA=0.05	First60=0.05	PredHel=0	Topology=o
1110001A04	len=68	ExpAA=0.00	First60=0.00	PredHel=0	Topology=o
1110001A05	len=214	ExpAA=0.00	First60=0.00	PredHel=0	Topology=o
1110001A12	len=356	ExpAA=0.00	First60=0.00	PredHel=0	Topology=o
1110001A14	len=110	ExpAA=45.97	First60=16.76	PredHel=2	Topology=o46-68i85-107o
1110001A15	len=102	ExpAA=0.13	First60=0.12	PredHel=0	Topology=o
1110001A24	len=229	ExpAA=0.00	First60=0.00	PredHel=0	Topology=o
1110001B06	len=180	ExpAA=0.06	First60=0.06	PredHel=0	Topology=o
1110001B09	len=172	ExpAA=53.62	First60=16.45	PredHel=1	Topology=o111-133i
1110001B17	len=125	ExpAA=0.82	First60=0.00	PredHel=0	Topology=o
1110001B22	len=303	ExpAA=0.00	First60=0.00	PredHel=0	Topology=o
1110001C14	len=223	ExpAA=0.99	First60=0.98	PredHel=0	Topology=o
1110001C23	len=429	ExpAA=0.00	First60=0.00	PredHel=0	Topology=o
1110001D15	len=14	ExpAA=0.00	First60=0.00	PredHel=0	Topology=o
1110001D18	len=251	ExpAA=1.03	First60=0.15	PredHel=0	Topology=o
1110001E03	len=363	ExpAA=12.79	First60=8.05	PredHel=0	Topology=o
1110001E07	len=15	ExpAA=0.00	First60=0.00	PredHel=0	Topology=o
1110001E24	len=406	ExpAA=1.24	First60=1.24	PredHel=0	Topology=o
1110001F24	len=13	ExpAA=0.00	First60=0.00	PredHel=0	Topology=i
1110001H02	len=387	ExpAA=7.69	First60=6.87	PredHel=0	Topology=o
1110001H04	len=29	ExpAA=0.00	First60=0.00	PredHel=0	Topology=o
1110001H08	len=134	ExpAA=0.00	First60=0.00	PredHel=0	Topology=o
1110001H19	len=92	ExpAA=42.87	First60=41.55	PredHel=2	Topology=i7-26o41-63i
1110001H20	len=266	ExpAA=22.29	First60=6.59	PredHel=1	Topology=i52-74o
1110001H24	len=240	ExpAA=0.00	First60=0.00	PredHel=0	Topology=o
1110001I03	len=135	ExpAA=0.00	First60=0.00	PredHel=0	Topology=o
1110001I11	len=229	ExpAA=0.74	First60=0.05	PredHel=0	Topology=o
1110001I12	len=125	ExpAA=1.43	First60=1.43	PredHel=0	Topology=o
1110001I20	len=108	ExpAA=0.00	First60=0.00	PredHel=0	Topology=o
1110001J02	len=292	ExpAA=4.80	First60=0.00	PredHel=0	Topology=o
1110001J03	len=113	ExpAA=0.00	First60=0.00	PredHel=0	Topology=o
1110001J08	len=187	ExpAA=0.00	First60=0.00	PredHel=0	Topology=o
1110001J12	len=602	ExpAA=0.00	First60=0.00	PredHel=0	Topology=o
1110001J15	len=88	ExpAA=20.99	First60=5.72	PredHel=1	Topology=o57-76i
1110001K05	len=161	ExpAA=71.14	First60=20.95	PredHel=3	Topology=o10-29i101-123o127-149i
1110001K06	len=48	ExpAA=0.00	First60=0.00	PredHel=0	Topology=o
1110001K21	len=211	ExpAA=0.61	First60=0.28	PredHel=0	Topology=o
1110001L23	len=84	ExpAA=0.00	First60=0.00	PredHel=0	Topology=i
1110001M01	len=161	ExpAA=0.00	First60=0.00	PredHel=0	Topology=o
1110001M02	len=153	ExpAA=74.84	First60=20.05	PredHel=4	Topology=o10-27i64-81o85-104i117-139o
1110001M08	len=113	ExpAA=0.00	First60=0.00	PredHel=0	Topology=o
1110001M11	len=134	ExpAA=0.00	First60=0.00	PredHel=0	Topology=o
1110001M12	len=99	ExpAA=0.45	First60=0.00	PredHel=0	Topology=o
1110001M20	len=323	ExpAA=26.61	First60=5.27	PredHel=1	Topology=o240-262i
1110001N02	len=140	ExpAA=4.11	First60=3.84	PredHel=0	Topology=o
1110001N04	len=186	ExpAA=0.00	First60=0.00	PredHel=0	Topology=o
1110001N06	len=312	ExpAA=55.35	First60=0.00	PredHel=2	Topology=i243-265o285-307i
1110001N15	len=240	ExpAA=22.66	First60=0.00	PredHel=1	Topology=o213-235i
1110001O06	len=153	ExpAA=0.00	First60=0.00	PredHel=0	Topology=o
1110001O09	len=331	ExpAA=0.00	First60=0.00	PredHel=0	Topology=o
1110001O11	len=213	ExpAA=0.27	First60=0.11	PredHel=0	Topology=o
1110001O17	len=243	ExpAA=0.02	First60=0.00	PredHel=0	Topology=o
1110001O19	len=118	ExpAA=0.00	First60=0.00	PredHel=0	Topology=o
1110001P03	len=458	ExpAA=0.00	First60=0.00	PredHel=0	Topology=o
1110001P09	len=89	ExpAA=0.00	First60=0.00	PredHel=0	Topology=o
1110002A03	len=143	ExpAA=65.60	First60=20.99	PredHel=3	Topology=o20-39i87-109o119-141i
1110002A10	len=134	ExpAA=4.43	First60=0.00	PredHel=0	Topology=o
1110002A15	len=77	ExpAA=0.00	First60=0.00	PredHel=0	Topology=i
1110002A21	len=259	ExpAA=114.91	First60=2.87	PredHel=5	Topology=o83-102i114-136o162-184i191-213o223-245i
1110002B05	len=71	ExpAA=38.73	First60=36.44	PredHel=2	Topology=i13-30o45-67i
1110002C06	len=118	ExpAA=0.00	First60=0.00	PredHel=0	Topology=o
1110002C08	len=459	ExpAA=228.36	First60=11.21	PredHel=10	Topology=o85-107i114-136o146-168i181-203o213-231i266-288o303-325i338-360o389-411i424-443o
1110002C09	len=118	ExpAA=0.00	First60=0.00	PredHel=0	Topology=o
1110002D05	len=78	ExpAA=23.35	First60=18.76	PredHel=0	Topology=o
1110002D07	len=115	ExpAA=0.02	First60=0.01	PredHel=0	Topology=o
1110002D09	len=178	ExpAA=0.01	First60=0.00	PredHel=0	Topology=o
1110002D13	len=19	ExpAA=0.00	First60=0.00	PredHel=0	Topology=i
1110002D22	len=209	ExpAA=0.10	First60=0.09	PredHel=0	Topology=o
1110002E03	len=50	ExpAA=0.00	First60=0.00	PredHel=0	Topology=i
1110002E08	len=205	ExpAA=0.05	First60=0.00	PredHel=0	Topology=o
1110002E17	len=286	ExpAA=0.13	First60=0.00	PredHel=0	Topology=o
1110002E23	len=74	ExpAA=15.17	First60=13.98	PredHel=0	Topology=o
1110002F01	len=125	ExpAA=0.00	First60=0.00	PredHel=0	Topology=o
1110002F03	len=221	ExpAA=0.02	First60=0.00	PredHel=0	Topology=o
1110002F04	len=114	ExpAA=0.00	First60=0.00	PredHel=0	Topology=o
1110002G05	len=97	ExpAA=43.45	First60=27.16	PredHel=2	Topology=i28-50o55-77i
1110002G13	len=301	ExpAA=0.00	First60=0.00	PredHel=0	Topology=o
1110002H11	len=236	ExpAA=22.20	First60=0.00	PredHel=1	Topology=i211-233o
1110002H13	len=221	ExpAA=114.36	First60=34.41	PredHel=6	Topology=i7-26o36-58i65-87o112-134i154-171o176-195i
1110002H14	len=174	ExpAA=0.00	First60=0.00	PredHel=0	Topology=o
1110002H15	len=137	ExpAA=0.00	First60=0.00	PredHel=0	Topology=o
1110002I11	len=232	ExpAA=35.73	First60=7.79	PredHel=1	Topology=i53-84o
1110002I16	len=177	ExpAA=0.72	First60=0.02	PredHel=0	Topology=o
1110002J19	len=228	ExpAA=1.56	First60=0.00	PredHel=0	Topology=o
1110002J22	len=117	ExpAA=0.00	First60=0.00	PredHel=0	Topology=i
1110002J23	len=15	ExpAA=0.00	First60=0.00	PredHel=0	Topology=i
1110002K06	len=336	ExpAA=0.00	First60=0.00	PredHel=0	Topology=o
1110002K08	len=153	ExpAA=74.84	First60=20.05	PredHel=4	Topology=o10-27i64-81o85-104i117-139o
1110002K21	len=136	ExpAA=74.13	First60=41.36	PredHel=4	Topology=i7-26o36-58i71-88o92-109i
1110002L02	len=134	ExpAA=0.00	First60=0.00	PredHel=0	Topology=i
1110002L21	len=82	ExpAA=0.00	First60=0.00	PredHel=0	Topology=o
1110002L22	len=222	ExpAA=0.00	First60=0.00	PredHel=0	Topology=o
1110002M09	len=57	ExpAA=0.00	First60=0.00	PredHel=0	Topology=o
1110002M12	len=130	ExpAA=0.02	First60=0.02	PredHel=0	Topology=i
1110002N04	len=108	ExpAA=0.01	First60=0.01	PredHel=0	Topology=o
1110002N05	len=147	ExpAA=0.00	First60=0.00	PredHel=0	Topology=o
1110002N09	len=98	ExpAA=0.05	First60=0.03	PredHel=0	Topology=o
1110002N22	len=107	ExpAA=0.00	First60=0.00	PredHel=0	Topology=o
1110002N23	len=310	ExpAA=23.23	First60=0.43	PredHel=1	Topology=o245-267i
1110002O06	len=193	ExpAA=0.00	First60=0.00	PredHel=0	Topology=o
1110002O12	len=131	ExpAA=88.88	First60=44.72	PredHel=4	Topology=i7-29o34-56i69-88o98-120i
1110002O20	len=122	ExpAA=0.00	First60=0.00	PredHel=0	Topology=o
1110002O23	len=201	ExpAA=23.43	First60=1.02	PredHel=1	Topology=o155-177i
1110002P04	len=162	ExpAA=0.02	First60=0.01	PredHel=0	Topology=o
1110002P06	len=146	ExpAA=22.08	First60=0.00	PredHel=1	Topology=i119-141o
1110002P07	len=242	ExpAA=0.00	First60=0.00	PredHel=0	Topology=o
1110003A02	len=174	ExpAA=0.68	First60=0.00	PredHel=0	Topology=o
1110003A17	len=20	ExpAA=0.00	First60=0.00	PredHel=0	Topology=i
1110003B01	len=188	ExpAA=0.00	First60=0.00	PredHel=0	Topology=o
1110003B02	len=364	ExpAA=3.70	First60=0.00	PredHel=0	Topology=o
1110003B14	len=135	ExpAA=0.00	First60=0.00	PredHel=0	Topology=o
1110003C11	len=110	ExpAA=0.00	First60=0.00	PredHel=0	Topology=o
1110003C15	len=75	ExpAA=0.00	First60=0.00	PredHel=0	Topology=o
1110003D06	len=178	ExpAA=80.43	First60=19.87	PredHel=4	Topology=i40-62o67-84i97-116o120-142i
1110003E01	len=99	ExpAA=20.71	First60=10.65	PredHel=1	Topology=o51-70i
1110003E08	len=143	ExpAA=0.00	First60=0.00	PredHel=0	Topology=o
1110003G10	len=126	ExpAA=0.00	First60=0.00	PredHel=0	Topology=o
1110003H02	len=322	ExpAA=0.08	First60=0.00	PredHel=0	Topology=o
1110003H09	len=160	ExpAA=0.72	First60=0.00	PredHel=0	Topology=o
1110003H18	len=91	ExpAA=0.00	First60=0.00	PredHel=0	Topology=o
1110003I09	len=370	ExpAA=0.45	First60=0.45	PredHel=0	Topology=o
1110003I10	len=82	ExpAA=0.00	First60=0.00	PredHel=0	Topology=o
1110003I21	len=170	ExpAA=0.00	First60=0.00	PredHel=0	Topology=o
1110003I23	len=216	ExpAA=0.00	First60=0.00	PredHel=0	Topology=o
1110003J12	len=58	ExpAA=0.00	First60=0.00	PredHel=0	Topology=o
1110003J18	len=76	ExpAA=19.43	First60=19.12	PredHel=1	Topology=o40-59i
1110003J19	len=71	ExpAA=0.00	First60=0.00	PredHel=0	Topology=o
1110003K01	len=295	ExpAA=0.02	First60=0.00	PredHel=0	Topology=o
1110003K08	len=100	ExpAA=0.02	First60=0.00	PredHel=0	Topology=i
1110003K11	len=165	ExpAA=0.00	First60=0.00	PredHel=0	Topology=o
1110003K24	len=193	ExpAA=11.88	First60=11.40	PredHel=0	Topology=o
1110003L01	len=119	ExpAA=0.00	First60=0.00	PredHel=0	Topology=o
1110003L04	len=208	ExpAA=0.48	First60=0.00	PredHel=0	Topology=o
1110003L05	len=209	ExpAA=0.58	First60=0.57	PredHel=0	Topology=o
1110003L06	len=167	ExpAA=0.11	First60=0.01	PredHel=0	Topology=o
1110003M04	len=126	ExpAA=6.54	First60=0.40	PredHel=0	Topology=o
1110003M08	len=124	ExpAA=34.94	First60=34.92	PredHel=2	Topology=i5-24o34-56i
1110003M09	len=18	ExpAA=0.00	First60=0.00	PredHel=0	Topology=o
1110003M12	len=138	ExpAA=20.61	First60=5.07	PredHel=1	Topology=o57-76i
1110003M19	len=154	ExpAA=0.00	First60=0.00	PredHel=0	Topology=o
1110003M24	len=83	ExpAA=0.00	First60=0.00	PredHel=0	Topology=o
1110003N12	len=35	ExpAA=0.00	First60=0.00	PredHel=0	Topology=o
1110003N21	len=218	ExpAA=22.64	First60=0.00	PredHel=1	Topology=o191-213i
1110003N24	len=244	ExpAA=0.10	First60=0.00	PredHel=0	Topology=o
1110003P06	len=267	ExpAA=13.64	First60=0.01	PredHel=0	Topology=o
1110003P10	len=288	ExpAA=0.10	First60=0.00	PredHel=0	Topology=o
1110003P15	len=345	ExpAA=0.02	First60=0.01	PredHel=0	Topology=o
1110003P16	len=149	ExpAA=14.25	First60=14.23	PredHel=0	Topology=o
1110004A08	len=153	ExpAA=0.00	First60=0.00	PredHel=0	Topology=o
1110004A14	len=153	ExpAA=1.67	First60=0.12	PredHel=0	Topology=o
1110004A21	len=102	ExpAA=0.13	First60=0.12	PredHel=0	Topology=o
1110004A22	len=226	ExpAA=19.33	First60=0.00	PredHel=1	Topology=i90-112o
1110004B08	len=370	ExpAA=0.00	First60=0.00	PredHel=0	Topology=o
1110004B13	len=140	ExpAA=84.35	First60=28.62	PredHel=4	Topology=i7-29o53-75i82-101o111-133i
1110004B19	len=148	ExpAA=0.00	First60=0.00	PredHel=0	Topology=o
1110004B24	len=174	ExpAA=0.00	First60=0.00	PredHel=0	Topology=o
1110004C04	len=34	ExpAA=0.00	First60=0.00	PredHel=0	Topology=i
1110004C05	len=137	ExpAA=45.43	First60=2.72	PredHel=2	Topology=o58-80i108-130o
1110004D14	len=178	ExpAA=0.00	First60=0.00	PredHel=0	Topology=o
1110004D15	len=179	ExpAA=0.08	First60=0.08	PredHel=0	Topology=o
1110004D19	len=76	ExpAA=0.00	First60=0.00	PredHel=0	Topology=o
1110004E04	len=149	ExpAA=0.00	First60=0.00	PredHel=0	Topology=i
1110004E09	len=243	ExpAA=0.00	First60=0.00	PredHel=0	Topology=o
1110004F10	len=181	ExpAA=0.00	First60=0.00	PredHel=0	Topology=o
1110004F13	len=66	ExpAA=22.61	First60=22.43	PredHel=1	Topology=i37-59o
1110004G01	len=199	ExpAA=52.75	First60=16.52	PredHel=2	Topology=i44-66o93-115i
1110004G14	len=184	ExpAA=0.02	First60=0.00	PredHel=0	Topology=o
1110004G16	len=119	ExpAA=0.06	First60=0.06	PredHel=0	Topology=o
1110004G24	len=280	ExpAA=0.07	First60=0.03	PredHel=0	Topology=o
1110004H01	len=79	ExpAA=0.00	First60=0.00	PredHel=0	Topology=o
1110004H10	len=336	ExpAA=136.43	First60=2.35	PredHel=6	Topology=i141-163o178-200i205-227o232-254i266-288o298-320i
1110004H13	len=259	ExpAA=0.00	First60=0.00	PredHel=0	Topology=o
1110004H19	len=329	ExpAA=0.01	First60=0.00	PredHel=0	Topology=o
1110004H20	len=87	ExpAA=22.28	First60=1.62	PredHel=1	Topology=i58-80o
1110004I20	len=142	ExpAA=0.00	First60=0.00	PredHel=0	Topology=o
1110004J10	len=59	ExpAA=0.00	First60=0.00	PredHel=0	Topology=o
1110004K16	len=108	ExpAA=20.75	First60=20.75	PredHel=1	Topology=o13-31i
1110004L05	len=93	ExpAA=0.00	First60=0.00	PredHel=0	Topology=o
1110004L13	len=46	ExpAA=0.00	First60=0.00	PredHel=0	Topology=i
1110004L19	len=96	ExpAA=0.00	First60=0.00	PredHel=0	Topology=o
1110004L21	len=289	ExpAA=0.61	First60=0.59	PredHel=0	Topology=o
1110004M18	len=154	ExpAA=0.05	First60=0.04	PredHel=0	Topology=o
1110004N03	len=141	ExpAA=0.00	First60=0.00	PredHel=0	Topology=o
1110004O12	len=490	ExpAA=0.03	First60=0.00	PredHel=0	Topology=o
1110004O14	len=200	ExpAA=0.15	First60=0.15	PredHel=0	Topology=o
1110004O16	len=56	ExpAA=21.56	First60=21.56	PredHel=1	Topology=i13-35o
1110004O20	len=196	ExpAA=0.69	First60=0.69	PredHel=0	Topology=o
1110004P10	len=18	ExpAA=0.00	First60=0.00	PredHel=0	Topology=o
1110004P11	len=245	ExpAA=0.32	First60=0.32	PredHel=0	Topology=o
1110005A03	len=225	ExpAA=10.01	First60=9.82	PredHel=0	Topology=o
1110005A05	len=278	ExpAA=0.00	First60=0.00	PredHel=0	Topology=o
1110005A09	len=68	ExpAA=0.00	First60=0.00	PredHel=0	Topology=o
1110005A23	len=210	ExpAA=0.00	First60=0.00	PredHel=0	Topology=o
1110005B12	len=150	ExpAA=0.00	First60=0.00	PredHel=0	Topology=o
1110005D12	len=99	ExpAA=0.00	First60=0.00	PredHel=0	Topology=o
1110005D17	len=308	ExpAA=0.00	First60=0.00	PredHel=0	Topology=o
1110005D19	len=90	ExpAA=0.11	First60=0.01	PredHel=0	Topology=o
1110005D21	len=122	ExpAA=0.00	First60=0.00	PredHel=0	Topology=o
1110005E19	len=87	ExpAA=0.00	First60=0.00	PredHel=0	Topology=o
1110005F07	len=266	ExpAA=0.00	First60=0.00	PredHel=0	Topology=o
1110005F20	len=211	ExpAA=0.00	First60=0.00	PredHel=0	Topology=o
1110005G09	len=61	ExpAA=0.00	First60=0.00	PredHel=0	Topology=o
1110005I11	len=298	ExpAA=70.89	First60=2.11	PredHel=2	Topology=i112-134o209-231i
1110005J13	len=113	ExpAA=0.00	First60=0.00	PredHel=0	Topology=i
1110005K11	len=147	ExpAA=0.14	First60=0.00	PredHel=0	Topology=o
1110005K13	len=117	ExpAA=0.00	First60=0.00	PredHel=0	Topology=o
1110005K21	len=114	ExpAA=0.00	First60=0.00	PredHel=0	Topology=o
1110005L13	len=86	ExpAA=0.01	First60=0.01	PredHel=0	Topology=i
1110005L17	len=153	ExpAA=74.84	First60=20.05	PredHel=4	Topology=o10-27i64-81o85-104i117-139o
1110005N07	len=52	ExpAA=16.37	First60=16.37	PredHel=1	Topology=o13-30i
1110005N14	len=164	ExpAA=0.06	First60=0.06	PredHel=0	Topology=o
1110005N20	len=44	ExpAA=2.88	First60=2.88	PredHel=0	Topology=o
1110005N24	len=170	ExpAA=3.29	First60=3.28	PredHel=0	Topology=o
1110005O19	len=214	ExpAA=0.08	First60=0.08	PredHel=0	Topology=o
1110006A04	len=178	ExpAA=0.00	First60=0.00	PredHel=0	Topology=o
1110006B14	len=135	ExpAA=21.31	First60=21.19	PredHel=1	Topology=o38-60i
1110006C21	len=128	ExpAA=0.00	First60=0.00	PredHel=0	Topology=o
1110006D14	len=79	ExpAA=32.11	First60=24.54	PredHel=1	Topology=o22-44i
1110006E04	len=178	ExpAA=28.28	First60=0.00	PredHel=1	Topology=i97-119o
1110006E12	len=214	ExpAA=0.08	First60=0.08	PredHel=0	Topology=o
1110006E17	len=153	ExpAA=74.84	First60=20.05	PredHel=4	Topology=o10-27i64-81o85-104i117-139o
1110006E22	len=513	ExpAA=0.00	First60=0.00	PredHel=0	Topology=o
1110006G06	len=98	ExpAA=0.00	First60=0.00	PredHel=0	Topology=i
1110006G09	len=47	ExpAA=0.00	First60=0.00	PredHel=0	Topology=i
1110006I11	len=145	ExpAA=0.00	First60=0.00	PredHel=0	Topology=o
1110006I12	len=92	ExpAA=8.51	First60=3.76	PredHel=0	Topology=i
1110006O16	len=122	ExpAA=0.00	First60=0.00	PredHel=0	Topology=o
1110006O17	len=19	ExpAA=0.00	First60=0.00	PredHel=0	Topology=i
1110006P06	len=86	ExpAA=0.00	First60=0.00	PredHel=0	Topology=i
1110007A04	len=178	ExpAA=0.52	First60=0.51	PredHel=0	Topology=o
1110007A06	len=42	ExpAA=0.00	First60=0.00	PredHel=0	Topology=o
1110007A14	len=212	ExpAA=104.77	First60=14.98	PredHel=4	Topology=i56-78o116-138i151-168o178-200i
1110007B02	len=136	ExpAA=1.28	First60=0.45	PredHel=0	Topology=o
1110007B04	len=147	ExpAA=0.00	First60=0.00	PredHel=0	Topology=o
1110007B06	len=227	ExpAA=0.00	First60=0.00	PredHel=0	Topology=o
1110007B08	len=110	ExpAA=0.00	First60=0.00	PredHel=0	Topology=o
1110007B09	len=79	ExpAA=0.39	First60=0.39	PredHel=0	Topology=o
1110007B11	len=152	ExpAA=81.98	First60=29.95	PredHel=4	Topology=o25-42i49-71o86-105i112-134o
1110007C05	len=188	ExpAA=21.52	First60=0.00	PredHel=0	Topology=o
1110007C09	len=183	ExpAA=12.26	First60=0.00	PredHel=0	Topology=o
1110007C17	len=63	ExpAA=0.06	First60=0.06	PredHel=0	Topology=o
1110007C24	len=240	ExpAA=0.03	First60=0.00	PredHel=0	Topology=o
1110007D12	len=475	ExpAA=0.00	First60=0.00	PredHel=0	Topology=o
1110007D16	len=31	ExpAA=0.11	First60=0.11	PredHel=0	Topology=o
1110007E07	len=137	ExpAA=0.00	First60=0.00	PredHel=0	Topology=o
1110007E13	len=282	ExpAA=0.02	First60=0.01	PredHel=0	Topology=o
1110007F23	len=257	ExpAA=1.06	First60=0.01	PredHel=0	Topology=o
1110007G22	len=89	ExpAA=0.00	First60=0.00	PredHel=0	Topology=o
1110007H07	len=179	ExpAA=0.00	First60=0.00	PredHel=0	Topology=o
1110007H10	len=143	ExpAA=11.48	First60=4.26	PredHel=0	Topology=o
1110007H17	len=62	ExpAA=0.00	First60=0.00	PredHel=0	Topology=o
1110007I23	len=71	ExpAA=0.00	First60=0.00	PredHel=0	Topology=o
1110007I24	len=87	ExpAA=22.12	First60=22.12	PredHel=1	Topology=o20-42i
1110007J04	len=98	ExpAA=44.14	First60=22.73	PredHel=2	Topology=i13-35o65-87i
1110007J13	len=162	ExpAA=0.00	First60=0.00	PredHel=0	Topology=o
1110007K13	len=152	ExpAA=0.07	First60=0.07	PredHel=0	Topology=o
1110007K17	len=118	ExpAA=0.00	First60=0.00	PredHel=0	Topology=o
1110007L03	len=238	ExpAA=0.01	First60=0.00	PredHel=0	Topology=o
1110007L15	len=327	ExpAA=5.31	First60=0.00	PredHel=0	Topology=o
1110007M04	len=173	ExpAA=0.00	First60=0.00	PredHel=0	Topology=o
1110007O17	len=467	ExpAA=1.64	First60=1.61	PredHel=0	Topology=o
1110007P09	len=301	ExpAA=85.01	First60=17.01	PredHel=3	Topology=i13-31o74-96i108-130o
1110007P10	len=148	ExpAA=0.00	First60=0.00	PredHel=0	Topology=o
1110008A07	len=125	ExpAA=0.80	First60=0.00	PredHel=0	Topology=o
1110008A10	len=118	ExpAA=42.42	First60=22.63	PredHel=2	Topology=o30-52i82-101o
1110008A12	len=267	ExpAA=22.28	First60=6.59	PredHel=1	Topology=i52-74o
1110008A16	len=70	ExpAA=0.00	First60=0.00	PredHel=0	Topology=o
1110008B24	len=186	ExpAA=0.00	First60=0.00	PredHel=0	Topology=o
1110008C05	len=48	ExpAA=0.01	First60=0.01	PredHel=0	Topology=o
1110008D14	len=118	ExpAA=0.00	First60=0.00	PredHel=0	Topology=o
1110008E06	len=160	ExpAA=0.00	First60=0.00	PredHel=0	Topology=o
1110008E15	len=152	ExpAA=0.00	First60=0.00	PredHel=0	Topology=o
1110008E19	len=184	ExpAA=0.08	First60=0.03	PredHel=0	Topology=o
1110008F13	len=129	ExpAA=60.54	First60=16.06	PredHel=3	Topology=o45-63i70-92o107-126i
1110008F23	len=37	ExpAA=22.74	First60=22.74	PredHel=1	Topology=i7-29o
1110008F24	len=220	ExpAA=0.04	First60=0.00	PredHel=0	Topology=o
1110008G13	len=242	ExpAA=0.01	First60=0.00	PredHel=0	Topology=o
1110008G16	len=183	ExpAA=0.04	First60=0.00	PredHel=0	Topology=o
1110008H08	len=134	ExpAA=45.40	First60=6.53	PredHel=2	Topology=i53-75o85-107i
1110008H16	len=168	ExpAA=0.00	First60=0.00	PredHel=0	Topology=o
1110008I04	len=249	ExpAA=20.66	First60=0.00	PredHel=1	Topology=o226-248i
1110008I14	len=258	ExpAA=23.64	First60=0.00	PredHel=1	Topology=o205-227i
1110008I16	len=174	ExpAA=0.00	First60=0.00	PredHel=0	Topology=o
1110008I18	len=71	ExpAA=0.00	First60=0.00	PredHel=0	Topology=o
1110008I22	len=129	ExpAA=0.00	First60=0.00	PredHel=0	Topology=o
1110008J03	len=253	ExpAA=0.00	First60=0.00	PredHel=0	Topology=o
1110008J04	len=360	ExpAA=0.00	First60=0.00	PredHel=0	Topology=o
1110008J20	len=143	ExpAA=0.00	First60=0.00	PredHel=0	Topology=o
1110008K04	len=135	ExpAA=0.00	First60=0.00	PredHel=0	Topology=i
1110008K06	len=80	ExpAA=0.00	First60=0.00	PredHel=0	Topology=o
1110008K10	len=266	ExpAA=22.28	First60=6.59	PredHel=1	Topology=i52-74o
1110008K14	len=15	ExpAA=0.00	First60=0.00	PredHel=0	Topology=i
1110008L10	len=71	ExpAA=0.00	First60=0.00	PredHel=0	Topology=i
1110008L16	len=215	ExpAA=0.00	First60=0.00	PredHel=0	Topology=o
1110008M06	len=70	ExpAA=0.00	First60=0.00	PredHel=0	Topology=o
1110008M22	len=239	ExpAA=0.00	First60=0.00	PredHel=0	Topology=o
1110008N24	len=209	ExpAA=0.38	First60=0.38	PredHel=0	Topology=o
1110008O09	len=81	ExpAA=0.00	First60=0.00	PredHel=0	Topology=o
1110008P14	len=83	ExpAA=0.00	First60=0.00	PredHel=0	Topology=o
1110011B15	len=87	ExpAA=0.00	First60=0.00	PredHel=0	Topology=o
1110011C18	len=371	ExpAA=0.00	First60=0.00	PredHel=0	Topology=o
1110011C24	len=121	ExpAA=0.05	First60=0.05	PredHel=0	Topology=o
1110011D13	len=503	ExpAA=186.49	First60=18.40	PredHel=8	Topology=i12-31o65-87i100-122o135-152i250-272o287-309i426-445o460-482i
1110011E08	len=43	ExpAA=0.00	First60=0.00	PredHel=0	Topology=o
1110011E12	len=192	ExpAA=0.00	First60=0.00	PredHel=0	Topology=o
1110011F07	len=99	ExpAA=0.00	First60=0.00	PredHel=0	Topology=o
1110011F09	len=201	ExpAA=0.08	First60=0.08	PredHel=0	Topology=o
1110011H05	len=268	ExpAA=0.00	First60=0.00	PredHel=0	Topology=o
1110011I19	len=84	ExpAA=0.00	First60=0.00	PredHel=0	Topology=i
1110011K10	len=83	ExpAA=0.03	First60=0.02	PredHel=0	Topology=i
1110011K24	len=110	ExpAA=0.00	First60=0.00	PredHel=0	Topology=o
1110011P05	len=190	ExpAA=1.57	First60=0.00	PredHel=0	Topology=o
1110012B23	len=278	ExpAA=18.80	First60=18.80	PredHel=1	Topology=o5-27i
1110012C06	len=429	ExpAA=220.13	First60=23.14	PredHel=11	Topology=i7-26o49-71i78-100o134-156i169-188o220-239i260-282o302-322i329-351o366-388i395-417o
1110012D12	len=136	ExpAA=10.74	First60=10.30	PredHel=0	Topology=o
1110012E06	len=572	ExpAA=122.12	First60=0.00	PredHel=5	Topology=o328-350i357-379o394-416i471-493o508-530i
1110012E09	len=94	ExpAA=0.00	First60=0.00	PredHel=0	Topology=o
1110012F06	len=328	ExpAA=0.20	First60=0.00	PredHel=0	Topology=o
1110012F09	len=156	ExpAA=0.00	First60=0.00	PredHel=0	Topology=o
1110012H04	len=97	ExpAA=0.00	First60=0.00	PredHel=0	Topology=o
1110012I01	len=188	ExpAA=0.28	First60=0.01	PredHel=0	Topology=o
1110012I24	len=205	ExpAA=0.00	First60=0.00	PredHel=0	Topology=i
1110012J09	len=119	ExpAA=0.00	First60=0.00	PredHel=0	Topology=o
1110012J11	len=335	ExpAA=0.00	First60=0.00	PredHel=0	Topology=o
1110012J22	len=257	ExpAA=0.00	First60=0.00	PredHel=0	Topology=o
1110012K14	len=111	ExpAA=35.36	First60=9.58	PredHel=2	Topology=i46-68o83-101i
1110012K21	len=2	ExpAA=0.00	First60=0.00	PredHel=0	Topology=i
1110012L01	len=99	ExpAA=2.57	First60=2.57	PredHel=0	Topology=o
1110012L15	len=101	ExpAA=22.05	First60=22.05	PredHel=1	Topology=o4-26i
1110012L19	len=157	ExpAA=0.00	First60=0.00	PredHel=0	Topology=o
1110012M04	len=170	ExpAA=0.01	First60=0.00	PredHel=0	Topology=o
1110012M11	len=271	ExpAA=0.04	First60=0.04	PredHel=0	Topology=o
1110012M19	len=107	ExpAA=0.00	First60=0.00	PredHel=0	Topology=o
1110012N22	len=153	ExpAA=51.48	First60=18.58	PredHel=2	Topology=o47-69i82-104o
1110012O05	len=113	ExpAA=0.00	First60=0.00	PredHel=0	Topology=o
1110012O14	len=177	ExpAA=22.30	First60=22.27	PredHel=1	Topology=i7-29o
1110012P09	len=148	ExpAA=0.00	First60=0.00	PredHel=0	Topology=o
1110013A05	len=365	ExpAA=66.24	First60=25.78	PredHel=2	Topology=i13-35o346-363i
1110013A16	len=386	ExpAA=0.34	First60=0.28	PredHel=0	Topology=o
1110013A17	len=134	ExpAA=0.00	First60=0.00	PredHel=0	Topology=o
1110013B16	len=218	ExpAA=19.46	First60=19.41	PredHel=1	Topology=i12-29o
1110013D10	len=244	ExpAA=1.19	First60=1.18	PredHel=0	Topology=o
1110013E13	len=489	ExpAA=202.20	First60=20.86	PredHel=9	Topology=o20-42i63-85o112-134i154-176o196-218i297-319o350-372i393-415o430-452i
1110013E23	len=142	ExpAA=0.00	First60=0.00	PredHel=0	Topology=o
1110013F23	len=179	ExpAA=0.05	First60=0.05	PredHel=0	Topology=o
1110013G13	len=204	ExpAA=0.00	First60=0.00	PredHel=0	Topology=o
1110013H04	len=212	ExpAA=0.02	First60=0.00	PredHel=0	Topology=o
1110013J02	len=215	ExpAA=98.28	First60=22.92	PredHel=5	Topology=i21-43o53-75i82-104o119-141i148-170o
1110013J05	len=316	ExpAA=0.00	First60=0.00	PredHel=0	Topology=o
1110013L07	len=52	ExpAA=0.00	First60=0.00	PredHel=0	Topology=o
1110013M21	len=183	ExpAA=42.21	First60=0.00	PredHel=2	Topology=i88-110o130-149i
1110013O05	len=104	ExpAA=0.00	First60=0.00	PredHel=0	Topology=i
1110013P06	len=261	ExpAA=0.00	First60=0.00	PredHel=0	Topology=o
1110014A12	len=272	ExpAA=102.68	First60=20.58	PredHel=5	Topology=o10-30i67-86o106-125i163-185o200-222i
1110014A23	len=183	ExpAA=76.73	First60=20.11	PredHel=3	Topology=i40-62o97-119i139-161o
1110014B07	len=245	ExpAA=19.66	First60=19.56	PredHel=1	Topology=i12-31o
1110014B13	len=146	ExpAA=87.78	First60=42.50	PredHel=4	Topology=i13-33o38-60i73-95o108-130i
1110014C03	len=219	ExpAA=44.56	First60=21.93	PredHel=2	Topology=o15-37i186-208o
1110014C11	len=159	ExpAA=0.00	First60=0.00	PredHel=0	Topology=o
1110014C24	len=12	ExpAA=0.00	First60=0.00	PredHel=0	Topology=i
1110014D08	len=196	ExpAA=67.86	First60=20.25	PredHel=3	Topology=o39-61i63-85o140-162i
1110014D11	len=125	ExpAA=0.08	First60=0.00	PredHel=0	Topology=i
1110014D14	len=28	ExpAA=0.00	First60=0.00	PredHel=0	Topology=o
1110014D18	len=247	ExpAA=0.00	First60=0.00	PredHel=0	Topology=o
1110014E06	len=127	ExpAA=0.00	First60=0.00	PredHel=0	Topology=o
1110014E21	len=253	ExpAA=0.87	First60=0.12	PredHel=0	Topology=o
1110014E22	len=99	ExpAA=0.02	First60=0.00	PredHel=0	Topology=o
1110014F02	len=231	ExpAA=0.80	First60=0.00	PredHel=0	Topology=o
1110014F07	len=266	ExpAA=0.07	First60=0.02	PredHel=0	Topology=o
1110014F12	len=253	ExpAA=91.59	First60=25.82	PredHel=4	Topology=i21-43o58-80i93-115o222-244i
1110014F24	len=104	ExpAA=0.44	First60=0.44	PredHel=0	Topology=o
1110014H06	len=127	ExpAA=0.00	First60=0.00	PredHel=0	Topology=o
1110014H13	len=92	ExpAA=0.00	First60=0.00	PredHel=0	Topology=o
1110014J01	len=280	ExpAA=0.00	First60=0.00	PredHel=0	Topology=i
1110014J03	len=221	ExpAA=0.00	First60=0.00	PredHel=0	Topology=o
1110014J09	len=250	ExpAA=0.00	First60=0.00	PredHel=0	Topology=o
1110014J22	len=408	ExpAA=0.14	First60=0.05	PredHel=0	Topology=o
1110014K05	len=147	ExpAA=0.00	First60=0.00	PredHel=0	Topology=o
1110014L01	len=273	ExpAA=0.14	First60=0.00	PredHel=0	Topology=o
1110014L05	len=165	ExpAA=8.32	First60=7.36	PredHel=0	Topology=o
1110014L17	len=188	ExpAA=21.02	First60=21.02	PredHel=1	Topology=o10-32i
1110014M10	len=103	ExpAA=0.00	First60=0.00	PredHel=0	Topology=i
1110014M16	len=17	ExpAA=0.00	First60=0.00	PredHel=0	Topology=i
1110014N07	len=123	ExpAA=0.00	First60=0.00	PredHel=0	Topology=o
1110014N10	len=176	ExpAA=0.00	First60=0.00	PredHel=0	Topology=o
1110014N22	len=62	ExpAA=0.28	First60=0.28	PredHel=0	Topology=o
1110014P06	len=127	ExpAA=0.00	First60=0.00	PredHel=0	Topology=o
1110015A04	len=153	ExpAA=0.00	First60=0.00	PredHel=0	Topology=o
1110015A12	len=151	ExpAA=0.00	First60=0.00	PredHel=0	Topology=o
1110015A16	len=179	ExpAA=0.00	First60=0.00	PredHel=0	Topology=o
1110015E04	len=87	ExpAA=0.00	First60=0.00	PredHel=0	Topology=o
1110015E18	len=200	ExpAA=0.01	First60=0.00	PredHel=0	Topology=o
1110015E22	len=330	ExpAA=42.51	First60=19.75	PredHel=2	Topology=o4-23i199-221o
1110015G04	len=270	ExpAA=0.00	First60=0.00	PredHel=0	Topology=o
1110015K06	len=140	ExpAA=0.04	First60=0.00	PredHel=0	Topology=o
1110015M06	len=179	ExpAA=0.00	First60=0.00	PredHel=0	Topology=o
1110015O06	len=255	ExpAA=0.00	First60=0.00	PredHel=0	Topology=o
1110015O20	len=244	ExpAA=0.00	First60=0.00	PredHel=0	Topology=o
1110015O22	len=83	ExpAA=0.00	First60=0.00	PredHel=0	Topology=o
1110017A08	len=193	ExpAA=90.31	First60=21.67	PredHel=4	Topology=i13-35o77-99i106-128o148-170i
1110017A21	len=158	ExpAA=0.00	First60=0.00	PredHel=0	Topology=o
1110017B05	len=128	ExpAA=4.84	First60=2.78	PredHel=0	Topology=i
1110017C07	len=117	ExpAA=23.15	First60=20.21	PredHel=1	Topology=i43-65o
1110017C11	len=86	ExpAA=0.00	First60=0.00	PredHel=0	Topology=o
1110017C15	len=180	ExpAA=0.22	First60=0.00	PredHel=0	Topology=o
1110017C22	len=87	ExpAA=44.39	First60=23.82	PredHel=2	Topology=o26-48i61-83o
1110017D15	len=126	ExpAA=0.00	First60=0.00	PredHel=0	Topology=o
1110017E09	len=202	ExpAA=100.29	First60=21.78	PredHel=5	Topology=o31-53i60-77o97-119i126-144o154-176i
1110017E11	len=149	ExpAA=9.67	First60=9.66	PredHel=0	Topology=o
1110017G11	len=131	ExpAA=1.11	First60=0.00	PredHel=0	Topology=o
1110017H11	len=107	ExpAA=0.69	First60=0.00	PredHel=0	Topology=o
1110017I16	len=116	ExpAA=5.53	First60=5.53	PredHel=0	Topology=o
1110017J07	len=82	ExpAA=2.36	First60=2.36	PredHel=0	Topology=o
1110017K23	len=58	ExpAA=0.00	First60=0.00	PredHel=0	Topology=i
1110017L07	len=2	ExpAA=0.00	First60=0.00	PredHel=0	Topology=i
1110017M23	len=287	ExpAA=0.04	First60=0.00	PredHel=0	Topology=o
1110017O07	len=225	ExpAA=0.00	First60=0.00	PredHel=0	Topology=o
1110017O22	len=64	ExpAA=0.00	First60=0.00	PredHel=0	Topology=i
1110017O23	len=279	ExpAA=165.17	First60=41.42	PredHel=8	Topology=i2-24o29-46i59-81o99-121i134-151o161-183i190-212o245-267i
1110018B14	len=160	ExpAA=0.74	First60=0.43	PredHel=0	Topology=o
1110018C11	len=125	ExpAA=0.00	First60=0.00	PredHel=0	Topology=o
1110018D07	len=154	ExpAA=0.00	First60=0.00	PredHel=0	Topology=o
1110018D09	len=329	ExpAA=21.61	First60=21.59	PredHel=1	Topology=i21-43o
1110018F01	len=210	ExpAA=0.00	First60=0.00	PredHel=0	Topology=o
1110018H23	len=240	ExpAA=0.65	First60=0.50	PredHel=0	Topology=o
1110018H24	len=186	ExpAA=0.00	First60=0.00	PredHel=0	Topology=o
1110018I13	len=475	ExpAA=0.00	First60=0.00	PredHel=0	Topology=o
1110018J12	len=138	ExpAA=0.00	First60=0.00	PredHel=0	Topology=o
1110018J18	len=226	ExpAA=0.03	First60=0.00	PredHel=0	Topology=o
1110018K11	len=73	ExpAA=0.00	First60=0.00	PredHel=0	Topology=o
1110018L11	len=148	ExpAA=0.06	First60=0.05	PredHel=0	Topology=o
1110018L13	len=242	ExpAA=0.00	First60=0.00	PredHel=0	Topology=o
1110018L16	len=170	ExpAA=0.02	First60=0.02	PredHel=0	Topology=o
1110018L19	len=94	ExpAA=0.00	First60=0.00	PredHel=0	Topology=o
1110018M03	len=217	ExpAA=0.00	First60=0.00	PredHel=0	Topology=o
1110018N15	len=437	ExpAA=0.00	First60=0.00	PredHel=0	Topology=o
1110018N24	len=230	ExpAA=0.00	First60=0.00	PredHel=0	Topology=o
1110018O07	len=139	ExpAA=0.00	First60=0.00	PredHel=0	Topology=i
1110018O12	len=107	ExpAA=0.39	First60=0.00	PredHel=0	Topology=o
1110018P04	len=248	ExpAA=0.00	First60=0.00	PredHel=0	Topology=o
1110018P06	len=267	ExpAA=0.00	First60=0.00	PredHel=0	Topology=o
1110018P21	len=278	ExpAA=0.00	First60=0.00	PredHel=0	Topology=o
1110019B02	len=303	ExpAA=0.34	First60=0.00	PredHel=0	Topology=o
1110019C05	len=225	ExpAA=0.00	First60=0.00	PredHel=0	Topology=o
1110019C08	len=253	ExpAA=91.29	First60=22.49	PredHel=4	Topology=i5-27o141-163i175-197o212-234i
1110019C14	len=24	ExpAA=0.00	First60=0.00	PredHel=0	Topology=o
1110019C20	len=189	ExpAA=42.54	First60=20.40	PredHel=2	Topology=i24-46o159-181i
1110019D04	len=223	ExpAA=0.00	First60=0.00	PredHel=0	Topology=o
1110019E08	len=104	ExpAA=0.08	First60=0.08	PredHel=0	Topology=o
1110019G02	len=102	ExpAA=0.00	First60=0.00	PredHel=0	Topology=i
1110019G12	len=146	ExpAA=22.06	First60=0.00	PredHel=1	Topology=i119-141o
1110019G21	len=275	ExpAA=0.08	First60=0.07	PredHel=0	Topology=o
1110019H14	len=88	ExpAA=20.99	First60=5.72	PredHel=1	Topology=o57-76i
1110019I12	len=67	ExpAA=0.00	First60=0.00	PredHel=0	Topology=o
1110019I14	len=118	ExpAA=22.20	First60=22.20	PredHel=1	Topology=o5-27i
1110019I16	len=139	ExpAA=0.00	First60=0.00	PredHel=0	Topology=o
1110019J04	len=51	ExpAA=10.56	First60=10.56	PredHel=0	Topology=o
1110019K01	len=306	ExpAA=0.04	First60=0.00	PredHel=0	Topology=o
1110019K20	len=9	ExpAA=0.00	First60=0.00	PredHel=0	Topology=i
1110019K23	len=200	ExpAA=0.04	First60=0.00	PredHel=0	Topology=o
1110019L16	len=182	ExpAA=0.00	First60=0.00	PredHel=0	Topology=o
1110019M09	len=311	ExpAA=0.87	First60=0.00	PredHel=0	Topology=o
1110019N08	len=371	ExpAA=0.11	First60=0.00	PredHel=0	Topology=o
1110019N10	len=163	ExpAA=0.65	First60=0.00	PredHel=0	Topology=o
1110019O14	len=229	ExpAA=0.00	First60=0.00	PredHel=0	Topology=o
1110020A04	len=290	ExpAA=0.00	First60=0.00	PredHel=0	Topology=o
1110020A06	len=171	ExpAA=0.11	First60=0.00	PredHel=0	Topology=o
1110020A07	len=330	ExpAA=0.08	First60=0.07	PredHel=0	Topology=o
1110020A09	len=253	ExpAA=43.40	First60=0.85	PredHel=2	Topology=i100-122o137-156i
1110020A23	len=137	ExpAA=0.02	First60=0.02	PredHel=0	Topology=o
1110020B03	len=309	ExpAA=0.10	First60=0.00	PredHel=0	Topology=o
1110020B04	len=188	ExpAA=23.10	First60=23.10	PredHel=1	Topology=o20-42i
1110020C01	len=138	ExpAA=0.00	First60=0.00	PredHel=0	Topology=o
1110020C03	len=117	ExpAA=0.00	First60=0.00	PredHel=0	Topology=o
1110020C13	len=137	ExpAA=0.66	First60=0.00	PredHel=0	Topology=o
1110020D10	len=131	ExpAA=0.00	First60=0.00	PredHel=0	Topology=o
1110020E07	len=229	ExpAA=0.16	First60=0.00	PredHel=0	Topology=o
1110020E15	len=178	ExpAA=0.00	First60=0.00	PredHel=0	Topology=o
1110020F21	len=188	ExpAA=0.06	First60=0.00	PredHel=0	Topology=o
1110020G09	len=234	ExpAA=0.00	First60=0.00	PredHel=0	Topology=o
1110020G17	len=16	ExpAA=0.00	First60=0.00	PredHel=0	Topology=i
1110020G21	len=269	ExpAA=24.98	First60=0.59	PredHel=1	Topology=o107-129i
1110020H24	len=34	ExpAA=0.00	First60=0.00	PredHel=0	Topology=o
1110020I04	len=77	ExpAA=0.00	First60=0.00	PredHel=0	Topology=o
1110020J11	len=75	ExpAA=0.00	First60=0.00	PredHel=0	Topology=o
1110020K04	len=266	ExpAA=0.01	First60=0.01	PredHel=0	Topology=o
1110020K11	len=82	ExpAA=0.01	First60=0.01	PredHel=0	Topology=o
1110020L05	len=128	ExpAA=0.85	First60=0.51	PredHel=0	Topology=o
1110020L19	len=177	ExpAA=0.04	First60=0.00	PredHel=0	Topology=o
1110020L24	len=200	ExpAA=0.36	First60=0.00	PredHel=0	Topology=o
1110020M19	len=461	ExpAA=0.00	First60=0.00	PredHel=0	Topology=o
1110020M21	len=100	ExpAA=0.00	First60=0.00	PredHel=0	Topology=o
1110020N13	len=148	ExpAA=0.00	First60=0.00	PredHel=0	Topology=o
1110020O19	len=98	ExpAA=0.00	First60=0.00	PredHel=0	Topology=o
1110020P15	len=64	ExpAA=18.15	First60=18.15	PredHel=1	Topology=i13-32o
1110021A17	len=222	ExpAA=0.00	First60=0.00	PredHel=0	Topology=o
1110021A20	len=145	ExpAA=50.68	First60=7.56	PredHel=2	Topology=o61-83i103-122o
1110021B17	len=58	ExpAA=0.00	First60=0.00	PredHel=0	Topology=i
1110021C16	len=93	ExpAA=25.59	First60=25.59	PredHel=1	Topology=o34-56i
1110021C22	len=98	ExpAA=0.10	First60=0.00	PredHel=0	Topology=o
1110021D01	len=114	ExpAA=81.38	First60=40.97	PredHel=4	Topology=i13-30o34-56i63-82o87-109i
1110021D09	len=87	ExpAA=0.00	First60=0.00	PredHel=0	Topology=o
1110021D20	len=351	ExpAA=20.13	First60=14.06	PredHel=0	Topology=o
1110021H02	len=167	ExpAA=1.97	First60=0.00	PredHel=0	Topology=o
1110021I22	len=276	ExpAA=0.05	First60=0.03	PredHel=0	Topology=o
1110021J02	len=109	ExpAA=18.63	First60=0.00	PredHel=1	Topology=i90-107o
1110021J17	len=71	ExpAA=0.00	First60=0.00	PredHel=0	Topology=o
1110021L12	len=137	ExpAA=0.01	First60=0.00	PredHel=0	Topology=o
1110021N07	len=251	ExpAA=106.33	First60=26.96	PredHel=5	Topology=i20-42o57-79i99-116o120-137i157-179o
1110021N19	len=110	ExpAA=4.86	First60=4.85	PredHel=0	Topology=o
1110021O13	len=196	ExpAA=0.10	First60=0.08	PredHel=0	Topology=o
1110021O21	len=350	ExpAA=0.00	First60=0.00	PredHel=0	Topology=o
1110022I03	len=133	ExpAA=0.00	First60=0.00	PredHel=0	Topology=i
1110023P21	len=137	ExpAA=0.02	First60=0.00	PredHel=0	Topology=o
1110025A19	len=123	ExpAA=41.61	First60=19.37	PredHel=2	Topology=o20-42i98-120o
1110025G12	len=127	ExpAA=22.79	First60=22.19	PredHel=1	Topology=o37-59i
1110025H02	len=308	ExpAA=21.97	First60=0.00	PredHel=1	Topology=o75-94i
1110025H03	len=69	ExpAA=0.00	First60=0.00	PredHel=0	Topology=o
1110025H10	len=197	ExpAA=0.28	First60=0.00	PredHel=0	Topology=i
1110025H15	len=366	ExpAA=0.00	First60=0.00	PredHel=0	Topology=o
1110025I09	len=230	ExpAA=35.65	First60=0.04	PredHel=1	Topology=i199-221o
1110025J02	len=242	ExpAA=0.00	First60=0.00	PredHel=0	Topology=o
1110025J15	len=260	ExpAA=43.86	First60=0.00	PredHel=2	Topology=i139-161o226-245i
1110025L05	len=86	ExpAA=0.00	First60=0.00	PredHel=0	Topology=o
1110025L11	len=78	ExpAA=26.17	First60=20.73	PredHel=0	Topology=o
1110025O06	len=148	ExpAA=0.00	First60=0.00	PredHel=0	Topology=o
1110025O13	len=262	ExpAA=22.30	First60=6.59	PredHel=1	Topology=i52-74o
1110025O22	len=158	ExpAA=0.09	First60=0.06	PredHel=0	Topology=o
1110025P14	len=330	ExpAA=135.49	First60=21.41	PredHel=6	Topology=o15-37i76-98o132-150i171-193o208-227i272-294o
1110025P17	len=379	ExpAA=2.42	First60=2.18	PredHel=0	Topology=o
1110025P21	len=170	ExpAA=48.84	First60=32.04	PredHel=2	Topology=i21-43o47-64i
1110027H15	len=168	ExpAA=0.00	First60=0.00	PredHel=0	Topology=o
1110027I23	len=25	ExpAA=0.00	First60=0.00	PredHel=0	Topology=o
1110027M19	len=188	ExpAA=0.00	First60=0.00	PredHel=0	Topology=o
1110028A07	len=96	ExpAA=41.90	First60=29.45	PredHel=2	Topology=o25-47i54-76o
1110028C04	len=310	ExpAA=0.09	First60=0.00	PredHel=0	Topology=o
1110028G01	len=82	ExpAA=0.00	First60=0.00	PredHel=0	Topology=o
1110028I06	len=67	ExpAA=0.02	First60=0.02	PredHel=0	Topology=o
1110028N05	len=241	ExpAA=0.01	First60=0.00	PredHel=0	Topology=o
1110028N13	len=44	ExpAA=0.00	First60=0.00	PredHel=0	Topology=i
1110029A09	len=125	ExpAA=0.00	First60=0.00	PredHel=0	Topology=o
1110029C01	len=56	ExpAA=17.62	First60=17.62	PredHel=1	Topology=o10-27i
1110029C13	len=137	ExpAA=0.00	First60=0.00	PredHel=0	Topology=i
1110029E05	len=297	ExpAA=0.00	First60=0.00	PredHel=0	Topology=o
1110029E17	len=157	ExpAA=0.94	First60=0.00	PredHel=0	Topology=o
1110029E22	len=48	ExpAA=22.20	First60=22.20	PredHel=1	Topology=i21-43o
1110029E24	len=266	ExpAA=0.05	First60=0.03	PredHel=0	Topology=o
1110029F22	len=188	ExpAA=5.18	First60=0.14	PredHel=0	Topology=o
1110029G07	len=313	ExpAA=0.92	First60=0.05	PredHel=0	Topology=o
1110029H15	len=197	ExpAA=0.00	First60=0.00	PredHel=0	Topology=o
1110029M05	len=85	ExpAA=0.00	First60=0.00	PredHel=0	Topology=o
1110029O20	len=113	ExpAA=0.00	First60=0.00	PredHel=0	Topology=o
1110030A22	len=121	ExpAA=0.00	First60=0.00	PredHel=0	Topology=o
1110030B05	len=274	ExpAA=0.59	First60=0.00	PredHel=0	Topology=o
1110030B23	len=48	ExpAA=0.00	First60=0.00	PredHel=0	Topology=o
1110030C18	len=150	ExpAA=0.00	First60=0.00	PredHel=0	Topology=o
1110030C19	len=26	ExpAA=0.00	First60=0.00	PredHel=0	Topology=o
1110030D14	len=19	ExpAA=0.00	First60=0.00	PredHel=0	Topology=o
1110030D19	len=278	ExpAA=0.10	First60=0.00	PredHel=0	Topology=o
1110030E14	len=213	ExpAA=0.00	First60=0.00	PredHel=0	Topology=o
1110030G05	len=84	ExpAA=0.05	First60=0.05	PredHel=0	Topology=o
1110030G24	len=159	ExpAA=0.01	First60=0.00	PredHel=0	Topology=o
1110030J02	len=75	ExpAA=0.09	First60=0.09	PredHel=0	Topology=o
1110030J09	len=117	ExpAA=0.00	First60=0.00	PredHel=0	Topology=o
1110030K05	len=257	ExpAA=0.04	First60=0.00	PredHel=0	Topology=o
1110030M18	len=222	ExpAA=0.44	First60=0.00	PredHel=0	Topology=o
1110030M22	len=73	ExpAA=0.00	First60=0.00	PredHel=0	Topology=o
1110030N11	len=48	ExpAA=11.80	First60=11.80	PredHel=0	Topology=o
1110030O19	len=293	ExpAA=2.40	First60=2.05	PredHel=0	Topology=o
1110031B11	len=143	ExpAA=0.00	First60=0.00	PredHel=0	Topology=i
1110031E13	len=155	ExpAA=0.00	First60=0.00	PredHel=0	Topology=o
1110031F06	len=147	ExpAA=0.01	First60=0.00	PredHel=0	Topology=o
1110031F21	len=161	ExpAA=67.40	First60=21.81	PredHel=3	Topology=i5-27o71-93i118-140o
1110031H06	len=114	ExpAA=0.37	First60=0.37	PredHel=0	Topology=o
1110031I02	len=315	ExpAA=22.64	First60=20.76	PredHel=1	Topology=i39-61o
1110031L08	len=150	ExpAA=0.00	First60=0.00	PredHel=0	Topology=o
1110031M01	len=192	ExpAA=87.36	First60=31.81	PredHel=4	Topology=i35-52o62-84i91-108o113-135i
1110031N17	len=285	ExpAA=0.00	First60=0.00	PredHel=0	Topology=o
1110031O03	len=109	ExpAA=24.82	First60=17.59	PredHel=0	Topology=o
1110031O23	len=166	ExpAA=0.00	First60=0.00	PredHel=0	Topology=o
1110031P12	len=257	ExpAA=91.40	First60=23.85	PredHel=4	Topology=i13-35o59-81i93-115o232-254i
1110031P16	len=245	ExpAA=0.06	First60=0.00	PredHel=0	Topology=o
1110032A03	len=166	ExpAA=0.00	First60=0.00	PredHel=0	Topology=o
1110032A04	len=76	ExpAA=26.17	First60=26.12	PredHel=1	Topology=i35-57o
1110032C02	len=182	ExpAA=0.03	First60=0.03	PredHel=0	Topology=o
1110032C13	len=236	ExpAA=0.00	First60=0.00	PredHel=0	Topology=o
1110032C24	len=244	ExpAA=0.02	First60=0.00	PredHel=0	Topology=o
1110032D12	len=111	ExpAA=22.72	First60=0.00	PredHel=1	Topology=i79-101o
1110032D14	len=272	ExpAA=1.80	First60=0.00	PredHel=0	Topology=o
1110032D16	len=67	ExpAA=27.44	First60=27.44	PredHel=1	Topology=o20-42i
1110032F01	len=140	ExpAA=0.00	First60=0.00	PredHel=0	Topology=o
1110032F09	len=262	ExpAA=0.02	First60=0.00	PredHel=0	Topology=o
1110032G03	len=43	ExpAA=14.31	First60=14.31	PredHel=1	Topology=o15-37i
1110032J02	len=305	ExpAA=0.00	First60=0.00	PredHel=0	Topology=o
1110032J11	len=237	ExpAA=2.34	First60=0.02	PredHel=0	Topology=o
1110032K01	len=189	ExpAA=21.95	First60=20.32	PredHel=1	Topology=o15-35i
1110032K10	len=171	ExpAA=0.00	First60=0.00	PredHel=0	Topology=o
1110032L15	len=142	ExpAA=0.01	First60=0.00	PredHel=0	Topology=o
1110032N12	len=365	ExpAA=0.00	First60=0.00	PredHel=0	Topology=o
1110032O16	len=240	ExpAA=45.57	First60=22.86	PredHel=2	Topology=o20-42i205-227o
1110032O22	len=115	ExpAA=0.00	First60=0.00	PredHel=0	Topology=o
1110032P04	len=422	ExpAA=0.52	First60=0.46	PredHel=0	Topology=o
1110033B05	len=38	ExpAA=0.00	First60=0.00	PredHel=0	Topology=i
1110033B19	len=218	ExpAA=0.01	First60=0.00	PredHel=0	Topology=o
1110033C18	len=226	ExpAA=0.25	First60=0.00	PredHel=0	Topology=o
1110033C23	len=149	ExpAA=0.00	First60=0.00	PredHel=0	Topology=o
1110033F04	len=167	ExpAA=0.00	First60=0.00	PredHel=0	Topology=o
1110033G01	len=152	ExpAA=0.00	First60=0.00	PredHel=0	Topology=o
1110033G02	len=81	ExpAA=0.02	First60=0.02	PredHel=0	Topology=i
1110033G07	len=39	ExpAA=0.00	First60=0.00	PredHel=0	Topology=o
1110033G16	len=160	ExpAA=0.14	First60=0.00	PredHel=0	Topology=o
1110033G21	len=183	ExpAA=0.01	First60=0.00	PredHel=0	Topology=o
1110033H09	len=168	ExpAA=0.00	First60=0.00	PredHel=0	Topology=o
1110033I13	len=218	ExpAA=0.00	First60=0.00	PredHel=0	Topology=o
1110033I14	len=154	ExpAA=0.00	First60=0.00	PredHel=0	Topology=o
1110033I23	len=142	ExpAA=0.00	First60=0.00	PredHel=0	Topology=o
1110033L09	len=25	ExpAA=0.00	First60=0.00	PredHel=0	Topology=i
1110033L23	len=303	ExpAA=0.00	First60=0.00	PredHel=0	Topology=o
1110033L24	len=166	ExpAA=6.00	First60=6.00	PredHel=0	Topology=o
1110033M17	len=76	ExpAA=0.05	First60=0.05	PredHel=0	Topology=i
1110033O09	len=179	ExpAA=0.00	First60=0.00	PredHel=0	Topology=o
1110033O10	len=174	ExpAA=6.52	First60=0.00	PredHel=0	Topology=o
1110033P22	len=40	ExpAA=0.00	First60=0.00	PredHel=0	Topology=i
1110034A02	len=172	ExpAA=0.00	First60=0.00	PredHel=0	Topology=o
1110034A24	len=328	ExpAA=0.00	First60=0.00	PredHel=0	Topology=o
1110034G11	len=177	ExpAA=0.02	First60=0.00	PredHel=0	Topology=o
1110034G24	len=206	ExpAA=0.00	First60=0.00	PredHel=0	Topology=o
1110034H02	len=577	ExpAA=0.17	First60=0.17	PredHel=0	Topology=o
1110034H23	len=147	ExpAA=0.29	First60=0.24	PredHel=0	Topology=o
1110034I12	len=203	ExpAA=0.00	First60=0.00	PredHel=0	Topology=o
1110034K16	len=477	ExpAA=163.26	First60=20.47	PredHel=7	Topology=i42-64o84-106i183-205o215-234i236-258o278-300i413-435o
1110034L04	len=291	ExpAA=0.02	First60=0.00	PredHel=0	Topology=o
1110034M04	len=54	ExpAA=0.00	First60=0.00	PredHel=0	Topology=o
1110034O14	len=123	ExpAA=38.65	First60=36.01	PredHel=2	Topology=i3-25o45-62i
1110034O16	len=157	ExpAA=0.00	First60=0.00	PredHel=0	Topology=o
1110034O18	len=79	ExpAA=0.00	First60=0.00	PredHel=0	Topology=i
1110035A10	len=186	ExpAA=0.32	First60=0.00	PredHel=0	Topology=o
1110035C09	len=380	ExpAA=0.12	First60=0.00	PredHel=0	Topology=o
1110035C23	len=419	ExpAA=0.00	First60=0.00	PredHel=0	Topology=o
1110035E02	len=48	ExpAA=0.00	First60=0.00	PredHel=0	Topology=o
1110035E17	len=387	ExpAA=1.50	First60=0.98	PredHel=0	Topology=o
1110035G07	len=2	ExpAA=0.00	First60=0.00	PredHel=0	Topology=i
1110035I01	len=80	ExpAA=22.25	First60=22.25	PredHel=1	Topology=o23-45i
1110035J03	len=59	ExpAA=0.02	First60=0.02	PredHel=0	Topology=o
1110035L05	len=308	ExpAA=3.28	First60=3.24	PredHel=0	Topology=o
1110036A13	len=144	ExpAA=0.00	First60=0.00	PredHel=0	Topology=o
1110036B12	len=64	ExpAA=0.00	First60=0.00	PredHel=0	Topology=o
1110036C17	len=106	ExpAA=45.96	First60=24.03	PredHel=2	Topology=o36-58i83-105o
1110036D22	len=359	ExpAA=0.12	First60=0.00	PredHel=0	Topology=o
1110036E10	len=141	ExpAA=0.11	First60=0.03	PredHel=0	Topology=o
1110036H21	len=201	ExpAA=0.87	First60=0.87	PredHel=0	Topology=o
1110036J20	len=167	ExpAA=0.01	First60=0.01	PredHel=0	Topology=o
1110036N21	len=380	ExpAA=0.05	First60=0.01	PredHel=0	Topology=o
1110037C11	len=206	ExpAA=0.75	First60=0.02	PredHel=0	Topology=o
1110037C17	len=342	ExpAA=0.04	First60=0.04	PredHel=0	Topology=o
1110037D03	len=306	ExpAA=0.15	First60=0.15	PredHel=0	Topology=o
1110037E03	len=314	ExpAA=0.55	First60=0.00	PredHel=0	Topology=o
1110037F02	len=161	ExpAA=0.00	First60=0.00	PredHel=0	Topology=o
1110037F15	len=72	ExpAA=0.00	First60=0.00	PredHel=0	Topology=o
1110037J23	len=113	ExpAA=4.00	First60=0.00	PredHel=0	Topology=o
1110037P11	len=355	ExpAA=0.06	First60=0.00	PredHel=0	Topology=o
1110037P24	len=110	ExpAA=45.97	First60=16.76	PredHel=2	Topology=o46-68i85-107o
1110038B19	len=160	ExpAA=0.00	First60=0.00	PredHel=0	Topology=o
1110038F14	len=160	ExpAA=0.00	First60=0.00	PredHel=0	Topology=i
1110038F21	len=248	ExpAA=0.01	First60=0.00	PredHel=0	Topology=o
1110038G02	len=112	ExpAA=28.90	First60=22.96	PredHel=1	Topology=o15-37i
1110038G14	len=259	ExpAA=0.01	First60=0.00	PredHel=0	Topology=o
1110038I05	len=252	ExpAA=0.47	First60=0.33	PredHel=0	Topology=o
1110038I24	len=227	ExpAA=0.00	First60=0.00	PredHel=0	Topology=o
1110038L14	len=79	ExpAA=0.00	First60=0.00	PredHel=0	Topology=i
1110038M16	len=276	ExpAA=35.99	First60=0.06	PredHel=1	Topology=i166-188o
1110038N04	len=181	ExpAA=0.00	First60=0.00	PredHel=0	Topology=o
1110038N13	len=95	ExpAA=40.50	First60=19.80	PredHel=2	Topology=o27-46i67-89o
1110038O14	len=106	ExpAA=0.04	First60=0.03	PredHel=0	Topology=o
1110039A11	len=132	ExpAA=45.16	First60=29.35	PredHel=2	Topology=i13-35o55-77i
1110039C17	len=200	ExpAA=0.01	First60=0.00	PredHel=0	Topology=o
1110039H05	len=199	ExpAA=0.00	First60=0.00	PredHel=0	Topology=o
1110039I09	len=245	ExpAA=0.02	First60=0.00	PredHel=0	Topology=o
1110039O14	len=99	ExpAA=0.00	First60=0.00	PredHel=0	Topology=o
1110039P11	len=241	ExpAA=0.00	First60=0.00	PredHel=0	Topology=o
1110039P19	len=375	ExpAA=0.00	First60=0.00	PredHel=0	Topology=o
1110046B24	len=47	ExpAA=0.00	First60=0.00	PredHel=0	Topology=o
1110046H03	len=172	ExpAA=0.00	First60=0.00	PredHel=0	Topology=o
1110046L06	len=109	ExpAA=22.45	First60=22.45	PredHel=1	Topology=o31-53i
1110046L09	len=111	ExpAA=0.00	First60=0.00	PredHel=0	Topology=o
1110046L21	len=83	ExpAA=0.00	First60=0.00	PredHel=0	Topology=o
1110046N03	len=44	ExpAA=22.67	First60=22.67	PredHel=1	Topology=o15-37i
1110047B07	len=121	ExpAA=0.00	First60=0.00	PredHel=0	Topology=o
1110047O24	len=177	ExpAA=22.30	First60=22.27	PredHel=1	Topology=i7-29o
1110048E14	len=247	ExpAA=0.00	First60=0.00	PredHel=0	Topology=o
1110048I11	len=133	ExpAA=0.00	First60=0.00	PredHel=0	Topology=o
1110048P03	len=79	ExpAA=0.00	First60=0.00	PredHel=0	Topology=i
1110048P09	len=219	ExpAA=0.02	First60=0.02	PredHel=0	Topology=o
1110048P22	len=194	ExpAA=0.00	First60=0.00	PredHel=0	Topology=o
1110049B09	len=98	ExpAA=0.45	First60=0.45	PredHel=0	Topology=o
1110049F12	len=222	ExpAA=0.00	First60=0.00	PredHel=0	Topology=o
1110049F14	len=179	ExpAA=0.00	First60=0.00	PredHel=0	Topology=o
1110049G11	len=148	ExpAA=0.28	First60=0.00	PredHel=0	Topology=o
1110049L20	len=89	ExpAA=0.00	First60=0.00	PredHel=0	Topology=i
1110049P16	len=239	ExpAA=1.04	First60=0.00	PredHel=0	Topology=o
1110050B14	len=108	ExpAA=0.37	First60=0.00	PredHel=0	Topology=o
1110050D04	len=209	ExpAA=100.31	First60=31.55	PredHel=5	Topology=o13-35i42-64o84-106i147-169o174-196i
1110050F08	len=89	ExpAA=0.00	First60=0.00	PredHel=0	Topology=o
1110050G08	len=203	ExpAA=2.10	First60=0.01	PredHel=0	Topology=o
1110050H12	len=227	ExpAA=0.16	First60=0.00	PredHel=0	Topology=o
1110050H17	len=123	ExpAA=0.00	First60=0.00	PredHel=0	Topology=o
1110050P17	len=276	ExpAA=0.02	First60=0.00	PredHel=0	Topology=o
1110050P23	len=53	ExpAA=0.00	First60=0.00	PredHel=0	Topology=i
1110051A18	len=100	ExpAA=14.52	First60=14.52	PredHel=0	Topology=o
1110051C19	len=141	ExpAA=0.00	First60=0.00	PredHel=0	Topology=o
1110051K22	len=113	ExpAA=0.00	First60=0.00	PredHel=0	Topology=o
1110051K23	len=118	ExpAA=0.00	First60=0.00	PredHel=0	Topology=i
1110051M20	len=331	ExpAA=0.01	First60=0.00	PredHel=0	Topology=o
1110053E12	len=289	ExpAA=0.61	First60=0.59	PredHel=0	Topology=o
1110053I08	len=165	ExpAA=0.06	First60=0.00	PredHel=0	Topology=o
1110053K18	len=245	ExpAA=0.04	First60=0.00	PredHel=0	Topology=o
1110053L11	len=158	ExpAA=0.00	First60=0.00	PredHel=0	Topology=o
1110053N20	len=108	ExpAA=0.03	First60=0.03	PredHel=0	Topology=o
1110054A23	len=84	ExpAA=45.75	First60=33.82	PredHel=2	Topology=i9-31o51-73i
1110054A24	len=82	ExpAA=18.73	First60=4.91	PredHel=1	Topology=i57-79o
1110054D14	len=26	ExpAA=0.18	First60=0.18	PredHel=0	Topology=o
1110054J15	len=200	ExpAA=0.00	First60=0.00	PredHel=0	Topology=o
1110054O05	len=74	ExpAA=0.06	First60=0.03	PredHel=0	Topology=o
1110054O15	len=135	ExpAA=21.63	First60=21.31	PredHel=1	Topology=o38-60i
1110055A02	len=151	ExpAA=0.00	First60=0.00	PredHel=0	Topology=o
1110055B17	len=132	ExpAA=0.29	First60=0.28	PredHel=0	Topology=o
1110055D13	len=230	ExpAA=112.91	First60=22.53	PredHel=5	Topology=o29-51i64-86o117-139i146-168o183-205i
1110055E19	len=195	ExpAA=0.00	First60=0.00	PredHel=0	Topology=o
1110055J05	len=153	ExpAA=0.00	First60=0.00	PredHel=0	Topology=o
1110055K10	len=344	ExpAA=0.00	First60=0.00	PredHel=0	Topology=o
1110055L24	len=219	ExpAA=27.94	First60=5.07	PredHel=1	Topology=o159-181i
1110055M01	len=113	ExpAA=0.04	First60=0.01	PredHel=0	Topology=o
1110055N21	len=311	ExpAA=1.89	First60=0.41	PredHel=0	Topology=o
1110055O20	len=132	ExpAA=0.00	First60=0.00	PredHel=0	Topology=o
1110055O21	len=197	ExpAA=0.00	First60=0.00	PredHel=0	Topology=o
1110056A14	len=59	ExpAA=31.98	First60=31.98	PredHel=2	Topology=o4-23i36-55o
1110056B09	len=215	ExpAA=0.14	First60=0.00	PredHel=0	Topology=o
1110056I13	len=26	ExpAA=0.00	First60=0.00	PredHel=0	Topology=o
1110057B21	len=274	ExpAA=0.01	First60=0.00	PredHel=0	Topology=o
1110057H03	len=133	ExpAA=0.00	First60=0.00	PredHel=0	Topology=o
1110057H16	len=240	ExpAA=0.00	First60=0.00	PredHel=0	Topology=o
1110057H19	len=82	ExpAA=26.44	First60=6.87	PredHel=1	Topology=i62-81o
1110057K12	len=104	ExpAA=0.02	First60=0.02	PredHel=0	Topology=o
1110057L18	len=267	ExpAA=142.08	First60=18.13	PredHel=7	Topology=o30-52i65-84o94-111i118-137o147-169i174-196o216-238i
1110057N09	len=84	ExpAA=0.00	First60=0.00	PredHel=0	Topology=o
1110057P08	len=48	ExpAA=15.11	First60=15.11	PredHel=1	Topology=o10-32i
1110058A15	len=139	ExpAA=0.00	First60=0.00	PredHel=0	Topology=i
1110058B13	len=248	ExpAA=0.05	First60=0.00	PredHel=0	Topology=o
1110058D23	len=208	ExpAA=21.68	First60=0.00	PredHel=1	Topology=o171-193i
1110058E16	len=247	ExpAA=89.16	First60=13.47	PredHel=4	Topology=i47-69o79-101i113-135o179-201i
1110058J24	len=152	ExpAA=0.00	First60=0.00	PredHel=0	Topology=o
1110058L19	len=104	ExpAA=0.00	First60=0.00	PredHel=0	Topology=o
1110059B19	len=249	ExpAA=0.00	First60=0.00	PredHel=0	Topology=o
1110059D07	len=394	ExpAA=1.94	First60=0.05	PredHel=0	Topology=o
1110059E24	len=155	ExpAA=0.00	First60=0.00	PredHel=0	Topology=o
1110059G10	len=155	ExpAA=0.00	First60=0.00	PredHel=0	Topology=o
1110059H15	len=186	ExpAA=0.01	First60=0.00	PredHel=0	Topology=o
1110059J05	len=156	ExpAA=64.23	First60=0.38	PredHel=3	Topology=i62-84o94-113i120-142o
1110059J08	len=87	ExpAA=0.00	First60=0.00	PredHel=0	Topology=o
1110059J23	len=123	ExpAA=0.00	First60=0.00	PredHel=0	Topology=o
1110059L13	len=182	ExpAA=0.00	First60=0.00	PredHel=0	Topology=o
1110059M18	len=156	ExpAA=0.00	First60=0.00	PredHel=0	Topology=o
1110059P07	len=195	ExpAA=0.00	First60=0.00	PredHel=0	Topology=o
1110059P08	len=303	ExpAA=0.05	First60=0.00	PredHel=0	Topology=o
1110060C05	len=87	ExpAA=0.15	First60=0.06	PredHel=0	Topology=o
1110060F11	len=196	ExpAA=67.86	First60=20.25	PredHel=3	Topology=o39-61i63-85o140-162i
1110060M10	len=93	ExpAA=0.00	First60=0.00	PredHel=0	Topology=o
1110060M21	len=171	ExpAA=20.77	First60=20.77	PredHel=1	Topology=i7-29o
1110060O10	len=166	ExpAA=0.21	First60=0.20	PredHel=0	Topology=o
1110060O18	len=257	ExpAA=0.00	First60=0.00	PredHel=0	Topology=o
1110061A19	len=239	ExpAA=0.02	First60=0.00	PredHel=0	Topology=o
1110061E09	len=178	ExpAA=0.00	First60=0.00	PredHel=0	Topology=o
1110061K24	len=205	ExpAA=1.01	First60=0.88	PredHel=0	Topology=o
1110061L02	len=244	ExpAA=87.78	First60=13.23	PredHel=4	Topology=i48-70o85-104i117-139o182-204i
1110061L23	len=290	ExpAA=0.00	First60=0.00	PredHel=0	Topology=o
1110061M03	len=134	ExpAA=22.21	First60=0.00	PredHel=1	Topology=o97-119i
1110061N23	len=1	ExpAA=0.00	First60=0.00	PredHel=0	Topology=i
1110061O04	len=220	ExpAA=0.02	First60=0.00	PredHel=0	Topology=o
1110062A05	len=390	ExpAA=16.60	First60=16.59	PredHel=0	Topology=o
1110062A16	len=77	ExpAA=0.01	First60=0.00	PredHel=0	Topology=o
1110062H23	len=63	ExpAA=20.89	First60=20.84	PredHel=1	Topology=o37-56i
1110063B05	len=233	ExpAA=0.11	First60=0.00	PredHel=0	Topology=o
1110063B22	len=212	ExpAA=0.00	First60=0.00	PredHel=0	Topology=o
1110063E01	len=131	ExpAA=0.00	First60=0.00	PredHel=0	Topology=i
1110063M10	len=171	ExpAA=0.00	First60=0.00	PredHel=0	Topology=o
1110063N07	len=616	ExpAA=18.30	First60=0.00	PredHel=0	Topology=o
1110063O03	len=140	ExpAA=0.45	First60=0.00	PredHel=0	Topology=o
1110063P18	len=275	ExpAA=0.85	First60=0.76	PredHel=0	Topology=o
1110064A03	len=223	ExpAA=0.37	First60=0.36	PredHel=0	Topology=o
1110064B20	len=213	ExpAA=0.13	First60=0.13	PredHel=0	Topology=o
1110064N10	len=353	ExpAA=0.01	First60=0.00	PredHel=0	Topology=o
1110064P04	len=459	ExpAA=0.04	First60=0.00	PredHel=0	Topology=o
1110065B09	len=106	ExpAA=0.00	First60=0.00	PredHel=0	Topology=i
1110065C24	len=78	ExpAA=22.74	First60=22.63	PredHel=1	Topology=o30-52i
1110065D03	len=242	ExpAA=0.32	First60=0.32	PredHel=0	Topology=o
1110065E01	len=189	ExpAA=21.84	First60=0.00	PredHel=1	Topology=i73-95o
1110065F21	len=19	ExpAA=0.00	First60=0.00	PredHel=0	Topology=i
1110065L07	len=161	ExpAA=15.22	First60=13.09	PredHel=0	Topology=o
1110065O11	len=57	ExpAA=21.73	First60=21.73	PredHel=1	Topology=o15-37i
1110065O23	len=232	ExpAA=0.04	First60=0.00	PredHel=0	Topology=o
1110065P15	len=478	ExpAA=225.11	First60=4.75	PredHel=11	Topology=i55-74o79-101i144-166o196-213i220-242o257-279i292-314o339-361i373-395o405-427i440-458o
1110065P19	len=76	ExpAA=22.65	First60=22.65	PredHel=1	Topology=o10-32i
1110065P20	len=47	ExpAA=0.00	First60=0.00	PredHel=0	Topology=i
1110066A10	len=155	ExpAA=0.00	First60=0.00	PredHel=0	Topology=o
1110066C01	len=188	ExpAA=0.10	First60=0.08	PredHel=0	Topology=o
1110066F04	len=95	ExpAA=0.00	First60=0.00	PredHel=0	Topology=o
1110066J10	len=157	ExpAA=0.00	First60=0.00	PredHel=0	Topology=o
1110066L09	len=140	ExpAA=0.61	First60=0.00	PredHel=0	Topology=o
1110066M10	len=343	ExpAA=0.14	First60=0.00	PredHel=0	Topology=o
1110066P14	len=65	ExpAA=0.00	First60=0.00	PredHel=0	Topology=o
1110067K14	len=243	ExpAA=0.00	First60=0.00	PredHel=0	Topology=o
1110067L12	len=294	ExpAA=0.02	First60=0.00	PredHel=0	Topology=o
1110067L22	len=266	ExpAA=79.83	First60=0.00	PredHel=3	Topology=i135-157o172-194i228-247o
1110067M19	len=17	ExpAA=0.00	First60=0.00	PredHel=0	Topology=o
1110067O14	len=160	ExpAA=0.00	First60=0.00	PredHel=0	Topology=o
1110067O21	len=42	ExpAA=0.00	First60=0.00	PredHel=0	Topology=o
1110068E08	len=255	ExpAA=0.00	First60=0.00	PredHel=0	Topology=o
1110068E11	len=258	ExpAA=0.00	First60=0.00	PredHel=0	Topology=o
1110069D03	len=316	ExpAA=3.52	First60=3.51	PredHel=0	Topology=o
1110069E20	len=140	ExpAA=0.00	First60=0.00	PredHel=0	Topology=o
1110069H07	len=21	ExpAA=0.00	First60=0.00	PredHel=0	Topology=i
1110069I23	len=51	ExpAA=0.00	First60=0.00	PredHel=0	Topology=i
1110069K24	len=167	ExpAA=10.98	First60=10.76	PredHel=0	Topology=o
1110070A04	len=271	ExpAA=0.00	First60=0.00	PredHel=0	Topology=o
1110070P14	len=182	ExpAA=0.09	First60=0.09	PredHel=0	Topology=o
1190001E05	len=171	ExpAA=0.00	First60=0.00	PredHel=0	Topology=o
1190001E22	len=110	ExpAA=0.00	First60=0.00	PredHel=0	Topology=o
1190001F19	len=219	ExpAA=0.00	First60=0.00	PredHel=0	Topology=o
1190001G19	len=119	ExpAA=0.00	First60=0.00	PredHel=0	Topology=o
1190001H13	len=155	ExpAA=16.58	First60=16.58	PredHel=0	Topology=o
1190001I22	len=220	ExpAA=14.50	First60=14.48	PredHel=0	Topology=o
1190001J05	len=259	ExpAA=114.91	First60=2.87	PredHel=5	Topology=o83-102i114-136o162-184i191-213o223-245i
1190001J23	len=181	ExpAA=0.07	First60=0.00	PredHel=0	Topology=o
1190001N20	len=53	ExpAA=0.00	First60=0.00	PredHel=0	Topology=o
1190001O17	len=154	ExpAA=0.00	First60=0.00	PredHel=0	Topology=o
1190001P21	len=297	ExpAA=5.89	First60=5.82	PredHel=0	Topology=o
1190002C07	len=300	ExpAA=0.00	First60=0.00	PredHel=0	Topology=o
1190002E22	len=81	ExpAA=0.00	First60=0.00	PredHel=0	Topology=o
1190002F24	len=51	ExpAA=0.00	First60=0.00	PredHel=0	Topology=o
1190002G15	len=59	ExpAA=0.00	First60=0.00	PredHel=0	Topology=i
1190002H09	len=298	ExpAA=0.00	First60=0.00	PredHel=0	Topology=o
1190002H23	len=137	ExpAA=0.00	First60=0.00	PredHel=0	Topology=o
1190002I20	len=85	ExpAA=0.19	First60=0.19	PredHel=0	Topology=o
1190002L06	len=292	ExpAA=8.35	First60=0.00	PredHel=0	Topology=o
1190002L12	len=108	ExpAA=0.03	First60=0.03	PredHel=0	Topology=o
1190002L16	len=99	ExpAA=0.00	First60=0.00	PredHel=0	Topology=o
1190002P09	len=247	ExpAA=0.01	First60=0.00	PredHel=0	Topology=o
1190002P14	len=75	ExpAA=0.00	First60=0.00	PredHel=0	Topology=o
1190002P15	len=14	ExpAA=0.00	First60=0.00	PredHel=0	Topology=i
1190003A07	len=120	ExpAA=0.00	First60=0.00	PredHel=0	Topology=i
1190003B21	len=121	ExpAA=0.09	First60=0.03	PredHel=0	Topology=o
1190003C14	len=304	ExpAA=0.00	First60=0.00	PredHel=0	Topology=o
1190003D03	len=76	ExpAA=21.60	First60=21.56	PredHel=1	Topology=i17-36o
1190003G01	len=77	ExpAA=0.00	First60=0.00	PredHel=0	Topology=o
1190003H20	len=146	ExpAA=21.07	First60=0.05	PredHel=1	Topology=o104-126i
1190003J15	len=118	ExpAA=0.00	First60=0.00	PredHel=0	Topology=o
1190003K10	len=78	ExpAA=0.00	First60=0.00	PredHel=0	Topology=i
1190003K14	len=153	ExpAA=7.06	First60=0.00	PredHel=0	Topology=o
1190003M12	len=191	ExpAA=17.05	First60=17.04	PredHel=1	Topology=i13-32o
1190003P12	len=470	ExpAA=4.70	First60=2.48	PredHel=0	Topology=o
1190003P18	len=415	ExpAA=0.07	First60=0.00	PredHel=0	Topology=o
1190004A01	len=235	ExpAA=77.79	First60=31.91	PredHel=3	Topology=o34-56i131-153o168-190i
1190004B15	len=248	ExpAA=44.97	First60=22.18	PredHel=2	Topology=i5-27o163-185i
1190004C17	len=152	ExpAA=22.94	First60=0.00	PredHel=1	Topology=i122-144o
1190004E09	len=140	ExpAA=85.38	First60=33.50	PredHel=4	Topology=i5-27o47-69i76-98o108-130i
1190004J23	len=52	ExpAA=0.19	First60=0.19	PredHel=0	Topology=i
1190004K03	len=60	ExpAA=21.99	First60=21.99	PredHel=1	Topology=o20-42i
1190004O14	len=339	ExpAA=0.09	First60=0.00	PredHel=0	Topology=o
1190005A22	len=128	ExpAA=0.01	First60=0.00	PredHel=0	Topology=o
1190005B03	len=109	ExpAA=18.65	First60=0.00	PredHel=1	Topology=i84-103o
1190005F20	len=232	ExpAA=0.02	First60=0.02	PredHel=0	Topology=o
1190005I06	len=76	ExpAA=0.00	First60=0.00	PredHel=0	Topology=o
1190005J06	len=127	ExpAA=0.00	First60=0.00	PredHel=0	Topology=o
1190005J19	len=6	ExpAA=0.00	First60=0.00	PredHel=0	Topology=i
1190005K07	len=54	ExpAA=0.00	First60=0.00	PredHel=0	Topology=o
1190005L05	len=163	ExpAA=0.00	First60=0.00	PredHel=0	Topology=o
1190005L06	len=60	ExpAA=0.00	First60=0.00	PredHel=0	Topology=o
1190005L10	len=310	ExpAA=0.05	First60=0.00	PredHel=0	Topology=o
1190005M04	len=379	ExpAA=6.72	First60=4.05	PredHel=0	Topology=o
1190005M19	len=48	ExpAA=0.01	First60=0.01	PredHel=0	Topology=o
1190005P16	len=255	ExpAA=0.00	First60=0.00	PredHel=0	Topology=o
1190005P17	len=130	ExpAA=0.00	First60=0.00	PredHel=0	Topology=o
1190006A08	len=104	ExpAA=22.71	First60=20.70	PredHel=1	Topology=i7-25o
1190006C12	len=96	ExpAA=22.37	First60=0.02	PredHel=1	Topology=o68-90i
1190006E07	len=98	ExpAA=0.00	First60=0.00	PredHel=0	Topology=o
1190006F07	len=168	ExpAA=1.20	First60=1.08	PredHel=0	Topology=o
1190006K01	len=174	ExpAA=0.03	First60=0.00	PredHel=0	Topology=o
1190006O21	len=229	ExpAA=7.73	First60=7.00	PredHel=0	Topology=o
1190007F08	len=78	ExpAA=22.22	First60=9.14	PredHel=1	Topology=o53-75i
1190007H06	len=240	ExpAA=0.00	First60=0.00	PredHel=0	Topology=o
1190008F12	len=64	ExpAA=0.00	First60=0.00	PredHel=0	Topology=o
1190008H05	len=44	ExpAA=0.00	First60=0.00	PredHel=0	Topology=o
1190008I04	len=76	ExpAA=19.43	First60=19.12	PredHel=1	Topology=o40-59i
1190008J14	len=179	ExpAA=0.00	First60=0.00	PredHel=0	Topology=o
1190008P15	len=464	ExpAA=0.01	First60=0.00	PredHel=0	Topology=o
1190009B22	len=154	ExpAA=0.00	First60=0.00	PredHel=0	Topology=o
1190009E12	len=285	ExpAA=0.02	First60=0.00	PredHel=0	Topology=o
1190009I16	len=87	ExpAA=0.00	First60=0.00	PredHel=0	Topology=o
1190010I05	len=96	ExpAA=0.56	First60=0.03	PredHel=0	Topology=o
1190010I23	len=167	ExpAA=20.84	First60=0.35	PredHel=1	Topology=o140-159i
1190010O19	len=190	ExpAA=0.27	First60=0.27	PredHel=0	Topology=o
1190011J23	len=147	ExpAA=0.07	First60=0.00	PredHel=0	Topology=o
1190011N21	len=167	ExpAA=0.00	First60=0.00	PredHel=0	Topology=o
1190012C08	len=237	ExpAA=0.00	First60=0.00	PredHel=0	Topology=o
1190012G07	len=97	ExpAA=0.30	First60=0.00	PredHel=0	Topology=o
1190012H22	len=120	ExpAA=2.20	First60=2.20	PredHel=0	Topology=o
1190014K12	len=122	ExpAA=0.00	First60=0.00	PredHel=0	Topology=o
1190014P15	len=414	ExpAA=115.74	First60=10.45	PredHel=5	Topology=o148-167i187-209o214-233i272-294o309-331i
1190016B07	len=231	ExpAA=0.02	First60=0.00	PredHel=0	Topology=o
1190017B18	len=188	ExpAA=0.00	First60=0.00	PredHel=0	Topology=o
1190017B19	len=276	ExpAA=0.01	First60=0.00	PredHel=0	Topology=o
1190017H21	len=162	ExpAA=0.00	First60=0.00	PredHel=0	Topology=o
1190017I13	len=172	ExpAA=0.00	First60=0.00	PredHel=0	Topology=i
1190017O12	len=55	ExpAA=20.97	First60=20.97	PredHel=1	Topology=o10-29i
1190018A06	len=16	ExpAA=0.00	First60=0.00	PredHel=0	Topology=i
1190020J12	len=95	ExpAA=0.02	First60=0.02	PredHel=0	Topology=o
1190020K22	len=97	ExpAA=0.00	First60=0.00	PredHel=0	Topology=o
1190022C24	len=157	ExpAA=0.00	First60=0.00	PredHel=0	Topology=o
1190022L06	len=130	ExpAA=1.61	First60=1.02	PredHel=0	Topology=o
1190023B03	len=361	ExpAA=158.46	First60=17.58	PredHel=7	Topology=o44-66i75-97o112-134i158-180o209-231i267-289o304-326i
1190023B04	len=71	ExpAA=0.00	First60=0.00	PredHel=0	Topology=i
1190024A15	len=233	ExpAA=89.69	First60=22.16	PredHel=4	Topology=i27-49o80-102i115-137o162-184i
1190024B07	len=118	ExpAA=0.00	First60=0.00	PredHel=0	Topology=o
1190024F07	len=357	ExpAA=0.00	First60=0.00	PredHel=0	Topology=o
1190025P04	len=21	ExpAA=0.00	First60=0.00	PredHel=0	Topology=i
1190026P13	len=315	ExpAA=0.00	First60=0.00	PredHel=0	Topology=o
1190028F16	len=339	ExpAA=1.88	First60=0.03	PredHel=0	Topology=o
1190031H01	len=71	ExpAA=0.00	First60=0.00	PredHel=0	Topology=i
1200002B09	len=175	ExpAA=0.00	First60=0.00	PredHel=0	Topology=o
1200002C05	len=506	ExpAA=2.41	First60=2.40	PredHel=0	Topology=o
1200002C07	len=475	ExpAA=0.00	First60=0.00	PredHel=0	Topology=o
1200002C20	len=1004	ExpAA=0.32	First60=0.16	PredHel=0	Topology=o
1200002E01	len=412	ExpAA=0.01	First60=0.00	PredHel=0	Topology=o
1200002G09	len=480	ExpAA=0.31	First60=0.01	PredHel=0	Topology=o
1200002G13	len=221	ExpAA=16.25	First60=1.17	PredHel=0	Topology=o
1200002H13	len=338	ExpAA=22.98	First60=0.45	PredHel=1	Topology=o287-309i
1200002I14	len=394	ExpAA=0.58	First60=0.00	PredHel=0	Topology=o
1200002K10	len=767	ExpAA=0.02	First60=0.00	PredHel=0	Topology=o
1200002L24	len=524	ExpAA=0.37	First60=0.00	PredHel=0	Topology=o
1200002M06	len=336	ExpAA=175.00	First60=6.29	PredHel=7	Topology=i81-103o129-151i158-180o200-222i243-265o270-292i313-332o
1200002M12	len=480	ExpAA=0.00	First60=0.00	PredHel=0	Topology=o
1200002N14	len=238	ExpAA=131.59	First60=30.80	PredHel=6	Topology=i9-31o46-68i89-111o126-148i161-183o198-220i
1200002O22	len=593	ExpAA=0.00	First60=0.00	PredHel=0	Topology=o
1200003A09	len=418	ExpAA=0.94	First60=0.00	PredHel=0	Topology=o
1200003A18	len=215	ExpAA=0.00	First60=0.00	PredHel=0	Topology=o
1200003C05	len=305	ExpAA=134.99	First60=9.21	PredHel=7	Topology=o52-74i81-103o143-165i186-208o213-232i245-262o272-289i
1200003C15	len=508	ExpAA=264.83	First60=32.00	PredHel=12	Topology=i9-31o51-73i80-99o103-125i138-157o161-183i303-325o340-362i369-390o394-416i429-451o461-483i
1200003C23	len=459	ExpAA=23.19	First60=0.00	PredHel=1	Topology=o388-410i
1200003D18	len=224	ExpAA=0.01	First60=0.00	PredHel=0	Topology=o
1200003E11	len=577	ExpAA=0.04	First60=0.00	PredHel=0	Topology=o
1200003E16	len=335	ExpAA=0.00	First60=0.00	PredHel=0	Topology=o
1200003E21	len=837	ExpAA=0.05	First60=0.00	PredHel=0	Topology=o
1200003G01	len=454	ExpAA=1.86	First60=0.00	PredHel=0	Topology=o
1200003G08	len=349	ExpAA=0.37	First60=0.18	PredHel=0	Topology=o
1200003G10	len=354	ExpAA=0.74	First60=0.00	PredHel=0	Topology=o
1200003H03	len=612	ExpAA=0.47	First60=0.00	PredHel=0	Topology=o
1200003H09	len=235	ExpAA=0.04	First60=0.01	PredHel=0	Topology=o
1200003H23	len=579	ExpAA=0.00	First60=0.00	PredHel=0	Topology=o
1200003I07	len=529	ExpAA=0.00	First60=0.00	PredHel=0	Topology=o
1200003I11	len=635	ExpAA=0.02	First60=0.00	PredHel=0	Topology=o
1200003I18	len=624	ExpAA=0.11	First60=0.00	PredHel=0	Topology=o
1200003J11	len=814	ExpAA=0.00	First60=0.00	PredHel=0	Topology=o
1200003J13	len=480	ExpAA=0.05	First60=0.04	PredHel=0	Topology=o
1200003K04	len=242	ExpAA=0.00	First60=0.00	PredHel=0	Topology=o
1200003K19	len=722	ExpAA=153.20	First60=0.48	PredHel=7	Topology=o439-461i468-487o509-531i543-560o580-602i623-645o655-677i
1200003L05	len=655	ExpAA=0.02	First60=0.01	PredHel=0	Topology=o
1200003L24	len=53	ExpAA=0.00	First60=0.00	PredHel=0	Topology=o
1200003M09	len=840	ExpAA=2.66	First60=0.00	PredHel=0	Topology=o
1200003M11	len=238	ExpAA=0.06	First60=0.05	PredHel=0	Topology=o
1200003O06	len=464	ExpAA=242.92	First60=20.55	PredHel=11	Topology=o37-59i80-102o112-134i141-163o212-234i264-286o301-323i330-352o356-378i385-407o417-439i
1200003P16	len=428	ExpAA=0.04	First60=0.04	PredHel=0	Topology=o
1200004A23	len=227	ExpAA=0.00	First60=0.00	PredHel=0	Topology=o
1200004B16	len=382	ExpAA=155.04	First60=12.61	PredHel=7	Topology=o47-69i81-103o118-140i160-182o202-224i258-280o295-314i
1200004C17	len=260	ExpAA=0.00	First60=0.00	PredHel=0	Topology=o
1200004D17	len=316	ExpAA=0.10	First60=0.09	PredHel=0	Topology=o
1200004E02	len=640	ExpAA=0.16	First60=0.15	PredHel=0	Topology=o
1200004E04	len=395	ExpAA=0.00	First60=0.00	PredHel=0	Topology=o
1200004E06	len=346	ExpAA=0.00	First60=0.00	PredHel=0	Topology=o
1200004E20	len=188	ExpAA=0.01	First60=0.00	PredHel=0	Topology=o
1200004E24	len=379	ExpAA=21.90	First60=21.81	PredHel=1	Topology=i7-29o
1200004H04	len=508	ExpAA=264.83	First60=32.00	PredHel=12	Topology=i9-31o51-73i80-99o103-125i138-157o161-183i303-325o340-362i369-390o394-416i429-451o461-483i
1200004I24	len=531	ExpAA=0.00	First60=0.00	PredHel=0	Topology=o
1200004L23	len=742	ExpAA=0.01	First60=0.00	PredHel=0	Topology=o
1200004M23	len=466	ExpAA=0.00	First60=0.00	PredHel=0	Topology=o
1200004O12	len=523	ExpAA=0.04	First60=0.00	PredHel=0	Topology=o
1200005B17	len=842	ExpAA=224.27	First60=22.63	PredHel=9	Topology=o26-48i73-95o105-127i147-169o184-206i383-405o409-431i503-520o530-549i
1200005I04	len=577	ExpAA=0.00	First60=0.00	PredHel=0	Topology=o
1200005K12	len=622	ExpAA=23.09	First60=0.35	PredHel=1	Topology=o541-563i
1200006A05	len=409	ExpAA=0.12	First60=0.00	PredHel=0	Topology=o
1200006A08	len=719	ExpAA=0.01	First60=0.00	PredHel=0	Topology=o
1200006F02	len=460	ExpAA=251.04	First60=19.66	PredHel=11	Topology=o10-29i102-124o134-156i169-191o196-218i259-281o296-318i325-344o349-371i384-406o411-433i
1200006F18	len=680	ExpAA=0.10	First60=0.00	PredHel=0	Topology=o
1200006G13	len=710	ExpAA=0.09	First60=0.00	PredHel=0	Topology=o
1200006G16	len=668	ExpAA=0.21	First60=0.00	PredHel=0	Topology=o
1200006I03	len=373	ExpAA=20.93	First60=20.27	PredHel=1	Topology=i7-29o
1200006I23	len=99	ExpAA=2.57	First60=2.57	PredHel=0	Topology=o
1200006L06	len=793	ExpAA=18.72	First60=18.57	PredHel=1	Topology=i21-43o
1200006M05	len=876	ExpAA=0.02	First60=0.00	PredHel=0	Topology=o
1200006N04	len=665	ExpAA=0.00	First60=0.00	PredHel=0	Topology=o
1200006N07	len=248	ExpAA=0.05	First60=0.05	PredHel=0	Topology=o
1200006O09	len=378	ExpAA=155.89	First60=22.03	PredHel=7	Topology=o32-54i75-97o107-129i210-232o258-277i290-312o317-336i
1200006O19	len=803	ExpAA=0.62	First60=0.00	PredHel=0	Topology=o
1200006P13	len=66	ExpAA=0.06	First60=0.06	PredHel=0	Topology=o
1200007A02	len=906	ExpAA=0.19	First60=0.00	PredHel=0	Topology=o
1200007A08	len=588	ExpAA=0.00	First60=0.00	PredHel=0	Topology=o
1200007B02	len=378	ExpAA=156.38	First60=19.43	PredHel=7	Topology=o41-63i76-98o113-135i155-177o197-219i240-262o282-301i
1200007B05	len=418	ExpAA=42.97	First60=0.00	PredHel=2	Topology=o268-290i383-405o
1200007B18	len=259	ExpAA=22.77	First60=0.00	PredHel=1	Topology=i227-249o
1200007D18	len=290	ExpAA=44.32	First60=21.99	PredHel=2	Topology=o20-42i248-270o
1200007E10	len=678	ExpAA=2.82	First60=0.00	PredHel=0	Topology=o
1200007E18	len=262	ExpAA=0.01	First60=0.00	PredHel=0	Topology=o
1200007E24	len=603	ExpAA=0.01	First60=0.00	PredHel=0	Topology=o
1200007H22	len=628	ExpAA=0.00	First60=0.00	PredHel=0	Topology=o
1200007I01	len=407	ExpAA=28.99	First60=4.77	PredHel=1	Topology=o374-396i
1200007J10	len=445	ExpAA=64.06	First60=38.63	PredHel=3	Topology=i12-34o54-76i89-111o
1200007K21	len=153	ExpAA=91.24	First60=30.21	PredHel=4	Topology=i26-48o54-76i89-111o126-148i
1200007L24	len=530	ExpAA=23.95	First60=0.11	PredHel=1	Topology=o455-477i
1200007N13	len=378	ExpAA=19.67	First60=19.44	PredHel=1	Topology=i9-26o
1200007N14	len=236	ExpAA=0.06	First60=0.06	PredHel=0	Topology=o
1200007O07	len=606	ExpAA=0.36	First60=0.00	PredHel=0	Topology=o
1200007O21	len=270	ExpAA=0.00	First60=0.00	PredHel=0	Topology=o
1200008A14	len=993	ExpAA=0.00	First60=0.00	PredHel=0	Topology=o
1200008B01	len=568	ExpAA=0.00	First60=0.00	PredHel=0	Topology=o
1200008B05	len=729	ExpAA=0.19	First60=0.07	PredHel=0	Topology=o
1200008D14	len=795	ExpAA=0.02	First60=0.00	PredHel=0	Topology=o
1200008D17	len=730	ExpAA=0.34	First60=0.34	PredHel=0	Topology=o
1200008E14	len=593	ExpAA=0.54	First60=0.24	PredHel=0	Topology=o
1200008J08	len=397	ExpAA=0.04	First60=0.00	PredHel=0	Topology=o
1200008N06	len=737	ExpAA=0.00	First60=0.00	PredHel=0	Topology=o
1200008O12	len=462	ExpAA=0.00	First60=0.00	PredHel=0	Topology=o
1200009A02	len=504	ExpAA=0.00	First60=0.00	PredHel=0	Topology=o
1200009A10	len=733	ExpAA=0.30	First60=0.08	PredHel=0	Topology=o
1200009A12	len=736	ExpAA=46.63	First60=1.94	PredHel=0	Topology=o
1200009A14	len=659	ExpAA=83.25	First60=10.99	PredHel=3	Topology=i125-147o225-247i306-328o
1200009B18	len=377	ExpAA=32.13	First60=14.70	PredHel=0	Topology=o
1200009C05	len=253	ExpAA=0.00	First60=0.00	PredHel=0	Topology=o
1200009C15	len=162	ExpAA=26.88	First60=0.00	PredHel=1	Topology=i92-114o
1200009C21	len=218	ExpAA=0.04	First60=0.02	PredHel=0	Topology=o
1200009D09	len=295	ExpAA=0.06	First60=0.02	PredHel=0	Topology=o
1200009E06	len=218	ExpAA=19.80	First60=0.00	PredHel=1	Topology=o184-206i
1200009E08	len=249	ExpAA=22.61	First60=0.00	PredHel=1	Topology=i126-148o
1200009E17	len=425	ExpAA=0.00	First60=0.00	PredHel=0	Topology=o
1200009E24	len=885	ExpAA=0.00	First60=0.00	PredHel=0	Topology=o
1200009F10	len=374	ExpAA=7.24	First60=6.69	PredHel=0	Topology=o
1200009G09	len=174	ExpAA=0.03	First60=0.02	PredHel=0	Topology=o
1200009I03	len=149	ExpAA=0.00	First60=0.00	PredHel=0	Topology=o
1200009I06	len=670	ExpAA=0.00	First60=0.00	PredHel=0	Topology=o
1200009I17	len=347	ExpAA=106.38	First60=21.90	PredHel=5	Topology=i19-41o198-217i224-246o278-300i313-335o
1200009I20	len=480	ExpAA=0.00	First60=0.00	PredHel=0	Topology=o
1200009I24	len=855	ExpAA=0.00	First60=0.00	PredHel=0	Topology=o
1200009K10	len=638	ExpAA=0.10	First60=0.00	PredHel=0	Topology=o
1200009K13	len=407	ExpAA=0.00	First60=0.00	PredHel=0	Topology=o
1200009K17	len=414	ExpAA=0.00	First60=0.00	PredHel=0	Topology=o
1200009L24	len=193	ExpAA=23.70	First60=0.00	PredHel=1	Topology=i169-191o
1200009O22	len=809	ExpAA=22.83	First60=0.03	PredHel=1	Topology=o695-717i
1200010A19	len=349	ExpAA=23.55	First60=22.73	PredHel=1	Topology=i12-34o
1200010B04	len=508	ExpAA=264.83	First60=32.00	PredHel=12	Topology=i9-31o51-73i80-99o103-125i138-157o161-183i303-325o340-362i369-390o394-416i429-451o461-483i
1200010B10	len=676	ExpAA=0.01	First60=0.00	PredHel=0	Topology=o
1200010B19	len=327	ExpAA=0.00	First60=0.00	PredHel=0	Topology=o
1200010C09	len=612	ExpAA=127.63	First60=37.33	PredHel=6	Topology=o5-24i45-67o103-120i133-155o170-192i213-235o
1200010C18	len=375	ExpAA=0.95	First60=0.00	PredHel=0	Topology=o
1200010F02	len=173	ExpAA=61.24	First60=22.23	PredHel=3	Topology=o32-54i75-97o101-118i
1200010H03	len=269	ExpAA=120.02	First60=1.49	PredHel=5	Topology=o63-85i92-114o177-199i206-225o240-262i
1200010H06	len=357	ExpAA=2.24	First60=0.00	PredHel=0	Topology=o
1200010K03	len=795	ExpAA=0.00	First60=0.00	PredHel=0	Topology=o
1200010N15	len=377	ExpAA=155.77	First60=22.97	PredHel=7	Topology=o30-52i65-87o107-129i142-164o201-223i244-263o283-305i
1200011A11	len=941	ExpAA=0.02	First60=0.00	PredHel=0	Topology=o
1200011B24	len=326	ExpAA=0.00	First60=0.00	PredHel=0	Topology=o
1200011C08	len=325	ExpAA=0.02	First60=0.00	PredHel=0	Topology=o
1200011C15	len=501	ExpAA=44.56	First60=21.34	PredHel=2	Topology=i7-29o298-320i
1200011D03	len=891	ExpAA=5.95	First60=1.09	PredHel=0	Topology=o
1200011D06	len=740	ExpAA=0.44	First60=0.00	PredHel=0	Topology=o
1200011D11	len=820	ExpAA=24.98	First60=2.22	PredHel=1	Topology=o783-805i
1200011E13	len=301	ExpAA=0.00	First60=0.00	PredHel=0	Topology=o
1200011H10	len=137	ExpAA=0.00	First60=0.00	PredHel=0	Topology=o
1200011I23	len=203	ExpAA=0.00	First60=0.00	PredHel=0	Topology=o
1200011J03	len=601	ExpAA=0.28	First60=0.00	PredHel=0	Topology=o
1200011K07	len=102	ExpAA=0.00	First60=0.00	PredHel=0	Topology=o
1200011K09	len=148	ExpAA=0.00	First60=0.00	PredHel=0	Topology=o
1200011K15	len=801	ExpAA=0.00	First60=0.00	PredHel=0	Topology=o
1200011L07	len=930	ExpAA=0.12	First60=0.00	PredHel=0	Topology=o
1200011M11	len=991	ExpAA=0.49	First60=0.00	PredHel=0	Topology=o
1200011N24	len=854	ExpAA=0.00	First60=0.00	PredHel=0	Topology=o
1200011O19	len=524	ExpAA=1.03	First60=0.00	PredHel=0	Topology=o
1200011P05	len=422	ExpAA=0.00	First60=0.00	PredHel=0	Topology=o
1200011P22	len=489	ExpAA=0.03	First60=0.00	PredHel=0	Topology=o
1200012A19	len=110	ExpAA=0.00	First60=0.00	PredHel=0	Topology=o
1200012B22	len=427	ExpAA=0.02	First60=0.00	PredHel=0	Topology=o
1200012C23	len=749	ExpAA=0.01	First60=0.00	PredHel=0	Topology=o
1200012D01	len=1015	ExpAA=8.28	First60=3.05	PredHel=0	Topology=o
1200012E24	len=525	ExpAA=32.21	First60=23.32	PredHel=1	Topology=i13-35o
1200012F07	len=335	ExpAA=0.31	First60=0.00	PredHel=0	Topology=o
1200012G08	len=318	ExpAA=22.76	First60=0.00	PredHel=1	Topology=o232-254i
1200012H04	len=102	ExpAA=0.00	First60=0.00	PredHel=0	Topology=i
1200012K12	len=1008	ExpAA=0.00	First60=0.00	PredHel=0	Topology=o
1200012O07	len=347	ExpAA=0.57	First60=0.00	PredHel=0	Topology=o
1200012O13	len=436	ExpAA=155.84	First60=16.52	PredHel=7	Topology=o45-67i79-101o116-135i156-178o212-234i319-338o358-380i
1200013A08	len=442	ExpAA=21.70	First60=0.11	PredHel=1	Topology=o340-362i
1200013B07	len=1145	ExpAA=0.19	First60=0.00	PredHel=0	Topology=o
1200013B08	len=380	ExpAA=0.00	First60=0.00	PredHel=0	Topology=o
1200013B09	len=279	ExpAA=0.02	First60=0.00	PredHel=0	Topology=o
1200013B18	len=263	ExpAA=91.94	First60=39.18	PredHel=4	Topology=i7-29o44-66i87-109o208-230i
1200013B22	len=631	ExpAA=0.00	First60=0.00	PredHel=0	Topology=o
1200013C18	len=624	ExpAA=0.04	First60=0.00	PredHel=0	Topology=o
1200013D08	len=686	ExpAA=24.25	First60=1.30	PredHel=1	Topology=o530-552i
1200013D09	len=418	ExpAA=0.05	First60=0.00	PredHel=0	Topology=o
1200013E08	len=186	ExpAA=0.83	First60=0.00	PredHel=0	Topology=o
1200013F24	len=334	ExpAA=0.00	First60=0.00	PredHel=0	Topology=o
1200013G06	len=1028	ExpAA=1.15	First60=1.07	PredHel=0	Topology=o
1200013G08	len=300	ExpAA=12.30	First60=0.17	PredHel=0	Topology=o
1200013I08	len=667	ExpAA=0.00	First60=0.00	PredHel=0	Topology=o
1200013J24	len=635	ExpAA=0.00	First60=0.00	PredHel=0	Topology=o
1200013N09	len=484	ExpAA=0.22	First60=0.07	PredHel=0	Topology=o
1200013N13	len=519	ExpAA=0.00	First60=0.00	PredHel=0	Topology=o
1200013P10	len=690	ExpAA=0.00	First60=0.00	PredHel=0	Topology=o
1200013P24	len=242	ExpAA=2.25	First60=0.92	PredHel=0	Topology=o
1200014A22	len=217	ExpAA=22.11	First60=0.00	PredHel=1	Topology=i192-214o
1200014B20	len=474	ExpAA=22.79	First60=0.30	PredHel=1	Topology=o263-285i
1200014C04	len=406	ExpAA=19.19	First60=18.71	PredHel=1	Topology=i42-60o
1200014D02	len=606	ExpAA=206.11	First60=3.73	PredHel=9	Topology=o236-258i306-328o338-360i372-394o409-431i468-490o500-522i535-554o569-591i
1200014D15	len=869	ExpAA=0.28	First60=0.22	PredHel=0	Topology=o
1200014D21	len=458	ExpAA=226.15	First60=22.00	PredHel=10	Topology=i13-35o76-98i110-132o147-169i176-195o205-227i286-308o356-378i398-420o435-457i
1200014D22	len=1072	ExpAA=0.20	First60=0.12	PredHel=0	Topology=o
1200014D23	len=466	ExpAA=0.00	First60=0.00	PredHel=0	Topology=o
1200014E20	len=624	ExpAA=0.00	First60=0.00	PredHel=0	Topology=o
1200014F01	len=798	ExpAA=0.36	First60=0.00	PredHel=0	Topology=o
1200014F20	len=447	ExpAA=22.86	First60=22.85	PredHel=1	Topology=i7-29o
1200014F22	len=613	ExpAA=44.08	First60=21.73	PredHel=2	Topology=i34-56o561-583i
1200014H14	len=340	ExpAA=0.00	First60=0.00	PredHel=0	Topology=o
1200014I03	len=395	ExpAA=0.31	First60=0.00	PredHel=0	Topology=o
1200014J04	len=680	ExpAA=0.00	First60=0.00	PredHel=0	Topology=o
1200014J11	len=615	ExpAA=0.00	First60=0.00	PredHel=0	Topology=o
1200014K04	len=321	ExpAA=0.00	First60=0.00	PredHel=0	Topology=o
1200014K14	len=651	ExpAA=0.01	First60=0.00	PredHel=0	Topology=o
1200014M06	len=855	ExpAA=0.02	First60=0.00	PredHel=0	Topology=o
1200014M14	len=558	ExpAA=0.01	First60=0.00	PredHel=0	Topology=o
1200014N16	len=789	ExpAA=0.00	First60=0.00	PredHel=0	Topology=o
1200014N20	len=678	ExpAA=2.82	First60=0.00	PredHel=0	Topology=o
[truncated: 46,949 more rows]
