# Supplementary material for: The Abundance of Short Proteins in the Mammalian Proteome
Source: PLoS Genet. 2006 Apr 28;2(4):e52. doi: 10.1371/journal.pgen.0020052 (PMC1449894; doi:10.1371/journal.pgen.0020052)
Supplement: Dataset S7 — (1 KB TXT) [file pgen.0020052.sd007.txt]

# Paralogous clusters of proteins < 100 aa
B020023J19 4833441L19 G270118J08 4831422N07 A030010D05 A730083G01 A430015E08 C330013J21 E530016D14 1600017I02 A730061D09 2310001H12 4732490P12 4930522L14 9230015F19 B230315N10 I730087H15 A430088G18 A230061B10 9530071A09 
1190002P14 C820002G21 A930015K11 0610037B21 1600029K01 1110008L10 G730009J10 2410018N20 C630015N05 3110040J23 I530028C08 
0610010K10 5730435N04 0610031F03 6330504I11 K0C0008F06 
0610030I18 0610008I02 G930017D12 0610005A21 
F630015E23 F830109G03 I830012H08 1010001B04 
4930488E11 1700080C03 1100001I24 2410042N11 
0610009I03 2010005H15 9930101J17 
G630010H01 0610010C14 1110034O18 
0610011C07 1700064A15 4930552B18 
F430011G22 6330419J24 1500011E09 
C530044P15 0610012D24 1700003J08 
1110012L01 1200006I23 
2310056K19 1110038N13 
C820007C10 0710005A05 
D630001H14 E030003B04 
F830203K15 A430052M02 
2610015H18 0610007K12 
F930043L12 1110001L23 
0610008P11 1700009A04 
9430015P09 I420001C10 
0610009C22 I730047C24 
4930517K23 0710007M18 
1700067P11 0610007M20 
9230116B18 1700030C06 
1110007I24 0610033H01 
2200002M16 2010306I07 
3526405C12 4731413C16 
A930027A04 A930033D18 
2010013O18 2410088K19 
1810034D23 3200001M24 
3930402J06 1300002M12 
0610006O14 1810027C02 
4930565N07 B430008K21 
1110032A04 1100001I08 
G730029A14 2810032E02 
4930516G09 9030607C23 
C730031D20 D630045B14 
0610010K20 I730056G06 
