# Supplementary material for: The Abundance of Short Proteins in the Mammalian Proteome
Source: PLoS Genet. 2006 Apr 28;2(4):e52. doi: 10.1371/journal.pgen.0020052 (PMC1449894; doi:10.1371/journal.pgen.0020052)
Supplement: Table S1 — (17 KB XLS) [file pgen.0020052.st001.xls]

## Sheet: Sheet1
Accession number	FANTOM clone	Observed localization	5' UTR_length	ORF_length	CRITICA CDS	SignalP	TMHMM
AK002541	0610011H04	ER,golgi,secretory pathway	299	28aa	299-385 rc=2	yes	yes
AK005178	1500009C09	ER,golgi,secretory pathway	280	68aa	280-486 rc=1	yes	yes
AK082625	C230071E12	ER,golgi,secretory pathway	3	88aa	3-269 rc=1	yes	yes
AK053214	E030042M04	ER,golgi,secretory pathway	145	118aa	145-501 rc=1	yes	yes
AK017317	5430416O09	surface, ER, golgi	500	75aa	500-727 rc=1	yes	yes
AK039869	A430023G14	surface, ER, golgi	692	108aa	692-1018 rc=2	yes	yes
AK004381	1110065P19	surface, ER, golgi	77	76aa	77-307; ri	yes	yes
AK017296	5430411J08	GFP-like ubiquitous	126	60aa	126-308 rc=2	yes	no
AK042333	A630083C19	GFP-like ubiquitous	720	65aa	720-917 rc=5	yes	no
AK084489	D330006H24	GFP-like ubiquitous	1394	172aa	1394-1912; ri	yes	no
AK052751	D630042J06	GFP-like ubiquitous	3055	75aa	3055-3282 rc=5	yes	no
AK089341	F730009G16	GFP-like ubiquitous	75	76aa	75-302 rc=3	yes	no
AK007000	1700084P19	GFP-like ubiquitous	294	66aa	294-494 rc=4	yes	yes
AK051182	D130012G24	GFP-like ubiquitous	1	60aa	1-183 rc=3	yes	yes
AK016933	4933426I16	undetected	1158	29aa	1158-1247 rc=5	yes	no
AK083075	C530044G15	undetected	862	80aa	862-1104 rc=3	yes	no
AK085769	D830006B12	undetected	176	236aa	176-886 rc=5	yes	no
AK088489	E430018N18	undetected	144	67aa	144-347 rc=5	yes	no
AK088845	E430028D01	undetected	118	74aa	118-342 rc=5	yes	no
AK006900	1700066B19	undetected	410	99aa	410-709 rc=1	yes	yes
AK030334	5031439P11	undetected	518	75aa	518-745; ri	yes	yes
AK032119	6330597M22	undetected	770	53aa	770-931 rc=1	yes	yes
AK078768	8030463G20	undetected	1214	39aa	1214-1333 rc=5	yes	yes
AK045860	B230315E21	undetected	196	116aa	196-546 rc=1	yes	yes
AK086481	D930031H03	undetected	267	100aa	267-569 rc=2	yes	yes
