# Supplementary material for: The Abundance of Short Proteins in the Mammalian Proteome
Source: PLoS Genet. 2006 Apr 28;2(4):e52. doi: 10.1371/journal.pgen.0020052 (PMC1449894; doi:10.1371/journal.pgen.0020052)
Supplement: Table S2 — (17 KB XLS) [file pgen.0020052.st002.xls]

## Sheet: Sheet1
FANTOM clone	Observed localization	5' UTR_length	Insert length	ORF_length	CRITICA CDS	c-terminal overlap primer
0610011H04	ER,golgi,secretory pathway	299	401	28aa	299-385 rc=2	ATCCTCTTCTGATATCAGCTTCTGTTCTTTGCACTTGTGCACGTAGT
5430411J08	GFP ubq, possible ER	126	825	60aa	126-308 rc=2	ATCCTCTTCTGATATCAGCTTCTGTTCGGCTGGTAGCGGAGCTGCAG
D130012G24	GFP ubq, possible ER	1	1617	60aa	1-183 rc=3	ATCCTCTTCTGATATCAGCTTCTGTTCAGAACCTCTCTCCCAGTGTT
A630083C19	GFP ubq	720	1743	65aa	720-917 rc=5	ATCCTCTTCTGATATCAGCTTCTGTTCATTCAACGCATAGTCACATT
1700084P19	GFP ubq	294	621	66aa	294-494 rc=4	ATCCTCTTCTGATATCAGCTTCTGTTCTTTTGAAAAGTCTGGCATAG
1500009C09	ER,golgi,secretory pathway	280	1446	68aa	280-486 rc=1	ATCCTCTTCTGATATCAGCTTCTGTTCGACTTCTGGGCCTCCGAAAG
D630042J06	GFP ubq	3055	3586	75aa	3055-3282 rc=5	ATCCTCTTCTGATATCAGCTTCTGTTCACTTACTGCAAACCTAAGGA
5430416O09	surface and ER	500	1613	75aa	500-727 rc=1	ATCCTCTTCTGATATCAGCTTCTGTTCCACAACAGTCCAGAAGTTCT
F730009G16	GFP ubq	75	2323	76aa	75-302 rc=3	ATCCTCTTCTGATATCAGCTTCTGTTCACTCCTTCCACAAGGATTTC
1110065P19	surface, and ER, golgi	77	1023	76aa	77-307; ri	ATCCTCTTCTGATATCAGCTTCTGTTCGGGCTGCAGCAGGTAGCTGC
C230071E12	ER,golgi,secretory pathway	3	447	88aa	3-269 rc=1	ATCCTCTTCTGATATCAGCTTCTGTTCGTGGCCGGCGTCAACAGGTG
A430023G14	surface and ER	692	1287	108aa	692-1018 rc=2	ATCCTCTTCTGATATCAGCTTCTGTTCATGGTGCCCAGCCTCCATAT
E030042M04	ER,golgi,secretory pathway	145	613	118aa	145-501 rc=1	ATCCTCTTCTGATATCAGCTTCTGTTCTAAGAAAGGAAACTCAGAAC
D330006H24	GFP ubq	1394	3486	172aa	1394-1912; ri	ATCCTCTTCTGATATCAGCTTCTGTTCTGGGCACATTAGCCAGGGGC
4933426I16	undetected	1158	1408	29aa	1158-1247 rc=5	ATCCTCTTCTGATATCAGCTTCTGTTCGACAGTGACAAAGAAAGTTC
8030463G20	undetected	1214	1883	39aa	1214-1333 rc=5	ATCCTCTTCTGATATCAGCTTCTGTTCTTGGCTTAACCTACTAAGTC
6330597M22	undetected	770	2049	53aa	770-931 rc=1	ATCCTCTTCTGATATCAGCTTCTGTTCAATGTTCTTGTATTTTAGTTTC
E430018N18	undetected	144	992	67aa	144-347 rc=5	ATCCTCTTCTGATATCAGCTTCTGTTCAGCATGCAAAGTGCACACAC
E430028D01	undetected	118	2679	74aa	118-342 rc=5	ATCCTCTTCTGATATCAGCTTCTGTTCGGCACAGGGCCATCGCCATA
5031439P11	undetected	518	4087	75aa	518-745; ri	ATCCTCTTCTGATATCAGCTTCTGTTCCACAACAGTCCAGAAGTTCT
C530044G15	undetected	862	3151	80aa	862-1104 rc=3	ATCCTCTTCTGATATCAGCTTCTGTTCCTTGACGGAGGTGAAAGCTA
1700066B19	undetected	410	1631	99aa	410-709 rc=1	ATCCTCTTCTGATATCAGCTTCTGTTCCAGATACGTGACTTCATCGA
D930031H03	undetected	267	854	100aa	267-569 rc=2	ATCCTCTTCTGATATCAGCTTCTGTTCGATGCTGAATTGCCTTCTTA
B230315E21	undetected	196	2553	116aa	196-546 rc=1	ATCCTCTTCTGATATCAGCTTCTGTTCAGGGTCTGGCTTGGCCCGCC
D830006B12	undetected	176	1149	236aa	176-886 rc=5	ATCCTCTTCTGATATCAGCTTCTGTTCGTTTTTTTTGTTGTTGTTTG
